# Supplementary material for: Bicyclo[1.1.0]tetragermane‐2,4‐diide Diradicaloid
Source: Angew Chem Int Ed Engl. 2025 Aug 7;64(38):e202513772. doi: 10.1002/anie.202513772 (PMC12435412; doi:10.1002/anie.202513772)
Supplement: Supplementary file 2 — Supporting Information [file ANIE-64-e202513772-s002.zip]

Archive with 4 entries (4 files):
- 3.cif
- 4.cif
- 5.cif
- 2.cif
