# Supplementary material for: Bicyclo[1.1.0]tetragermane‐2,4‐diide Diradicaloid
Source: Angew Chem Int Ed Engl. 2025 Aug 7;64(38):e202513772. doi: 10.1002/anie.202513772 (PMC12435412; doi:10.1002/anie.202513772)
Supplement: Supplementary file 2 — Supporting Information [file ANIE-64-e202513772-s002.zip › 3.cif]

data_3

_database_code_depnum_ccdc_archive        2464589

# was ebeler114

_audit_creation_date               2024-09-04
_audit_creation_method
;
Olex2 1.5-alpha
(compiled 2024.02.16 svn.r378c4104 for OlexSys, GUI svn.r6928)
;
_shelx_SHELXL_version_number       '2018/3'
loop_
  _audit_author_name
  _audit_author_email
  _audit_author_address
 'Ebeler, F.' ''
;
Bielefeld University
Department of Chemistry
Universitaetsstr. 25
Bielefeld
33615
Germany
;
 'Lamm, J.' ? ?

_audit_contact_author_address      ?
_audit_contact_author_email        ?
_audit_contact_author_name         ''
_audit_contact_author_phone        ?
_publ_contact_author_id_orcid      ?
_publ_section_references
;
Dolomanov, O.V., Bourhis, L.J., Gildea, R.J, Howard, J.A.K. & Puschmann, H.
 (2009), J. Appl. Cryst. 42, 339-341.

Sheldrick, G.M. (2015). Acta Cryst. A71, 3-8.

Sheldrick, G.M. (2015). Acta Cryst. C71, 3-8.
;
_chemical_name_common              ?
_chemical_name_systematic          ?
_chemical_formula_moiety           'C66 H78 Ge4 N4, 2[C5H10O]'
_chemical_formula_sum              'C76 H98 Ge4 N4 O2'
_chemical_formula_weight           1389.94
_chemical_melting_point            ?
_chemical_oxdiff_formula           'C66 H78 Ge4 N4'
loop_
  _atom_type_symbol
  _atom_type_description
  _atom_type_scat_dispersion_real
  _atom_type_scat_dispersion_imag
  _atom_type_scat_source
 'C' 'C' 0.0181 0.0091 'International Tables Vol C Tables 4.2.6.8 and 6.1.1.4'
 'H' 'H' 0.0000 0.0000 'International Tables Vol C Tables 4.2.6.8 and 6.1.1.4'
 'Ge' 'Ge' -1.0885 0.8855
 'International Tables Vol C Tables 4.2.6.8 and 6.1.1.4'
 'N' 'N' 0.0311 0.0180 'International Tables Vol C Tables 4.2.6.8 and 6.1.1.4'
 'O' 'O' 0.0492 0.0322 'International Tables Vol C Tables 4.2.6.8 and 6.1.1.4'

_shelx_space_group_comment
;
The symmetry employed for this shelxl refinement is uniquely defined
by the following loop, which should always be used as a source of
symmetry information in preference to the above space-group names.
They are only intended as comments.
;
_space_group_crystal_system        'monoclinic'
_space_group_IT_number             14
_space_group_name_H-M_alt          'P 1 21/n 1'
_space_group_name_Hall             '-P 2yn'
loop_
  _space_group_symop_operation_xyz
 'x, y, z'
 '-x+1/2, y+1/2, -z+1/2'
 '-x, -y, -z'
 'x-1/2, -y-1/2, z-1/2'

_cell_length_a                     16.9380(3)
_cell_length_b                     17.6926(2)
_cell_length_c                     23.8704(4)
_cell_angle_alpha                  90
_cell_angle_beta                   91.799(2)
_cell_angle_gamma                  90
_cell_volume                       7149.89(19)
_cell_formula_units_Z              4
_cell_measurement_reflns_used      41245
_cell_measurement_temperature      100.0(1)
_cell_measurement_theta_max        75.8250
_cell_measurement_theta_min        3.0140
_shelx_estimated_absorpt_T_max     0.838
_shelx_estimated_absorpt_T_min     0.577
_exptl_absorpt_coefficient_mu      2.291
_exptl_absorpt_correction_T_max    1.000
_exptl_absorpt_correction_T_min    0.749
_exptl_absorpt_correction_type     gaussian
_exptl_absorpt_process_details
;
CrysAlisPro 1.171.43.136a (Rigaku Oxford Diffraction, 2024)
Numerical absorption correction based on gaussian integration over
a multifaceted crystal model
Empirical absorption correction using spherical harmonics,
implemented in SCALE3 ABSPACK scaling algorithm.
;
_exptl_absorpt_special_details     ?
_exptl_crystal_colour              'clear red'
_exptl_crystal_colour_lustre       clear
_exptl_crystal_colour_primary      red
_exptl_crystal_density_diffrn      1.291
_exptl_crystal_density_meas        ?
_exptl_crystal_density_method      ?
_exptl_crystal_description         irregular
_exptl_crystal_F_000               2904
loop_
  _exptl_crystal_face_index_h
  _exptl_crystal_face_index_k
  _exptl_crystal_face_index_l
  _exptl_crystal_face_perp_dist
 0 -1 0 0.1231
 1 0 0 0.0792
 -1 0 0 0.0953
 -1 -1 0 0.1146
 0 2 1 0.1357
 -1 2 2 0.1217
 1 -2 -2 0.1066
 -1 0 -1 0.0777
 1 0 1 0.0765
 0 0 1 0.0426
 0 0 -1 0.0399
 -1 -1 2 0.0612
 1 1 -2 0.0831
 0 -3 15 0.0297
 -1 1 -2 0.0825
 -1 5 -14 0.0576

_exptl_crystal_size_max            0.27
_exptl_crystal_size_mid            0.17
_exptl_crystal_size_min            0.08
loop_
  _exptl_oxdiff_crystal_face_indexfrac_h
  _exptl_oxdiff_crystal_face_indexfrac_k
  _exptl_oxdiff_crystal_face_indexfrac_l
  _exptl_oxdiff_crystal_face_x
  _exptl_oxdiff_crystal_face_y
  _exptl_oxdiff_crystal_face_z
 -0.0000 -1.0000 -0.0000 -0.0727 0.0283 0.0388
 1.0000 -0.0000 0.0000 0.0389 -0.0117 0.0814
 -1.0000 0.0000 -0.0000 -0.0389 0.0117 -0.0814
 -1.0000 -1.0000 -0.0000 -0.1115 0.0401 -0.0427
 -0.0000 2.0000 1.0000 0.1686 0.0036 -0.0777
 -1.0000 2.0000 1.9999 0.1531 0.0755 -0.1594
 1.0000 -2.0000 -1.9999 -0.1531 -0.0755 0.1594
 -1.0000 0.0000 -1.0000 -0.0621 -0.0485 -0.0812
 1.0000 -0.0000 1.0000 0.0621 0.0485 0.0812
 -0.0000 -0.0000 1.0000 0.0233 0.0602 -0.0002
 0.0000 0.0000 -1.0000 -0.0233 -0.0602 0.0002
 -1.0000 -1.0000 1.9999 -0.0650 0.1605 -0.0431
 1.0000 1.0000 -1.9999 0.0650 -0.1605 0.0431
 0.0577 -3.0382 14.9331 0.1292 0.9844 0.1194
 -1.0000 1.0000 -2.0000 -0.0128 -0.1370 -0.1198
 -1.0000 5.0000 -13.9996 -0.0015 -0.9727 -0.2724

_exptl_transmission_factor_max     ?
_exptl_transmission_factor_min     ?
_diffrn_reflns_av_R_equivalents    0.0656
_diffrn_reflns_av_unetI/netI       0.0295
_diffrn_reflns_Laue_measured_fraction_full  1.000
_diffrn_reflns_Laue_measured_fraction_max  0.996
_diffrn_reflns_limit_h_max         21
_diffrn_reflns_limit_h_min         -20
_diffrn_reflns_limit_k_max         22
_diffrn_reflns_limit_k_min         -22
_diffrn_reflns_limit_l_max         30
_diffrn_reflns_limit_l_min         -29
_diffrn_reflns_number              146211
_diffrn_reflns_point_group_measured_fraction_full  1.000
_diffrn_reflns_point_group_measured_fraction_max  0.996
_diffrn_reflns_theta_full          67.684
_diffrn_reflns_theta_max           75.840
_diffrn_reflns_theta_min           3.110
_diffrn_ambient_environment        N~2~
_diffrn_ambient_temperature        100.0(1)
_diffrn_detector                   'CCD plate'
_diffrn_detector_area_resol_mean   5.3114
_diffrn_detector_type              Atlas
_diffrn_measured_fraction_theta_full  1.000
_diffrn_measured_fraction_theta_max  0.996
_diffrn_measurement_details
;
List of Runs (angles in degrees, time in seconds):

  # Type    Start    End  Width  t~exp~   \w     \q     \k     \f   Frames
--------------------------------------------------------------------------
  1  \w   -111.00 -15.00   1.00    2.50    --  -41.20 -57.00 -60.00   96
  2  \w   -114.00 -19.00   1.00    2.50    --  -41.20 -38.00-150.00   95
  3  \w   -111.00 -15.00   1.00    2.50    --  -41.20 -57.00   0.00   96
  4  \w   -111.00 -15.00   1.00    2.50    --  -41.20 -57.00-180.00   96
  5  \w   -126.00 -37.00   1.00    2.50    --  -41.20 178.00 -30.00   89
  6  \w    -73.00  33.00   1.00    2.50    --  -41.20  77.00 -30.00  106
  7  \w    -68.00  29.00   1.00    2.50    --  -41.20  57.00-180.00   97
  8  \w   -111.00 -15.00   1.00    2.50    --  -41.20 -57.00 120.00   96
  9  \w      9.00  42.00   1.00    2.50    --   41.20  79.00-144.99   33
 10  \w      8.00  34.00   1.00    2.50    --   41.20  83.00 145.16   26
 11  \w     61.00 128.00   1.00    2.50    --   41.20 178.00   0.00   67
 12  \w     10.00  42.00   1.00    2.50    --   41.20  76.00  95.92   32
 13  \w     10.00  42.00   1.00    2.50    --   41.20  77.00 -39.89   32
 14  \w      4.00 120.00   1.00    2.50    --   41.20  19.00 120.00  116
 15  \w     83.00 178.00   1.00   10.00    --  111.00  61.00  60.00   95
 16  \w     83.00 176.00   1.00   10.00    --  111.00  61.00   0.00   93
 17  \w     83.00 109.00   1.00   10.00    --  111.00  61.00  60.00   26
 18  \w    143.00 178.00   1.00   10.00    --  111.00  61.00 -30.00   35
 19  \w     87.00 139.00   1.00   10.00    --  111.00  45.00  60.00   52
 20  \w     83.00 110.00   1.00   10.00    --  111.00  61.00-120.00   27
 21  \w     83.00 110.00   1.00   10.00    --  111.00  61.00 -30.00   27
 22  \w    119.00 178.00   1.00   10.00    --  111.00  61.00  30.00   59
 23  \w     87.00 150.00   1.00   10.00    --  111.00  45.00 150.00   63
 24  \w     88.00 138.00   1.00   10.00    --  111.00  45.00  30.00   50
 25  \w     31.00  64.00   1.00   10.00    --  111.00 -94.00 -60.00   33
 26  \w     77.00 106.00   1.00   10.00    --  111.00 -94.00 -60.00   29
 27  \w     83.00 109.00   1.00   10.00    --  111.00  61.00  30.00   26
 28  \w    140.00 175.00   1.00   10.00    --  111.00  61.00   0.00   35
 29  \w     40.00 134.00   1.00   10.00    --  111.00 -45.00 -30.00   94
 30  \w     83.00 109.00   1.00   10.00    --  111.00  61.00 -90.00   26
 31  \w     87.00 170.00   1.00   10.00    --  111.00  45.00 -90.00   83
 32  \w    152.00 178.00   1.00   10.00    --  111.00  61.00  90.00   26
 33  \w     87.00 134.00   1.00   10.00    --  111.00  45.00 120.00   47
 34  \w     83.00 118.00   1.00   10.00    --  111.00  61.00  90.00   35
 35  \w    119.00 173.00   1.00   10.00    --  111.00  61.00-180.00   54
 36  \w     87.00 158.00   1.00   10.00    --  111.00  45.00-150.00   71
 37  \w     87.00 174.00   1.00   10.00    --  111.00  45.00 -60.00   87
 38  \w    132.00 177.00   1.00   10.00    --  111.00  61.00 150.00   45
 39  \w     71.00 107.00   1.00   10.00    --  111.00 -94.00-180.00   36
 40  \w     87.00 114.00   1.00   10.00    --  111.00  45.00  90.00   27
 41  \w    130.00 175.00   1.00   10.00    --  111.00  45.00  90.00   45
 42  \w     87.00 128.00   1.00   10.00    --  111.00  45.00-180.00   41
 43  \w     87.00 129.00   1.00   10.00    --  111.00  45.00 -30.00   42
 44  \w    130.00 161.00   1.00   10.00    --  111.00  45.00 -30.00   31
 45  \w     87.00 157.00   1.00   10.00    --  111.00  45.00   0.00   70
 46  \w     87.00 177.00   1.00   10.00    --  111.00  45.00-120.00   90
 47  \w     83.00 110.00   1.00   10.00    --  111.00  61.00 150.00   27
 48  \w     83.00 110.00   1.00   10.00    --  111.00  61.00-180.00   27
 49  \w     32.00  70.00   1.00   10.00    --  111.00 -94.00-180.00   38
 50  \w     40.00 107.00   1.00   10.00    --  111.00 -94.00-120.00   67
 51  \w     42.00 112.00   1.00   10.00    --  111.00-125.00 150.00   70
 52  \w     30.00 107.00   1.00   10.00    --  111.00 -94.00 150.00   77
 53  \w     58.00 112.00   1.00   10.00    --  111.00-125.00  30.00   54
 54  \w    131.00 178.00   1.00   10.00    --  111.00  61.00 120.00   47
 55  \w    143.00 174.00   1.00   10.00    --  111.00  61.00-150.00   31
 56  \w     83.00 109.00   1.00   10.00    --  111.00  61.00-150.00   26
 57  \w     56.00 107.00   1.00   10.00    --  111.00 -94.00  30.00   51
 58  \w     83.00 129.00   1.00   10.00    --  111.00  61.00 120.00   46
 59  \w     56.00 138.00   1.00   10.00    --  111.00 -61.00-150.00   82
 60  \w     38.00 102.00   1.00   10.00    --  111.00 -94.00-150.00   64
 61  \w     83.00 109.00   1.00   10.00    --  111.00  61.00 -60.00   26
;
_diffrn_measurement_device         'four-circle diffractometer'
_diffrn_measurement_device_type    'SuperNova, Dual, Cu at home/near, Atlas'
_diffrn_measurement_method         '\w scans'
_diffrn_orient_matrix_type        
 'CrysAlisPro convention (1999,Acta A55,543-557)'
_diffrn_orient_matrix_UB_11        0.0388570000
_diffrn_orient_matrix_UB_12        0.0726765000
_diffrn_orient_matrix_UB_13        0.0232889000
_diffrn_orient_matrix_UB_21        -0.0117458000
_diffrn_orient_matrix_UB_22        -0.0283192000
_diffrn_orient_matrix_UB_23        0.0602043000
_diffrn_orient_matrix_UB_31        0.0814480000
_diffrn_orient_matrix_UB_32        -0.0387500000
_diffrn_orient_matrix_UB_33        -0.0002021000
_diffrn_radiation_monochromator    mirror
_diffrn_radiation_probe            x-ray
_diffrn_radiation_type             'Cu K\a'
_diffrn_radiation_wavelength       1.54184
_diffrn_source                     'micro-focus sealed X-ray tube'
_diffrn_source_type                'SuperNova (Cu) X-ray Source'
_reflns_Friedel_coverage           0.000
_reflns_Friedel_fraction_full      .
_reflns_Friedel_fraction_max       .
_reflns_number_gt                  12687
_reflns_number_total               14831
_reflns_special_details
;
 Reflections were merged by SHELXL according to the crystal
 class for the calculation of statistics and refinement.
 
 Structure factors included contributions from the .fab file.
 
 _reflns_Friedel_fraction is defined as the number of unique
 Friedel pairs measured divided by the number that would be
 possible theoretically, ignoring centric projections and
 systematic absences.
;
_reflns_threshold_expression       'I > 2\s(I)'
_computing_cell_refinement         'CrysAlisPro 1.171.43.136a (Rigaku OD, 2024)'
_computing_data_collection        
 'CrysAlisPro system (CCD 43.136a 64-bit (release 23-08-2024))'
_computing_data_reduction          'CrysAlisPro 1.171.43.136a (Rigaku OD, 2024)'
_computing_molecular_graphics      'Olex2 1.5-alpha (Dolomanov et al., 2009)'
_computing_publication_material    'Olex2 1.5-alpha (Dolomanov et al., 2009)'
_computing_structure_refinement    'SHELXL 2018/3 (Sheldrick, 2015)'
_computing_structure_solution      'SHELXT 2018/2 (Sheldrick, 2018)'
_refine_diff_density_max           0.687
_refine_diff_density_min           -0.462
_refine_diff_density_rms           0.075
_refine_ls_extinction_coef         .
_refine_ls_extinction_method       none
_refine_ls_goodness_of_fit_ref     1.060
_refine_ls_hydrogen_treatment      constr
_refine_ls_matrix_type             full
_refine_ls_number_parameters       1053
_refine_ls_number_reflns           14831
_refine_ls_number_restraints       2099
_refine_ls_R_factor_all            0.0650
_refine_ls_R_factor_gt             0.0570
_refine_ls_restrained_S_all        0.996
_refine_ls_shift/su_max            0.001
_refine_ls_shift/su_mean           0.000
_refine_ls_structure_factor_coef   Fsqd
_refine_ls_weighting_details      
 'w=1/[\s^2^(Fo^2^)+(0.0418P)^2^+17.0000P] where P=(Fo^2^+2Fc^2^)/3'
_refine_ls_weighting_scheme        calc
_refine_ls_wR_factor_gt            0.1346
_refine_ls_wR_factor_ref           0.1389
_refine_special_details
;
A solvent mask was calculated and 350 electrons were found in a volume of 1570 A^3 in 1 void per unit cell. 
This is consistent with the presence of 
two molecules methyl-THF per formula unit which account for 384 electrons per unit cell.
Disorder of the Germanium atoms (Ge1-4) and one Dipp group (C16-27) over two sites; ratio 68 (labelled "A"):32 (labelled "B"). Disorder of one Dipp group (C4-15), two phenyl groups (C28-33 and C61-66), and partial disorder of one iso-propyl group (C44/45) over two sites; ratio 61 (labelled "A"):39 (labelled "B").
;
_olex2_refinement_description
;
1. Fixed Uiso
 At 1.2 times of:
  All C(H) groups, All C(H,H) groups
 At 1.5 times of:
  All C(H,H,H) groups
2. Uiso/Uaniso restraints and constraints
C16A \\sim C16B \\sim C17A \\sim C17B \\sim C18A \\sim C18B \\sim C19A \\sim
C19B \\sim C20A \\sim C20B \\sim C21A \\sim C21B \\sim C22A \\sim C22B \\sim
C23A \\sim C23B \\sim C24A \\sim C24B \\sim C25A \\sim C25B \\sim C26A \\sim
C26B \\sim C27A \\sim C27B: within 2A with sigma of 0.01 and sigma for terminal
atoms of 0.02 within 2A
C4A \\sim C4B \\sim C5A \\sim C5B \\sim C6A \\sim C6B \\sim C7A \\sim C7B \\sim
C8A \\sim C8B \\sim C9A \\sim C9B \\sim C10A \\sim C10B \\sim C11B \\sim C11A
\\sim C12B \\sim C12A \\sim C13A \\sim C13B \\sim C14A \\sim C14B \\sim C15A
\\sim C15B: within 2A with sigma of 0.01 and sigma for terminal atoms of 0.02
within 2A
C43 \\sim C44B \\sim C45B: within 2A with sigma of 0.01 and sigma for terminal
atoms of 0.02 within 2A
C28A \\sim C28B \\sim C29A \\sim C29B \\sim C30A \\sim C30B \\sim C31A \\sim
C31B \\sim C32A \\sim C32B \\sim C33A \\sim C33B: within 2A with sigma of 0.01
and sigma for terminal atoms of 0.02 within 2A
C61A \\sim C61B \\sim C62A \\sim C62B \\sim C63A \\sim C63B \\sim C64A \\sim
C64B \\sim C65A \\sim C65B \\sim C66A \\sim C66B: within 2A with sigma of 0.01
and sigma for terminal atoms of 0.02 within 2A
C44A \\sim C44B \\sim C45A \\sim C45B: within 2A with sigma of 0.01 and sigma
for terminal atoms of 0.02 within 2A
C16A \\sim C16B: within 2A with sigma of 0.001 and sigma for terminal atoms of
0.002 within 2A
3. Rigid body (RIGU) restrains
 C16A, C16B, C17A, C17B, C18A, C18B, C19A, C19B, C20A, C20B, C21A, C21B, C22A,
 C22B, C23A, C23B, C24A, C24B, C25A, C25B, C26A, C26B, C27A, C27B
 with sigma for 1-2 distances of 0.01 and sigma for 1-3 distances of 0.01
 C4A, C4B, C5A, C5B, C6A, C6B, C7A, C7B, C8A, C8B, C9A, C9B, C10A, C10B, C11B,
 C11A, C12B, C12A, C13A, C13B, C14A, C14B, C15A, C15B
 with sigma for 1-2 distances of 0.01 and sigma for 1-3 distances of 0.01
 C43, C44B, C45B
 with sigma for 1-2 distances of 0.01 and sigma for 1-3 distances of 0.01
 C28A, C28B, C29A, C29B, C30A, C30B, C31A, C31B, C32A, C32B, C33A, C33B
 with sigma for 1-2 distances of 0.01 and sigma for 1-3 distances of 0.01
 C61A, C61B, C62A, C62B, C63A, C63B, C64A, C64B, C65A, C65B, C66A, C66B
 with sigma for 1-2 distances of 0.01 and sigma for 1-3 distances of 0.01
 C44A, C44B, C45A, C45B
 with sigma for 1-2 distances of 0.01 and sigma for 1-3 distances of 0.01
 All non-hydrogen atoms
 with sigma for 1-2 distances of 0.004 and sigma for 1-3 distances of 0.004
 C16A, C16B
 with sigma for 1-2 distances of 0.001 and sigma for 1-3 distances of 0.001
4. Others
 Sof(Ge1B)=Sof(Ge2B)=Sof(Ge3B)=Sof(Ge4B)=Sof(C16B)=Sof(C17B)=Sof(C18B)=
 Sof(H18B)=Sof(C19B)=Sof(H19B)=Sof(C20B)=Sof(H20B)=Sof(C21B)=Sof(C22B)=
 Sof(H22B)=Sof(C23B)=Sof(H23D)=Sof(H23E)=Sof(H23F)=Sof(C24B)=Sof(H24D)=
 Sof(H24E)=Sof(H24F)=Sof(C25B)=Sof(H25B)=Sof(C26B)=Sof(H26D)=Sof(H26E)=
 Sof(H26F)=Sof(C27B)=Sof(H27D)=Sof(H27E)=Sof(H27F)=1-FVAR(1)
 Sof(Ge1A)=Sof(Ge2A)=Sof(Ge3A)=Sof(Ge4A)=Sof(C16A)=Sof(C17A)=Sof(C18A)=
 Sof(H18A)=Sof(C19A)=Sof(H19A)=Sof(C20A)=Sof(H20A)=Sof(C21A)=Sof(C22A)=
 Sof(H22A)=Sof(C23A)=Sof(H23A)=Sof(H23B)=Sof(H23C)=Sof(C24A)=Sof(H24A)=
 Sof(H24B)=Sof(H24C)=Sof(C25A)=Sof(H25A)=Sof(C26A)=Sof(H26A)=Sof(H26B)=
 Sof(H26C)=Sof(C27A)=Sof(H27A)=Sof(H27B)=Sof(H27C)=FVAR(1)
 Sof(C4B)=Sof(C5B)=Sof(C6B)=Sof(H6B)=Sof(C7B)=Sof(H7B)=Sof(C8B)=Sof(H8B)=
 Sof(C9B)=Sof(C10B)=Sof(H10B)=Sof(C11B)=Sof(H11A)=Sof(H11B)=Sof(H11C)=Sof(C12B)=
 Sof(H12A)=Sof(H12B)=Sof(H12C)=Sof(C13B)=Sof(H13B)=Sof(C14B)=Sof(H14D)=
 Sof(H14E)=Sof(H14F)=Sof(C15B)=Sof(H15D)=Sof(H15E)=Sof(H15F)=Sof(C28B)=
 Sof(C29B)=Sof(H29B)=Sof(C30B)=Sof(H30B)=Sof(C31B)=Sof(H31B)=Sof(C32B)=
 Sof(H32B)=Sof(C33B)=Sof(H33B)=Sof(H43A)=Sof(C44B)=Sof(H44D)=Sof(H44E)=
 Sof(H44F)=Sof(C45B)=Sof(H45D)=Sof(H45E)=Sof(H45F)=Sof(C61B)=Sof(C62B)=
 Sof(H62B)=Sof(C63B)=Sof(H63B)=Sof(C64B)=Sof(H64B)=Sof(C65B)=Sof(H65B)=
 Sof(C66B)=Sof(H66B)=1-FVAR(2)
 Sof(C4A)=Sof(C5A)=Sof(C6A)=Sof(H6A)=Sof(C7A)=Sof(H7A)=Sof(C8A)=Sof(H8A)=
 Sof(C9A)=Sof(C10A)=Sof(H10A)=Sof(C11A)=Sof(H11D)=Sof(H11E)=Sof(H11F)=Sof(C12A)=
 Sof(H12D)=Sof(H12E)=Sof(H12F)=Sof(C13A)=Sof(H13A)=Sof(C14A)=Sof(H14A)=
 Sof(H14B)=Sof(H14C)=Sof(C15A)=Sof(H15A)=Sof(H15B)=Sof(H15C)=Sof(C28A)=
 Sof(C29A)=Sof(H29A)=Sof(C30A)=Sof(H30A)=Sof(C31A)=Sof(H31A)=Sof(C32A)=
 Sof(H32A)=Sof(C33A)=Sof(H33A)=Sof(H43)=Sof(C44A)=Sof(H44A)=Sof(H44B)=Sof(H44C)=
 Sof(C45A)=Sof(H45A)=Sof(H45B)=Sof(H45C)=Sof(C61A)=Sof(C62A)=Sof(H62A)=
 Sof(C63A)=Sof(H63A)=Sof(C64A)=Sof(H64A)=Sof(C65A)=Sof(H65A)=Sof(C66A)=
 Sof(H66A)=FVAR(2)
5.a Ternary CH refined with riding coordinates:
 C10A(H10A), C10B(H10B), C13A(H13A), C13B(H13B), C22A(H22A), C22B(H22B),
 C25A(H25A), C25B(H25B), C43(H43A), C43(H43), C46(H46), C55(H55), C58(H58)
5.b Me refined with riding coordinates:
 C11B(H11A,H11B,H11C), C11A(H11D,H11E,H11F), C12B(H12A,H12B,H12C), C12A(H12D,
 H12E,H12F), C14A(H14A,H14B,H14C), C14B(H14D,H14E,H14F), C15A(H15A,H15B,H15C),
 C15B(H15D,H15E,H15F), C23A(H23A,H23B,H23C), C23B(H23D,H23E,H23F), C24A(H24A,
 H24B,H24C), C24B(H24D,H24E,H24F), C26A(H26A,H26B,H26C), C26B(H26D,H26E,H26F),
 C27A(H27A,H27B,H27C), C27B(H27D,H27E,H27F), C44A(H44A,H44B,H44C), C44B(H44D,
 H44E,H44F), C45A(H45A,H45B,H45C), C45B(H45D,H45E,H45F)
5.c Aromatic/amide H refined with riding coordinates:
 C6A(H6A), C6B(H6B), C7A(H7A), C7B(H7B), C8A(H8A), C8B(H8B), C18A(H18A),
 C18B(H18B), C19A(H19A), C19B(H19B), C20A(H20A), C20B(H20B), C29A(H29A),
 C29B(H29B), C30A(H30A), C30B(H30B), C31A(H31A), C31B(H31B), C32A(H32A),
 C32B(H32B), C33A(H33A), C33B(H33B), C39(H39), C40(H40), C41(H41), C51(H51),
 C52(H52), C53(H53), C62A(H62A), C62B(H62B), C63A(H63A), C63B(H63B), C64A(H64A),
  C64B(H64B), C65A(H65A), C65B(H65B), C66A(H66A), C66B(H66B)
5.d Idealised Me refined as rotating group:
 C47(H47A,H47B,H47C), C48(H48A,H48B,H48C), C56(H56A,H56B,H56C), C57(H57A,H57B,
 H57C), C59(H59A,H59B,H59C), C60(H60A,H60B,H60C)
;
_atom_sites_solution_hydrogens     geom
_atom_sites_solution_primary       dual
_atom_sites_solution_secondary     ?
loop_
  _atom_site_label
  _atom_site_type_symbol
  _atom_site_fract_x
  _atom_site_fract_y
  _atom_site_fract_z
  _atom_site_U_iso_or_equiv
  _atom_site_adp_type
  _atom_site_occupancy
  _atom_site_site_symmetry_order
  _atom_site_calc_flag
  _atom_site_refinement_flags_posn
  _atom_site_refinement_flags_adp
  _atom_site_refinement_flags_occupancy
  _atom_site_disorder_assembly
  _atom_site_disorder_group
 Ge1A Ge 0.43021(11) 0.31689(10) 0.71997(8) 0.0297(3) Uani 0.679(5) 1 d . . P A
 1
 Ge1B Ge 0.4435(2) 0.3147(2) 0.7033(2) 0.0333(7) Uani 0.321(5) 1 d . . P A 2
 Ge2A Ge 0.52391(5) 0.20905(9) 0.59998(7) 0.0305(3) Uani 0.679(5) 1 d . . P A
 1
 Ge2B Ge 0.51782(9) 0.2344(2) 0.62022(17) 0.0337(7) Uani 0.321(5) 1 d . . P A
 2
 Ge3A Ge 0.47463(5) 0.34291(10) 0.62219(6) 0.0284(3) Uani 0.679(5) 1 d . . P A
 1
 Ge3B Ge 0.46544(13) 0.3710(2) 0.60788(14) 0.0376(6) Uani 0.321(5) 1 d . . P A
 2
 Ge4A Ge 0.56229(9) 0.25561(6) 0.69653(7) 0.0268(2) Uani 0.679(5) 1 d . . P A
 1
 Ge4B Ge 0.57822(17) 0.25149(14) 0.7167(2) 0.0365(6) Uani 0.321(5) 1 d . . P A
 2
 N1 N 0.31897(16) 0.18038(14) 0.69662(12) 0.0309(6) Uani 1 1 d . . . . .
 N2 N 0.38010(15) 0.11328(15) 0.63587(12) 0.0296(5) Uani 1 1 d . . . . .
 N3 N 0.61696(15) 0.46458(15) 0.64136(12) 0.0296(5) Uani 1 1 d . . . . .
 N4 N 0.68786(15) 0.39002(14) 0.69494(12) 0.0301(6) Uani 1 1 d . . . . .
 C1 C 0.31649(19) 0.11422(18) 0.66813(14) 0.0303(6) Uani 1 1 d . . . . .
 C2 C 0.38568(19) 0.22148(18) 0.68194(15) 0.0321(7) Uani 1 1 d . . . . .
 C3 C 0.42413(19) 0.17951(17) 0.64258(14) 0.0299(6) Uani 1 1 d . . . . .
 C4A C 0.2631(16) 0.2059(16) 0.7344(7) 0.0339(18) Uani 0.607(17) 1 d . U P B 1
 C4B C 0.264(2) 0.204(3) 0.7423(12) 0.034(2) Uani 0.393(17) 1 d . U P B 2
 C5A C 0.2739(10) 0.1867(10) 0.7913(9) 0.0363(16) Uani 0.607(17) 1 d . U P B 1
 C5B C 0.2835(16) 0.1802(17) 0.7958(13) 0.0370(19) Uani 0.393(17) 1 d . U P B
 2
 C6A C 0.2200(7) 0.2153(8) 0.8290(6) 0.0385(19) Uani 0.607(17) 1 d . U P B 1
 H6A H 0.225232 0.203001 0.867652 0.046 Uiso 0.607(17) 1 calc R U P B 1
 C6B C 0.2356(11) 0.2094(14) 0.8391(9) 0.038(2) Uani 0.393(17) 1 d . U P B 2
 H6B H 0.247377 0.196451 0.877086 0.046 Uiso 0.393(17) 1 calc R U P B 2
 C7A C 0.1579(6) 0.2623(6) 0.8095(5) 0.0382(19) Uani 0.607(17) 1 d . U P B 1
 H7A H 0.121318 0.281833 0.835233 0.046 Uiso 0.607(17) 1 calc R U P B 1
 C7B C 0.1729(10) 0.2559(11) 0.8265(7) 0.037(2) Uani 0.393(17) 1 d . U P B 2
 H7B H 0.141667 0.274558 0.855785 0.045 Uiso 0.393(17) 1 calc R U P B 2
 C8A C 0.1498(8) 0.2802(8) 0.7539(5) 0.039(2) Uani 0.607(17) 1 d . U P B 1
 H8A H 0.107350 0.311776 0.741583 0.047 Uiso 0.607(17) 1 calc R U P B 1
 C8B C 0.1541(12) 0.2763(12) 0.7708(8) 0.035(2) Uani 0.393(17) 1 d . U P B 2
 H8B H 0.108972 0.306707 0.762570 0.042 Uiso 0.393(17) 1 calc R U P B 2
 C9A C 0.2024(10) 0.2531(10) 0.7147(5) 0.0358(17) Uani 0.607(17) 1 d . U P B 1
 C9B C 0.2015(16) 0.2520(16) 0.7277(8) 0.037(2) Uani 0.393(17) 1 d . U P B 2
 C10A C 0.3415(9) 0.1321(10) 0.8135(9) 0.038(2) Uani 0.607(17) 1 d . U P B 1
 H10A H 0.367342 0.111238 0.779728 0.045 Uiso 0.607(17) 1 calc R U P B 1
 C10B C 0.3540(16) 0.1395(17) 0.8102(15) 0.039(2) Uani 0.393(17) 1 d . U P B
 2
 H10B H 0.383519 0.129141 0.775381 0.047 Uiso 0.393(17) 1 calc R U P B 2
 C11B C 0.3270(17) 0.0656(16) 0.8347(11) 0.048(4) Uani 0.393(17) 1 d . U P B
 2
 H11A H 0.373081 0.034892 0.845519 0.072 Uiso 0.393(17) 1 calc R U P B 2
 H11B H 0.295745 0.075643 0.867755 0.072 Uiso 0.393(17) 1 calc R U P B 2
 H11C H 0.294443 0.038358 0.806651 0.072 Uiso 0.393(17) 1 calc R U P B 2
 C11A C 0.3130(11) 0.0641(11) 0.8473(7) 0.052(3) Uani 0.607(17) 1 d . U P B 1
 H11D H 0.271495 0.037401 0.825690 0.078 Uiso 0.607(17) 1 calc R U P B 1
 H11E H 0.357433 0.029685 0.854938 0.078 Uiso 0.607(17) 1 calc R U P B 1
 H11F H 0.292027 0.081683 0.882764 0.078 Uiso 0.607(17) 1 calc R U P B 1
 C12B C 0.404(2) 0.1905(14) 0.8491(17) 0.047(4) Uani 0.393(17) 1 d . U P B 2
 H12A H 0.453573 0.164253 0.859864 0.070 Uiso 0.393(17) 1 calc R U P B 2
 H12B H 0.416873 0.237435 0.829466 0.070 Uiso 0.393(17) 1 calc R U P B 2
 H12C H 0.375086 0.202207 0.882707 0.070 Uiso 0.393(17) 1 calc R U P B 2
 C12A C 0.4064(15) 0.1722(9) 0.8487(12) 0.053(3) Uani 0.607(17) 1 d . U P B 1
 H12D H 0.425581 0.216027 0.827985 0.079 Uiso 0.607(17) 1 calc R U P B 1
 H12E H 0.384741 0.189146 0.884161 0.079 Uiso 0.607(17) 1 calc R U P B 1
 H12F H 0.450147 0.137148 0.856336 0.079 Uiso 0.607(17) 1 calc R U P B 1
 C13A C 0.1944(10) 0.2785(10) 0.6544(5) 0.0406(19) Uani 0.607(17) 1 d . U P B
 1
 H13A H 0.228951 0.245197 0.631865 0.049 Uiso 0.607(17) 1 calc R U P B 1
 C13B C 0.1865(15) 0.2801(16) 0.6679(9) 0.041(2) Uani 0.393(17) 1 d . U P B 2
 H13B H 0.217486 0.248178 0.641918 0.049 Uiso 0.393(17) 1 calc R U P B 2
 C14A C 0.2238(12) 0.3594(11) 0.6481(7) 0.044(3) Uani 0.607(17) 1 d . U P B 1
 H14A H 0.218149 0.374803 0.608718 0.066 Uiso 0.607(17) 1 calc R U P B 1
 H14B H 0.192658 0.393232 0.671248 0.066 Uiso 0.607(17) 1 calc R U P B 1
 H14C H 0.279562 0.362254 0.660196 0.066 Uiso 0.607(17) 1 calc R U P B 1
 C14B C 0.214(2) 0.3643(18) 0.6624(11) 0.046(4) Uani 0.393(17) 1 d . U P B 2
 H14D H 0.270105 0.368250 0.673436 0.068 Uiso 0.393(17) 1 calc R U P B 2
 H14E H 0.206243 0.380922 0.623485 0.068 Uiso 0.393(17) 1 calc R U P B 2
 H14F H 0.182927 0.396350 0.686923 0.068 Uiso 0.393(17) 1 calc R U P B 2
 C15A C 0.1094(8) 0.2704(10) 0.6305(6) 0.055(3) Uani 0.607(17) 1 d . U P B 1
 H15A H 0.107089 0.287536 0.591413 0.083 Uiso 0.607(17) 1 calc R U P B 1
 H15B H 0.093194 0.217324 0.632205 0.083 Uiso 0.607(17) 1 calc R U P B 1
 H15C H 0.073736 0.301274 0.652568 0.083 Uiso 0.607(17) 1 calc R U P B 1
 C15B C 0.0994(14) 0.2752(16) 0.6507(9) 0.057(4) Uani 0.393(17) 1 d . U P B 2
 H15D H 0.091821 0.293647 0.612154 0.086 Uiso 0.393(17) 1 calc R U P B 2
 H15E H 0.081877 0.222573 0.652796 0.086 Uiso 0.393(17) 1 calc R U P B 2
 H15F H 0.068554 0.306357 0.675929 0.086 Uiso 0.393(17) 1 calc R U P B 2
 C16A C 0.4026(13) 0.0495(14) 0.6020(9) 0.0366(14) Uani 0.679(5) 1 d . U P A
 1
 C16B C 0.396(3) 0.053(3) 0.5962(19) 0.0367(14) Uani 0.321(5) 1 d . U P A 2
 C17A C 0.3655(6) 0.0408(5) 0.5505(4) 0.0436(16) Uani 0.679(5) 1 d . U P A 1
 C17B C 0.3556(14) 0.0589(11) 0.5409(9) 0.043(2) Uani 0.321(5) 1 d . U P A 2
 C18A C 0.3869(5) -0.0229(4) 0.5184(4) 0.0500(16) Uani 0.679(5) 1 d . U P A 1
 H18A H 0.362413 -0.031368 0.482557 0.060 Uiso 0.679(5) 1 calc R U P A 1
 C18B C 0.3762(11) 0.0014(9) 0.5032(8) 0.050(2) Uani 0.321(5) 1 d . U P A 2
 H18B H 0.353826 0.002486 0.466220 0.059 Uiso 0.321(5) 1 calc R U P A 2
 C19A C 0.4431(5) -0.0726(5) 0.5389(4) 0.0543(17) Uani 0.679(5) 1 d . U P A 1
 H19A H 0.457554 -0.114885 0.516928 0.065 Uiso 0.679(5) 1 calc R U P A 1
 C19B C 0.4266(11) -0.0554(10) 0.5176(8) 0.051(2) Uani 0.321(5) 1 d . U P A 2
 H19B H 0.434980 -0.094741 0.491394 0.062 Uiso 0.321(5) 1 calc R U P A 2
 C20A C 0.4786(5) -0.0620(4) 0.5908(4) 0.0466(15) Uani 0.679(5) 1 d . U P A 1
 H20A H 0.516541 -0.097821 0.604084 0.056 Uiso 0.679(5) 1 calc R U P A 1
 C20B C 0.4655(11) -0.0579(11) 0.5682(8) 0.046(2) Uani 0.321(5) 1 d . U P A 2
 H20B H 0.502461 -0.097059 0.576446 0.055 Uiso 0.321(5) 1 calc R U P A 2
 C21A C 0.4610(6) -0.0008(6) 0.6246(4) 0.0389(15) Uani 0.679(5) 1 d . U P A 1
 C21B C 0.4501(13) -0.0002(14) 0.6096(8) 0.039(2) Uani 0.321(5) 1 d . U P A 2
 C22A C 0.3075(6) 0.0978(5) 0.5267(5) 0.0467(17) Uani 0.679(5) 1 d . U P A 1
 H22A H 0.287917 0.127194 0.559195 0.056 Uiso 0.679(5) 1 calc R U P A 1
 C22B C 0.3009(15) 0.1220(11) 0.5262(11) 0.045(2) Uani 0.321(5) 1 d . U P A 2
 H22B H 0.287792 0.149144 0.561414 0.054 Uiso 0.321(5) 1 calc R U P A 2
 C23A C 0.2350(7) 0.0628(7) 0.4974(6) 0.066(3) Uani 0.679(5) 1 d . U P A 1
 H23A H 0.200174 0.103087 0.483042 0.099 Uiso 0.679(5) 1 calc R U P A 1
 H23B H 0.251687 0.031256 0.466152 0.099 Uiso 0.679(5) 1 calc R U P A 1
 H23C H 0.206692 0.031711 0.524109 0.099 Uiso 0.679(5) 1 calc R U P A 1
 C23B C 0.2213(14) 0.0930(12) 0.4972(11) 0.055(4) Uani 0.321(5) 1 d . U P A 2
 H23D H 0.187050 0.136233 0.488202 0.082 Uiso 0.321(5) 1 calc R U P A 2
 H23E H 0.233087 0.065813 0.462688 0.082 Uiso 0.321(5) 1 calc R U P A 2
 H23F H 0.194439 0.058943 0.522798 0.082 Uiso 0.321(5) 1 calc R U P A 2
 C24A C 0.3494(8) 0.1549(6) 0.4888(6) 0.053(2) Uani 0.679(5) 1 d . U P A 1
 H24A H 0.310731 0.191461 0.473718 0.080 Uiso 0.679(5) 1 calc R U P A 1
 H24B H 0.390486 0.181623 0.510736 0.080 Uiso 0.679(5) 1 calc R U P A 1
 H24C H 0.373438 0.127955 0.457762 0.080 Uiso 0.679(5) 1 calc R U P A 1
 C24B C 0.3386(18) 0.1781(13) 0.4868(14) 0.052(4) Uani 0.321(5) 1 d . U P A 2
 H24D H 0.301178 0.218908 0.477915 0.078 Uiso 0.321(5) 1 calc R U P A 2
 H24E H 0.386356 0.199295 0.504990 0.078 Uiso 0.321(5) 1 calc R U P A 2
 H24F H 0.352639 0.152236 0.452217 0.078 Uiso 0.321(5) 1 calc R U P A 2
 C25A C 0.5049(5) 0.0125(5) 0.6801(4) 0.0386(16) Uani 0.679(5) 1 d . U P A 1
 H25A H 0.482163 0.058564 0.697779 0.046 Uiso 0.679(5) 1 calc R U P A 1
 C25B C 0.4957(13) -0.0001(11) 0.6650(9) 0.039(2) Uani 0.321(5) 1 d . U P A 2
 H25B H 0.475671 0.041923 0.688724 0.046 Uiso 0.321(5) 1 calc R U P A 2
 C26A C 0.4948(6) -0.0548(5) 0.7209(4) 0.054(2) Uani 0.679(5) 1 d . U P A 1
 H26A H 0.438389 -0.063639 0.726269 0.081 Uiso 0.679(5) 1 calc R U P A 1
 H26B H 0.518530 -0.100210 0.705047 0.081 Uiso 0.679(5) 1 calc R U P A 1
 H26C H 0.520912 -0.043023 0.757016 0.081 Uiso 0.679(5) 1 calc R U P A 1
 C26B C 0.4893(12) -0.0752(10) 0.6978(8) 0.051(4) Uani 0.321(5) 1 d . U P A 2
 H26D H 0.520054 -0.071414 0.733196 0.076 Uiso 0.321(5) 1 calc R U P A 2
 H26E H 0.433821 -0.085050 0.705738 0.076 Uiso 0.321(5) 1 calc R U P A 2
 H26F H 0.509977 -0.116636 0.675351 0.076 Uiso 0.321(5) 1 calc R U P A 2
 C27A C 0.5918(8) 0.0270(8) 0.6713(5) 0.046(2) Uani 0.679(5) 1 d . U P A 1
 H27A H 0.618962 0.035414 0.707627 0.070 Uiso 0.679(5) 1 calc R U P A 1
 H27B H 0.615020 -0.016876 0.652906 0.070 Uiso 0.679(5) 1 calc R U P A 1
 H27C H 0.597687 0.071800 0.647657 0.070 Uiso 0.679(5) 1 calc R U P A 1
 C27B C 0.5874(18) 0.0134(15) 0.6551(11) 0.042(4) Uani 0.321(5) 1 d . U P A 2
 H27D H 0.616431 0.013317 0.691297 0.063 Uiso 0.321(5) 1 calc R U P A 2
 H27E H 0.607469 -0.027110 0.631461 0.063 Uiso 0.321(5) 1 calc R U P A 2
 H27F H 0.594520 0.062192 0.636578 0.063 Uiso 0.321(5) 1 calc R U P A 2
 C28A C 0.2504(12) 0.0591(11) 0.6686(12) 0.0286(18) Uani 0.607(17) 1 d . U P B
 1
 C28B C 0.2588(18) 0.0524(19) 0.670(2) 0.031(2) Uani 0.393(17) 1 d . U P B 2
 C29A C 0.1743(7) 0.0755(8) 0.6481(7) 0.0328(18) Uani 0.607(17) 1 d . U P B 1
 H29A H 0.162486 0.125442 0.635817 0.039 Uiso 0.607(17) 1 calc R U P B 1
 C29B C 0.1877(13) 0.0657(13) 0.6434(11) 0.035(2) Uani 0.393(17) 1 d . U P B
 2
 H29B H 0.178268 0.112264 0.624529 0.042 Uiso 0.393(17) 1 calc R U P B 2
 C30A C 0.1163(8) 0.0220(8) 0.6451(8) 0.0381(19) Uani 0.607(17) 1 d . U P B 1
 H30A H 0.065279 0.034870 0.630373 0.046 Uiso 0.607(17) 1 calc R U P B 1
 C30B C 0.1291(13) 0.0099(12) 0.6438(12) 0.036(2) Uani 0.393(17) 1 d . U P B
 2
 H30B H 0.079714 0.018097 0.624820 0.044 Uiso 0.393(17) 1 calc R U P B 2
 C31A C 0.1315(8) -0.0506(9) 0.6633(6) 0.0371(19) Uani 0.607(17) 1 d . U P B
 1
 H31A H 0.090760 -0.087520 0.661433 0.044 Uiso 0.607(17) 1 calc R U P B 1
 C31B C 0.1438(14) -0.0574(14) 0.6721(10) 0.037(2) Uani 0.393(17) 1 d . U P B
 2
 H31B H 0.104967 -0.096158 0.672445 0.044 Uiso 0.393(17) 1 calc R U P B 2
 C32A C 0.2062(8) -0.0701(8) 0.6844(5) 0.0380(19) Uani 0.607(17) 1 d . U P B
 1
 H32A H 0.215747 -0.119941 0.697821 0.046 Uiso 0.607(17) 1 calc R U P B 1
 C32B C 0.2158(12) -0.0668(12) 0.6997(8) 0.036(2) Uani 0.393(17) 1 d . U P B
 2
 H32B H 0.226664 -0.112312 0.719596 0.044 Uiso 0.393(17) 1 calc R U P B 2
 C33A C 0.2666(10) -0.0175(9) 0.6861(5) 0.0351(19) Uani 0.607(17) 1 d . U P B
 1
 H33A H 0.318300 -0.031674 0.698743 0.042 Uiso 0.607(17) 1 calc R U P B 1
 C33B C 0.2721(15) -0.0108(14) 0.6985(8) 0.033(2) Uani 0.393(17) 1 d . U P B
 2
 H33B H 0.321139 -0.017692 0.718234 0.039 Uiso 0.393(17) 1 calc R U P B 2
 C34 C 0.68515(19) 0.46038(17) 0.67221(14) 0.0303(6) Uani 1 1 d . . . . .
 C35 C 0.57599(19) 0.39654(18) 0.64365(14) 0.0304(6) Uani 1 1 d . . . . .
 C36 C 0.62068(19) 0.34982(17) 0.67772(15) 0.0327(7) Uani 1 1 d . . . . .
 C37 C 0.58712(19) 0.53318(17) 0.61445(14) 0.0319(7) Uani 1 1 d . . . . .
 C38 C 0.6176(2) 0.5549(2) 0.56303(15) 0.0401(8) Uani 1 1 d . . . . .
 C39 C 0.5899(3) 0.6235(2) 0.54006(17) 0.0508(10) Uani 1 1 d . . . . .
 H39 H 0.609835 0.640771 0.505599 0.061 Uiso 1 1 calc R U . . .
 C40 C 0.5340(3) 0.6661(2) 0.56687(18) 0.0508(10) Uani 1 1 d . . . . .
 H40 H 0.515963 0.712245 0.550605 0.061 Uiso 1 1 calc R U . . .
 C41 C 0.5042(2) 0.6424(2) 0.61688(18) 0.0432(8) Uani 1 1 d . . . . .
 H41 H 0.465453 0.672110 0.634553 0.052 Uiso 1 1 calc R U . . .
 C42 C 0.5303(2) 0.57479(18) 0.64215(15) 0.0336(7) Uani 1 1 d . . . . .
 C43 C 0.6743(3) 0.5064(3) 0.53107(18) 0.0547(10) Uani 1 1 d . U . . .
 H43A H 0.698137 0.472071 0.560237 0.066 Uiso 0.393(17) 1 calc R U P B 2
 H43 H 0.689562 0.460445 0.553226 0.066 Uiso 0.607(17) 1 calc R U P B 1
 C44A C 0.6337(8) 0.4842(8) 0.4753(4) 0.068(3) Uani 0.607(17) 1 d . U P B 1
 H44A H 0.669428 0.452650 0.453814 0.102 Uiso 0.607(17) 1 calc R U P B 1
 H44B H 0.585372 0.455768 0.482525 0.102 Uiso 0.607(17) 1 calc R U P B 1
 H44C H 0.620212 0.529860 0.453833 0.102 Uiso 0.607(17) 1 calc R U P B 1
 C44B C 0.6292(12) 0.4524(12) 0.4903(8) 0.069(4) Uani 0.393(17) 1 d . U P B 2
 H44D H 0.584498 0.429793 0.509250 0.103 Uiso 0.393(17) 1 calc R U P B 2
 H44E H 0.609758 0.480760 0.457404 0.103 Uiso 0.393(17) 1 calc R U P B 2
 H44F H 0.664950 0.412298 0.478319 0.103 Uiso 0.393(17) 1 calc R U P B 2
 C45A C 0.7503(14) 0.5573(16) 0.5194(10) 0.074(4) Uani 0.607(17) 1 d . U P B
 1
 H45A H 0.788482 0.527615 0.498656 0.111 Uiso 0.607(17) 1 calc R U P B 1
 H45B H 0.734239 0.601692 0.497254 0.111 Uiso 0.607(17) 1 calc R U P B 1
 H45C H 0.774574 0.573783 0.555148 0.111 Uiso 0.607(17) 1 calc R U P B 1
 C45B C 0.741(2) 0.542(3) 0.5068(17) 0.077(6) Uani 0.393(17) 1 d . U P B 2
 H45D H 0.772466 0.504312 0.487490 0.116 Uiso 0.393(17) 1 calc R U P B 2
 H45E H 0.722713 0.580715 0.479849 0.116 Uiso 0.393(17) 1 calc R U P B 2
 H45F H 0.773713 0.566205 0.536399 0.116 Uiso 0.393(17) 1 calc R U P B 2
 C46 C 0.49389(19) 0.54974(18) 0.69654(15) 0.0331(7) Uani 1 1 d . . . . .
 H46 H 0.517371 0.499790 0.707415 0.040 Uiso 1 1 calc R U . . .
 C47 C 0.4044(2) 0.5397(2) 0.68943(17) 0.0409(8) Uani 1 1 d . . . . .
 H47A H 0.379736 0.588797 0.681524 0.061 Uiso 1 1 calc R U . . .
 H47B H 0.383507 0.518793 0.723979 0.061 Uiso 1 1 calc R U . . .
 H47C H 0.392692 0.505031 0.658243 0.061 Uiso 1 1 calc R U . . .
 C48 C 0.5123(2) 0.6060(2) 0.74417(17) 0.0439(8) Uani 1 1 d . . . . .
 H48A H 0.569618 0.610862 0.749660 0.066 Uiso 1 1 calc R U . . .
 H48B H 0.489376 0.587565 0.778821 0.066 Uiso 1 1 calc R U . . .
 H48C H 0.489529 0.655362 0.734444 0.066 Uiso 1 1 calc R U . . .
 C49 C 0.74081(19) 0.36368(18) 0.73955(15) 0.0332(7) Uani 1 1 d . . . . .
 C50 C 0.7229(2) 0.38342(19) 0.79457(16) 0.0358(7) Uani 1 1 d . . . . .
 C51 C 0.7711(2) 0.3537(2) 0.83779(17) 0.0406(8) Uani 1 1 d . . . . .
 H51 H 0.760880 0.366230 0.875576 0.049 Uiso 1 1 calc R U . . .
 C52 C 0.8332(2) 0.3064(2) 0.82638(18) 0.0450(9) Uani 1 1 d . . . . .
 H52 H 0.865493 0.287041 0.856293 0.054 Uiso 1 1 calc R U . . .
 C53 C 0.8488(2) 0.2871(2) 0.77192(19) 0.0430(8) Uani 1 1 d . . . . .
 H53 H 0.891803 0.254313 0.764877 0.052 Uiso 1 1 calc R U . . .
 C54 C 0.8026(2) 0.31463(19) 0.72677(17) 0.0376(7) Uani 1 1 d . . . . .
 C55 C 0.6538(2) 0.4336(2) 0.80847(16) 0.0390(8) Uani 1 1 d . . . . .
 H55 H 0.624766 0.446366 0.772568 0.047 Uiso 1 1 calc R U . . .
 C56 C 0.5962(2) 0.3922(3) 0.84621(19) 0.0515(10) Uani 1 1 d . . . . .
 H56A H 0.619405 0.388231 0.884205 0.077 Uiso 1 1 calc R U . . .
 H56B H 0.585779 0.341495 0.831245 0.077 Uiso 1 1 calc R U . . .
 H56C H 0.546492 0.420543 0.847268 0.077 Uiso 1 1 calc R U . . .
 C57 C 0.6820(3) 0.5077(2) 0.83547(18) 0.0473(9) Uani 1 1 d . . . . .
 H57A H 0.636204 0.538881 0.844263 0.071 Uiso 1 1 calc R U . . .
 H57B H 0.715281 0.535003 0.809403 0.071 Uiso 1 1 calc R U . . .
 H57C H 0.712590 0.496624 0.870022 0.071 Uiso 1 1 calc R U . . .
 C58 C 0.8161(2) 0.2874(2) 0.66756(18) 0.0429(8) Uani 1 1 d . . . . .
 H58 H 0.786168 0.321293 0.640980 0.052 Uiso 1 1 calc R U . . .
 C59 C 0.7838(2) 0.2071(2) 0.66027(19) 0.0468(9) Uani 1 1 d . . . . .
 H59A H 0.791848 0.190040 0.621818 0.070 Uiso 1 1 calc R U . . .
 H59B H 0.727243 0.206827 0.667712 0.070 Uiso 1 1 calc R U . . .
 H59C H 0.811632 0.173155 0.686611 0.070 Uiso 1 1 calc R U . . .
 C60 C 0.9036(3) 0.2902(3) 0.6530(2) 0.0596(12) Uani 1 1 d . . . . .
 H60A H 0.933095 0.252642 0.675428 0.089 Uiso 1 1 calc R U . . .
 H60B H 0.924727 0.340701 0.661117 0.089 Uiso 1 1 calc R U . . .
 H60C H 0.908961 0.278949 0.613072 0.089 Uiso 1 1 calc R U . . .
 C61A C 0.749(3) 0.518(2) 0.676(3) 0.033(2) Uani 0.607(17) 1 d . U P B 1
 C61B C 0.749(5) 0.515(3) 0.674(4) 0.033(2) Uani 0.393(17) 1 d . U P B 2
 C62A C 0.8277(10) 0.4930(11) 0.6700(5) 0.037(2) Uani 0.607(17) 1 d . U P B 1
 H62A H 0.838460 0.440981 0.663856 0.045 Uiso 0.607(17) 1 calc R U P B 1
 C62B C 0.8226(15) 0.4953(17) 0.6563(8) 0.035(2) Uani 0.393(17) 1 d . U P B 2
 H62B H 0.832657 0.444679 0.645447 0.042 Uiso 0.393(17) 1 calc R U P B 2
 C63A C 0.8890(7) 0.5452(7) 0.6728(5) 0.0398(19) Uani 0.607(17) 1 d . U P B 1
 H63A H 0.941393 0.529407 0.665786 0.048 Uiso 0.607(17) 1 calc R U P B 1
 C63B C 0.8826(11) 0.5481(12) 0.6543(7) 0.038(2) Uani 0.393(17) 1 d . U P B 2
 H63B H 0.933573 0.532914 0.643218 0.045 Uiso 0.393(17) 1 calc R U P B 2
 C64A C 0.8741(7) 0.6208(7) 0.6860(4) 0.0369(18) Uani 0.607(17) 1 d . U P B 1
 H64A H 0.916189 0.656291 0.688476 0.044 Uiso 0.607(17) 1 calc R U P B 1
 C64B C 0.8700(12) 0.6197(12) 0.6677(7) 0.039(2) Uani 0.393(17) 1 d . U P B 2
 H64B H 0.912681 0.654534 0.667299 0.047 Uiso 0.393(17) 1 calc R U P B 2
 C65A C 0.7960(11) 0.6437(11) 0.6956(5) 0.037(2) Uani 0.607(17) 1 d . U P B 1
 H65A H 0.785205 0.694908 0.704674 0.044 Uiso 0.607(17) 1 calc R U P B 1
 C65B C 0.7976(17) 0.6443(17) 0.6820(8) 0.036(2) Uani 0.393(17) 1 d . U P B 2
 H65B H 0.789418 0.695572 0.692099 0.043 Uiso 0.393(17) 1 calc R U P B 2
 C66A C 0.7346(14) 0.5916(14) 0.6918(7) 0.033(2) Uani 0.607(17) 1 d . U P B 1
 H66A H 0.682453 0.606973 0.699869 0.040 Uiso 0.607(17) 1 calc R U P B 1
 C66B C 0.736(2) 0.594(2) 0.6816(12) 0.033(2) Uani 0.393(17) 1 d . U P B 2
 H66B H 0.684231 0.611463 0.686662 0.040 Uiso 0.393(17) 1 calc R U P B 2

loop_
  _atom_site_aniso_label
  _atom_site_aniso_U_11
  _atom_site_aniso_U_22
  _atom_site_aniso_U_33
  _atom_site_aniso_U_23
  _atom_site_aniso_U_13
  _atom_site_aniso_U_12
 Ge1A 0.0268(6) 0.0219(3) 0.0406(7) -0.0044(5) 0.0051(4) -0.0015(4)
 Ge1B 0.0265(12) 0.0214(7) 0.0524(19) -0.0015(12) 0.0076(11) -0.0007(7)
 Ge2A 0.0293(3) 0.0258(5) 0.0368(5) -0.0050(4) 0.0060(3) -0.0053(3)
 Ge2B 0.0251(7) 0.0290(11) 0.0473(13) -0.0013(11) 0.0057(6) -0.0054(6)
 Ge3A 0.0270(3) 0.0230(5) 0.0350(4) 0.0030(4) -0.0031(3) -0.0026(3)
 Ge3B 0.0320(8) 0.0319(13) 0.0484(11) 0.0054(10) -0.0061(7) -0.0079(8)
 Ge4A 0.0233(5) 0.0206(3) 0.0364(6) 0.0020(4) -0.0012(4) -0.0005(3)
 Ge4B 0.0267(10) 0.0247(7) 0.0577(18) 0.0058(10) -0.0058(10) -0.0037(6)
 N1 0.0282(13) 0.0219(12) 0.0426(15) -0.0021(11) 0.0026(11) -0.0013(10)
 N2 0.0236(13) 0.0239(12) 0.0414(15) -0.0033(11) 0.0015(11) -0.0020(10)
 N3 0.0265(13) 0.0254(12) 0.0370(14) 0.0016(11) 0.0015(11) 0.0002(10)
 N4 0.0230(13) 0.0231(12) 0.0441(15) -0.0012(11) -0.0021(11) -0.0020(10)
 C1 0.0259(15) 0.0248(14) 0.0401(17) -0.0011(12) -0.0012(12) 0.0025(11)
 C2 0.0288(16) 0.0254(15) 0.0423(18) -0.0007(13) 0.0028(13) -0.0019(12)
 C3 0.0273(15) 0.0234(14) 0.0388(17) -0.0016(12) -0.0014(13) -0.0012(12)
 C4A 0.031(3) 0.023(3) 0.049(4) -0.005(4) 0.008(3) -0.005(2)
 C4B 0.030(3) 0.023(4) 0.051(4) -0.005(4) 0.008(4) -0.003(3)
 C5A 0.033(4) 0.027(3) 0.049(3) -0.005(3) 0.009(3) -0.001(2)
 C5B 0.036(4) 0.028(4) 0.048(4) -0.004(3) 0.009(3) -0.007(3)
 C6A 0.037(4) 0.030(3) 0.049(4) -0.001(3) 0.010(3) 0.000(3)
 C6B 0.032(5) 0.031(4) 0.051(5) -0.001(4) 0.007(4) -0.001(4)
 C7A 0.033(4) 0.025(3) 0.057(5) -0.004(4) 0.013(3) 0.001(3)
 C7B 0.032(4) 0.028(4) 0.051(5) 0.001(4) 0.008(4) -0.002(3)
 C8A 0.030(3) 0.032(3) 0.055(5) -0.003(4) 0.011(4) 0.000(2)
 C8B 0.028(3) 0.026(4) 0.052(5) -0.001(5) 0.007(5) 0.002(3)
 C9A 0.028(2) 0.028(2) 0.052(4) -0.004(4) 0.009(3) -0.003(2)
 C9B 0.029(3) 0.029(3) 0.054(5) -0.003(4) 0.008(4) -0.003(3)
 C10A 0.038(5) 0.034(4) 0.042(3) -0.004(3) 0.011(3) -0.002(3)
 C10B 0.038(5) 0.033(4) 0.047(4) 0.001(4) 0.009(4) -0.007(4)
 C11B 0.041(8) 0.038(5) 0.066(9) 0.004(6) 0.019(7) -0.008(5)
 C11A 0.047(7) 0.041(4) 0.069(7) 0.019(5) 0.013(5) -0.003(4)
 C12B 0.050(6) 0.037(9) 0.054(6) -0.004(8) 0.001(5) -0.003(8)
 C12A 0.049(5) 0.037(7) 0.072(5) 0.002(6) 0.003(4) -0.010(6)
 C13A 0.033(4) 0.038(3) 0.052(5) -0.001(4) 0.008(3) 0.006(3)
 C13B 0.032(4) 0.035(4) 0.057(6) -0.001(5) 0.008(5) 0.006(4)
 C14A 0.035(6) 0.039(4) 0.059(7) 0.005(5) 0.010(5) 0.009(3)
 C14B 0.034(8) 0.041(6) 0.062(10) 0.007(7) 0.013(7) 0.002(5)
 C15A 0.037(4) 0.059(5) 0.070(7) -0.005(6) -0.001(5) 0.006(4)
 C15B 0.039(6) 0.058(7) 0.074(10) -0.009(9) -0.003(7) 0.004(5)
 C16A 0.028(3) 0.030(2) 0.052(4) -0.010(3) 0.007(2) -0.006(2)
 C16B 0.028(3) 0.030(2) 0.052(4) -0.010(3) 0.007(2) -0.006(2)
 C17A 0.036(3) 0.042(3) 0.053(3) -0.015(3) 0.003(2) -0.001(3)
 C17B 0.037(4) 0.040(4) 0.052(4) -0.017(4) 0.004(3) -0.005(4)
 C18A 0.045(3) 0.043(3) 0.063(4) -0.022(3) 0.003(3) -0.003(3)
 C18B 0.044(4) 0.044(5) 0.061(5) -0.020(4) 0.003(4) -0.003(4)
 C19A 0.048(3) 0.043(3) 0.072(4) -0.023(3) 0.006(3) 0.000(3)
 C19B 0.045(5) 0.042(4) 0.067(5) -0.019(4) 0.003(4) 0.000(4)
 C20A 0.038(3) 0.031(2) 0.071(4) -0.014(3) 0.007(3) 0.000(2)
 C20B 0.038(4) 0.036(4) 0.064(5) -0.018(4) 0.005(4) -0.001(3)
 C21A 0.031(3) 0.026(2) 0.061(4) -0.007(3) 0.006(3) -0.001(2)
 C21B 0.030(4) 0.027(3) 0.059(5) -0.010(4) 0.007(4) -0.006(3)
 C22A 0.041(3) 0.054(4) 0.045(3) -0.014(4) -0.001(2) -0.001(3)
 C22B 0.040(4) 0.050(6) 0.046(4) -0.014(5) -0.003(4) 0.000(5)
 C23A 0.050(5) 0.092(7) 0.056(4) -0.006(6) -0.007(4) -0.009(5)
 C23B 0.049(7) 0.069(10) 0.045(7) -0.011(8) -0.003(6) -0.012(7)
 C24A 0.042(4) 0.058(6) 0.059(4) -0.002(5) -0.008(3) 0.009(4)
 C24B 0.044(9) 0.058(9) 0.054(7) -0.007(8) -0.005(6) -0.003(7)
 C25A 0.025(3) 0.029(3) 0.062(4) 0.002(3) -0.002(3) -0.002(2)
 C25B 0.032(4) 0.023(4) 0.061(5) -0.002(4) 0.007(4) -0.001(4)
 C26A 0.037(3) 0.046(5) 0.079(5) 0.021(4) 0.000(4) 0.001(3)
 C26B 0.039(6) 0.035(7) 0.080(9) 0.010(6) 0.012(7) 0.003(6)
 C27A 0.026(3) 0.036(5) 0.077(7) 0.000(4) 0.004(4) -0.001(3)
 C27B 0.035(5) 0.024(8) 0.067(10) -0.002(7) 0.002(7) -0.003(5)
 C28A 0.021(4) 0.022(3) 0.042(3) -0.004(3) 0.001(3) 0.002(3)
 C28B 0.018(4) 0.029(4) 0.045(4) -0.004(4) 0.004(4) 0.002(3)
 C29A 0.019(4) 0.029(3) 0.050(3) -0.002(3) -0.001(3) 0.010(2)
 C29B 0.022(5) 0.031(4) 0.051(4) -0.002(4) 0.003(4) 0.002(4)
 C30A 0.022(4) 0.036(4) 0.056(3) -0.001(3) -0.001(3) 0.005(3)
 C30B 0.022(5) 0.033(5) 0.054(4) -0.003(4) -0.001(4) 0.003(4)
 C31A 0.019(4) 0.038(3) 0.054(4) 0.000(3) -0.003(3) -0.003(3)
 C31B 0.022(5) 0.033(4) 0.055(5) 0.000(4) -0.002(4) 0.001(4)
 C32A 0.024(3) 0.032(3) 0.058(5) 0.001(4) -0.005(3) -0.006(2)
 C32B 0.024(4) 0.032(3) 0.053(5) -0.001(4) -0.004(4) -0.003(3)
 C33A 0.023(3) 0.030(3) 0.052(5) 0.001(3) -0.001(4) 0.000(2)
 C33B 0.021(4) 0.028(4) 0.049(5) -0.005(4) -0.003(4) -0.003(3)
 C34 0.0265(15) 0.0240(14) 0.0405(17) -0.0021(12) 0.0019(12) 0.0006(11)
 C35 0.0258(15) 0.0262(15) 0.0392(17) -0.0013(12) -0.0012(13) -0.0032(12)
 C36 0.0295(16) 0.0214(14) 0.0470(19) 0.0034(13) -0.0028(13) -0.0064(12)
 C37 0.0310(16) 0.0232(14) 0.0412(17) 0.0059(12) -0.0023(13) -0.0070(12)
 C38 0.0415(19) 0.0401(18) 0.0387(18) 0.0078(14) 0.0011(14) -0.0122(15)
 C39 0.068(3) 0.043(2) 0.041(2) 0.0131(16) -0.0035(18) -0.0155(18)
 C40 0.062(3) 0.0331(19) 0.057(2) 0.0173(17) -0.0088(19) -0.0062(17)
 C41 0.044(2) 0.0269(16) 0.058(2) 0.0070(15) -0.0044(17) -0.0001(14)
 C42 0.0330(17) 0.0255(15) 0.0420(18) 0.0044(13) -0.0034(13) -0.0044(12)
 C43 0.053(2) 0.068(3) 0.044(2) 0.0054(19) 0.0111(18) -0.006(2)
 C44A 0.092(6) 0.071(7) 0.042(5) -0.005(4) 0.008(4) 0.000(6)
 C44B 0.079(8) 0.069(9) 0.058(9) -0.004(6) 0.002(7) 0.003(7)
 C45A 0.057(6) 0.092(11) 0.075(10) 0.012(8) 0.021(6) -0.007(5)
 C45B 0.067(9) 0.091(12) 0.075(13) 0.006(10) 0.030(9) -0.022(7)
 C46 0.0285(16) 0.0264(15) 0.0447(18) 0.0035(13) 0.0058(13) 0.0020(12)
 C47 0.0303(17) 0.0339(18) 0.058(2) 0.0039(16) 0.0015(15) -0.0013(14)
 C48 0.040(2) 0.043(2) 0.049(2) -0.0057(16) 0.0047(16) -0.0058(16)
 C49 0.0251(15) 0.0239(15) 0.0501(19) 0.0019(13) -0.0045(13) -0.0040(12)
 C50 0.0309(17) 0.0278(16) 0.0481(19) 0.0017(14) -0.0078(14) -0.0022(13)
 C51 0.0362(18) 0.0346(18) 0.050(2) 0.0025(15) -0.0132(15) -0.0033(14)
 C52 0.0392(19) 0.0306(17) 0.064(2) 0.0029(16) -0.0184(17) -0.0018(14)
 C53 0.0273(17) 0.0287(17) 0.072(2) 0.0027(16) -0.0063(16) 0.0003(13)
 C54 0.0269(16) 0.0246(15) 0.061(2) 0.0007(14) -0.0019(14) -0.0041(12)
 C55 0.0329(18) 0.0412(19) 0.0425(19) -0.0017(15) -0.0055(14) 0.0062(14)
 C56 0.041(2) 0.054(2) 0.059(3) -0.005(2) 0.0043(18) -0.0040(18)
 C57 0.050(2) 0.0345(18) 0.057(2) -0.0017(17) 0.0010(18) 0.0080(16)
 C58 0.0342(18) 0.0328(18) 0.062(2) -0.0048(16) 0.0052(16) -0.0002(14)
 C59 0.041(2) 0.0335(18) 0.066(3) -0.0076(17) 0.0020(18) 0.0027(15)
 C60 0.047(2) 0.044(2) 0.089(3) -0.002(2) 0.018(2) 0.0002(18)
 C61A 0.027(2) 0.029(3) 0.042(6) 0.001(3) 0.002(3) -0.004(3)
 C61B 0.028(3) 0.028(4) 0.043(6) 0.003(4) 0.003(4) -0.002(3)
 C62A 0.032(3) 0.033(3) 0.048(5) 0.001(4) 0.005(4) -0.002(2)
 C62B 0.029(3) 0.031(3) 0.045(6) 0.001(5) 0.004(4) 0.000(3)
 C63A 0.031(3) 0.039(3) 0.050(5) -0.001(4) 0.005(4) -0.002(2)
 C63B 0.029(4) 0.039(3) 0.045(6) 0.001(5) 0.007(5) -0.002(3)
 C64A 0.031(3) 0.038(2) 0.042(5) -0.004(4) 0.006(4) -0.010(2)
 C64B 0.033(3) 0.038(3) 0.047(6) 0.001(5) 0.007(5) -0.008(3)
 C65A 0.034(3) 0.033(3) 0.043(5) 0.001(4) 0.002(4) -0.004(2)
 C65B 0.035(3) 0.031(3) 0.043(6) 0.001(5) 0.010(5) -0.007(3)
 C66A 0.029(3) 0.029(3) 0.042(6) 0.000(4) 0.004(4) -0.003(2)
 C66B 0.028(3) 0.029(3) 0.042(6) 0.003(5) 0.005(5) -0.001(3)

_geom_special_details
;
 All esds (except the esd in the dihedral angle between two l.s. planes)
 are estimated using the full covariance matrix.  The cell esds are taken
 into account individually in the estimation of esds in distances, angles
 and torsion angles; correlations between esds in cell parameters are only
 used when they are defined by crystal symmetry.  An approximate (isotropic)
 treatment of cell esds is used for estimating esds involving l.s. planes.
;
loop_
  _geom_bond_atom_site_label_1
  _geom_bond_atom_site_label_2
  _geom_bond_distance
  _geom_bond_site_symmetry_2
  _geom_bond_publ_flag
 Ge1A Ge3A 2.5172(14) . ?
 Ge1A Ge4A 2.5637(19) . ?
 Ge1A C2 2.049(4) . ?
 Ge1B Ge2B 2.773(9) . ?
 Ge1B Ge3B 2.523(4) . ?
 Ge1B Ge4B 2.552(5) . ?
 Ge1B C2 1.977(5) . ?
 Ge2A Ge3A 2.5720(12) . ?
 Ge2A Ge4A 2.5139(12) . ?
 Ge2A C3 2.067(3) . ?
 Ge2B Ge3B 2.587(3) . ?
 Ge2B Ge4B 2.509(3) . ?
 Ge2B C3 1.950(3) . ?
 Ge3A Ge4A 2.752(4) . ?
 Ge3A C35 2.014(3) . ?
 Ge3B C35 2.083(4) . ?
 Ge4A C36 1.996(3) . ?
 Ge4B C36 2.110(4) . ?
 N1 C1 1.354(4) . ?
 N1 C2 1.398(4) . ?
 N1 C4A 1.40(2) . ?
 N1 C4B 1.51(3) . ?
 N2 C1 1.344(4) . ?
 N2 C3 1.395(4) . ?
 N2 C16A 1.45(2) . ?
 N2 C16B 1.46(5) . ?
 N3 C34 1.352(4) . ?
 N3 C35 1.391(4) . ?
 N3 C37 1.456(4) . ?
 N4 C34 1.358(4) . ?
 N4 C36 1.393(4) . ?
 N4 C49 1.448(4) . ?
 C1 C28A 1.48(2) . ?
 C1 C28B 1.47(4) . ?
 C2 C3 1.377(5) . ?
 C4A C5A 1.41(2) . ?
 C4A C9A 1.40(2) . ?
 C4B C5B 1.37(3) . ?
 C4B C9B 1.40(4) . ?
 C5A C6A 1.396(19) . ?
 C5A C10A 1.58(2) . ?
 C5B C6B 1.43(3) . ?
 C5B C10B 1.43(3) . ?
 C6A H6A 0.9500 . ?
 C6A C7A 1.410(11) . ?
 C6B H6B 0.9500 . ?
 C6B C7B 1.368(18) . ?
 C7A H7A 0.9500 . ?
 C7A C8A 1.368(12) . ?
 C7B H7B 0.9500 . ?
 C7B C8B 1.403(18) . ?
 C8A H8A 0.9500 . ?
 C8A C9A 1.396(13) . ?
 C8B H8B 0.9500 . ?
 C8B C9B 1.39(2) . ?
 C9A C13A 1.509(13) . ?
 C9B C13B 1.52(2) . ?
 C10A H10A 1.0000 . ?
 C10A C11A 1.534(15) . ?
 C10A C12A 1.54(2) . ?
 C10B H10B 1.0000 . ?
 C10B C11B 1.51(3) . ?
 C10B C12B 1.53(3) . ?
 C11B H11A 0.9800 . ?
 C11B H11B 0.9800 . ?
 C11B H11C 0.9800 . ?
 C11A H11D 0.9800 . ?
 C11A H11E 0.9800 . ?
 C11A H11F 0.9800 . ?
 C12B H12A 0.9800 . ?
 C12B H12B 0.9800 . ?
 C12B H12C 0.9800 . ?
 C12A H12D 0.9800 . ?
 C12A H12E 0.9800 . ?
 C12A H12F 0.9800 . ?
 C13A H13A 1.0000 . ?
 C13A C14A 1.52(2) . ?
 C13A C15A 1.539(19) . ?
 C13B H13B 1.0000 . ?
 C13B C14B 1.57(4) . ?
 C13B C15B 1.52(3) . ?
 C14A H14A 0.9800 . ?
 C14A H14B 0.9800 . ?
 C14A H14C 0.9800 . ?
 C14B H14D 0.9800 . ?
 C14B H14E 0.9800 . ?
 C14B H14F 0.9800 . ?
 C15A H15A 0.9800 . ?
 C15A H15B 0.9800 . ?
 C15A H15C 0.9800 . ?
 C15B H15D 0.9800 . ?
 C15B H15E 0.9800 . ?
 C15B H15F 0.9800 . ?
 C16A C17A 1.371(18) . ?
 C16A C21A 1.425(17) . ?
 C16B C17B 1.47(4) . ?
 C16B C21B 1.34(4) . ?
 C17A C18A 1.417(10) . ?
 C17A C22A 1.506(10) . ?
 C17B C18B 1.41(2) . ?
 C17B C22B 1.49(2) . ?
 C18A H18A 0.9500 . ?
 C18A C19A 1.375(11) . ?
 C18B H18B 0.9500 . ?
 C18B C19B 1.36(2) . ?
 C19A H19A 0.9500 . ?
 C19A C20A 1.373(11) . ?
 C19B H19B 0.9500 . ?
 C19B C20B 1.36(2) . ?
 C20A H20A 0.9500 . ?
 C20A C21A 1.388(11) . ?
 C20B H20B 0.9500 . ?
 C20B C21B 1.45(3) . ?
 C21A C25A 1.518(9) . ?
 C21B C25B 1.51(2) . ?
 C22A H22A 1.0000 . ?
 C22A C23A 1.525(14) . ?
 C22A C24A 1.544(14) . ?
 C22B H22B 1.0000 . ?
 C22B C23B 1.58(3) . ?
 C22B C24B 1.52(3) . ?
 C23A H23A 0.9800 . ?
 C23A H23B 0.9800 . ?
 C23A H23C 0.9800 . ?
 C23B H23D 0.9800 . ?
 C23B H23E 0.9800 . ?
 C23B H23F 0.9800 . ?
 C24A H24A 0.9800 . ?
 C24A H24B 0.9800 . ?
 C24A H24C 0.9800 . ?
 C24B H24D 0.9800 . ?
 C24B H24E 0.9800 . ?
 C24B H24F 0.9800 . ?
 C25A H25A 1.0000 . ?
 C25A C26A 1.550(12) . ?
 C25A C27A 1.515(14) . ?
 C25B H25B 1.0000 . ?
 C25B C26B 1.55(3) . ?
 C25B C27B 1.60(3) . ?
 C26A H26A 0.9800 . ?
 C26A H26B 0.9800 . ?
 C26A H26C 0.9800 . ?
 C26B H26D 0.9800 . ?
 C26B H26E 0.9800 . ?
 C26B H26F 0.9800 . ?
 C27A H27A 0.9800 . ?
 C27A H27B 0.9800 . ?
 C27A H27C 0.9800 . ?
 C27B H27D 0.9800 . ?
 C27B H27E 0.9800 . ?
 C27B H27F 0.9800 . ?
 C28A C29A 1.396(16) . ?
 C28A C33A 1.44(2) . ?
 C28B C29B 1.37(3) . ?
 C28B C33B 1.32(4) . ?
 C29A H29A 0.9500 . ?
 C29A C30A 1.364(17) . ?
 C29B H29B 0.9500 . ?
 C29B C30B 1.40(3) . ?
 C30A H30A 0.9500 . ?
 C30A C31A 1.378(15) . ?
 C30B H30B 0.9500 . ?
 C30B C31B 1.39(2) . ?
 C31A H31A 0.9500 . ?
 C31A C32A 1.390(11) . ?
 C31B H31B 0.9500 . ?
 C31B C32B 1.378(19) . ?
 C32A H32A 0.9500 . ?
 C32A C33A 1.384(15) . ?
 C32B H32B 0.9500 . ?
 C32B C33B 1.38(2) . ?
 C33A H33A 0.9500 . ?
 C33B H33B 0.9500 . ?
 C34 C61A 1.48(5) . ?
 C34 C61B 1.45(7) . ?
 C35 C36 1.371(5) . ?
 C37 C38 1.400(5) . ?
 C37 C42 1.395(5) . ?
 C38 C39 1.406(6) . ?
 C38 C43 1.512(6) . ?
 C39 H39 0.9500 . ?
 C39 C40 1.383(6) . ?
 C40 H40 0.9500 . ?
 C40 C41 1.376(6) . ?
 C41 H41 0.9500 . ?
 C41 C42 1.404(5) . ?
 C42 C46 1.520(5) . ?
 C43 H43A 1.0000 . ?
 C43 H43 1.0000 . ?
 C43 C44A 1.531(12) . ?
 C43 C44B 1.549(19) . ?
 C43 C45A 1.60(2) . ?
 C43 C45B 1.44(3) . ?
 C44A H44A 0.9800 . ?
 C44A H44B 0.9800 . ?
 C44A H44C 0.9800 . ?
 C44B H44D 0.9800 . ?
 C44B H44E 0.9800 . ?
 C44B H44F 0.9800 . ?
 C45A H45A 0.9800 . ?
 C45A H45B 0.9800 . ?
 C45A H45C 0.9800 . ?
 C45B H45D 0.9800 . ?
 C45B H45E 0.9800 . ?
 C45B H45F 0.9800 . ?
 C46 H46 1.0000 . ?
 C46 C47 1.530(5) . ?
 C46 C48 1.535(5) . ?
 C47 H47A 0.9800 . ?
 C47 H47B 0.9800 . ?
 C47 H47C 0.9800 . ?
 C48 H48A 0.9800 . ?
 C48 H48B 0.9800 . ?
 C48 H48C 0.9800 . ?
 C49 C50 1.401(5) . ?
 C49 C54 1.401(5) . ?
 C50 C51 1.398(5) . ?
 C50 C55 1.515(5) . ?
 C51 H51 0.9500 . ?
 C51 C52 1.377(5) . ?
 C52 H52 0.9500 . ?
 C52 C53 1.378(6) . ?
 C53 H53 0.9500 . ?
 C53 C54 1.399(5) . ?
 C54 C58 1.518(6) . ?
 C55 H55 1.0000 . ?
 C55 C56 1.535(6) . ?
 C55 C57 1.530(5) . ?
 C56 H56A 0.9800 . ?
 C56 H56B 0.9800 . ?
 C56 H56C 0.9800 . ?
 C57 H57A 0.9800 . ?
 C57 H57B 0.9800 . ?
 C57 H57C 0.9800 . ?
 C58 H58 1.0000 . ?
 C58 C59 1.530(5) . ?
 C58 C60 1.533(5) . ?
 C59 H59A 0.9800 . ?
 C59 H59B 0.9800 . ?
 C59 H59C 0.9800 . ?
 C60 H60A 0.9800 . ?
 C60 H60B 0.9800 . ?
 C60 H60C 0.9800 . ?
 C61A C62A 1.42(5) . ?
 C61A C66A 1.38(4) . ?
 C61B C62B 1.37(8) . ?
 C61B C66B 1.43(6) . ?
 C62A H62A 0.9500 . ?
 C62A C63A 1.390(17) . ?
 C62B H62B 0.9500 . ?
 C62B C63B 1.38(3) . ?
 C63A H63A 0.9500 . ?
 C63A C64A 1.399(14) . ?
 C63B H63B 0.9500 . ?
 C63B C64B 1.32(2) . ?
 C64A H64A 0.9500 . ?
 C64A C65A 1.410(17) . ?
 C64B H64B 0.9500 . ?
 C64B C65B 1.36(3) . ?
 C65A H65A 0.9500 . ?
 C65A C66A 1.39(2) . ?
 C65B H65B 0.9500 . ?
 C65B C66B 1.37(4) . ?
 C66A H66A 0.9500 . ?
 C66B H66B 0.9500 . ?

loop_
  _geom_angle_atom_site_label_1
  _geom_angle_atom_site_label_2
  _geom_angle_atom_site_label_3
  _geom_angle
  _geom_angle_site_symmetry_1
  _geom_angle_site_symmetry_3
  _geom_angle_publ_flag
 Ge3A Ge1A Ge4A 65.59(11) . . ?
 C2 Ge1A Ge3A 81.74(12) . . ?
 C2 Ge1A Ge4A 82.33(12) . . ?
 Ge3B Ge1B Ge2B 58.25(17) . . ?
 Ge3B Ge1B Ge4B 97.5(3) . . ?
 Ge4B Ge1B Ge2B 56.03(16) . . ?
 C2 Ge1B Ge2B 67.72(18) . . ?
 C2 Ge1B Ge3B 100.5(2) . . ?
 C2 Ge1B Ge4B 95.8(2) . . ?
 Ge4A Ge2A Ge3A 65.51(11) . . ?
 C3 Ge2A Ge3A 81.70(12) . . ?
 C3 Ge2A Ge4A 79.84(11) . . ?
 Ge3B Ge2B Ge1B 56.04(14) . . ?
 Ge4B Ge2B Ge1B 57.54(17) . . ?
 Ge4B Ge2B Ge3B 96.9(2) . . ?
 C3 Ge2B Ge1B 70.61(18) . . ?
 C3 Ge2B Ge3B 102.56(16) . . ?
 C3 Ge2B Ge4B 96.93(16) . . ?
 Ge1A Ge3A Ge2A 97.54(11) . . ?
 Ge1A Ge3A Ge4A 58.02(7) . . ?
 Ge2A Ge3A Ge4A 56.23(6) . . ?
 C35 Ge3A Ge1A 97.33(12) . . ?
 C35 Ge3A Ge2A 101.93(11) . . ?
 C35 Ge3A Ge4A 70.24(11) . . ?
 Ge1B Ge3B Ge2B 65.7(3) . . ?
 C35 Ge3B Ge1B 82.63(19) . . ?
 C35 Ge3B Ge2B 81.7(2) . . ?
 Ge1A Ge4A Ge3A 56.39(6) . . ?
 Ge2A Ge4A Ge1A 97.84(11) . . ?
 Ge2A Ge4A Ge3A 58.26(6) . . ?
 C36 Ge4A Ge1A 97.92(12) . . ?
 C36 Ge4A Ge2A 100.54(12) . . ?
 C36 Ge4A Ge3A 69.35(11) . . ?
 Ge2B Ge4B Ge1B 66.4(3) . . ?
 C36 Ge4B Ge1B 84.21(19) . . ?
 C36 Ge4B Ge2B 80.2(2) . . ?
 C1 N1 C2 109.7(3) . . ?
 C1 N1 C4A 126.2(13) . . ?
 C1 N1 C4B 126.0(19) . . ?
 C2 N1 C4A 124.2(13) . . ?
 C2 N1 C4B 124.0(19) . . ?
 C1 N2 C3 111.0(3) . . ?
 C1 N2 C16A 124.0(11) . . ?
 C1 N2 C16B 123(2) . . ?
 C3 N2 C16A 124.8(11) . . ?
 C3 N2 C16B 125(2) . . ?
 C34 N3 C35 110.5(3) . . ?
 C34 N3 C37 124.4(3) . . ?
 C35 N3 C37 124.9(3) . . ?
 C34 N4 C36 109.5(3) . . ?
 C34 N4 C49 127.0(3) . . ?
 C36 N4 C49 122.3(3) . . ?
 N1 C1 C28A 125.2(10) . . ?
 N1 C1 C28B 129.4(17) . . ?
 N2 C1 N1 106.6(3) . . ?
 N2 C1 C28A 127.9(11) . . ?
 N2 C1 C28B 124.0(17) . . ?
 N1 C2 Ge1A 127.3(2) . . ?
 N1 C2 Ge1B 140.1(3) . . ?
 C3 C2 Ge1A 124.8(2) . . ?
 C3 C2 Ge1B 112.6(3) . . ?
 C3 C2 N1 107.1(3) . . ?
 N2 C3 Ge2A 126.7(2) . . ?
 N2 C3 Ge2B 145.5(3) . . ?
 C2 C3 Ge2A 127.6(2) . . ?
 C2 C3 Ge2B 108.9(3) . . ?
 C2 C3 N2 105.6(3) . . ?
 N1 C4A C5A 118.3(18) . . ?
 C9A C4A N1 118.7(12) . . ?
 C9A C4A C5A 122.8(16) . . ?
 C5B C4B N1 117(3) . . ?
 C5B C4B C9B 125(3) . . ?
 C9B C4B N1 117.8(19) . . ?
 C4A C5A C10A 122.9(18) . . ?
 C6A C5A C4A 117.9(12) . . ?
 C6A C5A C10A 119.2(14) . . ?
 C4B C5B C6B 116(2) . . ?
 C4B C5B C10B 123(3) . . ?
 C10B C5B C6B 120(2) . . ?
 C5A C6A H6A 120.1 . . ?
 C5A C6A C7A 119.9(9) . . ?
 C7A C6A H6A 120.1 . . ?
 C5B C6B H6B 119.6 . . ?
 C7B C6B C5B 120.7(16) . . ?
 C7B C6B H6B 119.6 . . ?
 C6A C7A H7A 119.8 . . ?
 C8A C7A C6A 120.4(9) . . ?
 C8A C7A H7A 119.8 . . ?
 C6B C7B H7B 119.5 . . ?
 C6B C7B C8B 121.0(14) . . ?
 C8B C7B H7B 119.5 . . ?
 C7A C8A H8A 119.2 . . ?
 C7A C8A C9A 121.7(9) . . ?
 C9A C8A H8A 119.2 . . ?
 C7B C8B H8B 120.0 . . ?
 C9B C8B C7B 120.0(15) . . ?
 C9B C8B H8B 120.0 . . ?
 C4A C9A C13A 122.9(11) . . ?
 C8A C9A C4A 117.3(10) . . ?
 C8A C9A C13A 119.8(10) . . ?
 C4B C9B C13B 122.3(17) . . ?
 C8B C9B C4B 117.1(17) . . ?
 C8B C9B C13B 120.6(17) . . ?
 C5A C10A H10A 106.7 . . ?
 C11A C10A C5A 114.9(12) . . ?
 C11A C10A H10A 106.7 . . ?
 C11A C10A C12A 107.8(16) . . ?
 C12A C10A C5A 113.6(16) . . ?
 C12A C10A H10A 106.7 . . ?
 C5B C10B H10B 109.1 . . ?
 C5B C10B C11B 105(2) . . ?
 C5B C10B C12B 107(3) . . ?
 C11B C10B H10B 109.1 . . ?
 C11B C10B C12B 116(3) . . ?
 C12B C10B H10B 109.1 . . ?
 C10B C11B H11A 109.5 . . ?
 C10B C11B H11B 109.5 . . ?
 C10B C11B H11C 109.5 . . ?
 H11A C11B H11B 109.5 . . ?
 H11A C11B H11C 109.5 . . ?
 H11B C11B H11C 109.5 . . ?
 C10A C11A H11D 109.5 . . ?
 C10A C11A H11E 109.5 . . ?
 C10A C11A H11F 109.5 . . ?
 H11D C11A H11E 109.5 . . ?
 H11D C11A H11F 109.5 . . ?
 H11E C11A H11F 109.5 . . ?
 C10B C12B H12A 109.5 . . ?
 C10B C12B H12B 109.5 . . ?
 C10B C12B H12C 109.5 . . ?
 H12A C12B H12B 109.5 . . ?
 H12A C12B H12C 109.5 . . ?
 H12B C12B H12C 109.5 . . ?
 C10A C12A H12D 109.5 . . ?
 C10A C12A H12E 109.5 . . ?
 C10A C12A H12F 109.5 . . ?
 H12D C12A H12E 109.5 . . ?
 H12D C12A H12F 109.5 . . ?
 H12E C12A H12F 109.5 . . ?
 C9A C13A H13A 107.5 . . ?
 C9A C13A C14A 110.8(11) . . ?
 C9A C13A C15A 112.4(10) . . ?
 C14A C13A H13A 107.5 . . ?
 C14A C13A C15A 110.8(13) . . ?
 C15A C13A H13A 107.5 . . ?
 C9B C13B H13B 108.8 . . ?
 C9B C13B C14B 110.3(18) . . ?
 C14B C13B H13B 108.8 . . ?
 C15B C13B C9B 111.5(16) . . ?
 C15B C13B H13B 108.8 . . ?
 C15B C13B C14B 109(2) . . ?
 C13A C14A H14A 109.5 . . ?
 C13A C14A H14B 109.5 . . ?
 C13A C14A H14C 109.5 . . ?
 H14A C14A H14B 109.5 . . ?
 H14A C14A H14C 109.5 . . ?
 H14B C14A H14C 109.5 . . ?
 C13B C14B H14D 109.5 . . ?
 C13B C14B H14E 109.5 . . ?
 C13B C14B H14F 109.5 . . ?
 H14D C14B H14E 109.5 . . ?
 H14D C14B H14F 109.5 . . ?
 H14E C14B H14F 109.5 . . ?
 C13A C15A H15A 109.5 . . ?
 C13A C15A H15B 109.5 . . ?
 C13A C15A H15C 109.5 . . ?
 H15A C15A H15B 109.5 . . ?
 H15A C15A H15C 109.5 . . ?
 H15B C15A H15C 109.5 . . ?
 C13B C15B H15D 109.5 . . ?
 C13B C15B H15E 109.5 . . ?
 C13B C15B H15F 109.5 . . ?
 H15D C15B H15E 109.5 . . ?
 H15D C15B H15F 109.5 . . ?
 H15E C15B H15F 109.5 . . ?
 C17A C16A N2 117.9(13) . . ?
 C17A C16A C21A 124.3(17) . . ?
 C21A C16A N2 117.8(13) . . ?
 N2 C16B C17B 116(3) . . ?
 C21B C16B N2 120(3) . . ?
 C21B C16B C17B 124(4) . . ?
 C16A C17A C18A 117.1(10) . . ?
 C16A C17A C22A 122.5(11) . . ?
 C18A C17A C22A 120.3(8) . . ?
 C16B C17B C22B 122(2) . . ?
 C18B C17B C16B 114(2) . . ?
 C18B C17B C22B 123.8(17) . . ?
 C17A C18A H18A 119.9 . . ?
 C19A C18A C17A 120.1(7) . . ?
 C19A C18A H18A 119.9 . . ?
 C17B C18B H18B 118.7 . . ?
 C19B C18B C17B 122.7(17) . . ?
 C19B C18B H18B 118.7 . . ?
 C18A C19A H19A 119.6 . . ?
 C20A C19A C18A 120.9(7) . . ?
 C20A C19A H19A 119.6 . . ?
 C18B C19B H19B 118.9 . . ?
 C18B C19B C20B 122.3(16) . . ?
 C20B C19B H19B 118.9 . . ?
 C19A C20A H20A 118.8 . . ?
 C19A C20A C21A 122.4(7) . . ?
 C21A C20A H20A 118.8 . . ?
 C19B C20B H20B 120.4 . . ?
 C19B C20B C21B 119.3(16) . . ?
 C21B C20B H20B 120.4 . . ?
 C16A C21A C25A 123.4(10) . . ?
 C20A C21A C16A 115.2(10) . . ?
 C20A C21A C25A 121.4(7) . . ?
 C16B C21B C20B 118(2) . . ?
 C16B C21B C25B 122(2) . . ?
 C20B C21B C25B 119.9(17) . . ?
 C17A C22A H22A 106.5 . . ?
 C17A C22A C23A 114.0(7) . . ?
 C17A C22A C24A 110.7(8) . . ?
 C23A C22A H22A 106.5 . . ?
 C23A C22A C24A 112.0(9) . . ?
 C24A C22A H22A 106.5 . . ?
 C17B C22B H22B 108.3 . . ?
 C17B C22B C23B 112.1(15) . . ?
 C17B C22B C24B 111.5(18) . . ?
 C23B C22B H22B 108.3 . . ?
 C24B C22B H22B 108.3 . . ?
 C24B C22B C23B 108(2) . . ?
 C22A C23A H23A 109.5 . . ?
 C22A C23A H23B 109.5 . . ?
 C22A C23A H23C 109.5 . . ?
 H23A C23A H23B 109.5 . . ?
 H23A C23A H23C 109.5 . . ?
 H23B C23A H23C 109.5 . . ?
 C22B C23B H23D 109.5 . . ?
 C22B C23B H23E 109.5 . . ?
 C22B C23B H23F 109.5 . . ?
 H23D C23B H23E 109.5 . . ?
 H23D C23B H23F 109.5 . . ?
 H23E C23B H23F 109.5 . . ?
 C22A C24A H24A 109.5 . . ?
 C22A C24A H24B 109.5 . . ?
 C22A C24A H24C 109.5 . . ?
 H24A C24A H24B 109.5 . . ?
 H24A C24A H24C 109.5 . . ?
 H24B C24A H24C 109.5 . . ?
 C22B C24B H24D 109.5 . . ?
 C22B C24B H24E 109.5 . . ?
 C22B C24B H24F 109.5 . . ?
 H24D C24B H24E 109.5 . . ?
 H24D C24B H24F 109.5 . . ?
 H24E C24B H24F 109.5 . . ?
 C21A C25A H25A 108.0 . . ?
 C21A C25A C26A 111.6(7) . . ?
 C26A C25A H25A 108.0 . . ?
 C27A C25A C21A 110.8(7) . . ?
 C27A C25A H25A 108.0 . . ?
 C27A C25A C26A 110.2(8) . . ?
 C21B C25B H25B 108.8 . . ?
 C21B C25B C26B 113.6(15) . . ?
 C21B C25B C27B 110.1(16) . . ?
 C26B C25B H25B 108.8 . . ?
 C26B C25B C27B 106.7(17) . . ?
 C27B C25B H25B 108.8 . . ?
 C25A C26A H26A 109.5 . . ?
 C25A C26A H26B 109.5 . . ?
 C25A C26A H26C 109.5 . . ?
 H26A C26A H26B 109.5 . . ?
 H26A C26A H26C 109.5 . . ?
 H26B C26A H26C 109.5 . . ?
 C25B C26B H26D 109.5 . . ?
 C25B C26B H26E 109.5 . . ?
 C25B C26B H26F 109.5 . . ?
 H26D C26B H26E 109.5 . . ?
 H26D C26B H26F 109.5 . . ?
 H26E C26B H26F 109.5 . . ?
 C25A C27A H27A 109.5 . . ?
 C25A C27A H27B 109.5 . . ?
 C25A C27A H27C 109.5 . . ?
 H27A C27A H27B 109.5 . . ?
 H27A C27A H27C 109.5 . . ?
 H27B C27A H27C 109.5 . . ?
 C25B C27B H27D 109.5 . . ?
 C25B C27B H27E 109.5 . . ?
 C25B C27B H27F 109.5 . . ?
 H27D C27B H27E 109.5 . . ?
 H27D C27B H27F 109.5 . . ?
 H27E C27B H27F 109.5 . . ?
 C29A C28A C1 123.3(13) . . ?
 C29A C28A C33A 117.6(15) . . ?
 C33A C28A C1 118.9(12) . . ?
 C29B C28B C1 116(2) . . ?
 C33B C28B C1 123(2) . . ?
 C33B C28B C29B 121(3) . . ?
 C28A C29A H29A 119.0 . . ?
 C30A C29A C28A 122.0(11) . . ?
 C30A C29A H29A 119.0 . . ?
 C28B C29B H29B 120.4 . . ?
 C28B C29B C30B 119(2) . . ?
 C30B C29B H29B 120.4 . . ?
 C29A C30A H30A 119.9 . . ?
 C29A C30A C31A 120.2(10) . . ?
 C31A C30A H30A 119.9 . . ?
 C29B C30B H30B 120.3 . . ?
 C31B C30B C29B 119.5(17) . . ?
 C31B C30B H30B 120.3 . . ?
 C30A C31A H31A 119.8 . . ?
 C30A C31A C32A 120.3(11) . . ?
 C32A C31A H31A 119.8 . . ?
 C30B C31B H31B 120.7 . . ?
 C32B C31B C30B 118.6(19) . . ?
 C32B C31B H31B 120.7 . . ?
 C31A C32A H32A 119.7 . . ?
 C33A C32A C31A 120.5(11) . . ?
 C33A C32A H32A 119.7 . . ?
 C31B C32B H32B 119.8 . . ?
 C33B C32B C31B 120.4(17) . . ?
 C33B C32B H32B 119.8 . . ?
 C28A C33A H33A 120.3 . . ?
 C32A C33A C28A 119.3(12) . . ?
 C32A C33A H33A 120.3 . . ?
 C28B C33B C32B 121(2) . . ?
 C28B C33B H33B 119.5 . . ?
 C32B C33B H33B 119.5 . . ?
 N3 C34 N4 106.6(3) . . ?
 N3 C34 C61A 127(2) . . ?
 N3 C34 C61B 127(4) . . ?
 N4 C34 C61A 126(2) . . ?
 N4 C34 C61B 126(3) . . ?
 N3 C35 Ge3A 145.1(3) . . ?
 N3 C35 Ge3B 127.9(3) . . ?
 C36 C35 Ge3A 108.5(2) . . ?
 C36 C35 Ge3B 125.8(3) . . ?
 C36 C35 N3 106.2(3) . . ?
 N4 C36 Ge4A 140.0(3) . . ?
 N4 C36 Ge4B 125.3(3) . . ?
 C35 C36 Ge4A 111.6(2) . . ?
 C35 C36 Ge4B 124.7(3) . . ?
 C35 C36 N4 107.3(3) . . ?
 C38 C37 N3 118.9(3) . . ?
 C42 C37 N3 117.8(3) . . ?
 C42 C37 C38 123.3(3) . . ?
 C37 C38 C39 116.8(4) . . ?
 C37 C38 C43 123.0(3) . . ?
 C39 C38 C43 120.1(4) . . ?
 C38 C39 H39 119.5 . . ?
 C40 C39 C38 121.0(4) . . ?
 C40 C39 H39 119.5 . . ?
 C39 C40 H40 119.7 . . ?
 C41 C40 C39 120.6(4) . . ?
 C41 C40 H40 119.7 . . ?
 C40 C41 H41 119.5 . . ?
 C40 C41 C42 120.9(4) . . ?
 C42 C41 H41 119.5 . . ?
 C37 C42 C41 117.3(3) . . ?
 C37 C42 C46 123.7(3) . . ?
 C41 C42 C46 119.0(3) . . ?
 C38 C43 H43A 104.1 . . ?
 C38 C43 H43 110.7 . . ?
 C38 C43 C44A 108.0(6) . . ?
 C38 C43 C44B 111.1(8) . . ?
 C38 C43 C45A 107.2(11) . . ?
 C44A C43 H43 110.7 . . ?
 C44A C43 C45A 109.6(10) . . ?
 C44B C43 H43A 104.1 . . ?
 C45A C43 H43 110.7 . . ?
 C45B C43 C38 118.3(19) . . ?
 C45B C43 H43A 104.1 . . ?
 C45B C43 C44B 113.4(15) . . ?
 C43 C44A H44A 109.5 . . ?
 C43 C44A H44B 109.5 . . ?
 C43 C44A H44C 109.5 . . ?
 H44A C44A H44B 109.5 . . ?
 H44A C44A H44C 109.5 . . ?
 H44B C44A H44C 109.5 . . ?
 C43 C44B H44D 109.5 . . ?
 C43 C44B H44E 109.5 . . ?
 C43 C44B H44F 109.5 . . ?
 H44D C44B H44E 109.5 . . ?
 H44D C44B H44F 109.5 . . ?
 H44E C44B H44F 109.5 . . ?
 C43 C45A H45A 109.5 . . ?
 C43 C45A H45B 109.5 . . ?
 C43 C45A H45C 109.5 . . ?
 H45A C45A H45B 109.5 . . ?
 H45A C45A H45C 109.5 . . ?
 H45B C45A H45C 109.5 . . ?
 C43 C45B H45D 109.5 . . ?
 C43 C45B H45E 109.5 . . ?
 C43 C45B H45F 109.5 . . ?
 H45D C45B H45E 109.5 . . ?
 H45D C45B H45F 109.5 . . ?
 H45E C45B H45F 109.5 . . ?
 C42 C46 H46 108.1 . . ?
 C42 C46 C47 111.4(3) . . ?
 C42 C46 C48 111.4(3) . . ?
 C47 C46 H46 108.1 . . ?
 C47 C46 C48 109.5(3) . . ?
 C48 C46 H46 108.1 . . ?
 C46 C47 H47A 109.5 . . ?
 C46 C47 H47B 109.5 . . ?
 C46 C47 H47C 109.5 . . ?
 H47A C47 H47B 109.5 . . ?
 H47A C47 H47C 109.5 . . ?
 H47B C47 H47C 109.5 . . ?
 C46 C48 H48A 109.5 . . ?
 C46 C48 H48B 109.5 . . ?
 C46 C48 H48C 109.5 . . ?
 H48A C48 H48B 109.5 . . ?
 H48A C48 H48C 109.5 . . ?
 H48B C48 H48C 109.5 . . ?
 C50 C49 N4 117.5(3) . . ?
 C54 C49 N4 119.3(3) . . ?
 C54 C49 C50 122.9(3) . . ?
 C49 C50 C55 122.9(3) . . ?
 C51 C50 C49 117.3(3) . . ?
 C51 C50 C55 119.8(3) . . ?
 C50 C51 H51 119.5 . . ?
 C52 C51 C50 120.9(4) . . ?
 C52 C51 H51 119.5 . . ?
 C51 C52 H52 119.7 . . ?
 C51 C52 C53 120.5(4) . . ?
 C53 C52 H52 119.7 . . ?
 C52 C53 H53 119.3 . . ?
 C52 C53 C54 121.4(3) . . ?
 C54 C53 H53 119.3 . . ?
 C49 C54 C58 122.4(3) . . ?
 C53 C54 C49 116.8(4) . . ?
 C53 C54 C58 120.6(3) . . ?
 C50 C55 H55 107.8 . . ?
 C50 C55 C56 111.0(3) . . ?
 C50 C55 C57 111.1(3) . . ?
 C56 C55 H55 107.8 . . ?
 C57 C55 H55 107.8 . . ?
 C57 C55 C56 111.0(3) . . ?
 C55 C56 H56A 109.5 . . ?
 C55 C56 H56B 109.5 . . ?
 C55 C56 H56C 109.5 . . ?
 H56A C56 H56B 109.5 . . ?
 H56A C56 H56C 109.5 . . ?
 H56B C56 H56C 109.5 . . ?
 C55 C57 H57A 109.5 . . ?
 C55 C57 H57B 109.5 . . ?
 C55 C57 H57C 109.5 . . ?
 H57A C57 H57B 109.5 . . ?
 H57A C57 H57C 109.5 . . ?
 H57B C57 H57C 109.5 . . ?
 C54 C58 H58 108.2 . . ?
 C54 C58 C59 109.7(3) . . ?
 C54 C58 C60 112.1(3) . . ?
 C59 C58 H58 108.2 . . ?
 C59 C58 C60 110.4(3) . . ?
 C60 C58 H58 108.2 . . ?
 C58 C59 H59A 109.5 . . ?
 C58 C59 H59B 109.5 . . ?
 C58 C59 H59C 109.5 . . ?
 H59A C59 H59B 109.5 . . ?
 H59A C59 H59C 109.5 . . ?
 H59B C59 H59C 109.5 . . ?
 C58 C60 H60A 109.5 . . ?
 C58 C60 H60B 109.5 . . ?
 C58 C60 H60C 109.5 . . ?
 H60A C60 H60B 109.5 . . ?
 H60A C60 H60C 109.5 . . ?
 H60B C60 H60C 109.5 . . ?
 C62A C61A C34 118(3) . . ?
 C66A C61A C34 122(4) . . ?
 C66A C61A C62A 120(3) . . ?
 C62B C61B C34 121(4) . . ?
 C62B C61B C66B 115(5) . . ?
 C66B C61B C34 122(5) . . ?
 C61A C62A H62A 120.3 . . ?
 C63A C62A C61A 119.4(19) . . ?
 C63A C62A H62A 120.3 . . ?
 C61B C62B H62B 119.4 . . ?
 C61B C62B C63B 121(3) . . ?
 C63B C62B H62B 119.4 . . ?
 C62A C63A H63A 119.8 . . ?
 C62A C63A C64A 120.4(10) . . ?
 C64A C63A H63A 119.8 . . ?
 C62B C63B H63B 119.5 . . ?
 C64B C63B C62B 120.9(16) . . ?
 C64B C63B H63B 119.5 . . ?
 C63A C64A H64A 120.4 . . ?
 C63A C64A C65A 119.2(10) . . ?
 C65A C64A H64A 120.4 . . ?
 C63B C64B H64B 119.3 . . ?
 C63B C64B C65B 121.4(17) . . ?
 C65B C64B H64B 119.3 . . ?
 C64A C65A H65A 119.9 . . ?
 C66A C65A C64A 120.2(14) . . ?
 C66A C65A H65A 119.9 . . ?
 C64B C65B H65B 120.7 . . ?
 C64B C65B C66B 119(2) . . ?
 C66B C65B H65B 120.7 . . ?
 C61A C66A C65A 121(2) . . ?
 C61A C66A H66A 119.7 . . ?
 C65A C66A H66A 119.7 . . ?
 C61B C66B H66B 119.2 . . ?
 C65B C66B C61B 122(4) . . ?
 C65B C66B H66B 119.2 . . ?

loop_
  _geom_torsion_atom_site_label_1
  _geom_torsion_atom_site_label_2
  _geom_torsion_atom_site_label_3
  _geom_torsion_atom_site_label_4
  _geom_torsion
  _geom_torsion_site_symmetry_1
  _geom_torsion_site_symmetry_2
  _geom_torsion_site_symmetry_3
  _geom_torsion_site_symmetry_4
  _geom_torsion_publ_flag
 Ge1A C2 C3 Ge2A -12.6(5) . . . . ?
 Ge1A C2 C3 N2 169.3(2) . . . . ?
 Ge1B C2 C3 Ge2B -4.0(3) . . . . ?
 Ge1B C2 C3 N2 174.8(2) . . . . ?
 Ge3A C35 C36 Ge4A -5.4(3) . . . . ?
 Ge3A C35 C36 N4 -176.1(2) . . . . ?
 Ge3B C35 C36 Ge4B -14.5(5) . . . . ?
 Ge3B C35 C36 N4 -176.7(2) . . . . ?
 N1 C1 C28A C29A 63(3) . . . . ?
 N1 C1 C28A C33A -122.6(17) . . . . ?
 N1 C1 C28B C29B 76(4) . . . . ?
 N1 C1 C28B C33B -101(3) . . . . ?
 N1 C2 C3 Ge2A 176.7(2) . . . . ?
 N1 C2 C3 Ge2B 179.8(2) . . . . ?
 N1 C2 C3 N2 -1.4(4) . . . . ?
 N1 C4A C5A C6A 177.0(19) . . . . ?
 N1 C4A C5A C10A -6(3) . . . . ?
 N1 C4A C9A C8A -177.2(19) . . . . ?
 N1 C4A C9A C13A 0(3) . . . . ?
 N1 C4B C5B C6B 174(3) . . . . ?
 N1 C4B C5B C10B 4(5) . . . . ?
 N1 C4B C9B C8B -177(3) . . . . ?
 N1 C4B C9B C13B 1(5) . . . . ?
 N2 C1 C28A C29A -108.8(19) . . . . ?
 N2 C1 C28A C33A 65(3) . . . . ?
 N2 C1 C28B C29B -105(3) . . . . ?
 N2 C1 C28B C33B 77(5) . . . . ?
 N2 C16A C17A C18A -178.6(14) . . . . ?
 N2 C16A C17A C22A 5(3) . . . . ?
 N2 C16A C21A C20A 178.3(15) . . . . ?
 N2 C16A C21A C25A -5(2) . . . . ?
 N2 C16B C17B C18B 177(3) . . . . ?
 N2 C16B C17B C22B 0(5) . . . . ?
 N2 C16B C21B C20B -178(3) . . . . ?
 N2 C16B C21B C25B 0(6) . . . . ?
 N3 C34 C61A C62A -132(3) . . . . ?
 N3 C34 C61A C66A 55(6) . . . . ?
 N3 C34 C61B C62B -117(6) . . . . ?
 N3 C34 C61B C66B 50(9) . . . . ?
 N3 C35 C36 Ge4A 170.2(2) . . . . ?
 N3 C35 C36 Ge4B 161.7(3) . . . . ?
 N3 C35 C36 N4 -0.5(4) . . . . ?
 N3 C37 C38 C39 -176.9(3) . . . . ?
 N3 C37 C38 C43 6.3(5) . . . . ?
 N3 C37 C42 C41 177.6(3) . . . . ?
 N3 C37 C42 C46 -4.4(5) . . . . ?
 N4 C34 C61A C62A 42(5) . . . . ?
 N4 C34 C61A C66A -131(3) . . . . ?
 N4 C34 C61B C62B 52(9) . . . . ?
 N4 C34 C61B C66B -141(5) . . . . ?
 N4 C49 C50 C51 175.8(3) . . . . ?
 N4 C49 C50 C55 -3.1(5) . . . . ?
 N4 C49 C54 C53 -175.9(3) . . . . ?
 N4 C49 C54 C58 -0.4(5) . . . . ?
 C1 N1 C2 Ge1A -169.4(3) . . . . ?
 C1 N1 C2 Ge1B -173.6(4) . . . . ?
 C1 N1 C2 C3 1.0(4) . . . . ?
 C1 N1 C4A C5A 90(2) . . . . ?
 C1 N1 C4A C9A -94(2) . . . . ?
 C1 N1 C4B C5B 85(4) . . . . ?
 C1 N1 C4B C9B -100(3) . . . . ?
 C1 N2 C3 Ge2A -176.7(2) . . . . ?
 C1 N2 C3 Ge2B 179.4(4) . . . . ?
 C1 N2 C3 C2 1.4(4) . . . . ?
 C1 N2 C16A C17A 82(2) . . . . ?
 C1 N2 C16A C21A -97.0(17) . . . . ?
 C1 N2 C16B C17B 83(4) . . . . ?
 C1 N2 C16B C21B -102(4) . . . . ?
 C1 C28A C29A C30A 174.9(17) . . . . ?
 C1 C28A C33A C32A -177.3(15) . . . . ?
 C1 C28B C29B C30B -180(2) . . . . ?
 C1 C28B C33B C32B 180(2) . . . . ?
 C2 N1 C1 N2 -0.2(4) . . . . ?
 C2 N1 C1 C28A -173.8(11) . . . . ?
 C2 N1 C1 C28B 178.7(18) . . . . ?
 C2 N1 C4A C5A -92(2) . . . . ?
 C2 N1 C4A C9A 84(2) . . . . ?
 C2 N1 C4B C5B -87(3) . . . . ?
 C2 N1 C4B C9B 88(3) . . . . ?
 C3 N2 C1 N1 -0.8(4) . . . . ?
 C3 N2 C1 C28A 172.6(10) . . . . ?
 C3 N2 C1 C28B -179.7(17) . . . . ?
 C3 N2 C16A C17A -102.6(17) . . . . ?
 C3 N2 C16A C21A 78.2(19) . . . . ?
 C3 N2 C16B C17B -92(4) . . . . ?
 C3 N2 C16B C21B 83(4) . . . . ?
 C4A N1 C1 N2 178.6(11) . . . . ?
 C4A N1 C1 C28A 5.0(15) . . . . ?
 C4A N1 C2 Ge1A 11.8(11) . . . . ?
 C4A N1 C2 C3 -177.8(10) . . . . ?
 C4A C5A C6A C7A -1(2) . . . . ?
 C4A C5A C10A C11A -125(2) . . . . ?
 C4A C5A C10A C12A 110(2) . . . . ?
 C4A C9A C13A C14A -102.0(19) . . . . ?
 C4A C9A C13A C15A 133.4(18) . . . . ?
 C4B N1 C1 N2 -173.8(16) . . . . ?
 C4B N1 C1 C28B 5(2) . . . . ?
 C4B N1 C2 Ge1B 0.1(17) . . . . ?
 C4B N1 C2 C3 174.8(16) . . . . ?
 C4B C5B C6B C7B 2(4) . . . . ?
 C4B C5B C10B C11B -121(3) . . . . ?
 C4B C5B C10B C12B 115(4) . . . . ?
 C4B C9B C13B C14B -104(3) . . . . ?
 C4B C9B C13B C15B 135(3) . . . . ?
 C5A C4A C9A C8A -2(3) . . . . ?
 C5A C4A C9A C13A 175.2(19) . . . . ?
 C5A C6A C7A C8A 0.1(17) . . . . ?
 C5B C4B C9B C8B -2(5) . . . . ?
 C5B C4B C9B C13B 176(3) . . . . ?
 C5B C6B C7B C8B 0(3) . . . . ?
 C6A C5A C10A C11A 53(2) . . . . ?
 C6A C5A C10A C12A -72(2) . . . . ?
 C6A C7A C8A C9A -0.3(16) . . . . ?
 C6B C5B C10B C11B 70(3) . . . . ?
 C6B C5B C10B C12B -55(3) . . . . ?
 C6B C7B C8B C9B -3(3) . . . . ?
 C7A C8A C9A C4A 1(2) . . . . ?
 C7A C8A C9A C13A -175.9(12) . . . . ?
 C7B C8B C9B C4B 4(3) . . . . ?
 C7B C8B C9B C13B -173.9(19) . . . . ?
 C8A C9A C13A C14A 74.7(15) . . . . ?
 C8A C9A C13A C15A -49.9(16) . . . . ?
 C8B C9B C13B C14B 74(2) . . . . ?
 C8B C9B C13B C15B -47(3) . . . . ?
 C9A C4A C5A C6A 1(3) . . . . ?
 C9A C4A C5A C10A 179(2) . . . . ?
 C9B C4B C5B C6B -1(5) . . . . ?
 C9B C4B C5B C10B -171(3) . . . . ?
 C10A C5A C6A C7A -178.1(14) . . . . ?
 C10B C5B C6B C7B 172(2) . . . . ?
 C16A N2 C1 N1 175.0(8) . . . . ?
 C16A N2 C1 C28A -11.6(13) . . . . ?
 C16A N2 C3 Ge2A 7.5(9) . . . . ?
 C16A N2 C3 C2 -174.4(9) . . . . ?
 C16A C17A C18A C19A -0.5(16) . . . . ?
 C16A C17A C22A C23A -138.5(15) . . . . ?
 C16A C17A C22A C24A 94.1(16) . . . . ?
 C16A C21A C25A C26A 123.2(14) . . . . ?
 C16A C21A C25A C27A -113.6(15) . . . . ?
 C16B N2 C1 N1 -176.3(18) . . . . ?
 C16B N2 C1 C28B 5(3) . . . . ?
 C16B N2 C3 Ge2B -5.2(19) . . . . ?
 C16B N2 C3 C2 176.8(18) . . . . ?
 C16B C17B C18B C19B 2(3) . . . . ?
 C16B C17B C22B C23B -133(3) . . . . ?
 C16B C17B C22B C24B 106(3) . . . . ?
 C16B C21B C25B C26B 126(3) . . . . ?
 C16B C21B C25B C27B -115(3) . . . . ?
 C17A C16A C21A C20A -1(2) . . . . ?
 C17A C16A C21A C25A 176.1(15) . . . . ?
 C17A C18A C19A C20A 0.8(12) . . . . ?
 C17B C16B C21B C20B -4(5) . . . . ?
 C17B C16B C21B C25B 174(3) . . . . ?
 C17B C18B C19B C20B -5(3) . . . . ?
 C18A C17A C22A C23A 44.8(12) . . . . ?
 C18A C17A C22A C24A -82.6(11) . . . . ?
 C18A C19A C20A C21A -1.1(12) . . . . ?
 C18B C17B C22B C23B 50(3) . . . . ?
 C18B C17B C22B C24B -72(3) . . . . ?
 C18B C19B C20B C21B 3(3) . . . . ?
 C19A C20A C21A C16A 1.0(15) . . . . ?
 C19A C20A C21A C25A -176.0(8) . . . . ?
 C19B C20B C21B C16B 1(4) . . . . ?
 C19B C20B C21B C25B -177.1(18) . . . . ?
 C20A C21A C25A C26A -60.0(11) . . . . ?
 C20A C21A C25A C27A 63.1(11) . . . . ?
 C20B C21B C25B C26B -56(2) . . . . ?
 C20B C21B C25B C27B 63(2) . . . . ?
 C21A C16A C17A C18A 1(3) . . . . ?
 C21A C16A C17A C22A -176.3(15) . . . . ?
 C21B C16B C17B C18B 2(5) . . . . ?
 C21B C16B C17B C22B -175(3) . . . . ?
 C22A C17A C18A C19A 176.4(8) . . . . ?
 C22B C17B C18B C19B 179.6(18) . . . . ?
 C28A C29A C30A C31A 1(2) . . . . ?
 C28B C29B C30B C31B 1(4) . . . . ?
 C29A C28A C33A C32A -3(3) . . . . ?
 C29A C30A C31A C32A -1(2) . . . . ?
 C29B C28B C33B C32B 3(5) . . . . ?
 C29B C30B C31B C32B 1(3) . . . . ?
 C30A C31A C32A C33A -1.6(19) . . . . ?
 C30B C31B C32B C33B -1(3) . . . . ?
 C31A C32A C33A C28A 3(2) . . . . ?
 C31B C32B C33B C28B -1(4) . . . . ?
 C33A C28A C29A C30A 1(3) . . . . ?
 C33B C28B C29B C30B -2(5) . . . . ?
 C34 N3 C35 Ge3A 173.5(4) . . . . ?
 C34 N3 C35 Ge3B 176.8(2) . . . . ?
 C34 N3 C35 C36 0.7(4) . . . . ?
 C34 N3 C37 C38 81.1(4) . . . . ?
 C34 N3 C37 C42 -97.7(4) . . . . ?
 C34 N4 C36 Ge4A -166.3(3) . . . . ?
 C34 N4 C36 Ge4B -162.0(3) . . . . ?
 C34 N4 C36 C35 0.1(4) . . . . ?
 C34 N4 C49 C50 78.8(4) . . . . ?
 C34 N4 C49 C54 -106.9(4) . . . . ?
 C34 C61A C62A C63A 179(3) . . . . ?
 C34 C61A C66A C65A 180(3) . . . . ?
 C34 C61B C62B C63B 176(5) . . . . ?
 C34 C61B C66B C65B -179(5) . . . . ?
 C35 N3 C34 N4 -0.7(4) . . . . ?
 C35 N3 C34 C61A 174(2) . . . . ?
 C35 N3 C34 C61B 170(4) . . . . ?
 C35 N3 C37 C38 -105.6(4) . . . . ?
 C35 N3 C37 C42 75.6(4) . . . . ?
 C36 N4 C34 N3 0.4(4) . . . . ?
 C36 N4 C34 C61A -174(3) . . . . ?
 C36 N4 C34 C61B -170(4) . . . . ?
 C36 N4 C49 C50 -86.8(4) . . . . ?
 C36 N4 C49 C54 87.4(4) . . . . ?
 C37 N3 C34 N4 173.5(3) . . . . ?
 C37 N3 C34 C61A -12(3) . . . . ?
 C37 N3 C34 C61B -16(4) . . . . ?
 C37 N3 C35 Ge3A -0.6(6) . . . . ?
 C37 N3 C35 Ge3B 2.7(5) . . . . ?
 C37 N3 C35 C36 -173.4(3) . . . . ?
 C37 C38 C39 C40 -1.3(6) . . . . ?
 C37 C38 C43 C44A 116.5(7) . . . . ?
 C37 C38 C43 C44B 89.9(10) . . . . ?
 C37 C38 C43 C45A -125.5(11) . . . . ?
 C37 C38 C43 C45B -136(2) . . . . ?
 C37 C42 C46 C47 -119.3(4) . . . . ?
 C37 C42 C46 C48 118.0(4) . . . . ?
 C38 C37 C42 C41 -1.2(5) . . . . ?
 C38 C37 C42 C46 176.9(3) . . . . ?
 C38 C39 C40 C41 0.1(6) . . . . ?
 C39 C38 C43 C44A -60.2(7) . . . . ?
 C39 C38 C43 C44B -86.8(10) . . . . ?
 C39 C38 C43 C45A 57.7(11) . . . . ?
 C39 C38 C43 C45B 47(2) . . . . ?
 C39 C40 C41 C42 0.6(6) . . . . ?
 C40 C41 C42 C37 -0.1(5) . . . . ?
 C40 C41 C42 C46 -178.2(4) . . . . ?
 C41 C42 C46 C47 58.7(4) . . . . ?
 C41 C42 C46 C48 -64.0(4) . . . . ?
 C42 C37 C38 C39 1.9(5) . . . . ?
 C42 C37 C38 C43 -175.0(4) . . . . ?
 C43 C38 C39 C40 175.6(4) . . . . ?
 C49 N4 C34 N3 -166.8(3) . . . . ?
 C49 N4 C34 C61A 18(3) . . . . ?
 C49 N4 C34 C61B 22(4) . . . . ?
 C49 N4 C36 Ge4A 1.5(6) . . . . ?
 C49 N4 C36 Ge4B 5.9(5) . . . . ?
 C49 N4 C36 C35 168.0(3) . . . . ?
 C49 C50 C51 C52 -0.5(5) . . . . ?
 C49 C50 C55 C56 120.4(4) . . . . ?
 C49 C50 C55 C57 -115.6(4) . . . . ?
 C49 C54 C58 C59 -101.0(4) . . . . ?
 C49 C54 C58 C60 135.9(4) . . . . ?
 C50 C49 C54 C53 -2.0(5) . . . . ?
 C50 C49 C54 C58 173.6(3) . . . . ?
 C50 C51 C52 C53 -0.4(6) . . . . ?
 C51 C50 C55 C56 -58.5(4) . . . . ?
 C51 C50 C55 C57 65.6(4) . . . . ?
 C51 C52 C53 C54 0.1(6) . . . . ?
 C52 C53 C54 C49 1.0(5) . . . . ?
 C52 C53 C54 C58 -174.6(3) . . . . ?
 C53 C54 C58 C59 74.4(4) . . . . ?
 C53 C54 C58 C60 -48.7(5) . . . . ?
 C54 C49 C50 C51 1.8(5) . . . . ?
 C54 C49 C50 C55 -177.1(3) . . . . ?
 C55 C50 C51 C52 178.4(3) . . . . ?
 C61A C62A C63A C64A 5(3) . . . . ?
 C61B C62B C63B C64B -2(5) . . . . ?
 C62A C61A C66A C65A 7(6) . . . . ?
 C62A C63A C64A C65A -0.9(12) . . . . ?
 C62B C61B C66B C65B -12(8) . . . . ?
 C62B C63B C64B C65B -2(2) . . . . ?
 C63A C64A C65A C66A -0.2(12) . . . . ?
 C63B C64B C65B C66B -1(2) . . . . ?
 C64A C65A C66A C61A -3(3) . . . . ?
 C64B C65B C66B C61B 8(5) . . . . ?
 C66A C61A C62A C63A -8(5) . . . . ?
 C66B C61B C62B C63B 9(8) . . . . ?

_smtbx_masks_special_details
;
A solvent mask was calculated and 350 electrons were 
found in a volume of 1570 A^3 in 1 void per unit cell. 
This is consistent with the presence of 
2 methyl-THF per formula unit which account for 384 electrons 
per unit cell.
;
loop_
  _smtbx_masks_void_nr
  _smtbx_masks_void_average_x
  _smtbx_masks_void_average_y
  _smtbx_masks_void_average_z
  _smtbx_masks_void_volume
  _smtbx_masks_void_count_electrons
  _smtbx_masks_void_content
 1 0.000 -0.614 0.500 785.3 175.0 '4 C5H10O'
 2 0.500 -0.687 1.000 785.3 175.0 '4 C5H10O'

_smtbx_masks_void_probe_radius     1.2
_smtbx_masks_void_truncation_radius  1.2
_shelx_res_file
;
TITL ebeler114_a.res in P2(1)/n
    ebeler114.res
    created by SHELXL-2018/3 at 10:40:06 on 04-Sep-2024
REM Old TITL ebeleR114 in P2(1)/n
REM SHELXT solution in P2(1)/n: R1 0.279, Rweak 0.067, Alpha 0.062
REM <I/s> 1.027 for 504 systematic absences, Orientation as input
REM Formula found by SHELXT: C62 N8 Ge4
CELL 1.54184 16.938 17.6926 23.8704 90 91.799 90
ZERR 4 0.0003 0.0002 0.0004 0 0.002 0
LATT 1
SYMM 0.5-X,0.5+Y,0.5-Z
SFAC C H Ge N O
UNIT 304 392 16 16 8
RIGU 0.01 0.01 C16A > C27B
SIMU 0.01 0.02 2 C16A > C27B
RIGU 0.01 0.01 C4A > C15B
SIMU 0.01 0.02 2 C4A > C15B
RIGU 0.01 0.01 C43 C44B C45B
SIMU 0.01 0.02 2 C43 C44B C45B
RIGU 0.01 0.01 C28A > C33B
SIMU 0.01 0.02 2 C28A > C33B
RIGU 0.01 0.01 C61A > C66B
SIMU 0.01 0.02 2 C61A > C66B
RIGU 0.01 0.01 C44A > C45B
SIMU 0.01 0.02 2 C44A > C45B
RIGU
SIMU 0.001 0.002 2 C16A C16B
RIGU 0.001 0.001 C16A C16B

L.S. 22 0 0
PLAN  11
SIZE 0.08 0.17 0.27
TEMP -173.15(10)
CONF
BOND
bond $H
more -1
list 4
ABIN
fmap 2 53
acta
OMIT 1 3 4
REM <olex2.extras>
REM <HklSrc "%.\\ebeleR114.hkl">
REM </olex2.extras>

WGHT    0.041800   17.000000
FVAR       0.15161   0.67859   0.60697
PART 1
GE1A  3    0.430209    0.316894    0.719975    21.00000    0.02679    0.02188 =
         0.04064   -0.00445    0.00509   -0.00154
PART 2
GE1B  3    0.443510    0.314704    0.703277   -21.00000    0.02647    0.02141 =
         0.05244   -0.00148    0.00764   -0.00067
PART 1
GE2A  3    0.523915    0.209048    0.599976    21.00000    0.02926    0.02577 =
         0.03684   -0.00502    0.00604   -0.00529
PART 2
GE2B  3    0.517815    0.234441    0.620223   -21.00000    0.02514    0.02904 =
         0.04729   -0.00132    0.00571   -0.00537
PART 1
GE3A  3    0.474630    0.342910    0.622191    21.00000    0.02699    0.02298 =
         0.03497    0.00295   -0.00314   -0.00257
PART 2
GE3B  3    0.465443    0.370970    0.607884   -21.00000    0.03198    0.03191 =
         0.04837    0.00538   -0.00611   -0.00789
PART 1
GE4A  3    0.562295    0.255609    0.696533    21.00000    0.02329    0.02064 =
         0.03641    0.00199   -0.00118   -0.00049
PART 2
GE4B  3    0.578223    0.251493    0.716691   -21.00000    0.02673    0.02471 =
         0.05772    0.00576   -0.00576   -0.00374
PART 0
N1    4    0.318973    0.180383    0.696621    11.00000    0.02818    0.02195 =
         0.04262   -0.00208    0.00261   -0.00132
N2    4    0.380105    0.113283    0.635868    11.00000    0.02362    0.02388 =
         0.04140   -0.00329    0.00151   -0.00197
N3    4    0.616957    0.464581    0.641359    11.00000    0.02651    0.02539 =
         0.03700    0.00159    0.00148    0.00020
N4    4    0.687856    0.390017    0.694940    11.00000    0.02301    0.02308 =
         0.04409   -0.00118   -0.00214   -0.00197
C1    1    0.316493    0.114222    0.668126    11.00000    0.02592    0.02482 =
         0.04006   -0.00113   -0.00122    0.00251
C2    1    0.385682    0.221477    0.681937    11.00000    0.02882    0.02545 =
         0.04226   -0.00073    0.00281   -0.00190
C3    1    0.424131    0.179506    0.642580    11.00000    0.02734    0.02339 =
         0.03879   -0.00159   -0.00137   -0.00124
PART 1
C4A   1    0.263111    0.205850    0.734431    31.00000    0.03075    0.02253 =
         0.04899   -0.00484    0.00844   -0.00462
PART 2
C4B   1    0.264074    0.203657    0.742265   -31.00000    0.03013    0.02287 =
         0.05074   -0.00523    0.00829   -0.00281
PART 1
C5A   1    0.273870    0.186674    0.791295    31.00000    0.03275    0.02737 =
         0.04932   -0.00521    0.00862   -0.00118
PART 2
C5B   1    0.283489    0.180159    0.795763   -31.00000    0.03596    0.02760 =
         0.04784   -0.00377    0.00911   -0.00680
PART 1
C6A   1    0.220012    0.215260    0.828966    31.00000    0.03738    0.02956 =
         0.04905   -0.00060    0.00999    0.00006
AFIX  43
H6A   2    0.225232    0.203001    0.867652    31.00000   -1.20000
AFIX   0
PART 2
C6B   1    0.235550    0.209423    0.839125   -31.00000    0.03238    0.03076 =
         0.05132   -0.00119    0.00661   -0.00129
AFIX  43
H6B   2    0.247377    0.196451    0.877086   -31.00000   -1.20000
AFIX   0
PART 1
C7A   1    0.157857    0.262349    0.809518    31.00000    0.03288    0.02542 =
         0.05699   -0.00366    0.01283    0.00075
AFIX  43
H7A   2    0.121318    0.281833    0.835233    31.00000   -1.20000
AFIX   0
PART 2
C7B   1    0.172902    0.255862    0.826462   -31.00000    0.03237    0.02823 =
         0.05111    0.00059    0.00778   -0.00246
AFIX  43
H7B   2    0.141667    0.274558    0.855785   -31.00000   -1.20000
AFIX   0
PART 1
C8A   1    0.149801    0.280175    0.753879    31.00000    0.03028    0.03188 =
         0.05476   -0.00289    0.01125   -0.00008
AFIX  43
H8A   2    0.107350    0.311776    0.741583    31.00000   -1.20000
AFIX   0
PART 2
C8B   1    0.154076    0.276300    0.770830   -31.00000    0.02800    0.02637 =
         0.05223   -0.00082    0.00727    0.00224
AFIX  43
H8B   2    0.108972    0.306707    0.762570   -31.00000   -1.20000
AFIX   0
PART 1
C9A   1    0.202366    0.253121    0.714692    31.00000    0.02756    0.02785 =
         0.05231   -0.00380    0.00869   -0.00264
PART 2
C9B   1    0.201479    0.252032    0.727714   -31.00000    0.02888    0.02853 =
         0.05366   -0.00299    0.00819   -0.00254
PART 1
C10A  1    0.341466    0.132084    0.813495    31.00000    0.03792    0.03396 =
         0.04199   -0.00430    0.01141   -0.00184
AFIX  13
H10A  2    0.367342    0.111238    0.779728    31.00000   -1.20000
AFIX   0
PART 2
C10B  1    0.354044    0.139542    0.810201   -31.00000    0.03803    0.03285 =
         0.04691    0.00087    0.00927   -0.00741
AFIX  13
H10B  2    0.383519    0.129141    0.775381   -31.00000   -1.20000
AFIX   0
C11B  1    0.326952    0.065625    0.834678   -31.00000    0.04135    0.03761 =
         0.06617    0.00417    0.01915   -0.00846
AFIX  33
H11A  2    0.373081    0.034892    0.845519   -31.00000   -1.50000
H11B  2    0.295745    0.075643    0.867755   -31.00000   -1.50000
H11C  2    0.294443    0.038358    0.806651   -31.00000   -1.50000
AFIX   0
PART 1
C11A  1    0.313037    0.064069    0.847273    31.00000    0.04653    0.04083 =
         0.06905    0.01925    0.01264   -0.00290
AFIX  33
H11D  2    0.271495    0.037401    0.825690    31.00000   -1.50000
H11E  2    0.357433    0.029685    0.854938    31.00000   -1.50000
H11F  2    0.292027    0.081683    0.882764    31.00000   -1.50000
AFIX   0
PART 2
C12B  1    0.404440    0.190452    0.849065   -31.00000    0.04970    0.03728 =
         0.05363   -0.00435    0.00124   -0.00334
AFIX  33
H12A  2    0.453573    0.164253    0.859864   -31.00000   -1.50000
H12B  2    0.416873    0.237435    0.829466   -31.00000   -1.50000
H12C  2    0.375086    0.202207    0.882707   -31.00000   -1.50000
AFIX   0
PART 1
C12A  1    0.406358    0.172236    0.848679    31.00000    0.04909    0.03657 =
         0.07210    0.00153    0.00261   -0.01031
AFIX  33
H12D  2    0.425581    0.216027    0.827985    31.00000   -1.50000
H12E  2    0.384741    0.189146    0.884161    31.00000   -1.50000
H12F  2    0.450147    0.137148    0.856336    31.00000   -1.50000
AFIX   0
C13A  1    0.194405    0.278527    0.654429    31.00000    0.03287    0.03760 =
         0.05172   -0.00066    0.00801    0.00625
AFIX  13
H13A  2    0.228951    0.245197    0.631865    31.00000   -1.20000
AFIX   0
PART 2
C13B  1    0.186549    0.280121    0.667932   -31.00000    0.03165    0.03486 =
         0.05665   -0.00110    0.00784    0.00614
AFIX  13
H13B  2    0.217486    0.248178    0.641918   -31.00000   -1.20000
AFIX   0
PART 1
C14A  1    0.223821    0.359430    0.648081    31.00000    0.03538    0.03879 =
         0.05885    0.00524    0.00995    0.00902
AFIX  33
H14A  2    0.218149    0.374803    0.608718    31.00000   -1.50000
H14B  2    0.192658    0.393232    0.671248    31.00000   -1.50000
H14C  2    0.279562    0.362254    0.660196    31.00000   -1.50000
AFIX   0
PART 2
C14B  1    0.214030    0.364294    0.662429   -31.00000    0.03409    0.04116 =
         0.06245    0.00727    0.01283    0.00229
AFIX  33
H14D  2    0.270105    0.368250    0.673436   -31.00000   -1.50000
H14E  2    0.206243    0.380922    0.623485   -31.00000   -1.50000
H14F  2    0.182927    0.396350    0.686923   -31.00000   -1.50000
AFIX   0
PART 1
C15A  1    0.109382    0.270429    0.630478    31.00000    0.03736    0.05879 =
         0.06976   -0.00491   -0.00142    0.00575
AFIX  33
H15A  2    0.107089    0.287536    0.591413    31.00000   -1.50000
H15B  2    0.093194    0.217324    0.632205    31.00000   -1.50000
H15C  2    0.073736    0.301274    0.652568    31.00000   -1.50000
AFIX   0
PART 2
C15B  1    0.099448    0.275240    0.650666   -31.00000    0.03895    0.05822 =
         0.07394   -0.00909   -0.00305    0.00437
AFIX  33
H15D  2    0.091821    0.293647    0.612154   -31.00000   -1.50000
H15E  2    0.081877    0.222573    0.652796   -31.00000   -1.50000
H15F  2    0.068554    0.306357    0.675929   -31.00000   -1.50000
AFIX   0
PART 1
C16A  1    0.402564    0.049498    0.601951    21.00000    0.02785    0.03027 =
         0.05198   -0.01033    0.00693   -0.00557
PART 2
C16B  1    0.396127    0.053128    0.596226   -21.00000    0.02794    0.03036 =
         0.05213   -0.01034    0.00703   -0.00558
PART 1
C17A  1    0.365508    0.040813    0.550457    21.00000    0.03582    0.04247 =
         0.05268   -0.01473    0.00274   -0.00089
PART 2
C17B  1    0.355589    0.058895    0.540908   -21.00000    0.03706    0.04039 =
         0.05163   -0.01673    0.00362   -0.00532
PART 1
C18A  1    0.386927   -0.022949    0.518355    21.00000    0.04458    0.04281 =
         0.06269   -0.02202    0.00254   -0.00306
AFIX  43
H18A  2    0.362413   -0.031368    0.482557    21.00000   -1.20000
AFIX   0
PART 2
C18B  1    0.376177    0.001410    0.503214   -21.00000    0.04370    0.04363 =
         0.06124   -0.01975    0.00258   -0.00257
AFIX  43
H18B  2    0.353826    0.002486    0.466220   -21.00000   -1.20000
AFIX   0
PART 1
C19A  1    0.443102   -0.072629    0.538920    21.00000    0.04789    0.04345 =
         0.07189   -0.02306    0.00594   -0.00016
AFIX  43
H19A  2    0.457554   -0.114885    0.516928    21.00000   -1.20000
AFIX   0
PART 2
C19B  1    0.426580   -0.055362    0.517598   -21.00000    0.04521    0.04193 =
         0.06683   -0.01919    0.00260   -0.00016
AFIX  43
H19B  2    0.434980   -0.094741    0.491394   -21.00000   -1.20000
AFIX   0
PART 1
C20A  1    0.478596   -0.061991    0.590813    21.00000    0.03842    0.03103 =
         0.07060   -0.01394    0.00685   -0.00042
AFIX  43
H20A  2    0.516541   -0.097821    0.604084    21.00000   -1.20000
AFIX   0
PART 2
C20B  1    0.465525   -0.057884    0.568240   -21.00000    0.03760    0.03579 =
         0.06450   -0.01829    0.00527   -0.00118
AFIX  43
H20B  2    0.502461   -0.097059    0.576446   -21.00000   -1.20000
AFIX   0
PART 1
C21A  1    0.461049   -0.000785    0.624589    21.00000    0.03073    0.02574 =
         0.06059   -0.00682    0.00621   -0.00118
PART 2
C21B  1    0.450095   -0.000170    0.609575   -21.00000    0.02996    0.02731 =
         0.05932   -0.00991    0.00742   -0.00553
PART 1
C22A  1    0.307548    0.097791    0.526675    21.00000    0.04066    0.05435 =
         0.04485   -0.01419   -0.00084   -0.00125
AFIX  13
H22A  2    0.287917    0.127194    0.559195    21.00000   -1.20000
AFIX   0
PART 2
C22B  1    0.300905    0.121994    0.526160   -21.00000    0.03973    0.05030 =
         0.04577   -0.01423   -0.00285    0.00002
AFIX  13
H22B  2    0.287792    0.149144    0.561414   -21.00000   -1.20000
AFIX   0
PART 1
C23A  1    0.235048    0.062839    0.497377    21.00000    0.05012    0.09204 =
         0.05619   -0.00604   -0.00743   -0.00918
AFIX  33
H23A  2    0.200174    0.103087    0.483042    21.00000   -1.50000
H23B  2    0.251687    0.031256    0.466152    21.00000   -1.50000
H23C  2    0.206692    0.031711    0.524109    21.00000   -1.50000
AFIX   0
PART 2
C23B  1    0.221304    0.092989    0.497210   -21.00000    0.04905    0.06913 =
         0.04546   -0.01051   -0.00349   -0.01220
AFIX  33
H23D  2    0.187050    0.136233    0.488202   -21.00000   -1.50000
H23E  2    0.233087    0.065813    0.462688   -21.00000   -1.50000
H23F  2    0.194439    0.058943    0.522798   -21.00000   -1.50000
AFIX   0
PART 1
C24A  1    0.349368    0.154922    0.488762    21.00000    0.04226    0.05763 =
         0.05852   -0.00241   -0.00812    0.00854
AFIX  33
H24A  2    0.310731    0.191461    0.473718    21.00000   -1.50000
H24B  2    0.390486    0.181623    0.510736    21.00000   -1.50000
H24C  2    0.373438    0.127955    0.457762    21.00000   -1.50000
AFIX   0
PART 2
C24B  1    0.338622    0.178095    0.486824   -21.00000    0.04391    0.05830 =
         0.05392   -0.00726   -0.00540   -0.00292
AFIX  33
H24D  2    0.301178    0.218908    0.477915   -21.00000   -1.50000
H24E  2    0.386356    0.199295    0.504990   -21.00000   -1.50000
H24F  2    0.352639    0.152236    0.452217   -21.00000   -1.50000
AFIX   0
PART 1
C25A  1    0.504914    0.012512    0.680132    21.00000    0.02477    0.02932 =
         0.06153    0.00241   -0.00163   -0.00157
AFIX  13
H25A  2    0.482163    0.058564    0.697779    21.00000   -1.20000
AFIX   0
PART 2
C25B  1    0.495731   -0.000112    0.665049   -21.00000    0.03222    0.02298 =
         0.06084   -0.00225    0.00748   -0.00078
AFIX  13
H25B  2    0.475671    0.041923    0.688724   -21.00000   -1.20000
AFIX   0
PART 1
C26A  1    0.494752   -0.054777    0.720861    21.00000    0.03746    0.04568 =
         0.07867    0.02129   -0.00018    0.00109
AFIX  33
H26A  2    0.438389   -0.063639    0.726269    21.00000   -1.50000
H26B  2    0.518530   -0.100210    0.705047    21.00000   -1.50000
H26C  2    0.520912   -0.043023    0.757016    21.00000   -1.50000
AFIX   0
PART 2
C26B  1    0.489307   -0.075184    0.697839   -21.00000    0.03856    0.03510 =
         0.07988    0.01031    0.01183    0.00284
AFIX  33
H26D  2    0.520054   -0.071414    0.733196   -21.00000   -1.50000
H26E  2    0.433821   -0.085050    0.705738   -21.00000   -1.50000
H26F  2    0.509977   -0.116636    0.675351   -21.00000   -1.50000
AFIX   0
PART 1
C27A  1    0.591822    0.026991    0.671301    21.00000    0.02647    0.03616 =
         0.07669    0.00014    0.00363   -0.00096
AFIX  33
H27A  2    0.618962    0.035414    0.707627    21.00000   -1.50000
H27B  2    0.615020   -0.016876    0.652906    21.00000   -1.50000
H27C  2    0.597687    0.071800    0.647657    21.00000   -1.50000
AFIX   0
PART 2
C27B  1    0.587376    0.013372    0.655141   -21.00000    0.03517    0.02378 =
         0.06697   -0.00169    0.00227   -0.00319
AFIX  33
H27D  2    0.616431    0.013317    0.691297   -21.00000   -1.50000
H27E  2    0.607469   -0.027110    0.631461   -21.00000   -1.50000
H27F  2    0.594520    0.062192    0.636578   -21.00000   -1.50000
AFIX   0
PART 1
C28A  1    0.250441    0.059102    0.668578    31.00000    0.02139    0.02222 =
         0.04233   -0.00408    0.00149    0.00175
PART 2
C28B  1    0.258808    0.052447    0.670495   -31.00000    0.01774    0.02868 =
         0.04538   -0.00384    0.00434    0.00164
PART 1
C29A  1    0.174294    0.075503    0.648068    31.00000    0.01944    0.02899 =
         0.04976   -0.00181   -0.00058    0.01042
AFIX  43
H29A  2    0.162486    0.125442    0.635817    31.00000   -1.20000
AFIX   0
PART 2
C29B  1    0.187727    0.065707    0.643397   -31.00000    0.02242    0.03115 =
         0.05055   -0.00208    0.00335    0.00175
AFIX  43
H29B  2    0.178268    0.112264    0.624529   -31.00000   -1.20000
AFIX   0
PART 1
C30A  1    0.116296    0.022018    0.645073    31.00000    0.02163    0.03633 =
         0.05618   -0.00143   -0.00074    0.00515
AFIX  43
H30A  2    0.065279    0.034870    0.630373    31.00000   -1.20000
AFIX   0
PART 2
C30B  1    0.129126    0.009928    0.643786   -31.00000    0.02236    0.03281 =
         0.05363   -0.00306   -0.00104    0.00267
AFIX  43
H30B  2    0.079714    0.018097    0.624820   -31.00000   -1.20000
AFIX   0
PART 1
C31A  1    0.131495   -0.050613    0.663311    31.00000    0.01916    0.03756 =
         0.05419    0.00035   -0.00292   -0.00348
AFIX  43
H31A  2    0.090760   -0.087520    0.661433    31.00000   -1.20000
AFIX   0
PART 2
C31B  1    0.143766   -0.057402    0.672092   -31.00000    0.02191    0.03284 =
         0.05521    0.00002   -0.00186    0.00082
AFIX  43
H31B  2    0.104967   -0.096158    0.672445   -31.00000   -1.20000
AFIX   0
PART 1
C32A  1    0.206166   -0.070106    0.684442    31.00000    0.02370    0.03212 =
         0.05778    0.00110   -0.00460   -0.00604
AFIX  43
H32A  2    0.215747   -0.119941    0.697821    31.00000   -1.20000
AFIX   0
PART 2
C32B  1    0.215780   -0.066822    0.699669   -31.00000    0.02366    0.03228 =
         0.05295   -0.00111   -0.00418   -0.00319
AFIX  43
H32B  2    0.226664   -0.112312    0.719596   -31.00000   -1.20000
AFIX   0
PART 1
C33A  1    0.266643   -0.017491    0.686140    31.00000    0.02311    0.02979 =
         0.05234    0.00102   -0.00115    0.00024
AFIX  43
H33A  2    0.318300   -0.031674    0.698743    31.00000   -1.20000
AFIX   0
PART 2
C33B  1    0.272063   -0.010759    0.698539   -31.00000    0.02121    0.02763 =
         0.04864   -0.00472   -0.00308   -0.00264
AFIX  43
H33B  2    0.321139   -0.017692    0.718234   -31.00000   -1.20000
AFIX   0
PART 0
C34   1    0.685153    0.460381    0.672210    11.00000    0.02649    0.02398 =
         0.04046   -0.00208    0.00189    0.00062
C35   1    0.575993    0.396538    0.643653    11.00000    0.02577    0.02622 =
         0.03920   -0.00130   -0.00118   -0.00322
C36   1    0.620680    0.349820    0.677716    11.00000    0.02947    0.02141 =
         0.04700    0.00337   -0.00276   -0.00638
C37   1    0.587117    0.533181    0.614452    11.00000    0.03098    0.02320 =
         0.04120    0.00588   -0.00232   -0.00696
C38   1    0.617554    0.554890    0.563031    11.00000    0.04147    0.04015 =
         0.03873    0.00780    0.00106   -0.01220
C39   1    0.589858    0.623462    0.540062    11.00000    0.06780    0.04311 =
         0.04116    0.01310   -0.00354   -0.01553
AFIX  43
H39   2    0.609835    0.640771    0.505599    11.00000   -1.20000
AFIX   0
C40   1    0.533965    0.666113    0.566872    11.00000    0.06179    0.03305 =
         0.05683    0.01729   -0.00883   -0.00622
AFIX  43
H40   2    0.515963    0.712245    0.550605    11.00000   -1.20000
AFIX   0
C41   1    0.504183    0.642370    0.616882    11.00000    0.04425    0.02690 =
         0.05797    0.00700   -0.00445   -0.00007
AFIX  43
H41   2    0.465453    0.672110    0.634553    11.00000   -1.20000
AFIX   0
C42   1    0.530254    0.574786    0.642150    11.00000    0.03302    0.02555 =
         0.04197    0.00442   -0.00341   -0.00437
C43   1    0.674259    0.506423    0.531070    11.00000    0.05257    0.06781 =
         0.04434    0.00536    0.01108   -0.00635
PART 2
AFIX  13
H43A  2    0.698137    0.472071    0.560237   -31.00000   -1.20000
AFIX  13
PART 1
H43   2    0.689562    0.460445    0.553226    31.00000   -1.20000
AFIX   0
C44A  1    0.633667    0.484174    0.475295    31.00000    0.09171    0.07085 =
         0.04227   -0.00496    0.00758    0.00043
AFIX  33
H44A  2    0.669428    0.452650    0.453814    31.00000   -1.50000
H44B  2    0.585372    0.455768    0.482525    31.00000   -1.50000
H44C  2    0.620212    0.529860    0.453833    31.00000   -1.50000
AFIX   0
PART 2
C44B  1    0.629232    0.452354    0.490264   -31.00000    0.07884    0.06943 =
         0.05826   -0.00390    0.00153    0.00283
AFIX  33
H44D  2    0.584498    0.429793    0.509250   -31.00000   -1.50000
H44E  2    0.609758    0.480760    0.457404   -31.00000   -1.50000
H44F  2    0.664950    0.412298    0.478319   -31.00000   -1.50000
AFIX   0
PART 1
C45A  1    0.750272    0.557323    0.519398    31.00000    0.05706    0.09227 =
         0.07451    0.01185    0.02111   -0.00732
AFIX  33
H45A  2    0.788482    0.527615    0.498656    31.00000   -1.50000
H45B  2    0.734239    0.601692    0.497254    31.00000   -1.50000
H45C  2    0.774574    0.573783    0.555148    31.00000   -1.50000
AFIX   0
PART 2
C45B  1    0.741090    0.542257    0.506775   -31.00000    0.06708    0.09110 =
         0.07528    0.00622    0.02993   -0.02168
AFIX  33
H45D  2    0.772466    0.504312    0.487490   -31.00000   -1.50000
H45E  2    0.722713    0.580715    0.479849   -31.00000   -1.50000
H45F  2    0.773713    0.566205    0.536399   -31.00000   -1.50000
AFIX   0
PART 0
C46   1    0.493885    0.549736    0.696543    11.00000    0.02848    0.02640 =
         0.04469    0.00350    0.00579    0.00202
AFIX  13
H46   2    0.517371    0.499790    0.707415    11.00000   -1.20000
AFIX   0
C47   1    0.404414    0.539686    0.689433    11.00000    0.03031    0.03387 =
         0.05847    0.00389    0.00149   -0.00135
AFIX 137
H47A  2    0.379736    0.588797    0.681524    11.00000   -1.50000
H47B  2    0.383507    0.518793    0.723979    11.00000   -1.50000
H47C  2    0.392692    0.505031    0.658243    11.00000   -1.50000
AFIX   0
C48   1    0.512264    0.605965    0.744174    11.00000    0.03966    0.04315 =
         0.04918   -0.00573    0.00474   -0.00579
AFIX 137
H48A  2    0.569618    0.610862    0.749660    11.00000   -1.50000
H48B  2    0.489376    0.587565    0.778821    11.00000   -1.50000
H48C  2    0.489529    0.655362    0.734444    11.00000   -1.50000
AFIX   0
C49   1    0.740806    0.363677    0.739548    11.00000    0.02512    0.02395 =
         0.05009    0.00186   -0.00447   -0.00403
C50   1    0.722895    0.383423    0.794566    11.00000    0.03093    0.02784 =
         0.04809    0.00166   -0.00782   -0.00218
C51   1    0.771103    0.353671    0.837794    11.00000    0.03618    0.03457 =
         0.05020    0.00249   -0.01319   -0.00330
AFIX  43
H51   2    0.760880    0.366230    0.875576    11.00000   -1.20000
AFIX   0
C52   1    0.833176    0.306433    0.826384    11.00000    0.03922    0.03064 =
         0.06386    0.00286   -0.01840   -0.00182
AFIX  43
H52   2    0.865493    0.287041    0.856293    11.00000   -1.20000
AFIX   0
C53   1    0.848790    0.287064    0.771918    11.00000    0.02733    0.02867 =
         0.07241    0.00266   -0.00635    0.00030
AFIX  43
H53   2    0.891803    0.254313    0.764877    11.00000   -1.20000
AFIX   0
C54   1    0.802616    0.314628    0.726769    11.00000    0.02690    0.02464 =
         0.06111    0.00069   -0.00189   -0.00408
C55   1    0.653755    0.433629    0.808472    11.00000    0.03286    0.04124 =
         0.04249   -0.00168   -0.00547    0.00620
AFIX  13
H55   2    0.624766    0.446366    0.772568    11.00000   -1.20000
AFIX   0
C56   1    0.596154    0.392235    0.846206    11.00000    0.04137    0.05428 =
         0.05908   -0.00476    0.00427   -0.00395
AFIX 137
H56A  2    0.619405    0.388231    0.884205    11.00000   -1.50000
H56B  2    0.585779    0.341495    0.831245    11.00000   -1.50000
H56C  2    0.546492    0.420543    0.847268    11.00000   -1.50000
AFIX   0
C57   1    0.681996    0.507693    0.835467    11.00000    0.05045    0.03449 =
         0.05689   -0.00167    0.00099    0.00799
AFIX 137
H57A  2    0.636204    0.538881    0.844263    11.00000   -1.50000
H57B  2    0.715281    0.535003    0.809403    11.00000   -1.50000
H57C  2    0.712590    0.496624    0.870022    11.00000   -1.50000
AFIX   0
C58   1    0.816148    0.287385    0.667557    11.00000    0.03418    0.03279 =
         0.06211   -0.00483    0.00523   -0.00017
AFIX  13
H58   2    0.786168    0.321293    0.640980    11.00000   -1.20000
AFIX   0
C59   1    0.783813    0.207144    0.660270    11.00000    0.04087    0.03346 =
         0.06624   -0.00764    0.00202    0.00270
AFIX 137
H59A  2    0.791848    0.190040    0.621818    11.00000   -1.50000
H59B  2    0.727243    0.206827    0.667712    11.00000   -1.50000
H59C  2    0.811632    0.173155    0.686611    11.00000   -1.50000
AFIX   0
C60   1    0.903625    0.290170    0.652978    11.00000    0.04670    0.04369 =
         0.08932   -0.00215    0.01757    0.00017
AFIX 137
H60A  2    0.933095    0.252642    0.675428    11.00000   -1.50000
H60B  2    0.924727    0.340701    0.661117    11.00000   -1.50000
H60C  2    0.908961    0.278949    0.613072    11.00000   -1.50000
AFIX   0
PART 1
C61A  1    0.748798    0.518009    0.676451    31.00000    0.02694    0.02871 =
         0.04231    0.00068    0.00227   -0.00426
PART 2
C61B  1    0.749223    0.514610    0.673717   -31.00000    0.02756    0.02813 =
         0.04302    0.00269    0.00342   -0.00204
PART 1
C62A  1    0.827703    0.492966    0.670027    31.00000    0.03155    0.03292 =
         0.04762    0.00129    0.00513   -0.00249
AFIX  43
H62A  2    0.838460    0.440981    0.663856    31.00000   -1.20000
AFIX   0
PART 2
C62B  1    0.822644    0.495335    0.656349   -31.00000    0.02920    0.03124 =
         0.04543    0.00099    0.00417   -0.00004
AFIX  43
H62B  2    0.832657    0.444679    0.645447   -31.00000   -1.20000
AFIX   0
PART 1
C63A  1    0.889024    0.545177    0.672848    31.00000    0.03063    0.03924 =
         0.04969   -0.00102    0.00456   -0.00190
AFIX  43
H63A  2    0.941393    0.529407    0.665786    31.00000   -1.20000
AFIX   0
PART 2
C63B  1    0.882616    0.548144    0.654345   -31.00000    0.02883    0.03929 =
         0.04505    0.00122    0.00689   -0.00240
AFIX  43
H63B  2    0.933573    0.532914    0.643218   -31.00000   -1.20000
AFIX   0
PART 1
C64A  1    0.874134    0.620802    0.686018    31.00000    0.03137    0.03753 =
         0.04205   -0.00386    0.00613   -0.01011
AFIX  43
H64A  2    0.916189    0.656291    0.688476    31.00000   -1.20000
AFIX   0
PART 2
C64B  1    0.870023    0.619698    0.667725   -31.00000    0.03261    0.03842 =
         0.04695    0.00127    0.00682   -0.00814
AFIX  43
H64B  2    0.912681    0.654534    0.667299   -31.00000   -1.20000
AFIX   0
PART 1
C65A  1    0.795959    0.643729    0.695600    31.00000    0.03416    0.03280 =
         0.04307    0.00075    0.00232   -0.00374
AFIX  43
H65A  2    0.785205    0.694908    0.704674    31.00000   -1.20000
AFIX   0
PART 2
C65B  1    0.797594    0.644289    0.682010   -31.00000    0.03454    0.03065 =
         0.04261    0.00129    0.00980   -0.00694
AFIX  43
H65B  2    0.789418    0.695572    0.692099   -31.00000   -1.20000
AFIX   0
PART 1
C66A  1    0.734629    0.591631    0.691800    31.00000    0.02909    0.02908 =
         0.04162   -0.00047    0.00424   -0.00263
AFIX  43
H66A  2    0.682453    0.606973    0.699869    31.00000   -1.20000
AFIX   0
PART 2
C66B  1    0.736419    0.593611    0.681592   -31.00000    0.02784    0.02893 =
         0.04243    0.00340    0.00549   -0.00147
AFIX  43
H66B  2    0.684231    0.611463    0.686662   -31.00000   -1.20000
AFIX   0
HKLF 4


REM  ebeler114_a.res in P2(1)/n
REM wR2 = 0.1389, GooF = S = 1.060, Restrained GooF = 0.996 for all data
REM R1 = 0.0570 for 12687 Fo > 4sig(Fo) and 0.0650 for all 14831 data
REM 1053 parameters refined using 2099 restraints

END

WGHT      0.0421     16.9490

REM Highest difference peak  0.687,  deepest hole -0.462,  1-sigma level  0.075
Q1    1   0.3656  0.3194  0.7157  11.00000  0.05    0.69
Q2    1   0.5383  0.3441  0.6187  11.00000  0.05    0.62
Q3    1   0.4425  0.2148  0.6052  11.00000  0.05    0.58
Q4    1   0.5024  0.3136  0.7051  11.00000  0.05    0.58
Q5    1   0.4069  0.3427  0.6190  11.00000  0.05    0.55
Q6    1   0.6326  0.2476  0.7067  11.00000  0.05    0.54
Q7    1   0.5974  0.2071  0.6135  11.00000  0.05    0.49
Q8    1   0.4963  0.2645  0.7041  11.00000  0.05    0.46
Q9    1   0.4669  0.1881  0.6374  11.00000  0.05    0.38
Q10   1   0.5191  0.3947  0.6351  11.00000  0.05    0.34
Q11   1   0.4362  0.1994  0.6818  11.00000  0.05    0.31
;
_shelx_res_checksum                14865
_shelx_hkl_file
;
   0   0  -2 2653.58   19.34
   0   0   2 2647.98   20.96
   0   0   2 2611.81   19.46
   0   0  -3   -0.90    1.14
   0   0  -3    0.87    1.00
   0   0   3   -0.93    1.41
   0   0   3   -0.45    1.31
   0   0  -3    0.23    0.86
   0   0  -4   53.90    4.01
   0   0  -4   58.08    4.04
   0   0   4   51.96    4.13
   0   0  -4   61.23    3.31
   0   0   4   55.36    4.43
   0   0  -5   -0.08    2.00
   0   0  -5   -1.82    2.26
   0   0   5   -0.38    2.44
   0   0   5   -1.04    2.51
   0   0  -6 9999.00   65.66
   0   0   6 9877.53   65.45
   0   0  -7   -2.04    3.06
   0   0  -7   -2.63    2.73
   0   0   7    0.20    3.02
   0   0   7   -2.11    3.22
   0   0  -8    1.83    2.76
   0   0   8    2.24    2.72
   0   0  -9    1.58    2.83
   0   0   9    2.61    3.05
   0   0 -10  512.70   18.45
   0   0  10  543.34   18.28
   0   0 -11    0.73    3.18
   0   0  11    0.44    3.04
   0   0 -12  136.71   10.99
   0   0  12  137.69   10.28
   0   0 -13   -4.52    4.23
   0   0 -13   -2.34    2.61
   0   0  13    1.09    1.80
   0   0  13    2.23    3.49
   0   0 -14   56.10    8.13
   0   0  14   52.58    7.02
   0   0 -14   52.88    6.11
   0   0  14   49.53    5.47
   0   0 -15   -0.09    3.85
   0   0  15    0.63    2.01
   0   0  15    0.86    3.55
   0   0 -16    0.34    3.46
   0   0  16    5.48    4.08
   0   0 -17   -1.78    3.11
   0   0  17    2.54    3.27
   0   0  18   43.40    8.03
   0   0 -18   33.51    3.67
   0   0  18   32.86    3.57
   0   0 -18   36.64    4.03
   0   0  18   31.03    3.25
   0   0 -18   31.42    3.98
   0   0 -18   35.03    4.03
   0   0  18   30.74    3.21
   0   0 -18   39.03    8.49
   0   0 -19    0.67    1.54
   0   0 -19    0.70    1.76
   0   0 -19    1.31    1.91
   0   0 -19   -0.80    1.63
   0   0 -19   -2.51    1.93
   0   0  19    0.10    1.25
   0   0  19    2.04    4.17
   0   0  19   -3.56    3.68
   0   0  19    1.23    1.49
   0   0  19   -0.39    1.30
   0   0 -19   -0.02    3.82
   0   0 -20    7.21    2.54
   0   0 -20    1.67    1.87
   0   0 -20    1.93    2.20
   0   0 -20    2.81    2.07
   0   0  20    4.32    1.80
   0   0 -20    1.93    2.08
   0   0  20    4.06    3.93
   0   0  20    5.36    4.36
   0   0  20    4.22    1.92
   0   0  20    4.06    1.95
   0   0 -20    3.24    3.87
   0   0  21   -0.47    1.59
   0   0 -21    0.01    1.86
   0   0  21    2.12    1.81
   0   0 -21   -0.64    1.96
   0   0 -21    3.18    2.37
   0   0 -21    2.88    2.33
   0   0 -21   -0.47    1.94
   0   0  21    1.85    1.79
   0   0  21    2.48    1.50
   0   0 -22   10.84    2.96
   0   0  22   12.33    2.75
   0   0  22   12.06    2.65
   0   0 -22   13.01    3.22
   0   0 -22   14.67    3.47
   0   0 -22   14.68    3.27
   0   0 -22   12.43    3.02
   0   0  22   10.57    2.33
   0   0  22    9.76    2.19
   0   0 -23    1.04    1.76
   0   0  23    1.59    1.73
   0   0 -23    0.89    2.40
   0   0 -23    0.52    2.13
   0   0 -23    0.13    2.31
   0   0  23   -2.55    2.13
   0   0  23    0.43    1.20
   0   0 -24    3.53    1.91
   0   0  24    6.65    2.31
   0   0 -24    4.95    2.47
   0   0 -24    3.42    2.68
   0   0 -24    5.45    2.39
   0   0  24    5.90    2.24
   0   0  24    6.01    1.78
   0   0 -25   -1.15    1.64
   0   0  25    1.45    1.73
   0   0 -25   -2.90    2.54
   0   0 -25   -3.15    2.36
   0   0 -25   -4.00    2.11
   0   0  25   -0.57    1.51
   0   0  25    0.24    1.04
   0   0  26    4.07    1.73
   0   0 -26    6.46    1.97
   0   0  26   -1.61    1.52
   0   0  26    2.43    1.36
   0   0 -26    4.27    2.13
   0   0 -26    5.60    2.36
   0   0 -26    1.86    2.43
   0   0 -27    0.75    1.42
   0   0  27    2.92    1.64
   0   0  27   -0.64    1.13
   0   0  27   -0.88    0.90
   0   0 -27    2.22    1.59
   0   0 -27   -1.26    1.75
   0   0 -27    2.75    2.05
   0   0  28    3.42    1.48
   0   0  28    0.68    0.93
   0   0  28    1.10    0.81
   0   0 -28    1.26    1.35
   0   0 -28    2.80    1.82
   0   0 -28    1.32    1.41
   0   0  29    0.11    0.85
   0   0  29   -0.90    0.79
   0   0 -29   -1.71    1.16
   0   0 -29    0.41    0.91
   0  -1   0    0.42    0.33
   0  -1   0    0.61    0.47
   0   1  -1   37.58    1.87
   0  -1  -1   34.44    1.43
   0  -1   1   37.63    1.81
   0  -1  -1   33.90    1.59
   0   1   1   33.08    1.76
   0   1  -1   37.68    1.64
   0   1   1   34.62    1.83
   0  -1   1   38.95    2.03
   0  -1   1   39.17    1.69
   0  -1   2 2212.10   13.26
   0   1  -2 2206.81   12.16
   0   1  -2 2160.97   17.46
   0  -1   2 2165.31   16.59
   0   1   2 2185.93   17.67
   0   1   2 2160.40   18.52
   0  -1  -2 2224.41   15.39
   0  -1   2 2150.53   20.30
   0  -1   3  159.72    4.89
   0   1  -3  168.23    3.41
   0  -1  -3  158.91    4.06
   0  -1   3  159.19    3.58
   0  -1  -3  154.98    5.25
   0   1  -3  156.55    5.29
   0  -1  -3  162.40    4.40
   0   1   3  145.55    5.52
   0  -1   3  146.41    6.16
   0  -1  -4  717.63   13.34
   0  -1   4  770.57   12.40
   0   1  -4  767.95   13.43
   0   1  -4  776.44    9.31
   0  -1  -4  711.03   10.95
   0  -1   4  704.03   15.00
   0  -1  -4  792.42   11.48
   0  -1   4  728.68   12.67
   0   1   4  676.54   13.49
   0  -1  -5   10.98    2.65
   0  -1   5   10.55    2.40
   0   1  -5    4.69    1.90
   0  -1  -5    8.95    2.03
   0  -1   5    5.12    2.87
   0  -1   5    7.56    2.34
   0   1   5    8.28    2.57
   0  -1  -5    8.95    1.90
   0   1  -5   10.31    1.62
   0   1  -6  272.93    9.88
   0   1  -6  311.83    7.78
   0  -1  -6  290.77   10.48
   0  -1  -6  297.87    9.20
   0  -1  -6  282.34    8.47
   0   1   6  300.49   10.77
   0  -1   6  311.69   12.11
   0  -1   6  303.40   10.15
   0   1  -7   18.35    3.61
   0  -1  -7   24.11    3.87
   0   1  -7   15.13    3.13
   0   1   7   21.53    3.91
   0   1  -7   23.51    2.47
   0  -1   7   19.58    3.20
   0  -1   7   16.85    4.15
   0  -1  -7   19.48    2.78
   0   1  -8  860.99   21.48
   0  -1  -8  870.82   21.00
   0   1  -8  874.13   20.29
   0  -1   8  933.16   23.40
   0   1   8  897.26   21.02
   0  -1  -8  854.33   17.22
   0  -1   8  902.58   20.05
   0   1  -9    7.97    3.75
   0   1  -9    8.45    2.99
   0  -1  -9   12.37    3.74
   0   1   9    9.95    3.75
   0  -1   9    6.39    3.60
   0  -1   9   13.70    3.54
   0  -1  -9   11.70    2.75
   0   1 -10  641.94   21.00
   0  -1 -10  619.39   20.18
   0   1 -10  619.65   19.10
   0   1  10  635.97   17.42
   0   1  10  641.51   20.25
   0  -1 -10  623.33   16.67
   0  -1  10  639.13   19.29
   0   1 -11   65.22    7.91
   0  -1  11   62.20    4.19
   0  -1 -11   62.07    7.24
   0   1  11   64.39    6.00
   0   1  11   62.88    7.16
   0  -1 -11   59.66    5.66
   0  -1  11   60.72    6.75
   0  -1 -12    5.91    3.24
   0   1 -12    3.55    3.37
   0  -1  12    6.35    3.55
   0  -1 -12    8.13    2.90
   0   1  12    7.11    3.87
   0   1  12    8.75    3.23
   0  -1 -13   52.50    7.25
   0   1 -13   56.91    8.11
   0  -1  13   50.90    6.85
   0   1  13   51.85    7.21
   0  -1 -13   53.79    5.87
   0   1  13   52.16    5.90
   0  -1 -14   35.92    6.70
   0   1 -14   39.57    7.22
   0  -1 -14   34.63    5.01
   0  -1  14   38.04    4.77
   0   1  14   36.34    4.87
   0  -1  14   39.38    6.29
   0   1  14   38.78    6.54
   0  -1 -15   15.14    5.18
   0   1 -15   15.18    5.45
   0  -1  15   22.11    5.62
   0   1  15   13.77    4.65
   0   1  15   20.15    4.03
   0   1 -15   16.97    3.88
   0   1 -16   -1.63    3.48
   0  -1 -16    2.51    3.50
   0   1  16   -1.11    3.32
   0  -1  16    1.25    3.49
   0  -1 -17   22.59    6.43
   0   1 -17   21.80    6.41
   0  -1  17   18.15    5.34
   0   1  17   26.36    6.43
   0   1  18   34.71    6.88
   0  -1  18   25.55    7.04
   0  -1  18   38.79    7.46
   0   1 -18   30.87    3.33
   0  -1 -18   33.43    3.62
   0   1 -18   32.47    3.74
   0  -1  18   35.10    3.67
   0   1  18   28.70    3.26
   0   1 -18   38.38    4.11
   0  -1 -18   34.99    4.08
   0   1  18   30.97    3.13
   0  -1 -18   37.17    3.99
   0  -1  18   34.92    3.40
   0  -1 -18   38.14    4.07
   0   1 -18   33.45    3.77
   0   1 -18   35.32    3.87
   0  -1  18   31.34    3.19
   0   1  18   35.61    3.36
   0   1 -18   41.60    8.64
   0  -1 -18   29.78    7.14
   0  -1  19    7.68    1.87
   0  -1 -19    8.98    2.43
   0  -1  19    6.21    1.82
   0  -1  19   13.17    2.45
   0   1 -19    7.78    2.55
   0   1 -19    9.07    2.49
   0   1 -19   11.65    2.61
   0   1 -19   10.54    2.45
   0   1  19   10.68    2.13
   0  -1 -19    8.78    2.42
   0  -1 -19    5.46    1.88
   0  -1 -19    7.34    2.22
   0  -1  19    5.39    3.38
   0  -1  19   11.68    4.57
   0   1  19   19.16    6.10
   0   1  19    8.85    2.06
   0  -1  19    9.75    2.18
   0   1  19    6.96    1.92
   0  -1  19   10.99    2.33
   0  -1 -19   12.25    4.96
   0   1 -19    9.07    5.30
   0  -1 -20   13.77    2.98
   0  -1  20   12.42    2.26
   0  -1  20   12.00    2.42
   0  -1 -20   16.06    2.97
   0   1 -20   14.95    3.21
   0  -1 -20   13.81    3.00
   0  -1  20   14.96    2.69
   0   1 -20   10.80    2.87
   0  -1 -20   18.56    3.58
   0   1  20   14.79    2.54
   0   1 -20   15.12    3.26
   0   1 -20   15.54    2.95
   0  -1 -20   12.97    3.06
   0  -1  20   16.44    5.47
   0   1  20   15.75    5.39
   0   1  20   17.04    3.62
   0  -1  20   13.28    5.39
   0   1  20   15.05    2.78
   0  -1  20   17.78    2.92
   0   1 -20    9.96    2.95
   0   1 -20   12.37    2.77
   0  -1  20   13.82    2.48
   0   1  20   10.13    2.19
   0   1 -20   18.01    6.59
   0  -1 -20    2.65    3.33
   0   1 -21    8.34    2.72
   0  -1  21   10.55    2.47
   0  -1 -21    9.02    2.61
   0   1  21    9.62    2.38
   0  -1  21   10.47    2.35
   0   1 -21   10.33    2.82
   0   1  21   11.14    2.43
   0   1 -21    6.11    2.21
   0   1 -21   10.74    3.12
   0  -1 -21    9.45    2.47
   0  -1 -21   10.18    2.88
   0  -1 -21    7.95    2.56
   0   1 -21    9.48    2.96
   0  -1 -21   10.93    2.59
   0   1 -21   10.71    2.53
   0  -1  21    9.89    2.33
   0   1  21    8.09    2.27
   0  -1  21    7.47    2.08
   0  -1  21    6.24    1.73
   0  -1 -21    8.73    2.75
   0   1 -22   -0.26    2.05
   0  -1  22   -0.38    1.75
   0   1  22    1.77    1.85
   0  -1 -22    2.87    2.00
   0  -1 -22    1.24    2.24
   0   1 -22   -1.01    2.24
   0   1 -22    4.39    2.65
   0   1 -22    0.05    2.30
   0  -1 -22   -1.21    2.55
   0  -1 -22    1.59    2.30
   0   1 -22    1.36    2.18
   0   1  22    1.81    1.60
   0  -1 -22    0.96    2.34
   0  -1  22    1.77    1.71
   0   1 -22    3.04    2.18
   0   1  22    1.07    1.65
   0   1  22    1.55    1.62
   0  -1  22   -1.38    1.84
   0  -1 -23    5.22    2.32
   0   1 -23    1.04    1.89
   0   1  23    4.71    2.18
   0  -1  23    2.95    2.18
   0   1 -23    5.52    2.75
   0   1 -23    6.51    2.49
   0  -1 -23   -0.18    2.39
   0  -1 -23    1.64    2.47
   0   1  23    3.42    1.85
   0   1 -23    2.20    2.63
   0  -1 -23    1.13    2.32
   0   1  23    3.52    1.97
   0  -1  23    5.01    2.13
   0   1 -23    1.12    1.41
   0  -1  23    3.27    1.81
   0   1  23    2.61    1.41
   0   1  24   -1.09    1.70
   0  -1  24    1.97    1.78
   0   1 -24   -0.27    1.86
   0  -1 -24   -1.49    1.79
   0  -1 -24   -2.32    2.20
   0   1 -24    1.91    2.35
   0   1 -24   -2.47    2.71
   0  -1 -24    0.95    2.45
   0  -1 -24   -1.93    2.28
   0   1 -24   -0.79    1.76
   0  -1  24   -0.10    1.60
   0  -1  24   -1.51    1.66
   0   1  24    1.41    1.64
   0   1  24   -1.44    1.17
   0  -1 -25   -0.85    1.43
   0   1  25    0.02    1.70
   0  -1  25    1.90    2.00
   0   1 -25   -0.94    1.85
   0  -1 -25   -1.22    2.41
   0   1 -25    0.49    2.44
   0  -1 -25    0.14    2.26
   0   1 -25   -0.45    1.83
   0   1 -25    0.06    2.49
   0  -1 -25   -2.42    2.45
   0  -1  25    1.76    1.20
   0  -1  25   -0.57    1.62
   0   1  25    0.35    1.55
   0   1  25    0.36    1.22
   0  -1 -26    0.60    1.70
   0   1 -26    0.45    1.52
   0  -1 -26    0.41    1.80
   0   1 -26    1.65    2.41
   0  -1 -26    1.38    2.30
   0   1 -26    0.23    2.19
   0   1  26   -1.40    1.69
   0   1  26    0.71    1.01
   0  -1  26    0.91    1.00
   0  -1  26   -0.61    1.26
   0  -1 -26   -2.70    1.55
   0  -1  26   -0.12    1.69
   0   1  26   -2.30    2.05
   0   1 -26   -0.36    1.61
   0  -1 -27    5.82    2.06
   0   1 -27    6.47    2.28
   0   1 -27    8.45    2.02
   0   1 -27    7.89    2.39
   0  -1 -27    8.74    2.46
   0  -1 -27    8.98    2.11
   0   1  27    6.66    1.79
   0  -1  27    6.91    1.48
   0   1  27    4.91    1.26
   0  -1  27    5.23    1.68
   0   1 -27    6.93    2.01
   0   1  27    8.55    2.03
   0  -1  27    7.22    1.99
   0   1 -28   -0.17    1.05
   0   1 -28   -0.34    1.54
   0  -1 -28   -0.77    1.39
   0   1 -28    1.76    1.58
   0  -1 -28    0.70    1.26
   0  -1 -28   -3.21    1.87
   0  -1  28    1.48    1.17
   0   1  28    0.97    1.16
   0  -1  28    0.36    0.68
   0   1  28    2.12    0.92
   0  -1  28   -3.30    1.23
   0   1  28   -0.35    0.95
   0   1  29    2.45    1.05
   0   1 -29    2.98    1.27
   0   1 -29    0.00    0.69
   0  -1 -29   -0.58    0.92
   0  -1 -29   -1.29    1.04
   0   1  29    0.54    0.76
   0  -1  29    0.56    0.62
   0  -1  29    1.23    0.98
   0  -2   0  521.06    7.36
   0  -2   0  535.45    9.35
   0   2   0  518.27    8.74
   0  -2   0  526.98    9.16
   0  -2   0  527.06    7.24
   0   2   0  532.56    8.45
   0  -2   0  555.78    8.09
   0  -2   1  132.91    4.62
   0   2  -1  121.42    4.54
   0  -2  -1  134.22    3.68
   0  -2  -1  127.36    4.41
   0   2  -1  132.92    4.21
   0   2   1  122.42    4.52
   0  -2   1  134.15    4.37
   0  -2   1  133.78    3.93
   0   2   1  123.37    4.36
   0   2  -2  957.25   13.35
   0   2  -2  974.77   13.09
   0  -2   2  967.49   13.02
   0  -2  -2  956.06   11.07
   0  -2   2  980.51   14.54
   0   2   2  966.29   13.51
   0  -2  -2  945.53   12.09
   0  -2   2  980.59   12.03
   0   2  -2  993.81   11.84
   0   2   2  939.58   13.32
   0   2  -3  230.43    4.54
   0  -2   3  232.10    6.70
   0   2  -3  228.25    6.99
   0  -2   3  225.45    8.01
   0   2   3  235.75    7.27
   0  -2   3  230.17    6.68
   0   2   3  233.85    7.40
   0  -2  -3  233.84    6.23
   0  -2  -4  169.61    6.47
   0   2  -4  176.89    6.71
   0   2  -4  165.01    3.91
   0  -2  -4  169.07    4.25
   0  -2   4  163.76    6.09
   0  -2  -4  160.23    5.53
   0   2   4  166.89    6.70
   0  -2   4  167.44    7.81
   0   2   4  160.46    7.18
   0  -2   5   10.02    2.35
   0  -2  -5   10.78    2.51
   0  -2  -5    9.89    1.59
   0  -2   5    9.91    1.38
   0   2  -5    9.36    2.39
   0  -2   5   12.27    3.70
   0  -2  -5   10.93    2.08
   0   2   5   10.55    2.62
   0   2  -5    9.29    1.17
   0   2   5    7.71    2.99
   0  -2   6  618.21    9.94
   0   2  -6  633.48   15.07
   0   2  -6  641.83    9.72
   0  -2  -6  583.07   11.49
   0  -2  -6  610.34   14.96
   0  -2   6  612.55   14.00
   0  -2  -6  613.09   12.78
   0   2   6  549.47   15.22
   0   2   6  570.72   13.98
   0  -2   6  623.80   17.48
   0  -2   6  608.88   14.13
   0  -2   7   86.06    5.96
   0   2  -7   95.55    4.15
   0  -2  -7   88.60    6.41
   0  -2  -7   91.74    5.07
   0  -2   7   85.44    3.98
   0   2  -7   89.20    6.41
   0   2  -7   86.98    6.97
   0   2   7   86.36    6.72
   0   2   7   89.00    6.10
   0  -2  -7   87.10    5.32
   0  -2   7   86.76    5.98
   0  -2   7  100.23    8.06
   0  -2   8  115.31    7.38
   0  -2  -8  115.45    7.79
   0   2  -8  116.32    8.75
   0   2  -8  110.65    7.58
   0  -2   8  114.05    4.83
   0  -2   8  135.70    9.70
   0  -2  -8  116.97    6.56
   0  -2   8  118.85    7.42
   0   2  -8  130.58    5.34
   0   2   8  109.34    8.13
   0   2   8  125.79    7.60
   0   2  -9    4.41    3.36
   0  -2   9    7.29    1.64
   0   2  -9    7.20    2.96
   0  -2  -9    5.21    2.60
   0  -2   9    9.45    3.24
   0  -2  -9    4.23    1.95
   0   2   9   10.46    3.78
   0  -2   9   13.86    4.91
   0   2   9    9.06    2.77
   0  -2  10  536.79   11.08
   0   2 -10  501.95   17.97
   0   2 -10  516.62   19.84
   0  -2 -10  534.49   18.72
   0  -2  10  535.25   17.35
   0   2  10  551.26   17.17
   0  -2 -10  492.06   15.05
   0   2  10  549.88   19.21
   0  -2  10  585.18   21.46
   0  -2 -11  106.87    9.05
   0   2 -11  114.00   10.19
   0   2 -11  110.60    9.02
   0   2  11  121.62    9.80
   0   2  11  127.26    8.78
   0  -2 -11  110.16    7.80
   0  -2  11  122.60    9.26
   0   2 -12  213.97   14.30
   0   2 -12  213.48   12.94
   0  -2 -12  223.19   13.71
   0  -2 -12  213.20   11.01
   0   2  12  225.91   14.03
   0   2  12  214.93   11.83
   0  -2  12  219.12   12.59
   0   2 -13   74.89    8.97
   0  -2 -13   81.57    8.95
   0  -2  13   74.49    7.80
   0  -2 -13   78.65    6.91
   0   2  13   68.82    7.05
   0   2  13   73.53    8.79
   0  -2 -14   41.35    6.97
   0   2 -14   41.55    7.27
   0   2  14   45.73    6.09
   0  -2  14   50.44    6.86
   0   2  14   39.49    6.93
   0  -2 -15   16.68    5.06
   0   2 -15   25.22    6.29
   0  -2  15   19.44    4.83
   0   2  15   13.51    5.11
   0   2  15   21.94    4.29
   0  -2 -16    5.54    3.20
   0   2 -16   10.88    4.70
   0   2  16    2.44    3.29
   0  -2  16    5.08    2.81
   0  -2  16    7.55    4.42
   0   2  16   11.12    3.49
   0  -2 -17   12.68    5.19
   0   2 -17   11.77    5.68
   0  -2  17   15.93    5.13
   0   2  17   17.14    5.26
   0  -2  17   11.79    4.64
   0  -2  18   12.41    5.60
   0   2  18   23.09    6.67
   0  -2  18   18.64    5.33
   0  -2 -18   18.04    2.96
   0  -2  18   15.70    2.66
   0  -2 -18   17.27    2.52
   0  -2  18   16.13    2.41
   0  -2  18   14.44    2.53
   0   2 -18   12.65    2.78
   0  -2 -18   18.55    3.03
   0  -2 -18   18.17    2.92
   0   2  18   19.33    2.71
   0  -2 -18   21.04    2.70
   0   2 -18   16.75    3.03
   0   2 -18   19.15    2.74
   0  -2  18   21.36    2.90
   0   2 -18   18.78    3.26
   0  -2 -18   20.15    3.25
   0   2  18   17.61    2.60
   0  -2  18   18.55    2.78
   0   2  18   16.40    2.51
   0  -2  18   18.15    2.60
   0  -2 -18   19.92    6.18
   0   2 -18   13.97    4.81
   0  -2  19   96.61   11.40
   0  -2  19   82.21   12.31
   0   2  19   95.93   12.43
   0  -2 -19   77.08    5.03
   0  -2  19   77.03    5.45
   0  -2  19   72.80    4.94
   0   2 -19   72.97    5.54
   0  -2 -19   77.50    5.52
   0   2  19   78.04    5.48
   0  -2  19   84.87    5.78
   0  -2  19   81.03    5.36
   0  -2 -19   81.20    6.06
   0  -2 -19   76.24    4.89
   0  -2 -19   75.80    5.70
   0   2  19   77.10    5.05
   0   2 -19   91.60    6.40
   0  -2 -19   77.81    5.77
   0   2 -19   83.84    6.23
   0   2 -19   82.52    6.05
   0   2 -19   86.78    6.63
   0   2  19   80.17    5.18
   0  -2  19   76.41    5.30
   0  -2  19   82.98    5.44
   0   2 -19   95.33   13.27
   0  -2 -19   85.33   11.68
   0  -2 -20    5.29    2.27
   0  -2  20    3.66    1.58
   0  -2 -20    3.51    1.81
   0  -2  20    4.19    1.48
   0  -2  20    7.83    2.08
   0  -2 -20    5.46    2.40
   0   2 -20    0.14    1.73
   0  -2 -20    4.96    2.31
   0  -2 -20    5.26    1.85
   0   2 -20    6.99    2.64
   0   2  20    5.01    1.89
   0  -2 -20    5.81    2.54
   0   2 -20    7.94    2.99
   0  -2 -20    2.44    2.04
   0   2 -20    6.19    2.59
   0  -2  20    5.14    3.06
   0   2  20    3.88    3.77
   0  -2  20    4.28    1.78
   0   2 -20    2.24    1.83
   0   2  20    2.13    1.55
   0   2  20    6.75    2.08
   0  -2  20    3.49    1.65
   0   2 -20    2.94    2.01
   0  -2 -20    8.36    3.68
   0   2 -20   -3.69    5.77
   0   2  21    0.47    1.54
   0  -2  21    0.29    1.66
   0  -2 -21    0.50    1.53
   0   2 -21   -1.77    2.34
   0  -2 -21    4.48    2.43
   0  -2 -21    2.52    2.16
   0   2 -21    3.13    2.56
   0   2 -21    1.99    1.96
   0  -2 -21    0.55    2.21
   0   2 -21    1.82    2.22
   0  -2 -21    2.66    2.24
   0   2  21    5.10    1.92
   0  -2 -21    6.45    2.05
   0   2 -21    4.65    2.68
   0   2 -21   -0.37    1.57
   0   2  21    1.26    1.58
   0  -2  21    1.23    1.52
   0  -2  21    3.13    1.77
   0  -2 -21    0.74    2.26
   0  -2  21    1.50    1.52
   0  -2 -21    2.14    1.78
   0  -2  21    1.57    1.37
   0   2 -22    5.20    2.57
   0  -2  22    1.16    1.80
   0  -2 -22    5.50    2.13
   0   2  22   -1.28    1.97
   0   2  22    6.28    2.11
   0   2 -22    1.14    2.30
   0  -2 -22    0.56    1.40
   0   2 -22    1.20    2.29
   0  -2 -22    1.32    2.31
   0   2 -22    3.76    1.97
   0  -2 -22    2.53    1.94
   0  -2 -22    4.31    2.41
   0  -2 -22    2.04    2.19
   0   2  22    3.05    1.92
   0   2 -22    3.04    2.05
   0  -2  22    1.90    1.90
   0  -2  22    0.36    1.43
   0  -2  22    3.42    1.86
   0  -2  22    1.85    1.05
   0  -2 -22    1.64    1.50
   0   2  23   17.36    3.07
   0   2 -23   19.01    3.55
   0  -2  23   18.18    3.11
   0  -2 -23   12.64    2.62
   0  -2 -23   18.57    2.69
   0   2 -23   23.18    3.46
   0  -2 -23   11.18    2.79
   0   2  23   15.18    2.77
   0  -2 -23   19.14    3.69
   0   2 -23   15.56    3.38
   0  -2 -23   15.71    3.35
   0   2 -23   15.88    3.50
   0  -2  23   13.43    2.59
   0  -2  23   14.79    2.77
   0   2 -23   15.22    2.96
   0   2  23   16.80    2.89
   0   2  23   15.15    2.71
   0   2 -24   -0.70    2.29
   0  -2 -24    5.43    2.03
   0  -2  24   -0.53    1.97
   0   2  24    0.67    1.62
   0  -2 -24    4.07    2.35
   0   2 -24    1.08    1.60
   0  -2 -24    1.66    2.27
   0   2  24   -0.10    1.79
   0   2 -24   -0.10    2.63
   0  -2 -24    6.83    3.03
   0   2 -24    1.86    2.50
   0  -2  24    0.09    1.20
   0  -2  24   -0.21    1.59
   0   2 -24   -0.99    1.38
   0   2  24    0.88    1.81
   0   2  24    0.41    1.14
   0  -2  25    2.26    1.71
   0   2 -25    0.70    1.89
   0   2  25    2.07    1.81
   0  -2 -25    0.98    1.45
   0  -2  25    1.48    1.88
   0   2 -25    1.73    2.56
   0  -2 -25    1.45    1.73
   0   2 -25    1.93    2.62
   0  -2 -25    0.93    2.08
   0  -2 -25    1.19    2.04
   0   2 -25    1.19    1.61
   0   2 -25   -1.35    1.49
   0   2  25    2.23    1.77
   0  -2  25    2.16    1.43
   0   2  25    0.40    1.05
   0   2 -26    3.06    2.36
   0   2 -26    1.42    1.54
   0  -2 -26   -0.15    1.61
   0   2 -26    2.84    2.31
   0  -2 -26    3.24    2.22
   0  -2 -26    0.19    1.90
   0   2  26    2.39    1.53
   0  -2  26    1.99    1.27
   0   2  26    1.34    0.88
   0  -2  26    2.17    1.56
   0   2 -26    0.95    2.03
   0   2  26    2.87    1.77
   0  -2  26    3.10    1.98
   0  -2 -27   11.66    2.23
   0  -2 -27   16.02    2.81
   0  -2 -27   17.35    2.74
   0   2 -27   12.80    2.68
   0   2 -27   16.05    3.07
   0   2 -27    9.85    1.75
   0   2  27   15.12    2.40
   0  -2  27   16.44    2.55
   0   2 -27   14.55    2.59
   0   2  27   14.24    2.24
   0   2  27   14.01    1.86
   0  -2  27   12.25    1.80
   0  -2  27   14.15    2.19
   0  -2  28    6.77    1.67
   0   2 -28    6.30    1.41
   0  -2 -28    7.14    1.83
   0  -2 -28    8.39    1.99
   0   2 -28    9.90    2.34
   0  -2 -28    4.69    1.52
   0   2  28    6.74    1.60
   0  -2  28    5.84    1.12
   0   2  28    5.29    1.09
   0  -2  28    6.18    1.36
   0   2  28    7.08    1.50
   0   2  29    3.05    1.18
   0  -2 -29    1.21    1.06
   0   2 -29    2.11    1.26
   0  -2 -29    1.84    0.97
   0  -2  29    1.22    0.90
   0   2  29   -0.20    0.75
   0  -2  29   -0.33    0.59
   0  -3   0    1.11    1.26
   0  -3   0    0.07    1.15
   0  -3   0    1.49    1.98
   0   3   0    0.59    1.60
   0   3   0    1.04    1.86
   0   3   0    0.45    1.67
   0  -3   0    0.66    1.74
   0   3   0    1.19    1.93
   0  -3   1   98.18    5.20
   0  -3  -1   89.89    3.35
   0   3   1   94.25    4.71
   0   3   1   89.74    4.84
   0  -3  -1   86.04    4.82
   0  -3   1   98.39    4.17
   0   3  -1   92.77    4.62
   0  -3   1   96.09    4.48
   0  -3  -1   89.42    4.98
   0  -3  -1   93.27    3.84
   0   3  -1   91.90    4.94
   0   3  -1   99.11    5.29
   0  -3   1   90.13    4.98
   0  -3   2 1810.73   21.94
   0   3  -2 1822.37   19.91
   0  -3   2 1836.98   19.23
   0  -3  -2 1777.64   20.59
   0   3   2 1767.09   21.39
   0  -3   2 1813.88   21.45
   0   3   2 1805.17   21.18
   0   3  -2 1818.92   23.19
   0  -3  -2 1830.70   17.98
   0   3  -2 1811.26   21.79
   0   3  -2 1776.00   21.68
   0  -3   3 1592.42   19.28
   0   3   3 1592.94   21.35
   0   3  -3 1574.21   18.83
   0  -3  -3 1508.71   19.22
   0  -3   3 1632.34   23.04
   0   3   3 1555.67   21.39
   0   3  -3 1560.07   20.91
   0  -3  -3 1536.39   17.60
   0   3  -3 1562.38   20.93
   0   3  -3 1551.72   15.39
   0  -3   3 1569.40   20.38
   0   3   3 1567.58   20.52
   0  -3   4  968.93   16.53
   0  -3   4 1009.22   19.93
   0   3   4 1022.72   18.67
   0  -3  -4 1032.19   15.99
   0   3   4 1049.19   18.28
   0   3   4 1008.11   17.06
   0  -3   4 1006.55   16.79
   0   3  -4  995.34   17.21
   0   3  -4 1013.76   17.46
   0   3  -4 1026.17   11.89
   0  -3  -4  962.74   14.87
   0  -3  -5   51.02    3.99
   0   3   5   56.30    4.93
   0  -3   5   52.57    5.47
   0  -3   5   49.98    4.24
   0   3   5   52.11    5.13
   0   3  -5   52.54    4.35
   0   3  -5   55.07    2.72
   0  -3   5   51.89    4.29
   0  -3  -5   54.39    2.43
   0   3  -5   51.34    4.67
   0   3   6  806.25   19.04
   0  -3   6  821.24   17.97
   0  -3   6  765.08   20.54
   0   3   6  794.27   17.96
   0  -3  -6  802.24   15.52
   0   3  -6  823.59   10.66
   0  -3   6  821.39   16.82
   0   3  -6  801.51   16.51
   0   3  -6  812.91   17.80
   0  -3  -6  760.90   10.88
   0   3  -6  832.97   20.17
   0  -3  -6  817.70   17.68
   0  -3  -7  124.45    6.65
   0   3   7  127.04    7.70
   0   3   7  120.81    8.22
   0  -3   7  126.44    7.92
   0  -3   7  131.08    7.10
   0  -3   7  122.21    9.10
   0  -3   7  137.97    7.61
   0   3  -7  125.60    6.95
   0   3  -7  131.94    7.78
   0  -3  -7  135.72    7.88
   0   3  -7  137.82    4.54
   0   3  -7  127.76    8.72
   0   3   8  378.82   15.27
   0  -3   8  387.10   14.57
   0  -3   8  410.85   17.13
   0  -3   8  401.62   13.23
   0  -3  -8  423.56   12.81
   0   3   8  385.49   14.06
   0  -3   8  431.04   13.99
   0   3  -8  396.98   16.22
   0  -3  -8  424.33   14.75
   0   3  -8  372.01   12.18
   0   3  -8  439.89   14.99
   0   3  -8  425.09    8.61
   0   3   9  185.02   10.29
   0  -3   9  222.39   13.31
   0   3   9  192.39   11.82
   0  -3   9  189.58    9.87
   0  -3  -9  184.42    9.01
   0  -3   9  203.91   10.45
   0   3  -9  190.15   10.88
   0   3  -9  181.14   11.82
   0  -3  -9  178.43   10.48
   0   3  -9  190.57    8.89
   0  -3  10   21.12    4.04
   0   3  10   25.32    5.90
   0  -3 -10   15.25    3.13
   0  -3  10   20.36    6.28
   0  -3  10   15.90    4.31
   0   3  10   14.40    3.69
   0  -3  10   14.04    3.96
   0   3 -10   16.20    4.52
   0   3 -10   12.82    2.82
   0  -3 -10   14.41    4.17
   0   3 -10   15.90    5.28
   0  -3 -11  115.09    8.03
   0  -3  11  129.30   11.65
   0   3  11  129.04    9.49
   0  -3  11  129.65    9.20
   0   3  11  132.75   11.07
   0  -3  11  122.76   10.15
   0   3 -11  116.14   10.86
   0   3 -11  129.48    7.81
   0   3 -11  126.69   10.09
   0  -3 -11  128.17   10.07
   0  -3  12  165.89   10.70
   0   3  12  156.20   10.68
   0  -3  12  163.84   12.06
   0  -3 -12  156.37    9.55
   0   3  12  162.05   12.52
   0   3 -12  158.08    8.94
   0  -3 -12  157.83   11.74
   0   3 -12  149.08   11.31
   0   3 -12  156.46   12.77
   0   3  13   14.43    4.63
   0  -3  13   16.12    4.71
   0  -3 -13   10.42    3.19
   0  -3  13   14.89    4.03
   0   3  13   12.60    4.08
   0   3 -13   17.78    5.82
   0   3 -13   15.26    4.37
   0  -3 -13   14.00    4.95
   0  -3  14   50.05    7.82
   0   3  14   46.92    7.89
   0   3  14   52.98    6.86
   0  -3  14   52.13    6.95
   0   3 -14   57.62    9.10
   0  -3 -14   50.42    7.86
   0   3 -14   47.33    7.62
   0  -3  15   45.51    8.26
   0  -3  15   50.70    6.84
   0   3  15   67.80    9.88
   0   3  15   66.88    8.01
   0  -3 -15   55.64    8.66
   0   3 -15   57.02    8.95
   0   3  16   31.20    5.70
   0  -3  16   22.84    5.84
   0  -3  16   32.85    5.88
   0   3  16   30.53    7.70
   0  -3 -16   22.23    5.48
   0   3 -16   20.57    5.96
   0  -3 -17   31.96    3.59
   0   3  17   32.32    3.40
   0  -3  17   27.85    3.23
   0  -3  17   30.26    5.90
   0  -3  17   27.23    6.98
   0   3  17   31.92    6.94
   0  -3  17   28.49    3.14
   0   3 -17   26.43    3.25
   0  -3 -17   34.54    7.59
   0   3 -17   34.79    8.21
   0   3 -18   15.13    6.80
   0  -3 -18   19.24    6.40
   0   3  18   17.81    2.68
   0   3 -18   13.58    2.41
   0  -3 -18   14.73    2.73
   0   3 -18   11.59    2.71
   0  -3 -18   13.54    2.47
   0   3 -18   15.70    2.81
   0  -3 -18   14.04    2.74
   0  -3 -18   15.88    2.79
   0   3  18   17.08    2.53
   0   3 -18   15.58    3.09
   0  -3  18   14.66    2.58
   0  -3  18   15.31    2.61
   0  -3  18   14.44    2.25
   0  -3 -18   15.99    2.79
   0  -3  18   16.66    2.72
   0   3 -18   13.64    3.04
   0  -3 -18   18.06    2.86
   0   3  18   14.88    2.60
   0  -3  18   14.13    2.43
   0   3  18   15.37    2.31
   0  -3  18   12.45    4.64
   0   3  18   11.60    5.11
   0  -3  18   22.11    5.68
   0   3  19    0.26    3.94
   0  -3  19    6.13    3.30
   0   3  19    3.06    1.76
   0   3 -19    1.77    1.55
   0   3 -19   -1.30    1.78
   0   3 -19    2.24    2.22
   0  -3 -19    2.85    1.85
   0  -3 -19    1.37    2.10
   0  -3 -19    1.27    1.70
   0  -3 -19    2.06    1.84
   0   3 -19    1.84    2.24
   0  -3  19    2.42    1.55
   0  -3 -19    4.95    2.19
   0  -3  19    2.42    1.21
   0  -3  19    1.19    1.55
   0  -3 -19    4.00    1.85
   0   3 -19    1.50    1.70
   0   3  19    2.05    1.33
   0  -3  19   -1.45    1.62
   0   3 -19    1.01    1.71
   0  -3  19    3.69    1.71
   0   3  19    2.24    1.55
   0  -3 -19    4.71    3.51
   0   3 -19    2.74    3.90
   0  -3  20   -2.77    2.94
   0   3  20    9.13    3.60
   0  -3  20    2.94    1.60
   0  -3 -20    3.08    2.26
   0  -3  20    1.75    1.57
   0  -3  20    2.21    1.80
   0  -3 -20    3.65    1.98
   0  -3 -20    4.75    2.46
   0   3  20    3.20    1.77
   0  -3 -20    3.31    1.91
   0  -3 -20    3.66    2.20
   0  -3 -20    7.41    2.57
   0  -3 -20    5.62    2.56
   0   3 -20   -0.27    2.05
   0   3 -20    2.92    2.16
   0   3 -20    4.48    1.91
   0   3 -20   -3.83    2.48
   0  -3  20    1.24    1.76
   0   3  20    5.73    2.02
   0   3 -20    0.42    2.24
   0  -3  20    1.89    1.53
   0   3 -20    5.37    2.53
   0   3  20    2.86    1.91
   0   3 -20    1.50    4.27
   0  -3 -20   -2.16    3.96
   0  -3  21   40.31    4.42
   0   3  21   42.81    4.33
   0   3 -21   52.20    5.61
   0   3 -21   41.26    4.68
   0  -3 -21   41.30    3.93
   0   3  21   38.11    3.86
   0  -3 -21   35.86    4.25
   0  -3 -21   40.02    4.54
   0  -3 -21   40.24    4.60
   0   3 -21   36.71    4.46
   0   3 -21   37.24    4.52
   0  -3  21   37.37    4.03
   0   3  21   41.05    4.04
   0   3 -21   37.66    4.48
   0  -3  21   35.94    3.85
   0  -3 -21   41.91    4.09
   0  -3 -21   39.60    4.51
   0  -3  21   36.76    3.98
   0  -3  21   40.19    3.86
   0   3 -21   39.40    4.19
   0  -3 -21   40.73    4.73
   0   3 -22   20.26    3.81
   0   3  22   24.58    3.57
   0  -3  22   18.95    3.13
   0  -3 -22   23.77    3.67
   0   3 -22   25.00    3.99
   0  -3 -22   18.47    3.19
   0  -3 -22   17.92    3.26
   0   3 -22   23.59    3.96
   0   3  22   24.70    3.34
   0  -3 -22   21.69    3.81
   0  -3 -22   27.67    3.48
   0   3 -22   21.51    3.33
   0   3  22   19.48    3.02
   0  -3  22   20.83    2.98
   0   3 -22   20.87    3.63
   0  -3  22   20.80    3.19
   0  -3  22   21.69    2.88
   0  -3 -22   24.17    3.78
   0  -3  22   19.73    3.19
   0  -3 -22   19.36    2.97
   0   3  23    7.11    2.18
   0   3 -23   10.97    2.94
   0  -3  23    7.00    2.46
   0  -3 -23   10.50    2.92
   0   3 -23   10.45    2.91
   0  -3 -23    8.17    2.53
   0   3 -23   10.43    3.21
   0   3  23    6.46    2.13
   0   3 -23    4.60    1.78
   0  -3 -23    6.16    1.96
   0  -3 -23    9.48    2.98
   0  -3  23    6.28    2.05
   0   3 -23    7.21    2.58
   0  -3  23    7.74    1.98
   0   3  23    7.17    2.05
   0  -3  23    8.88    2.03
   0  -3 -23    7.28    2.09
   0  -3  23    6.34    1.82
   0  -3  24    4.57    1.95
   0   3  24    8.63    2.61
   0  -3  24    8.28    2.35
   0   3 -24   11.02    3.17
   0  -3 -24    8.23    2.70
   0  -3 -24    3.46    1.51
   0   3 -24    8.76    2.18
   0   3 -24   10.58    3.08
   0   3 -24    8.96    3.13
   0  -3 -24    3.75    2.36
   0   3  24    7.31    2.33
   0  -3 -24    5.64    2.33
   0   3 -24    4.86    2.32
   0  -3  24    6.57    1.90
   0   3  24    7.87    2.47
   0  -3  24    4.85    1.74
   0   3  24    5.75    1.84
   0  -3 -24    6.86    1.91
   0  -3  25   12.63    2.52
   0   3  25   18.09    2.98
   0  -3  25   11.85    2.44
   0   3 -25   16.03    3.03
   0   3 -25   14.52    3.12
   0   3  25   15.39    2.49
   0   3 -25   14.82    3.22
   0  -3 -25   13.96    2.73
   0   3 -25   12.24    2.14
   0  -3 -25   13.22    2.92
   0  -3 -25   16.06    3.27
   0  -3  25   13.01    2.23
   0   3 -25   11.77    2.47
   0   3  25   15.71    2.43
   0   3  25   11.31    2.18
   0  -3  26    1.86    1.45
   0  -3  26    2.06    1.70
   0   3  26    1.45    1.61
   0   3 -26    1.66    1.94
   0  -3 -26    1.15    1.69
   0  -3 -26    0.81    2.01
   0   3 -26    1.09    1.99
   0   3 -26    1.15    1.33
   0   3 -26    4.73    2.21
   0  -3 -26    1.67    1.59
   0   3  26    1.03    1.51
   0  -3  26    2.08    1.18
   0   3 -26   -1.85    1.55
   0   3  26    1.08    1.02
   0  -3 -27    7.49    2.25
   0   3 -27    7.56    2.44
   0   3 -27    0.07    1.01
   0  -3 -27    5.22    1.80
   0  -3 -27    1.49    1.21
   0   3 -27    8.67    2.46
   0  -3  27    4.13    1.75
   0   3  27    3.57    1.40
   0   3 -27    4.05    1.38
   0  -3  27    4.65    1.34
   0   3  27    5.42    1.68
   0   3  27    5.13    1.19
   0  -3  27    5.50    1.47
   0  -3  28    3.93    1.49
   0  -3 -28    5.12    1.68
   0   3 -28    0.97    1.50
   0  -3 -28   -0.92    1.07
   0  -3 -28    4.05    1.46
   0   3  28    7.38    1.63
   0  -3  28    3.61    0.92
   0   3  28    2.33    1.01
   0  -3  28    2.94    1.14
   0   3 -29   17.44    2.11
   0   3  29   10.57    1.46
   0  -3 -29   16.54    2.01
   0   3  29   13.89    1.72
   0  -3  29   15.73    1.87
   0  -4   0  780.03   13.64
   0  -4   0  737.79   15.52
   0   4   0  779.48   14.32
   0   4   0  736.25   14.84
   0  -4   0  742.00   12.17
   0   4   0  751.62   15.71
   0  -4   0  749.98   15.79
   0  -4  -1  647.58   14.32
   0   4   1  656.34   14.18
   0  -4  -1  657.04   10.36
   0   4  -1  670.12   13.80
   0   4   1  680.92   13.93
   0  -4   1  673.33   12.40
   0  -4   1  660.38   12.80
   0  -4   1  640.02   14.66
   0   4  -1  674.74   15.28
   0  -4  -1  639.00   11.28
   0  -4   1  671.04   14.76
   0   4  -1  658.61   14.66
   0  -4  -1  648.90   14.82
   0   4  -2  102.21    5.64
   0  -4   2  104.92    5.92
   0   4   2  108.81    6.07
   0   4   2  112.15    6.26
   0  -4   2  108.06    5.17
   0  -4  -2   98.73    3.98
   0  -4  -2   91.55    5.64
   0  -4  -2  103.94    4.67
   0   4  -2  110.70    6.39
   0   4   2  107.15    5.89
   0   4  -2  109.59    6.23
   0   4  -2  108.13    6.58
   0  -4   2   98.48    5.91
   0   4  -3  121.24    5.90
   0   4   3  119.73    6.65
   0  -4   3  126.32    6.92
   0  -4  -3  109.08    6.10
   0   4   3  119.20    6.67
   0  -4   3  114.51    5.67
   0   4   3  115.45    6.30
   0   4  -3  114.38    6.53
   0   4  -3  123.43    7.26
   0   4  -3  115.95    6.46
   0  -4  -3  118.71    5.23
   0  -4   3  118.43    6.42
   0   4  -4   25.33    3.17
   0   4   4   23.76    3.88
   0  -4  -4   25.19    3.45
   0   4   4   23.00    3.67
   0  -4   4   23.76    4.00
   0  -4   4   27.56    3.29
   0   4   4   25.50    3.51
   0  -4   4   25.42    3.39
   0   4  -4   25.57    3.62
   0  -4  -4   22.44    2.68
   0   4  -4   25.37    2.38
   0   4  -4   26.29    3.61
   0   4  -4   25.10    3.92
   0  -4  -5    0.50    2.04
   0   4  -5    1.58    1.05
   0   4   5    0.76    2.51
   0   4   5    1.72    2.65
   0  -4   5    1.61    1.92
   0  -4   5    0.05    3.14
   0   4  -5    2.44    2.97
   0   4   5    2.62    2.14
   0   4  -5    0.09    2.13
   0  -4  -5    0.76    1.48
   0   4  -5    0.56    2.04
   0  -4   5   -1.01    2.32
   0  -4   6  132.37    9.11
   0  -4  -6  130.89    7.00
   0   4   6  139.36    8.74
   0  -4   6  142.93    7.95
   0   4   6  130.14    8.18
   0   4  -6  135.98    7.76
   0   4  -6  137.00    4.71
   0  -4  -6  116.90    3.13
   0   4  -6  140.90    9.36
   0   4  -6  134.46    7.89
   0  -4  -6  126.53    6.66
   0  -4  -6  141.85    7.74
   0  -4   6  142.40    7.60
   0   4   7   53.42    6.33
   0   4   7   50.64    5.58
   0  -4   7   55.71    5.48
   0  -4  -7   47.87    4.83
   0  -4   7   56.33    6.96
   0   4  -7   52.68    6.43
   0   4  -7   47.79    4.93
   0  -4  -7   47.73    5.08
   0   4  -7   48.89    5.39
   0   4  -7   53.69    2.93
   0  -4   7   47.65    5.08
   0   4   8  111.24    9.20
   0  -4   8  125.65    7.51
   0  -4   8  119.01    9.72
   0   4   8  111.48    8.26
   0  -4  -8  125.01    7.46
   0  -4   8  122.35    8.50
   0  -4  -8  134.37    8.81
   0   4  -8  130.96    4.48
   0   4  -8  120.73    8.71
   0   4  -8  109.18    7.44
   0   4  -8  124.51   10.12
   0  -4   8  124.73    8.15
   0  -4  -9  192.74    9.81
   0   4   9  174.20   10.76
   0  -4   9  221.78   13.69
   0  -4   9  182.68    9.93
   0  -4   9  177.91   10.95
   0   4   9  188.07   12.16
   0   4  -9  208.48   11.61
   0   4  -9  190.05   12.97
   0  -4   9  203.02   10.87
   0   4  -9  206.82   10.14
   0  -4  -9  198.16   11.34
   0  -4  10   68.64    8.83
   0   4  10   67.82    8.24
   0  -4  10   54.00    6.78
   0   4  10   71.49    7.31
   0  -4 -10   60.68    5.96
   0  -4  10   69.60    6.59
   0   4 -10   60.18    8.08
   0   4 -10   66.50    7.58
   0  -4  10   67.05    6.99
   0   4 -10   62.87    5.81
   0  -4 -10   65.50    7.18
   0  -4 -11   14.85    3.34
   0  -4  11   11.32    4.05
   0   4  11    8.87    4.70
   0   4  11   16.41    4.87
   0  -4  11   10.70    3.31
   0  -4  11   15.24    5.69
   0  -4 -11    6.71    3.51
   0   4 -11   11.34    4.79
   0  -4  11   12.84    4.07
   0   4 -11    7.39    3.65
   0   4 -11   12.99    3.30
   0   4  12   15.48    4.14
   0  -4  12   15.22    4.96
   0  -4  12   15.49    3.83
   0  -4 -12   11.92    3.11
   0   4  12   17.24    5.62
   0   4 -12   12.13    4.53
   0   4 -12   20.97    3.59
   0  -4 -12   19.44    4.96
   0   4 -12   18.01    5.68
   0   4  13   65.97    7.81
   0  -4  13   56.37    7.82
   0   4  13   68.12    9.28
   0  -4  13   68.83    7.38
   0  -4 -13   58.40    8.38
   0   4 -13   65.46    9.52
   0   4 -13   54.75    7.80
   0   4  14   14.18    5.73
   0  -4  14   14.15    4.87
   0   4  14    9.83    3.83
   0  -4  14    9.48    2.63
   0   4 -14    5.31    3.25
   0  -4 -14    2.22    3.70
   0   4 -14    2.75    4.11
   0   4  15   14.35    4.35
   0  -4  15   17.70    5.44
   0  -4  15   15.17    4.33
   0   4  15   17.38    5.83
   0   4 -15   15.63    5.35
   0  -4 -15   15.68    4.99
   0   4 -15   20.98    6.24
   0   4  16   51.13    7.54
   0   4  16   44.12    8.43
   0  -4  16   41.79    7.87
   0  -4  16   44.87    6.68
   0  -4 -16   39.78    7.52
   0   4 -16   42.85    8.71
   0  -4 -17    7.41    4.03
   0   4 -17   11.00    5.84
   0   4  17    3.44    1.56
   0  -4 -17    3.78    1.82
   0   4 -17    1.78    1.70
   0   4 -17    3.95    1.92
   0   4 -17    2.44    1.75
   0  -4 -17    0.32    1.33
   0   4  17    4.12    2.94
   0   4  17    3.31    4.27
   0  -4  17   -3.78    3.59
   0  -4  17    4.37    2.06
   0  -4 -17    2.43    1.38
   0   4 -17    1.14    1.41
   0   4  17    1.77    1.58
   0  -4  17    1.79    1.20
   0  -4 -17    0.15    1.47
   0  -4  17    3.83    1.60
   0  -4  17    2.52    1.52
   0   4 -18    3.62    5.02
   0  -4 -18    2.69    3.13
   0  -4  18    1.98    3.12
   0   4  18    1.39    4.42
   0   4  18    1.55    1.36
   0  -4 -18    4.16    1.72
   0   4 -18    6.44    2.66
   0  -4 -18    9.68    2.34
   0   4 -18    3.97    1.60
   0   4 -18    3.14    1.83
   0  -4 -18    4.55    1.80
   0  -4 -18    5.78    2.04
   0   4 -18    3.59    2.27
   0   4  18    2.56    1.54
   0  -4 -18    1.77    1.44
   0   4 -18    2.86    2.03
   0  -4  18    3.59    1.73
   0  -4  18    0.60    1.15
   0   4  18    2.89    1.29
   0   4  18    1.99    1.36
   0  -4  18    2.02    1.75
   0  -4  18    8.01    2.41
   0  -4  18    2.67    1.25
   0  -4 -18    3.76    2.00
   0  -4 -19  136.14   15.05
   0   4 -19  125.76   15.48
   0   4  19  126.68   14.99
   0  -4  19  121.18   14.08
   0   4  19  115.22    6.64
   0   4  19  123.86    6.99
   0  -4  19  117.68    7.12
   0  -4 -19  105.96    6.46
   0   4 -19  115.88    7.73
   0  -4  19  114.75    6.86
   0   4 -19  109.70    6.50
   0  -4 -19  112.91    6.44
   0  -4 -19  117.63    7.10
   0  -4  19  106.63    6.22
   0  -4  19  115.46    6.67
   0   4  19  113.86    6.32
   0  -4  19  107.56    6.57
   0   4 -19  108.89    7.45
   0   4 -19  115.88    7.27
   0   4  19  115.40    6.27
   0  -4 -19  107.84    6.65
   0   4 -19  102.08    7.10
   0   4 -19  109.48    7.10
   0  -4 -19  101.90    6.65
   0  -4 -19  117.38    6.49
   0  -4 -19  119.25    7.14
   0  -4 -20    9.13    2.49
   0   4 -20    8.37    2.89
   0  -4 -20    6.51    2.14
   0   4  20    9.62    2.28
   0   4 -20    5.89    2.57
   0  -4 -20   10.83    2.62
   0   4 -20    7.64    2.14
   0  -4 -20   16.60    3.19
   0   4 -20   13.75    3.38
   0  -4 -20   10.14    2.79
   0  -4  20    9.81    2.69
   0  -4 -20    6.13    2.21
   0  -4  20    5.83    1.65
   0  -4  20    3.95    1.91
   0   4 -20    3.49    2.54
   0   4  20    5.11    2.01
   0   4 -20    4.01    2.09
   0  -4  20    6.09    2.08
   0   4  20    6.54    2.13
   0  -4  20    4.86    1.97
   0  -4  20   13.86    6.13
   0   4  21   11.06    2.56
   0   4 -21   11.84    3.02
   0  -4  21    8.91    2.54
   0   4 -21   12.15    3.07
   0  -4 -21    9.62    2.36
   0  -4 -21   13.33    2.73
   0   4 -21    9.88    2.25
   0  -4 -21    6.75    2.72
   0  -4 -21    9.85    2.83
   0  -4 -21    7.81    2.41
   0   4 -21   14.94    3.48
   0   4  21   10.42    2.49
   0  -4  21   10.30    2.31
   0  -4  21   11.80    2.68
   0   4 -21   13.01    2.96
   0   4  21   13.47    2.73
   0  -4  21   11.46    2.18
   0  -4 -21   11.11    2.69
   0  -4  21   12.28    2.63
   0  -4 -21   10.60    2.91
   0  -4  22    0.78    1.78
   0   4 -22    0.59    2.31
   0   4  22   -0.33    1.71
   0  -4  22    2.42    2.15
   0  -4 -22    3.36    2.04
   0  -4 -22   -0.94    2.50
   0   4  22   -0.51    1.59
   0   4 -22    1.75    2.67
   0  -4 -22    0.57    2.11
   0  -4 -22    2.21    2.11
   0   4 -22    4.09    2.61
   0   4 -22   -2.15    1.93
   0  -4 -22   -3.95    2.21
   0   4 -22    0.29    1.94
   0   4  22   -1.25    1.64
   0  -4  22   -0.31    1.35
   0  -4 -22   -0.95    2.44
   0  -4  22    1.17    1.53
   0  -4  22    2.05    1.73
   0  -4 -22   -1.24    1.95
   0  -4  23    8.78    2.31
   0  -4  23   10.80    2.56
   0   4  23   14.14    2.90
   0   4 -23   17.30    3.46
   0  -4 -23   15.41    3.43
   0  -4 -23   14.69    2.71
   0   4 -23   10.92    3.04
   0  -4 -23   13.76    3.02
   0   4 -23   16.12    3.62
   0   4 -23    8.46    2.05
   0  -4 -23   13.83    2.80
   0   4  23   17.73    2.71
   0   4 -23   14.46    3.20
   0   4  23   17.40    2.82
   0  -4  23    9.27    2.07
   0  -4  23   12.28    2.73
   0  -4 -23   23.36    3.28
   0  -4  24    3.55    2.00
   0   4  24    3.93    2.29
   0  -4  24    2.75    1.95
   0   4 -24    5.32    2.59
   0  -4 -24    3.50    1.74
   0  -4 -24    1.30    2.02
   0   4 -24   -0.36    2.46
   0   4 -24    1.87    2.31
   0   4 -24    3.24    1.66
   0   4  24    4.85    2.02
   0  -4 -24    3.01    2.72
   0  -4 -24    4.08    1.88
   0   4  24    2.69    1.74
   0  -4  24    2.81    1.43
   0   4 -24    0.80    1.74
   0  -4  24    3.82    1.95
   0  -4 -24   -2.16    1.82
   0  -4  25    3.92    1.59
   0  -4 -25    1.86    1.67
   0   4  25   -0.21    1.46
   0  -4 -25    3.77    1.70
   0   4 -25    3.42    2.44
   0  -4 -25    5.15    2.10
   0  -4 -25    7.78    2.75
   0   4 -25    4.59    2.45
   0   4  25    2.36    1.59
   0   4 -25    5.77    2.61
   0  -4  25    3.97    2.04
   0   4 -25    0.28    1.54
   0  -4  25    3.37    1.48
   0   4  25    3.19    1.74
   0   4  25    2.22    1.23
   0  -4 -25   -2.79    1.70
   0  -4  25    0.97    1.27
   0  -4  26   -2.24    1.44
   0  -4  26   -2.15    1.84
   0  -4 -26    0.70    1.55
   0  -4 -26   -0.40    1.10
   0   4 -26    1.24    2.02
   0   4 -26    0.53    1.90
   0  -4 -26    2.45    1.98
   0  -4 -26    0.06    1.42
   0   4  26    1.86    1.54
   0   4 -26    0.26    1.83
   0   4  26    1.80    1.38
   0   4 -26   -0.50    1.39
   0  -4  26   -0.90    0.93
   0   4  26    0.98    0.82
   0  -4 -26    3.42    1.40
   0  -4  27    4.78    1.60
   0   4 -27    5.80    2.25
   0  -4 -27    4.97    1.48
   0  -4 -27    4.68    2.00
   0  -4 -27    5.58    1.82
   0   4  27    5.31    1.70
   0   4 -27    5.96    1.64
   0   4  27    6.66    1.69
   0  -4  27    7.69    1.44
   0   4  27    4.74    1.20
   0  -4  27    2.48    1.09
   0  -4  28    2.19    1.17
   0  -4 -28    3.38    1.46
   0  -4 -28    3.72    1.27
   0   4 -28    0.84    1.49
   0   4  28    3.91    1.33
   0  -4  28    1.48    0.73
   0   4  28    3.24    1.13
   0  -4  28    2.65    1.01
   0   4  29   -1.08    0.83
   0   4 -29   -1.03    1.05
   0  -4 -29    0.30    0.94
   0   4  29   -0.13    0.58
   0  -4  29    1.57    0.96
   0   5   0    3.42    2.66
   0  -5   0    1.17    2.28
   0  -5   0   -0.20    1.38
   0   5   0    0.16    2.32
   0  -5   0    2.04    2.54
   0  -5  -1    1.66    2.44
   0   5  -1    4.29    2.38
   0   5  -1    0.90    2.32
   0  -5   1    4.66    2.61
   0  -5  -1    1.86    1.19
   0   5   1    1.09    2.14
   0   5   1    2.35    2.49
   0   5  -1   -0.40    2.22
   0  -5   1    2.18    2.49
   0  -5  -1    1.77    2.38
   0  -5   1    1.33    1.78
   0  -5   1    1.32    1.45
   0   5  -2    4.57    2.61
   0  -5   2    0.98    2.22
   0  -5  -2    0.99    2.44
   0  -5  -2    1.59    1.39
   0   5   2    1.88    2.11
   0   5  -2    0.83    2.20
   0  -5   2    1.17    1.39
   0  -5  -2    3.79    2.53
   0  -5  -2    2.66    1.16
   0  -5   2    2.05    1.97
   0   5   2    3.39    2.79
   0   5  -2    1.83    1.99
   0   5   2    0.54    2.39
   0  -5  -3    0.82    1.44
   0   5  -3   -1.46    2.23
   0   5   3   -0.61    1.99
   0   5  -3   -1.61    2.39
   0  -5   3   -0.49    2.19
   0   5  -3    0.80    2.41
   0   5   3   -2.03    2.53
   0  -5   3    1.25    2.31
   0  -5   3    0.44    1.45
   0   5   3    2.70    2.68
   0  -5  -3    2.23    1.22
   0  -5  -3    0.72    2.15
   0   5  -3    3.06    2.00
   0   5   4    8.27    2.63
   0   5  -4   10.14    3.35
   0   5  -4    7.60    2.85
   0  -5   4    7.99    2.74
   0   5  -4    7.86    2.59
   0  -5  -4    6.46    1.70
   0  -5   4    8.20    2.32
   0   5   4    6.31    2.71
   0   5   4   10.09    3.55
   0   5  -4    8.13    2.39
   0  -5  -4    8.00    2.67
   0  -5   4    5.77    2.84
   0   5  -4    6.62    1.66
   0   5  -5  401.98   14.11
   0   5   5  402.10   13.16
   0  -5   5  384.15   13.00
   0   5  -5  382.50   15.05
   0   5  -5  389.56    9.34
   0  -5  -5  382.69   11.03
   0   5  -5  386.61   13.59
   0  -5   5  374.22   14.57
   0   5   5  391.30   14.16
   0   5   5  404.64   14.34
   0   5  -5  394.45   11.95
   0  -5  -5  400.35   12.97
   0  -5   5  378.91   12.23
   0  -5  -6    7.22    2.22
   0   5  -6   10.42    3.07
   0  -5   6    9.68    3.16
   0   5  -6    6.85    3.28
   0   5  -6    7.53    3.13
   0   5   6    7.04    3.20
   0   5  -6    8.34    1.72
   0  -5  -6    6.82    2.46
   0  -5   6    8.04    3.81
   0   5   6    3.67    3.14
   0  -5   6    5.87    2.47
   0  -5  -7   30.74    3.98
   0   5  -7   34.27    2.63
   0   5  -7   27.35    4.33
   0  -5  -7   36.22    4.79
   0  -5   7   34.85    4.73
   0   5  -7   29.68    5.87
   0   5  -7   30.51    4.79
   0   5   7   36.90    5.56
   0  -5  -7   32.73    4.43
   0   5   7   43.11    6.30
   0  -5   7   30.26    4.43
   0  -5   7   30.81    5.67
   0   5  -8    8.92    2.83
   0  -5  -8   10.10    3.50
   0  -5  -8    6.27    2.54
   0  -5   8   10.61    3.53
   0   5  -8   11.21    3.81
   0   5  -8    9.16    4.49
   0  -5   8    9.31    3.47
   0  -5   8    9.66    4.61
   0  -5  -8   10.41    3.16
   0   5   8    9.01    4.61
   0   5   8    5.30    3.17
   0   5  -9    4.56    3.88
   0   5  -9   10.13    3.85
   0  -5   9    8.27    3.17
   0  -5  -9    7.80    2.73
   0  -5  -9   10.13    3.21
   0   5  -9    6.53    2.63
   0  -5   9    9.83    3.37
   0   5   9    8.00    5.02
   0  -5  -9    6.25    2.63
   0   5   9    4.30    3.91
   0  -5   9    7.75    2.80
   0  -5   9   15.86    5.34
   0   5 -10  107.71   11.14
   0  -5  10  105.85    8.84
   0  -5 -10   96.63    8.72
   0   5 -10  101.34    8.12
   0  -5 -10  109.89    8.90
   0   5 -10  111.78    9.52
   0   5  10  100.97   10.13
   0   5  10  100.09    9.22
   0  -5  10  107.28    9.17
   0  -5 -10  107.42    8.06
   0  -5  10  120.23   11.25
   0  -5  10  105.99    7.88
   0  -5 -11  220.33   13.15
   0  -5 -11  210.03   13.35
   0   5 -11  225.17   14.13
   0   5 -11  233.80   12.22
   0  -5  11  222.16   13.26
   0   5 -11  220.69   15.93
   0  -5 -11  214.78   11.54
   0   5  11  211.58   14.54
   0  -5  11  247.83   16.55
   0  -5  11  203.08   13.66
   0  -5  11  231.68   12.16
   0   5  11  237.42   14.19
   0   5 -12    3.44    4.12
   0  -5  12   12.11    3.75
   0  -5 -12    7.88    3.00
   0  -5 -12    8.56    4.04
   0   5 -12   12.29    3.96
   0   5 -12    8.26    3.71
   0   5  12   14.21    5.50
   0   5  12   10.36    4.29
   0  -5  12   10.42    3.50
   0  -5  12   16.33    5.92
   0  -5  12   11.80    4.71
   0  -5 -12   11.84    3.27
   0  -5 -13   52.75    7.13
   0  -5 -13   53.40    7.62
   0   5 -13   55.86    9.26
   0   5 -13   50.63    7.81
   0   5  13   64.03    9.42
   0  -5  13   60.10    8.56
   0  -5  13   63.10    7.23
   0   5  13   55.39    7.64
   0  -5 -14   -0.39    3.22
   0   5 -14    1.28    3.99
   0   5 -14   -1.55    3.62
   0  -5 -14    1.98    2.29
   0   5  14   -4.75    4.25
   0  -5  14   -1.54    3.68
   0  -5  14    3.31    3.20
   0   5  14    0.92    3.47
   0   5 -15   40.96    7.56
   0   5 -15   37.97    8.05
   0  -5 -15   30.37    5.91
   0  -5 -15   35.12    6.69
   0   5  15   37.94    8.00
   0  -5  15   39.16    7.77
   0  -5  15   46.61    6.87
   0   5  15   39.83    6.76
   0   5 -16    4.95    4.17
   0   5 -16    2.39    3.15
   0  -5 -16   11.21    4.27
   0  -5  16   15.35    5.23
   0   5  16    6.73    2.98
   0   5  16   20.69    6.93
   0   5 -17   43.97    9.08
   0  -5 -17   40.00    7.97
   0  -5  17   42.85    8.20
   0   5  17   31.06    6.31
   0   5  17   34.78    8.29
   0   5  17   37.12    3.76
   0  -5  17   42.16    4.43
   0  -5 -17   33.67    3.73
   0   5 -17   35.18    3.89
   0  -5 -17   44.23    4.17
   0   5 -17   38.95    4.31
   0   5 -17   38.71    4.25
   0   5 -17   40.25    4.63
   0  -5 -17   36.05    3.99
   0  -5  17   36.51    3.77
   0  -5  17   35.83    3.86
   0   5 -17   39.74    4.74
   0   5  17   34.19    3.32
   0   5  17   38.66    3.81
   0  -5  17   38.44    3.92
   0  -5 -17   36.81    4.03
   0  -5  17   38.47    4.04
   0  -5 -18   66.67   10.33
   0   5 -18   69.46   11.84
   0  -5  18   79.73   11.49
   0   5  18   76.55   11.55
   0   5  18   68.04    5.17
   0  -5  18   73.86    5.91
   0   5 -18   59.50    5.44
   0  -5 -18   68.10    5.16
   0   5 -18   64.79    5.40
   0  -5 -18   60.88    4.95
   0   5 -18   63.74    5.48
   0  -5 -18   76.19    5.37
   0   5  18   71.71    5.37
   0  -5 -18   61.00    4.99
   0   5 -18   67.84    6.12
   0   5  18   76.13    5.26
   0  -5  18   65.57    5.18
   0   5 -18   61.38    5.62
   0  -5  18   68.80    5.33
   0   5  18   66.15    4.53
   0  -5  18   63.02    4.90
   0  -5 -18   71.13    5.46
   0  -5  18   67.04    5.27
   0  -5 -19   -4.39    5.20
   0   5 -19    3.84    3.82
   0  -5  19    1.29    5.84
   0   5  19   15.54    6.12
   0   5  19    2.39    1.59
   0  -5  19    3.39    1.74
   0  -5 -19    2.55    2.14
   0   5  19    2.55    1.77
   0   5 -19   -0.18    2.41
   0  -5  19    1.87    1.64
   0  -5 -19    1.51    1.73
   0  -5 -19    3.26    1.87
   0  -5 -19    3.44    2.17
   0  -5 -19    2.06    1.74
   0   5 -19    0.87    1.84
   0   5 -19    3.18    2.27
   0   5 -19    2.84    2.14
   0  -5  19    2.57    1.87
   0   5  19    1.60    1.64
   0   5  19    1.86    1.33
   0  -5  19    5.14    2.45
   0  -5  19    3.54    1.76
   0  -5 -19    2.79    2.11
   0   5  20    2.74    1.95
   0  -5  20    3.89    1.98
   0  -5 -20    4.94    1.93
   0   5 -20    3.25    2.06
   0   5  20    3.62    1.77
   0  -5 -20    7.16    2.43
   0  -5 -20    5.02    1.90
   0  -5 -20    4.43    2.16
   0   5 -20    7.21    2.81
   0  -5  20    3.49    2.02
   0   5 -20    5.55    2.76
   0   5  20    0.81    1.65
   0  -5 -20    4.24    2.12
   0   5  20    1.90    1.61
   0  -5  20    3.82    1.94
   0   5 -20    3.76    2.30
   0  -5 -20    5.40    2.74
   0  -5  20    5.36    1.87
   0  -5  20    4.44    2.07
   0  -5 -20    8.78    2.72
   0  -5  21  116.65    7.39
   0  -5  21  119.16    7.52
   0   5  21  129.40    7.27
   0   5 -21  129.40    8.50
   0   5  21  122.44    6.66
   0  -5 -21  118.15    7.14
   0   5 -21  126.40    7.85
   0  -5 -21  123.30    6.94
   0  -5 -21  104.47    6.78
   0   5 -21  112.50    7.65
   0  -5 -21  110.93    6.72
   0   5  21  121.25    6.74
   0  -5  21  114.39    6.79
   0   5 -21  124.80    8.12
   0  -5  21  119.93    7.25
   0  -5 -21  120.13    6.86
   0  -5  21  118.17    6.62
   0  -5 -21  120.18    7.44
   0  -5 -21  132.64    7.94
   0  -5  22    8.13    2.31
   0  -5  22   13.27    2.85
   0   5 -22   14.24    3.81
   0   5  22   15.75    2.98
   0   5 -22   13.32    3.24
   0  -5 -22   18.94    3.58
   0  -5 -22   15.92    2.88
   0   5 -22   17.58    3.46
   0  -5 -22   17.72    3.10
   0   5  22   17.41    2.81
   0  -5 -22   19.75    3.09
   0  -5  22   18.77    2.98
   0   5 -22   11.62    3.04
   0   5  22   10.61    2.28
   0  -5 -22   17.06    3.08
   0  -5 -22   19.18    3.57
   0  -5  22   13.27    2.86
   0  -5  23   23.46    3.31
   0   5  23   26.41    3.50
   0  -5  23   26.33    3.88
   0   5 -23   30.56    4.63
   0   5 -23   26.95    4.07
   0  -5 -23   25.37    3.49
   0   5  23   24.83    3.05
   0   5 -23   22.66    3.90
   0  -5 -23   23.62    3.28
   0  -5 -23   24.34    3.41
   0  -5 -23   31.77    4.40
   0   5  23   25.67    3.28
   0  -5  23   20.83    3.00
   0   5 -23   29.34    4.02
   0  -5  23   27.34    3.54
   0  -5 -23   26.19    3.38
   0  -5  24    1.21    1.47
   0  -5 -24    3.17    1.98
   0   5  24   -1.59    1.64
   0   5 -24    0.38    1.99
   0  -5 -24    1.66    2.25
   0   5 -24    1.92    2.42
   0  -5 -24   -2.12    1.69
   0  -5 -24   -0.40    1.28
   0  -5  24   -2.80    2.14
   0   5  24   -1.96    1.67
   0   5 -24   -0.07    2.33
   0   5  24   -0.25    1.62
   0   5 -24   -0.62    2.02
   0  -5  24   -2.28    1.33
   0  -5 -24    0.21    1.53
   0  -5  24   -1.19    1.78
   0  -5  25    5.10    1.65
   0  -5  25    0.99    1.91
   0  -5 -25    5.46    2.48
   0   5 -25    3.87    2.36
   0  -5 -25    2.51    1.66
   0  -5 -25    1.45    1.49
   0   5 -25    1.75    1.96
   0   5  25    3.28    1.72
   0  -5 -25    1.76    1.38
   0   5 -25    4.69    2.53
   0   5  25    3.59    1.74
   0   5  25    3.57    1.48
   0   5 -25    1.41    1.61
   0   5 -25    2.31    1.49
   0  -5  25    4.58    1.69
   0  -5  25    0.00    1.37
   0  -5 -25    3.58    1.74
   0   5  25    1.47    1.08
   0  -5  26    1.29    1.00
   0  -5  26    0.63    1.47
   0  -5 -26    0.28    1.87
   0  -5 -26   -0.27    1.42
   0  -5 -26   -1.17    1.19
   0   5 -26    0.01    1.93
   0   5  26   -0.09    1.34
   0  -5  26    0.39    0.88
   0   5 -26   -1.77    1.59
   0   5  26    0.56    1.24
   0   5 -26   -2.76    1.28
   0   5  26    0.05    0.83
   0  -5  26   -3.09    1.41
   0  -5 -26   -0.55    1.32
   0  -5  27    1.60    0.99
   0  -5  27   -0.73    1.14
   0   5 -27   -2.67    1.78
   0  -5 -27    1.41    0.96
   0  -5 -27    2.07    1.63
   0  -5 -27   -0.34    1.09
   0   5  27   -0.46    1.33
   0   5  27    0.92    1.00
   0  -5  27   -0.46    0.73
   0   5 -27    1.57    1.18
   0   5  27    0.49    0.73
   0  -5 -27   -1.50    1.00
   0  -5  28    1.07    0.92
   0  -5 -28    1.36    1.25
   0   5 -28    2.94    1.49
   0   5  28    1.12    1.02
   0   5  28    2.49    1.04
   0  -5  28    0.36    0.59
   0   5  29    2.93    0.81
   0  -5  29    3.08    0.91
   0  -5 -29    1.43    0.92
   0   5 -29    0.46    0.88
   0   6   0   38.54    4.94
   0  -6   0   42.72    3.62
   0  -6   0   42.19    5.29
   0   6   0   44.10    5.10
   0  -6   0   35.13    4.87
   0  -6   1   63.81    4.94
   0  -6   1   72.10    5.01
   0   6  -1   67.42    5.82
   0  -6  -1   68.95    4.23
   0  -6  -1   71.70    6.25
   0   6   1   65.81    5.73
   0   6   1   68.27    6.03
   0   6   1   75.66    6.39
   0  -6   1   68.26    6.18
   0   6  -1   71.42    6.26
   0  -6  -1   69.38    6.20
   0   6   2   21.10    4.16
   0  -6  -2   16.39    2.16
   0  -6   2   15.82    2.72
   0   6  -2   17.82    3.67
   0   6   2   15.51    3.59
   0  -6   2   18.99    3.30
   0  -6  -2   18.91    3.99
   0  -6   2   18.15    3.99
   0  -6  -2   16.98    2.55
   0   6  -2   18.74    4.31
   0  -6  -2   14.82    3.61
   0   6  -2   18.44    3.89
   0   6   2   17.88    3.48
   0  -6   3  940.24   21.26
   0   6   3  917.76   21.33
   0   6   3  934.40   21.76
   0   6  -3  946.78   20.01
   0  -6   3  915.60   18.23
   0  -6  -3  902.96   20.96
   0  -6  -3  857.24   13.19
   0   6   3  913.78   20.75
   0  -6  -3  889.34   16.17
   0  -6  -3  898.70   21.74
   0   6  -3  918.63   21.43
   0   6  -3  970.96   23.74
   0  -6   3  940.22   21.46
   0  -6   4   73.20    6.56
   0  -6  -4   66.68    6.04
   0   6  -4   71.24    5.86
   0   6   4   69.99    6.82
   0   6   4   66.18    6.55
   0  -6  -4   62.87    3.65
   0  -6   4   71.24    5.42
   0   6  -4   77.26    7.33
   0   6   4   72.97    6.14
   0  -6  -4   64.03    4.52
   0  -6   4   70.53    6.34
   0   6  -4   67.79    6.44
   0  -6   5  268.29   10.67
   0   6   5  270.97   12.73
   0  -6   5  254.86   12.79
   0   6  -5  270.59   10.88
   0  -6  -5  258.80    7.75
   0  -6  -5  265.96   11.84
   0   6   5  271.13   12.94
   0  -6   5  269.75   11.89
   0  -6  -5  265.55    9.53
   0   6  -5  276.41   13.95
   0   6   5  280.86   12.00
   0   6  -5  272.82   12.51
   0   6  -5  262.06    8.65
   0   6  -5  266.65   12.21
   0  -6   6    4.63    2.13
   0  -6   6    4.72    3.40
   0   6  -6    3.49    1.56
   0   6   6   -1.16    3.85
   0   6   6    7.83    4.18
   0  -6  -6    0.30    2.33
   0   6   6   -1.37    2.72
   0  -6   6    1.23    2.50
   0   6  -6   -2.56    3.41
   0  -6  -6    2.92    1.92
   0   6  -6    0.38    3.07
   0   6  -6    2.12    2.82
   0  -6   7  161.82    9.52
   0  -6  -7  163.58    9.64
   0   6   7  168.48   11.05
   0  -6   7  150.90   11.42
   0   6   7  159.72   11.13
   0   6  -7  160.83   10.47
   0   6  -7  169.64   11.83
   0   6  -7  167.98    6.26
   0  -6  -7  155.20    8.27
   0  -6   7  161.85    9.75
   0   6  -7  161.26   10.19
   0   6   8  136.21   10.46
   0  -6  -8  143.86    9.11
   0  -6   8  133.57    9.27
   0   6   8  133.68   10.99
   0  -6   8  141.39   11.45
   0  -6   8  135.07    9.41
   0  -6  -8  144.62    9.79
   0   6  -8  143.69   11.59
   0  -6  -8  129.74    8.13
   0   6  -8  133.44    9.83
   0   6  -8  120.96    9.34
   0  -6   9   15.19    3.31
   0   6   9   11.53    4.50
   0  -6   9   11.05    3.35
   0  -6   9   14.30    5.38
   0   6   9    6.97    4.49
   0  -6  -9    9.59    3.42
   0   6  -9   17.77    5.69
   0  -6  -9   11.56    3.14
   0  -6  -9   13.36    4.35
   0   6  -9   11.59    4.36
   0  -6   9   14.18    4.41
   0   6  -9   10.39    3.23
   0  -6  10    9.21    3.39
   0   6  10   17.66    5.84
   0  -6 -10   13.59    3.37
   0  -6  10   14.09    3.39
   0  -6  10   11.88    5.18
   0   6  10   20.80    5.62
   0   6 -10   13.42    3.32
   0  -6 -10   16.01    4.39
   0   6 -10   18.11    4.95
   0  -6  10   15.77    4.39
   0   6 -10   13.43    5.31
   0  -6 -10   18.94    4.01
   0   6  11   21.27    5.75
   0  -6  11   22.92    4.26
   0  -6 -11   12.49    3.65
   0  -6  11   21.52    4.94
   0   6  11   24.80    6.32
   0  -6  11   19.59    6.21
   0   6 -11   23.67    6.34
   0  -6 -11   24.87    5.16
   0  -6  11   27.73    5.72
   0   6 -11   21.50    5.23
   0   6 -11   20.91    4.62
   0  -6 -11   18.01    4.58
   0  -6  12    5.07    3.14
   0   6  12    2.84    3.13
   0  -6  12    8.05    2.47
   0   6  12    8.54    4.64
   0  -6  12   10.01    5.21
   0   6 -12    7.98    4.23
   0  -6 -12    7.41    4.13
   0   6 -12    6.92    5.14
   0  -6 -12    2.56    2.39
   0  -6  12    7.84    3.39
   0   6 -12   11.52    3.86
   0  -6  13   93.70    8.46
   0  -6  13   66.06    8.99
   0   6  13   86.78   10.06
   0   6  13   85.44   10.85
   0  -6 -13   84.85    9.97
   0   6 -13   76.03    9.55
   0  -6  13   70.01    8.61
   0   6 -13   61.78    9.81
   0  -6  14    4.07    3.16
   0   6  14    1.56    3.03
   0   6  14    7.50    5.42
   0   6 -14    5.31    4.37
   0   6 -14   -1.14    3.52
   0  -6 -14   -1.10    2.74
   0   6  15   60.07    8.64
   0   6  15   73.35   11.00
   0  -6  15   64.95    9.67
   0   6 -15   61.18   10.51
   0  -6 -15   67.10    9.62
   0   6 -15   62.68    9.88
   0  -6 -16    0.01    2.61
   0   6 -16    8.33    6.60
   0   6 -16    0.44    3.03
   0   6  16    2.99    2.92
   0  -6  16    2.92    2.75
   0   6  16   -2.47    4.90
   0   6  16    3.00    1.59
   0  -6  16    0.88    1.07
   0  -6 -16    2.43    1.56
   0   6 -16    0.70    1.49
   0   6 -16    4.34    2.07
   0   6 -16    4.52    1.99
   0  -6 -16   -1.61    1.79
   0  -6  16    2.73    1.56
   0   6 -16    1.67    1.81
   0   6  16    3.86    1.69
   0   6 -16    2.49    1.84
   0  -6  16    2.54    1.53
   0  -6  16    4.45    1.85
   0  -6  16   -0.86    1.35
   0  -6 -16    5.07    2.09
   0  -6 -17   22.43    5.76
   0   6 -17   26.76    8.11
   0   6 -17   28.76    7.32
   0   6  17   15.41    4.58
   0   6  17   27.63    7.81
   0  -6  17   34.39    7.56
   0  -6  17   24.32    3.52
   0   6  17   23.43    3.16
   0  -6  17   27.23    3.77
   0  -6 -17   28.84    3.07
   0  -6 -17   23.81    3.19
   0   6 -17   23.42    3.43
   0   6 -17   22.93    3.51
   0   6 -17   23.78    3.51
   0  -6 -17   22.63    3.17
   0   6 -17   22.35    3.76
   0  -6 -17   24.75    3.33
   0  -6  17   25.04    3.37
   0   6  17   26.24    3.14
   0   6  17   21.85    2.81
   0   6 -17   22.25    3.59
   0  -6  17   22.53    3.17
   0  -6  17   24.19    3.40
   0  -6 -17   25.99    3.69
   0  -6 -18  105.40   12.47
   0   6 -18  105.62   14.40
   0   6  18  113.09   14.62
   0  -6  18   92.66    6.66
   0   6  18   95.18    6.26
   0  -6  18  100.19    6.81
   0   6 -18   87.62    6.89
   0  -6 -18   91.46    6.15
   0  -6  18   94.20    6.13
   0  -6 -18   97.82    6.44
   0  -6  18   99.69    6.59
   0   6  18   98.94    6.08
   0   6  18   92.38    5.41
   0  -6  18   94.47    6.35
   0   6 -18   95.70    7.10
   0  -6 -18   98.34    6.18
   0   6 -18   92.35    6.71
   0   6 -18   98.58    6.78
   0  -6 -18  105.71    5.54
   0  -6 -18   97.68    6.17
   0  -6 -19    6.21    3.84
   0   6  19    2.22    2.02
   0  -6  19    5.65    2.23
   0  -6 -19    5.15    2.44
   0  -6 -19    4.46    1.88
   0   6 -19    3.07    2.08
   0   6 -19    3.59    1.96
   0   6 -19    6.04    2.56
   0  -6 -19    6.35    2.39
   0   6  19    1.10    1.52
   0  -6  19    3.19    1.90
   0   6  19    3.30    1.88
   0   6 -19    5.23    2.57
   0   6  19    0.94    1.17
   0  -6  19    5.22    1.84
   0  -6  19    4.56    1.67
   0  -6 -19    3.96    2.59
   0  -6  19    5.22    2.27
   0   6  20   69.00    5.43
   0  -6  20   72.10    5.89
   0  -6  20   70.66    5.87
   0   6  20   76.47    5.81
   0   6  20   77.66    5.26
   0  -6 -20   74.61    5.65
   0  -6 -20   74.97    5.52
   0   6 -20   70.48    5.93
   0   6 -20   68.66    5.97
   0   6 -20   71.88    6.47
   0  -6 -20   67.97    5.50
   0   6  20   71.87    4.70
   0  -6  20   66.64    5.32
   0   6  20   76.21    5.39
   0   6 -20   80.56    6.59
   0  -6  20   72.59    5.70
   0  -6 -20   73.90    5.57
   0  -6 -20   73.91    6.01
   0  -6 -20   81.67    6.24
   0  -6  21   59.95    5.29
   0   6  21   62.79    5.21
   0  -6  21   71.23    6.09
   0   6 -21   63.99    6.36
   0   6 -21   59.32    5.63
   0   6 -21   57.82    5.44
   0  -6 -21   50.30    4.84
   0   6  21   56.29    4.56
   0  -6 -21   54.43    4.88
   0  -6  21   55.82    4.97
   0   6 -21   61.88    5.88
   0   6  21   55.41    4.75
   0  -6 -21   60.57    5.02
   0  -6 -21   58.19    5.87
   0  -6  21   54.10    5.14
   0  -6 -21   55.13    5.14
   0  -6  22    0.25    1.46
   0  -6 -22   -1.19    2.36
   0   6  22    1.37    1.49
   0   6 -22    1.17    2.32
   0  -6 -22    1.59    1.92
   0  -6 -22   -1.66    2.08
   0   6 -22    0.19    2.05
   0   6 -22    5.27    3.10
   0  -6  22    2.32    2.12
   0   6  22    2.87    2.00
   0  -6  22   -0.11    1.61
   0   6 -22   -1.74    2.31
   0   6  22    0.15    1.69
   0  -6 -22    0.30    2.02
   0  -6  22    0.33    1.75
   0  -6 -22    1.44    2.49
   0  -6  23    0.89    1.32
   0  -6  23   -0.07    1.72
   0  -6 -23    1.04    1.80
   0   6 -23    2.92    2.53
   0   6  23    1.92    1.66
   0   6 -23   -1.48    2.04
   0  -6 -23   -0.14    2.31
   0  -6 -23    0.30    1.67
   0   6  23    0.34    1.70
   0   6 -23   -2.44    3.11
   0   6 -23    0.61    2.22
   0  -6  23    0.17    1.39
   0   6  23   -1.16    1.88
   0  -6 -23    4.04    2.21
   0  -6  23   -2.29    2.02
   0  -6  24    7.65    2.05
   0  -6  24   13.12    2.75
   0  -6 -24    8.30    2.79
   0   6  24   11.23    2.40
   0  -6 -24   12.04    2.41
   0   6 -24   10.95    2.68
   0   6 -24    9.68    2.79
   0  -6 -24   11.43    2.37
   0   6 -24   10.21    3.04
   0   6  24    7.48    2.07
   0  -6  24    7.77    1.72
   0   6  24    7.36    1.90
   0   6 -24    6.20    2.36
   0  -6  24    4.41    1.79
   0  -6 -24    8.12    2.14
   0  -6  25    0.91    1.20
   0  -6  25    1.05    1.48
   0  -6 -25    5.23    1.73
   0  -6 -25   -0.36    2.05
   0   6 -25    5.27    2.20
   0   6  25    1.13    1.45
   0  -6 -25    2.46    1.42
   0   6 -25    3.49    2.22
   0   6  25    0.39    1.40
   0   6  25    0.56    1.54
   0   6 -25    5.76    1.86
   0  -6  25   -0.62    0.98
   0   6 -25    5.68    2.13
   0  -6  25    2.91    1.66
   0   6  25    1.72    1.03
   0  -6 -25    1.88    1.63
   0  -6  26    2.72    1.18
   0  -6  26   -0.39    1.35
   0   6 -26    3.65    1.81
   0  -6 -26    0.39    1.16
   0  -6 -26    1.39    1.17
   0  -6 -26    1.31    1.93
   0   6  26    1.06    1.28
   0   6  26    0.92    1.23
   0   6 -26    3.09    1.29
   0   6 -26    0.92    1.43
   0  -6  26    0.89    0.87
   0  -6 -26   -0.14    1.23
   0   6  26    0.99    0.95
   0  -6  26    0.32    1.01
   0  -6  27    0.65    0.78
   0  -6  27    1.23    1.15
   0  -6 -27    0.01    1.46
   0  -6 -27   -0.44    0.88
   0  -6 -27    1.06    0.90
   0   6 -27    1.32    1.40
   0   6  27    0.28    1.09
   0  -6  27    1.98    0.85
   0   6  27    0.29    0.60
   0   6  27    0.13    0.93
   0   6 -27    0.95    0.84
   0   6 -27    0.01    1.22
   0  -6 -27    1.60    1.10
   0   6  28   -0.68    0.86
   0   6  28   -0.60    0.81
   0  -6  28    0.55    0.81
   0  -6 -28    1.75    1.07
   0   6 -28    0.16    1.15
   0  -7   0    4.47    3.63
   0   7   0    1.20    2.69
   0  -7   0    0.35    1.54
   0  -7   0   -2.47    3.41
   0   7   0    1.07    2.81
   0  -7   1  337.26   14.29
   0  -7  -1  334.26   14.32
   0   7   1  360.72   14.65
   0   7  -1  339.17   14.14
   0  -7   1  366.91   12.21
   0   7   1  346.78   13.96
   0  -7  -1  330.40   13.91
   0  -7  -1  342.55   10.11
   0   7  -1  357.75   13.88
   0   7  -2   17.12    4.22
   0   7   2   17.97    3.86
   0  -7   2   14.95    4.13
   0  -7  -2   17.84    4.36
   0   7   2   16.63    4.05
   0   7  -2   20.12    4.18
   0   7  -2   15.40    3.89
   0  -7   2   14.99    2.74
   0  -7  -2   14.54    4.00
   0   7   2   16.97    3.78
   0   7   2   20.97    4.58
   0  -7   2   18.18    3.49
   0  -7  -2   20.51    2.44
   0  -7  -3   79.43    5.07
   0   7  -3   89.83    8.01
   0  -7   3   80.08    7.21
   0  -7  -3   84.07    7.82
   0   7   3   90.12    7.23
   0   7  -3   90.95    7.81
   0  -7   3   83.94    7.08
   0  -7   3   86.07    6.04
   0   7   3   83.01    7.76
   0   7  -3   92.14    7.11
   0  -7  -3   92.82    7.78
   0   7   3   86.10    7.27
   0  -7  -3   87.49    4.29
   0   7  -4    2.46    3.07
   0   7   4    3.73    3.01
   0  -7  -4    3.20    3.15
   0  -7   4    9.25    4.31
   0   7  -4    6.94    3.69
   0  -7  -4    3.00    1.75
   0  -7  -4    2.17    0.84
   0  -7  -4    6.08    3.33
   0  -7   4    1.49    2.81
   0   7   4    5.34    3.33
   0  -7   4    5.63    2.10
   0   7   4    8.08    4.31
   0   7  -4    5.26    2.79
   0   7  -5  236.67    9.15
   0  -7   5  230.44   11.98
   0   7  -5  233.78   13.48
   0   7  -5  230.96   12.17
   0   7   5  232.62   11.76
   0  -7  -5  233.17    9.17
   0  -7  -5  229.31   12.79
   0  -7   5  218.99   12.63
   0   7   5  226.06   12.45
   0   7   5  255.13   13.41
   0  -7   5  225.66   10.23
   0  -7  -5  227.54   11.88
   0   7  -5  231.38   10.78
   0  -7  -6   19.08    2.73
   0   7  -6   24.23    4.95
   0   7  -6   24.27    3.01
   0  -7   6   24.97    4.72
   0   7   6   21.01    4.15
   0   7  -6   26.36    5.64
   0   7   6   14.40    4.29
   0  -7  -6   20.13    4.22
   0  -7   6   21.37    3.70
   0  -7   6   24.81    5.16
   0   7   6   26.14    5.54
   0   7  -7   36.11    5.68
   0   7  -7   37.59    6.74
   0  -7  -7   29.77    3.71
   0  -7   7   33.00    5.11
   0  -7   7   29.87    6.04
   0  -7   7   36.50    4.78
   0   7   7   31.44    6.18
   0  -7  -7   29.49    4.88
   0   7   7   37.69    6.67
   0  -7  -8   26.42    4.45
   0  -7   8   22.01    4.92
   0   7  -8   22.45    5.36
   0  -7  -8   24.75    3.74
   0   7  -8   24.67    5.36
   0   7   8   21.28    5.48
   0  -7   8   25.91    5.91
   0  -7   8   22.75    3.92
   0   7   8   27.61    6.23
   0  -7  -8   22.58    4.58
   0   7  -9  258.91   14.92
   0  -7   9  253.07   13.68
   0   7  -9  253.78   17.01
   0  -7  -9  261.92   12.21
   0  -7  -9  259.48   14.22
   0  -7   9  261.01   12.44
   0   7   9  220.57   14.53
   0  -7   9  252.92   13.74
   0   7   9  258.06   16.12
   0  -7  -9  249.02   13.41
   0  -7   9  261.26   16.88
   0  -7 -10   27.73    5.45
   0   7 -10   33.17    6.16
   0  -7  10   34.83    5.95
   0   7 -10   39.50    7.52
   0   7  10   37.78    7.52
   0  -7  10   29.04    5.36
   0  -7 -10   35.21    5.34
   0   7  10   28.99    6.01
   0  -7  10   36.05    7.28
   0  -7  10   36.35    4.87
   0  -7  11   30.59    5.67
   0   7 -11   42.83    8.51
   0  -7 -11   31.34    6.00
   0   7 -11   31.30    6.42
   0   7  11   30.27    6.45
   0  -7  11   38.87    7.37
   0  -7  11   34.01    6.06
   0   7  11   31.81    6.41
   0   7 -12  110.44   13.03
   0  -7 -12   97.11   10.21
   0  -7  12   97.26   10.06
   0   7 -12  107.38   11.27
   0   7  12   93.49   11.65
   0  -7  12  107.04   10.76
   0   7  12  103.49   11.33
   0   7 -13  189.56   15.43
   0  -7  13  180.86   14.10
   0   7 -13  175.88   17.06
   0  -7 -13  175.99   14.09
   0   7  13  190.73   15.26
   0  -7  13  180.76   14.72
   0   7  13  187.03   16.27
   0   7 -14   14.51    4.87
   0   7 -14   25.35    7.84
   0  -7 -14   27.75    6.20
   0  -7  14   20.98    5.66
   0   7  14   29.83    7.14
   0   7  14   26.87    6.31
   0   7 -15  111.01   12.77
   0  -7 -15  118.43   12.57
   0   7 -15  105.25   14.23
   0   7  15  118.09   12.87
   0   7  15  121.14   14.14
   0   7  15  107.54    6.24
   0  -7  15  110.79    7.04
   0  -7 -15  121.27    6.42
   0   7 -15  116.32    7.58
   0  -7 -15  118.29    6.63
   0   7  15  114.07    6.20
   0   7 -15  122.85    7.52
   0  -7  15  111.10    6.71
   0  -7  15  117.60    7.01
   0  -7 -15  114.50    6.43
   0  -7  15  115.22    6.74
   0  -7 -16   46.60    8.37
   0   7 -16   50.29   10.52
   0   7 -16   62.64   10.28
   0   7  16   51.44    9.87
   0   7  16   52.52    8.67
   0   7  16   47.66    4.46
   0  -7  16   38.71    4.31
   0  -7  16   43.00    4.63
   0  -7 -16   48.00    4.28
   0  -7 -16   43.93    3.87
   0   7 -16   39.52    4.38
   0   7 -16   36.76    4.15
   0  -7 -16   42.20    4.22
   0   7 -16   41.71    4.85
   0  -7  16   46.29    4.46
   0   7 -16   41.48    4.56
   0   7  16   44.31    4.08
   0  -7 -16   46.12    4.48
   0  -7  16   46.89    4.78
   0   7 -17   69.25   12.64
   0   7 -17   69.63   10.77
   0  -7 -17   57.48    9.58
   0   7  17   78.40   12.10
   0   7  17   66.03    9.72
   0  -7  17   69.12    5.82
   0   7  17   72.61    5.54
   0  -7  17   71.47    6.00
   0  -7 -17   68.68    4.71
   0   7 -17   66.81    5.62
   0   7 -17   60.26    5.46
   0  -7 -17   69.52    5.34
   0  -7 -17   71.49    5.54
   0   7 -17   63.23    5.96
   0  -7  17   60.39    5.28
   0   7 -17   65.93    6.01
   0   7  17   69.58    5.15
   0  -7 -17   69.88    5.42
   0  -7  17   65.23    5.44
   0   7 -18    8.52    4.11
   0   7 -18    6.74    4.53
   0   7  18   14.77    6.13
   0  -7  18    7.01    2.16
   0   7  18    4.64    2.11
   0   7 -18    5.36    2.41
   0  -7 -18    4.84    2.26
   0  -7  18    6.88    2.53
   0  -7 -18    4.52    1.84
   0  -7 -18    4.52    2.44
   0   7 -18    5.26    2.41
   0   7 -18    7.03    2.60
   0  -7 -18    8.50    2.23
   0   7 -18    3.67    2.72
   0   7  18    5.65    1.72
   0  -7  18    4.75    1.95
   0   7  18    6.22    1.78
   0  -7  18    5.23    2.29
   0  -7 -18    6.28    2.47
   0  -7  19    7.63    2.26
   0   7  19    9.09    2.54
   0  -7 -19    4.14    2.48
   0   7 -19    6.27    2.49
   0  -7  19    9.82    2.97
   0  -7 -19    7.47    2.08
   0  -7 -19    3.72    2.29
   0   7 -19    5.08    2.26
   0   7 -19    6.60    2.48
   0  -7 -19    5.38    1.64
   0   7 -19   11.16    3.08
   0   7  19    7.36    2.28
   0  -7  19    5.33    1.97
   0   7  19   10.25    2.29
   0  -7  19    7.26    2.66
   0  -7 -19    6.53    2.56
   0   7  20    1.64    1.82
   0  -7  20    1.58    1.91
   0   7 -20    1.88    2.19
   0   7 -20    2.02    2.16
   0  -7 -20    2.68    1.74
   0  -7 -20    5.49    2.65
   0  -7 -20    3.90    2.58
   0  -7 -20    2.44    1.62
   0   7 -20    3.81    2.56
   0  -7 -20    6.24    2.37
   0  -7  20    3.69    2.45
   0   7  20    2.96    2.13
   0   7 -20    3.86    2.90
   0   7  20    4.04    2.10
   0  -7  20    2.88    2.00
   0   7  20    2.99    1.24
   0  -7 -20    4.40    2.31
   0  -7  20    4.32    2.48
   0  -7 -20    8.02    2.59
   0  -7  21    4.05    1.73
   0   7  21    5.00    2.37
   0  -7  21    5.46    2.42
   0   7 -21    6.52    2.57
   0   7  21    4.29    1.88
   0  -7 -21    3.35    1.72
   0   7 -21    6.65    2.69
   0  -7 -21    2.34    2.32
   0  -7 -21    7.24    2.49
   0   7 -21    4.78    2.76
   0   7  21    3.59    1.93
   0   7 -21    4.44    2.46
   0  -7  21    5.10    1.72
   0   7  21    3.04    1.42
   0   7  21    5.74    2.12
   0  -7 -21    2.78    2.49
   0  -7  21    2.15    2.10
   0  -7 -21    2.21    2.18
   0  -7  22   14.11    2.74
   0  -7  22   14.06    2.94
   0  -7 -22   13.20    2.57
   0  -7 -22   17.29    3.17
   0   7 -22   21.81    3.62
   0  -7 -22   14.96    3.26
   0   7 -22   15.01    3.01
   0   7  22   14.07    2.50
   0   7 -22   18.72    3.91
   0   7  22   14.07    2.71
   0   7  22   15.65    2.76
   0   7 -22   17.52    3.41
   0  -7  22   17.60    2.82
   0  -7 -22   19.15    3.33
   0  -7 -22   16.97    3.25
   0  -7  22   15.16    2.97
   0  -7  23   -0.16    1.29
   0  -7  23    0.25    1.93
   0  -7 -23   -3.15    1.84
   0  -7 -23    0.79    1.94
   0   7 -23   -0.01    1.81
   0   7  23    1.65    1.58
   0  -7 -23   -0.23    2.23
   0   7 -23   -1.11    2.08
   0   7 -23   -0.69    2.54
   0   7  23    0.61    1.83
   0   7 -23   -0.66    2.42
   0  -7  23    0.35    1.30
   0   7  23   -0.67    1.58
   0  -7 -23    2.38    2.05
   0  -7  23    0.46    1.97
   0  -7  24   24.66    3.05
   0  -7  24   30.01    3.61
   0  -7 -24   27.21    3.86
   0  -7 -24   26.78    3.36
   0  -7 -24   21.75    2.72
   0   7  24   27.39    2.89
   0   7 -24   26.40    3.55
   0   7 -24   29.34    4.37
   0   7  24   23.31    3.13
   0   7 -24   25.36    3.37
   0   7 -24   29.32    3.82
   0   7  24   27.83    2.96
   0  -7  24   26.39    2.94
   0  -7 -24   29.69    3.36
   0  -7  24   22.65    2.96
   0  -7  25   -1.71    1.25
   0  -7  25   -0.43    1.56
   0  -7 -25    1.08    1.97
   0  -7 -25    0.16    1.50
   0   7 -25   -2.31    2.08
   0   7  25    1.33    1.21
   0  -7 -25   -1.31    1.21
   0   7  25    0.71    1.43
   0   7  25    0.72    1.36
   0   7 -25   -2.85    1.94
   0  -7  25   -0.77    1.00
   0   7 -25    1.02    1.53
   0  -7  25   -0.89    1.31
   0  -7 -25   -0.27    1.44
   0  -7  26    1.23    0.89
   0  -7  26   -0.38    1.22
   0  -7 -26   -0.05    1.64
   0   7  26    2.40    1.14
   0  -7 -26   -0.66    1.38
   0   7 -26    0.76    1.37
   0   7  26    0.98    1.16
   0  -7  26    1.13    0.87
   0   7 -26    1.89    1.48
   0   7 -26   -1.86    1.28
   0   7  26    1.57    1.14
   0   7  26    0.73    0.75
   0  -7  26   -0.13    1.18
   0  -7 -26    0.45    1.22
   0  -7  27    1.34    1.07
   0   7 -27    2.17    1.23
   0  -7 -27    2.96    1.11
   0  -7 -27    1.65    1.34
   0   7  27    2.22    1.16
   0   7  27    0.90    0.85
   0   7 -27    1.61    0.83
   0  -7  27    0.70    0.63
   0   7 -27    2.47    1.32
   0  -7 -27    1.10    0.90
   0   7  28   -0.12    0.63
   0  -7  28    0.54    0.79
   0   7 -28    1.86    1.04
   0  -7 -28   -0.31    0.95
   0  -8   0    9.92    3.88
   0   8   0   11.78    4.30
   0   8   0   13.95    3.91
   0  -8   0    8.20    2.08
   0  -8   1    7.02    3.91
   0  -8  -1   10.74    4.70
   0   8   1    5.83    3.19
   0   8  -1    5.49    3.44
   0   8   1    9.09    4.16
   0   8  -1    6.05    2.94
   0  -8  -1    1.77    3.56
   0  -8   1    7.72    2.29
   0  -8  -1    9.91    2.02
   0   8   2    0.78    3.14
   0   8  -2    3.18    3.73
   0  -8   2    0.37    3.18
   0  -8  -2    3.36    3.95
   0   8   2    3.44    2.76
   0   8  -2   -0.83    2.73
   0  -8  -2    7.27    4.11
   0   8   2    1.73    3.52
   0  -8   2    1.14    1.59
   0  -8   2   -0.94    2.35
   0   8   3  146.09    9.73
   0   8   3  143.10   10.31
   0  -8   3  138.96   10.07
   0  -8  -3  144.15   10.54
   0   8  -3  148.38   11.28
   0   8  -3  143.86   10.29
   0   8  -3  147.27    9.64
   0  -8  -3  139.55   10.12
   0   8   3  142.75   10.33
   0  -8   3  151.53    8.31
   0   8   3  144.97   10.05
   0  -8   3  143.25    9.66
   0   8  -4   43.64    6.14
   0   8  -4   44.84    6.77
   0  -8  -4   44.33    6.61
   0  -8   4   43.03    6.02
   0   8   4   43.47    5.84
   0  -8   4   42.18    4.65
   0   8   4   39.57    6.46
   0   8  -4   44.30    5.61
   0  -8   4   47.10    6.13
   0  -8  -4   41.92    5.84
   0   8   4   46.02    6.17
   0   8   5   29.06    5.10
   0  -8   5   21.01    4.95
   0  -8  -5   24.46    3.08
   0   8  -5   22.27    5.37
   0  -8  -5   21.24    4.92
   0   8  -5   22.66    5.17
   0  -8   5   21.86    4.69
   0   8   5   23.35    5.15
   0   8  -5   23.61    3.48
   0  -8   5   19.56    3.33
   0  -8  -5   20.79    4.76
   0   8  -5   23.44    4.24
   0   8   5   25.52    5.83
   0  -8  -6   83.20    5.79
   0   8  -6   84.55    5.73
   0  -8   6   76.37    7.91
   0   8  -6   76.93    8.24
   0  -8  -6   80.40    8.64
   0   8   6   91.35    8.06
   0   8  -6   78.51    8.86
   0   8   6   85.51    9.18
   0  -8   6   80.13    8.82
   0   8  -6   87.17    7.21
   0  -8   6   76.30    6.52
   0   8   6   81.31    8.68
   0  -8  -6   90.33    8.15
   0  -8  -7  389.13   18.69
   0   8  -7  374.46   17.19
   0   8  -7  383.18   19.77
   0  -8   7  362.41   16.47
   0  -8   7  362.64   14.82
   0   8   7  390.53   19.06
   0  -8   7  381.01   19.28
   0   8   7  384.15   18.64
   0  -8  -7  395.12   17.34
   0   8  -8    7.34    3.96
   0   8  -8    7.97    3.93
   0  -8  -8    8.59    3.63
   0  -8   8    9.66    3.55
   0  -8   8    8.87    2.51
   0   8   8   15.19    5.12
   0  -8   8   10.68    4.79
   0   8   8   19.01    5.71
   0  -8  -8   13.94    3.93
   0  -8  -9   74.93    8.00
   0   8  -9   60.40    8.02
   0  -8   9   60.62    7.63
   0   8  -9   69.69    9.53
   0  -8   9   70.44    9.46
   0   8   9   59.78    8.84
   0  -8  -9   67.90    7.85
   0   8   9   58.16    8.63
   0  -8   9   61.50    6.82
   0   8 -10    4.78    3.50
   0  -8 -10    5.28    2.37
   0  -8  10    5.45    3.19
   0   8 -10    7.82    3.86
   0   8  10    6.19    4.41
   0  -8 -10    3.45    2.84
   0  -8  10    8.12    5.13
   0   8  10    9.22    4.97
   0  -8 -11   32.31    6.29
   0  -8  11   30.04    5.81
   0   8 -11   29.90    6.25
   0   8 -11   35.17    8.07
   0   8  11   25.44    6.45
   0  -8  11   33.09    7.25
   0   8  11   27.97    6.61
   0  -8  12   17.97    4.91
   0   8 -12   13.30    4.89
   0   8 -12   11.44    5.13
   0  -8 -12   18.02    5.19
   0   8  12   19.09    5.82
   0   8  12    9.23    4.00
   0   8 -13   14.20    5.00
   0  -8  13   14.88    4.93
   0   8 -13   14.18    6.78
   0  -8 -13   13.04    4.66
   0   8  13   20.43    6.77
   0   8  13   16.85    6.41
   0   8  14   86.78   12.15
   0   8  14   94.26   11.57
   0  -8  14  100.05    6.56
   0  -8  14   92.89    6.50
   0  -8 -14   99.55    5.94
   0   8 -14  101.58    7.18
   0  -8 -14   91.37    5.90
   0   8  14   80.38    5.22
   0  -8  14   77.61    5.69
   0   8 -14  101.53    6.99
   0  -8 -14   96.02   10.98
   0  -8  14   74.85    9.69
   0   8 -14   79.84   10.92
   0   8 -14   94.04   13.40
   0   8 -15   17.38    5.98
   0  -8 -15   16.62    5.23
   0   8 -15   12.83    5.61
   0   8  15   23.07    6.32
   0   8  15   21.86    7.15
   0  -8  15   16.34    3.04
   0   8  15   15.88    2.87
   0  -8  15   17.44    3.20
   0   8  15   16.56    2.52
   0  -8 -15   18.53    3.10
   0   8 -15   15.19    2.87
   0   8 -15   18.06    3.11
   0  -8 -15   19.14    2.93
   0   8  15   18.57    2.73
   0  -8 -15   20.22    3.16
   0   8 -15   17.71    3.41
   0  -8  15   17.75    3.01
   0   8 -15   18.37    3.36
   0   8  15   18.87    2.76
   0  -8 -15   21.21    3.17
   0  -8  15   18.00    3.19
   0   8 -16  111.09   15.46
   0  -8 -16  104.13   12.26
   0   8 -16  105.03   12.96
   0   8  16  117.08   14.91
   0   8  16   91.83   11.79
   0  -8  16   91.79    6.69
   0   8  16   93.49    6.12
   0  -8  16  103.90    7.19
   0  -8 -16  106.37    6.45
   0   8 -16   94.23    6.42
   0   8 -16   90.65    6.43
   0  -8 -16  102.27    5.89
   0   8 -16  103.35    7.68
   0  -8 -16   98.22    6.43
   0  -8  16  102.26    6.81
   0   8  16   96.45    5.99
   0   8 -16  101.99    7.28
   0  -8  16   97.50    6.85
   0  -8 -16  105.49    6.48
   0   8 -17   26.93    6.72
   0   8 -17   13.03    7.08
   0   8  17   11.49    5.54
   0   8  17    7.90    4.82
   0  -8  17   11.52    2.70
   0   8  17   15.85    2.97
   0  -8  17   15.36    3.20
   0   8 -17   12.64    2.86
   0   8 -17   17.78    3.21
   0  -8 -17   13.64    2.68
   0  -8 -17   13.24    2.88
   0   8 -17   15.33    3.80
   0  -8 -17   13.94    2.96
   0   8 -17   18.41    3.57
   0   8  17   12.10    2.65
   0  -8  17   12.80    2.79
   0  -8  17   13.55    3.12
   0  -8 -17   17.24    3.13
   0  -8  18   18.92    3.21
   0   8  18   23.26    3.55
   0  -8  18   25.25    3.80
   0   8 -18   24.76    3.56
   0  -8 -18   30.01    3.77
   0   8 -18   28.60    4.05
   0  -8 -18   26.36    3.30
   0   8 -18   21.50    3.92
   0  -8 -18   21.33    3.54
   0   8  18   22.49    3.31
   0  -8  18   24.59    3.54
   0   8 -18   22.78    4.02
   0   8  18   27.32    3.15
   0  -8 -18   21.25    3.22
   0  -8  18   24.31    3.94
   0   8  19   18.37    3.26
   0  -8  19   19.26    3.17
   0  -8  19   19.19    3.42
   0   8 -19   16.70    3.16
   0  -8 -19   23.11    3.79
   0   8 -19   17.27    3.06
   0  -8 -19   19.00    3.00
   0  -8 -19   21.17    3.78
   0   8 -19   23.00    4.24
   0   8  19   21.99    3.44
   0  -8  19   18.89    3.23
   0   8 -19   20.88    3.97
   0   8  19   20.42    2.89
   0  -8  19   20.80    3.49
   0  -8 -19   22.54    3.71
   0   8  20    1.13    1.75
   0  -8  20    0.99    1.46
   0  -8  20    0.28    1.81
   0  -8 -20    2.17    1.78
   0  -8 -20    5.68    2.80
   0   8 -20    5.77    2.27
   0  -8 -20    0.22    1.93
   0   8 -20    0.77    1.71
   0   8 -20   -0.20    2.55
   0   8  20    2.56    2.01
   0  -8 -20    0.61    2.04
   0   8  20    0.57    1.72
   0   8  20   -0.12    1.16
   0   8 -20    1.85    2.36
   0  -8  20    0.99    1.62
   0  -8 -20    2.42    2.24
   0  -8 -20    3.70    2.59
   0  -8  20    3.28    2.18
   0  -8  21   13.66    2.74
   0   8  21   12.45    2.75
   0  -8  21   11.76    2.84
   0  -8 -21   13.66    3.06
   0   8  21   11.49    2.32
   0  -8 -21   16.37    2.50
   0   8 -21   12.09    2.83
   0  -8 -21   11.08    2.73
   0  -8 -21   10.83    2.75
   0   8 -21    8.92    3.11
   0   8  21   15.14    2.81
   0   8  21   14.91    2.72
   0  -8  21   12.28    2.48
   0   8  21   12.80    2.01
   0   8 -21   16.23    3.83
   0  -8 -21   12.52    3.09
   0  -8  21   16.10    3.45
   0  -8 -21   16.04    3.24
   0  -8  22    9.85    2.25
   0  -8  22   10.20    2.48
   0   8  22    8.55    1.97
   0  -8 -22   13.14    3.10
   0  -8 -22    6.57    2.51
   0   8 -22    6.84    2.14
   0   8 -22   10.39    3.05
   0   8  22   11.97    2.59
   0  -8  22    9.22    2.20
   0   8  22   12.43    2.49
   0   8 -22    8.97    3.02
   0  -8  22    5.55    2.28
   0  -8 -22   12.31    3.08
   0  -8 -22   10.16    2.76
   0   8 -23   -1.99    1.55
   0  -8  23    2.99    1.59
   0  -8  23    0.78    1.72
   0   8 -23    4.36    2.16
   0  -8 -23    2.17    2.28
   0   8  23    1.02    1.40
   0  -8 -23    3.22    1.97
   0   8  23   -0.32    1.60
   0   8 -23   -0.39    1.80
   0   8 -23    2.25    2.15
   0   8  23    0.90    1.59
   0  -8  23    1.50    1.35
   0  -8  23    1.29    1.95
   0  -8 -23    3.36    2.35
   0  -8  24    2.58    1.24
   0  -8  24    2.91    1.57
   0  -8 -24    6.02    2.31
   0   8  24    3.04    1.50
   0  -8 -24    2.55    1.73
   0   8 -24    3.87    1.74
   0   8  24    3.47    1.42
   0   8 -24    6.68    2.18
   0   8 -24    5.66    2.26
   0  -8  24    2.43    1.04
   0   8  24    3.16    1.51
   0  -8 -24    0.98    1.75
   0  -8  24    5.06    1.97
   0  -8  25   11.20    2.23
   0  -8 -25    9.68    2.34
   0   8 -25    8.36    2.08
   0   8  25    7.65    1.58
   0  -8 -25    8.63    1.91
   0   8  25    8.78    1.86
   0   8 -25    4.34    1.59
   0  -8  25    5.81    1.42
   0   8  25    8.94    1.81
   0   8 -25    7.69    2.21
   0  -8 -25    7.65    2.05
   0  -8  25    6.99    1.79
   0  -8  26    7.49    1.69
   0   8 -26    6.99    1.67
   0  -8 -26   10.17    2.06
   0  -8 -26    8.40    1.66
   0   8  26    6.63    1.50
   0  -8  26    6.95    1.22
   0   8  26    7.99    1.51
   0   8 -26    8.24    1.61
   0   8 -26    8.54    1.98
   0   8  26    5.72    1.11
   0  -8 -26    6.67    1.54
   0  -8  26    7.39    1.61
   0  -8  27    2.67    1.04
   0   8  27    4.67    1.16
   0   8  27    2.73    0.92
   0  -8 -27    0.94    0.81
   0  -8 -27    2.28    1.16
   0   8 -27    3.80    1.17
   0  -8 -27    2.62    0.95
   0   9   0    1.70    3.61
   0  -9   0    3.82    4.08
   0   9   0   -2.44    3.35
   0   9  -1  139.85   10.77
   0   9   1  135.88   10.10
   0  -9  -1  126.80   10.40
   0   9   1  135.47   10.69
   0  -9   1  131.35   10.67
   0   9   1  131.85   10.38
   0  -9   1  131.90    8.60
   0   9  -1  136.10   10.29
   0   9   2   51.97    6.56
   0   9   2   51.15    7.01
   0  -9  -2   55.30    7.53
   0   9  -2   51.72    6.88
   0  -9   2   50.90    6.91
   0   9   2   53.56    6.98
   0  -9   2   58.38    6.37
   0   9  -2   50.49    6.47
   0  -9  -2   49.93    6.94
   0  -9   3  156.72   11.42
   0  -9  -3  157.70   11.76
   0   9  -3  171.34   11.82
   0   9   3  164.07   11.95
   0   9   3  162.63   10.93
   0  -9   3  166.25   10.87
   0   9  -3  158.95   10.77
   0   9   3  157.68   11.62
   0  -9  -3  171.26   11.81
   0   9   4   39.75    6.25
   0  -9  -4   35.68    6.41
   0   9  -4   45.70    6.68
   0  -9   4   41.12    6.41
   0   9  -4   42.88    6.40
   0   9  -4   33.26    4.44
   0   9   4   41.80    5.73
   0  -9   4   35.64    5.83
   0  -9  -4   36.71    5.87
   0   9   4   32.26    5.68
   0   9   4   42.09    6.97
   0   9  -4   33.45    5.21
   0  -9  -5   90.97    9.74
   0   9  -5  111.30   10.65
   0  -9   5   91.78    8.91
   0   9  -5   92.29    9.07
   0   9  -5   93.87    6.93
   0   9   5   96.13    8.72
   0   9   5   96.15    9.74
   0   9  -5   93.45    8.39
   0  -9   5  102.69    9.41
   0   9   5  107.86   10.02
   0  -9  -5  100.24    9.34
   0   9  -6   51.53    7.15
   0   9  -6   54.41    8.09
   0  -9  -6   46.12    7.18
   0  -9   6   48.48    6.95
   0   9   6   52.06    6.77
   0   9   6   54.77    7.80
   0   9   6   63.50    8.19
   0  -9  -6   53.68    6.84
   0   9  -6   49.49    6.14
   0  -9   6   52.67    7.44
   0  -9  -7    0.28    3.28
   0   9  -7   -2.45    3.63
   0  -9   7   -2.42    3.27
   0   9  -7   -0.32    3.47
   0   9   7    4.85    3.72
   0  -9   7   -2.91    3.53
   0  -9  -7   -1.70    3.54
   0   9   7   -0.94    3.66
   0   9  -8   15.54    5.01
   0   9  -8   11.75    4.46
   0  -9  -8   21.03    4.62
   0  -9  -8   16.41    5.65
   0  -9   8   18.19    4.84
   0   9   8   19.88    5.63
   0  -9  -8    9.69    4.02
   0  -9   8   17.97    5.45
   0   9   8   15.07    5.47
   0  -9  -9  270.58   17.84
   0  -9   9  268.89   15.75
   0   9  -9  268.29   16.37
   0  -9  -9  292.32   16.23
   0   9  -9  284.80   19.52
   0   9   9  265.05   18.01
   0  -9   9  289.24   18.84
   0  -9  -9  276.07   15.99
   0   9   9  275.93   18.16
   0   9 -10    0.76    3.65
   0   9 -10    2.69    3.53
   0  -9 -10    3.61    3.40
   0  -9  10    1.84    3.54
   0  -9 -10    7.11    4.55
   0   9  10    5.48    5.06
   0  -9  10    0.01    4.72
   0   9  10    2.70    4.06
   0   9 -11   74.04   11.16
   0  -9 -11   56.49    9.25
   0   9 -11   54.42    8.13
   0  -9 -11   62.44    8.10
   0  -9  11   55.35    7.73
   0   9  11   64.90   10.01
   0   9  11   55.57    9.13
   0  -9  12   -1.50    2.83
   0  -9 -12    0.03    4.49
   0   9 -12   -3.64    4.38
   0   9 -12   -1.11    3.39
   0  -9 -12   -1.73    3.19
   0   9  12   -0.37    4.34
   0   9  12   -0.29    5.07
   0   9  13    3.63    3.83
   0   9  13   -4.03    5.67
   0  -9  13    1.01    1.52
   0  -9  13    1.44    1.29
   0  -9 -13   -1.92    1.66
   0  -9 -13   -1.10    1.84
   0  -9 -13    1.28    1.64
   0  -9 -13   -1.76    1.69
   0   9 -13   -2.22    2.25
   0   9 -13    2.19    1.99
   0  -9  13   -0.32    1.33
   0  -9 -13   -2.55    2.96
   0   9 -13    3.96    4.22
   0  -9  13    4.07    3.86
   0  -9 -13   -6.14    4.24
   0   9 -13    0.38    3.53
   0  -9 -14   89.67   10.59
   0  -9 -14   73.34   12.02
   0   9 -14   98.64   12.48
   0  -9  14   91.81   11.04
   0   9 -14   96.59   14.27
   0   9  14  106.16   14.30
   0   9  14   85.70   11.45
   0  -9  14   82.77    6.32
   0   9  14   78.71    5.27
   0  -9  14   86.05    6.46
   0  -9 -14   90.27    5.66
   0  -9 -14   90.49    5.89
   0   9  14   80.10    5.17
   0   9 -14   83.61    6.79
   0  -9 -14   72.10    5.37
   0  -9 -14   89.62    6.11
   0   9 -14   95.80    6.97
   0  -9  14   83.38    6.17
   0   9  14   82.23    5.36
   0  -9  14   91.74    6.58
   0  -9 -14   91.07    5.83
   0   9 -15   13.05    5.11
   0  -9 -15   13.48    5.89
   0   9 -15    7.91    4.57
   0   9  15    6.59    4.23
   0   9  15    5.83    6.00
   0  -9  15    7.09    2.23
   0   9  15    7.95    2.06
   0  -9  15    8.44    2.37
   0  -9 -15   10.22    2.62
   0  -9 -15    9.70    2.35
   0   9 -15   11.36    2.50
   0   9  15   10.82    2.32
   0  -9 -15   10.85    2.50
   0   9 -15    6.29    2.57
   0   9  15   11.53    2.76
   0  -9  15   10.15    2.43
   0   9 -15   12.69    3.25
   0  -9  15   12.13    3.05
   0  -9 -15   11.79    2.73
   0   9 -16   16.76    7.40
   0   9 -16   11.41    4.91
   0  -9 -16   12.97    6.75
   0   9  16    1.22    5.67
   0   9  16    1.58    3.25
   0  -9  16    2.67    1.48
   0   9  16    4.50    1.93
   0  -9  16    7.12    2.48
   0  -9 -16    7.63    2.33
   0   9 -16    5.45    1.98
   0  -9 -16   10.42    2.86
   0   9 -16    9.06    2.73
   0  -9 -16    7.91    2.40
   0   9 -16    9.93    2.97
   0  -9  16   12.19    2.76
   0   9  16    9.42    2.61
   0  -9  16    5.80    2.33
   0  -9 -16    5.74    2.08
   0  -9  17   27.46    3.80
   0   9  17   26.25    3.61
   0  -9  17   29.42    4.27
   0  -9 -17   32.05    4.03
   0  -9 -17   29.52    3.56
   0   9 -17   24.12    3.50
   0   9 -17   27.42    4.38
   0  -9 -17   33.99    4.18
   0  -9  17   24.96    3.69
   0   9  17   30.51    3.67
   0   9 -17   27.50    4.36
   0  -9 -17   26.05    3.73
   0  -9  17   28.63    4.37
   0   9  18   10.80    2.80
   0  -9  18   13.75    2.96
   0  -9  18   12.97    3.08
   0  -9 -18   13.03    3.26
   0  -9 -18   14.92    2.94
   0   9 -18   12.67    2.76
   0  -9 -18    9.55    2.71
   0   9 -18   15.44    3.74
   0  -9  18   13.20    2.75
   0   9 -18   14.36    3.39
   0   9  18   13.26    2.81
   0  -9  18   13.58    3.06
   0  -9 -18   12.28    2.92
   0   9  19    0.24    1.97
   0  -9  19   -1.20    1.64
   0  -9  19   -1.26    2.05
   0  -9 -19    1.60    2.05
   0  -9 -19    1.96    2.57
   0  -9 -19    1.12    1.65
   0   9 -19    0.30    1.68
   0  -9 -19    3.24    2.27
   0   9 -19   -1.10    2.50
   0   9 -19    2.24    2.65
   0  -9  19    0.36    1.51
   0   9  19   -1.40    1.54
   0   9  19    0.23    1.79
   0  -9 -19    1.49    2.04
   0  -9  19    3.52    2.60
   0   9  20    0.21    1.73
   0  -9  20   -0.58    1.63
   0  -9  20    4.15    2.15
   0   9 -20    0.93    1.79
   0  -9 -20   -0.39    2.02
   0  -9 -20    2.30    1.88
   0  -9 -20    1.88    2.27
   0  -9 -20    2.07    2.18
   0   9 -20    4.34    2.17
   0   9  20    2.36    1.94
   0   9  20    1.23    1.67
   0   9 -20    2.19    2.67
   0   9  20    2.63    1.36
   0  -9  20    1.80    1.54
   0  -9 -20   -0.47    2.33
   0  -9 -20   -1.23    2.14
   0  -9  20   -0.20    2.26
   0  -9  21   21.07    3.13
   0   9  21   34.48    3.94
   0  -9  21   27.64    3.65
   0   9  21   31.08    3.74
   0   9 -21   25.76    3.51
   0  -9 -21   30.31    3.99
   0  -9 -21   32.45    3.25
   0   9  21   34.45    3.53
   0   9 -21   29.62    4.42
   0  -9 -21   30.99    4.03
   0   9 -21   28.48    4.04
   0   9  21   31.98    2.97
   0   9 -21   26.01    3.77
   0  -9  21   23.36    3.12
   0   9  21   35.45    3.69
   0  -9  21   26.92    3.85
   0  -9 -21   35.09    4.05
   0  -9 -21   40.02    4.37
   0  -9 -21   33.07    3.89
   0   9 -22    1.22    1.33
   0  -9  22   -1.21    1.49
   0  -9  22   -1.50    2.03
   0   9  22   -0.02    1.23
   0  -9 -22   -0.10    1.70
   0  -9 -22    2.52    2.37
   0   9 -22    1.92    1.95
   0   9  22   -0.80    1.47
   0   9 -22   -1.46    1.95
   0   9  22   -1.30    1.20
   0  -9  22   -0.31    1.57
   0   9 -22    1.66    2.39
   0   9  22    0.13    1.55
   0  -9 -22    2.61    1.97
   0  -9 -22    1.25    2.33
   0  -9  22   -0.93    2.05
   0   9 -23    7.58    1.81
   0  -9  23    5.75    2.02
   0   9  23    5.69    1.58
   0  -9 -23    4.25    2.10
   0  -9 -23    4.14    1.90
   0   9 -23    2.75    1.56
   0   9  23    0.72    1.36
   0   9 -23    3.53    1.81
   0   9  23    6.16    1.94
   0   9 -23    6.18    2.32
   0  -9  23    4.12    1.66
   0  -9  23    4.54    2.16
   0  -9 -23    8.08    2.51
   0  -9  24    4.72    1.82
   0  -9 -24    4.58    1.81
   0   9 -24    7.47    1.77
   0  -9 -24    7.91    2.07
   0   9  24    7.93    1.67
   0   9  24    7.23    1.77
   0   9 -24    8.13    2.39
   0   9 -24    5.63    1.81
   0  -9  24    7.89    1.67
   0   9  24    7.40    1.74
   0  -9 -24    8.67    2.16
   0  -9  24    6.01    1.86
   0  -9  25    2.84    1.26
   0   9  25    1.02    0.90
   0   9 -25    0.54    1.07
   0  -9 -25    2.48    1.58
   0  -9 -25    3.18    1.64
   0   9  25    5.33    1.60
   0   9  25    2.72    1.24
   0   9 -25    5.79    2.13
   0   9 -25    1.48    1.38
   0  -9  25    1.16    0.80
   0  -9 -25    1.16    1.47
   0  -9  25    1.85    1.44
   0  -9  26    9.97    1.73
   0  -9 -26   10.15    1.65
   0   9 -26    8.11    1.38
   0  -9 -26   10.33    1.70
   0   9  26   10.73    1.67
   0  -9  26    7.21    1.12
   0   9 -26    9.94    1.88
   0   9  26    9.13    1.50
   0   9 -26    7.11    1.47
   0  -9 -26   11.73    1.76
   0   9  27    1.32    0.62
   0  -9  27    2.62    0.94
   0  -9  27    2.22    0.80
   0   9  27    1.28    0.71
   0 -10   0   52.78    7.63
   0  10   0   55.17    7.29
   0  10   0   60.48    7.70
   0  10  -1   53.43    7.36
   0 -10  -1   55.10    7.68
   0  10   1   58.23    7.36
   0 -10   1   60.51    8.05
   0  10   1   58.64    7.39
   0  10  -1   60.68    7.52
   0  10   1   59.42    8.04
   0 -10  -2    4.09    3.83
   0  10   2    6.95    3.92
   0  10  -2    2.72    3.86
   0 -10   2    5.67    3.92
   0  10   2    2.51    2.74
   0  10  -2    0.99    3.11
   0  10   2    0.30    3.58
   0 -10  -3    4.36    3.55
   0 -10   3    4.44    3.29
   0  10  -3    4.34    4.02
   0  10   3    4.10    3.29
   0  10   3    7.01    3.37
   0 -10   3    4.80    3.14
   0  10  -3    2.54    2.61
   0  10   3    3.99    3.87
   0 -10   4   13.97    4.52
   0  10  -4   17.74    4.33
   0  10   4   18.53    4.62
   0  10   4   17.05    4.68
   0 -10  -4   12.15    4.50
   0  10  -4    8.94    2.87
   0  10  -4   19.40    4.52
   0  10   4   12.47    4.73
   0 -10  -4   12.24    4.55
   0 -10   4   18.64    3.81
   0 -10   5   29.32    6.09
   0  10  -5   37.11    7.19
   0  10   5   30.88    6.17
   0  10  -5   30.59    5.74
   0  10   5   27.36    4.97
   0 -10  -5   29.18    6.40
   0 -10   5   35.46    6.33
   0  10   5   26.62    5.86
   0 -10  -5   29.16    5.82
   0  10  -5   34.99    5.80
   0  10   5   28.99    5.71
   0  10  -6    6.82    3.17
   0  10   6    5.41    2.97
   0  10   6    8.82    3.71
   0  10  -6    7.09    4.26
   0 -10   6    1.39    2.99
   0 -10  -6    5.28    3.64
   0  10   6    9.45    3.95
   0  10  -6    9.74    3.41
   0  10   6    5.07    2.93
   0 -10   6   10.46    4.01
   0 -10  -6    4.45    3.20
   0  10  -7   10.60    4.53
   0 -10   7    4.71    2.78
   0  10  -7    9.86    4.68
   0 -10  -7   11.28    4.52
   0 -10  -7    6.24    3.57
   0  10   7    9.27    4.95
   0 -10   7    4.65    3.14
   0  10   7    6.80    4.26
   0  10  -8   21.81    6.11
   0 -10   8   24.00    5.74
   0 -10  -8   24.48    5.46
   0 -10  -8   24.00    6.17
   0  10  -8   20.68    5.45
   0 -10   8   31.95    6.88
   0 -10  -8   22.22    5.54
   0  10   8   17.82    5.04
   0  10   8   22.84    7.11
   0 -10  -9    9.52    4.77
   0 -10   9   11.21    4.41
   0  10  -9   14.26    5.45
   0  10  -9   17.85    5.69
   0 -10  -9   14.66    4.48
   0  10   9   11.66    5.33
   0 -10   9   13.09    4.83
   0  10   9    2.21    3.65
   0 -10  10   38.02    6.91
   0  10 -10   37.80    7.09
   0 -10 -10   37.55    7.95
   0 -10 -10   44.60    7.09
   0  10 -10   47.25   10.03
   0  10  10   39.93    8.52
   0  10  10   31.53    6.98
   0  10 -11  108.44   13.85
   0 -10  11   91.13   10.09
   0 -10 -11  110.72   11.00
   0  10 -11   96.99   11.59
   0 -10 -11  108.25   13.05
   0  10  11  100.83   12.55
   0  10  11  125.36   14.43
   0  10 -12  111.88   12.58
   0  10 -12  118.84   14.98
   0 -10 -12  108.14   13.89
   0 -10  12  102.28   11.30
   0  10  12  106.63   13.09
   0  10  12  106.10   13.64
   0 -10  12   99.52    6.71
   0 -10  12  101.95    6.78
   0  10  12  105.02    5.87
   0 -10 -12  103.23    5.96
   0  10  12  103.46    5.77
   0  10 -12  100.75    7.06
   0 -10 -12   91.89    5.78
   0 -10 -12   93.52    6.14
   0  10 -12  103.08    7.19
   0 -10  12  102.86    6.68
   0 -10  12   92.12    6.51
   0  10 -13   17.99    7.15
   0 -10 -13    5.98    5.02
   0 -10  13    7.25    4.55
   0  10 -13    5.71    3.29
   0  10  13   13.62    6.67
   0  10  13    5.18    5.30
   0 -10  13    3.12    1.64
   0  10  13    5.49    1.79
   0 -10  13    3.80    1.88
   0 -10 -13   10.30    2.57
   0 -10 -13    7.55    2.21
   0  10 -13    3.41    2.09
   0 -10 -13    4.71    1.97
   0 -10 -13    5.34    2.13
   0  10  13    7.01    1.73
   0 -10  13    6.04    1.75
   0 -10  13    6.70    2.08
   0  10 -13    7.33    2.27
   0 -10 -13    7.54    2.03
   0 -10  13    4.43    2.20
   0  10 -14    0.58    3.17
   0 -10 -14   -4.40    5.11
   0  10 -14   -2.58    6.57
   0 -10  14    5.50    4.78
   0  10  14   -2.76    4.07
   0  10  14    3.57    4.58
   0 -10  14   -0.54    1.81
   0 -10  14   -0.70    1.78
   0  10  14    0.04    1.37
   0 -10 -14    0.71    1.91
   0 -10 -14    2.15    1.93
   0 -10 -14    0.65    1.76
   0  10 -14   -0.65    1.94
   0 -10 -14    0.89    2.00
   0  10  14   -0.21    1.23
   0  10  14    0.90    1.65
   0  10 -14    1.66    2.07
   0 -10  14   -1.43    1.73
   0 -10  14   -1.15    2.21
   0 -10 -14   -1.70    1.49
   0  10 -15   18.59    8.16
   0  10 -15   14.80    5.81
   0 -10 -15   32.39    8.80
   0  10  15   24.38    7.63
   0  10  15   24.49    6.68
   0 -10  15   20.72    3.61
   0 -10  15   20.86    3.35
   0  10  15   19.20    3.03
   0 -10 -15   20.02    3.14
   0 -10 -15   22.56    3.51
   0 -10 -15   19.36    3.42
   0  10 -15   29.13    4.48
   0  10  15   19.86    2.95
   0 -10  15   17.76    3.09
   0  10 -15   23.48    3.93
   0  10  15   18.55    2.92
   0 -10  15   22.45    3.75
   0 -10 -15   26.42    3.56
   0 -10  16  172.78    9.22
   0  10  16  180.94    8.67
   0 -10  16  179.16    9.60
   0 -10 -16  187.79    8.68
   0 -10 -16  192.11    8.27
   0 -10 -16  199.77    9.21
   0  10  16  172.35    7.81
   0  10 -16  198.04   10.77
   0  10 -16  185.70   10.13
   0 -10  16  187.07    9.41
   0  10  16  184.72    8.43
   0 -10 -16  179.99    8.30
   0 -10  16  176.83    9.41
   0 -10  17   25.83    3.80
   0  10  17   26.24    3.73
   0 -10  17   24.33    4.06
   0 -10 -17   32.85    3.89
   0 -10 -17   29.29    3.86
   0 -10 -17   25.22    3.92
   0  10 -17   23.48    4.30
   0  10  17   25.83    3.59
   0  10 -17   22.48    4.25
   0 -10  17   32.51    4.16
   0 -10  17   29.78    4.29
   0 -10 -17   28.52    3.65
   0 -10  18   -0.85    1.47
   0  10  18    1.27    1.96
   0 -10  18    1.93    2.13
   0  10 -18    0.25    1.53
   0 -10 -18    4.36    2.72
   0 -10 -18    1.16    1.77
   0 -10 -18    1.62    1.95
   0  10 -18   -0.73    2.21
   0 -10 -18    0.57    2.30
   0  10  18    0.70    1.80
   0  10 -18    0.90    2.24
   0 -10  18    2.13    1.95
   0 -10  18    3.22    2.37
   0 -10 -18    5.99    2.52
   0 -10  19   51.17    4.83
   0  10  19   52.26    4.80
   0 -10  19   53.63    5.37
   0 -10 -19   54.05    5.07
   0  10 -19   49.18    4.55
   0 -10 -19   45.60    4.16
   0 -10 -19   54.31    5.02
   0  10  19   54.29    4.76
   0  10 -19   52.73    5.51
   0 -10  19   47.59    4.66
   0  10 -19   53.29    5.72
   0  10  19   53.78    4.19
   0 -10 -19   45.07    4.55
   0 -10  19   55.92    5.29
   0 -10 -19   47.18    4.44
   0  10  20   10.51    2.57
   0 -10  20   13.03    2.89
   0  10 -20    7.53    2.08
   0 -10 -20    9.07    2.92
   0 -10 -20    9.37    2.42
   0 -10 -20    8.04    2.12
   0 -10 -20   14.40    3.31
   0  10  20   11.02    2.65
   0 -10  20   10.34    2.22
   0  10  20    8.57    1.84
   0  10 -20   12.72    3.18
   0  10 -20   10.10    2.86
   0 -10 -20    9.12    2.43
   0 -10 -20   10.95    2.83
   0 -10  20    8.60    2.72
   0  10 -21   41.05    4.30
   0  10  21   45.40    4.44
   0  10  21   44.49    4.20
   0 -10  21   47.99    4.70
   0 -10 -21   43.78    4.48
   0 -10 -21   38.42    3.42
   0  10  21   39.94    3.44
   0  10 -21   39.96    3.95
   0  10 -21   47.65    5.06
   0  10  21   46.76    4.14
   0  10 -21   46.84    5.13
   0 -10  21   43.25    4.01
   0  10  21   44.52    3.36
   0 -10 -21   38.47    4.03
   0 -10 -21   43.97    4.52
   0 -10  21   39.37    4.45
   0 -10 -21   45.96    4.40
   0  10 -22    5.23    1.88
   0 -10  22    5.36    2.03
   0 -10 -22    2.26    1.55
   0 -10 -22    6.00    2.47
   0  10  22    7.08    1.61
   0  10 -22    6.11    1.78
   0  10  22    4.81    1.68
   0  10  22    5.03    1.36
   0  10 -22    5.82    2.32
   0  10  22    5.69    1.92
   0  10 -22    6.79    2.69
   0 -10  22    5.17    1.82
   0 -10 -22    5.44    2.40
   0 -10  22    6.57    2.27
   0  10 -23   -1.49    1.26
   0 -10  23   -1.65    1.59
   0  10  23    1.98    1.11
   0  10 -23   -0.70    1.12
   0 -10 -23    2.67    1.94
   0 -10 -23    1.50    1.46
   0  10  23   -0.33    1.33
   0 -10  23    0.85    0.98
   0  10 -23    2.64    2.15
   0  10 -23    0.43    1.67
   0  10  23    0.50    1.35
   0 -10 -23    0.13    2.01
   0 -10  23    1.65    1.70
   0  10 -24    4.39    1.25
   0 -10  24    7.57    1.90
   0 -10 -24    6.85    1.70
   0 -10 -24    7.33    2.03
   0  10  24    8.88    1.55
   0  10 -24    6.93    1.54
   0  10  24    7.93    1.66
   0  10 -24   10.01    2.43
   0 -10  24    7.62    1.45
   0  10 -24    6.30    1.84
   0  10  24    7.44    1.64
   0 -10 -24   12.78    2.35
   0 -10  24    3.36    1.73
   0 -10  25    8.12    1.66
   0 -10 -25    7.03    1.73
   0  10  25    5.65    1.11
   0  10 -25    7.19    1.38
   0 -10 -25    2.89    1.14
   0  10  25    5.90    1.41
   0 -10  25    6.22    1.16
   0  10 -25    6.46    1.54
   0  10 -25    8.01    2.00
   0  10  25    7.08    1.43
   0  10  25    3.29    0.80
   0 -10 -25   11.96    1.92
   0 -10  26    9.53    1.46
   0 -10  26   10.43    1.50
   0  10  26   10.91    1.44
   0  10 -26    9.88    1.69
   0  10  26    9.32    1.30
   0  10 -26    9.67    1.41
   0 -10 -26   12.38    1.60
   0 -10 -26   11.06    1.50
   0 -10 -26    9.77    1.37
   0 -11   0   -3.01    3.96
   0  11   0   -1.99    2.89
   0  11   0    3.52    3.58
   0  11   0   -2.59    3.01
   0 -11   1   17.47    5.31
   0 -11  -1   11.82    4.54
   0  11   1    9.27    3.46
   0  11   1   14.48    4.21
   0  11  -1    9.33    3.67
   0  11  -1   16.09    4.63
   0  11   1   10.98    4.84
   0  11  -2   29.60    6.42
   0  11   2   22.75    5.15
   0 -11   2   22.86    5.05
   0  11   2   25.85    5.59
   0 -11  -2   19.60    5.15
   0  11   2   20.56    5.23
   0  11  -2   27.51    5.77
   0 -11   3   18.99    5.22
   0  11  -3   17.81    5.15
   0 -11  -3   18.65    5.32
   0  11   3   10.78    3.44
   0  11   3   17.20    4.47
   0  11   3   16.56    5.45
   0  11  -3   21.07    5.01
   0 -11  -4   55.29    8.36
   0  11   4   54.48    7.86
   0  11  -4   54.32    7.85
   0  11   4   63.03    7.62
   0 -11   4   54.17    8.00
   0  11  -4   51.86    6.39
   0  11   4   45.59    7.85
   0  11  -4   64.18    8.33
   0  11  -5   16.66    4.93
   0  11   5   16.41    4.11
   0 -11   5   13.63    4.52
   0  11   5   13.17    4.64
   0 -11  -5   13.94    5.01
   0  11   5   18.24    5.88
   0  11  -5   17.89    4.95
   0  11   6   54.33    7.43
   0 -11   6   46.98    7.29
   0 -11  -6   47.51    8.20
   0  11  -6   52.35    7.84
   0  11   6   47.30    7.37
   0  11   6   51.13    8.62
   0  11   6   49.44    7.68
   0  11  -7  184.88   14.60
   0 -11  -7  167.67   14.87
   0  11  -7  198.05   16.43
   0  11   7  160.01   14.22
   0 -11   7  169.35   13.74
   0 -11   7  223.45   15.85
   0  11   7  174.97   15.28
   0  11   7  186.57   15.06
   0  11  -8   30.73    6.36
   0 -11   8   25.05    5.88
   0 -11  -8   31.81    5.98
   0  11  -8   24.36    5.79
   0 -11  -8   26.91    7.30
   0  11   8   28.03    6.32
   0 -11  -8   31.11    6.40
   0  11   8   36.72    7.63
   0  11   8   25.32    6.93
   0  11  -9  115.73   13.65
   0 -11  -9  104.50   12.98
   0  11  -9  122.77   12.45
   0 -11   9   92.32   10.49
   0  11   9  120.11   13.52
   0  11   9  107.40   13.13
   0  11  10   87.06   11.85
   0  11  10  121.24   13.92
   0 -11  10  109.63    7.06
   0  11  10  103.43    5.84
   0 -11  10  102.01    6.70
   0 -11 -10   93.21    5.76
   0 -11 -10  105.66    6.18
   0  11  10  100.94    5.71
   0 -11 -10   89.54    6.05
   0  11 -10  104.35    7.20
   0 -11  10  108.14    6.60
   0 -11 -10   92.32   12.20
   0  11 -10  112.75   12.51
   0 -11  10   90.79   10.68
   0  11 -10  106.81   13.34
   0  11  11   36.14    7.87
   0  11  11   58.22   10.03
   0 -11  11   43.48    4.72
   0 -11  11   53.75    5.09
   0  11  11   51.89    4.32
   0 -11 -11   50.22    4.56
   0 -11 -11   51.15    4.78
   0  11  11   54.80    4.30
   0 -11 -11   52.16    4.60
   0 -11  11   50.85    4.54
   0 -11  11   56.32    5.14
   0  11 -11   53.87    5.40
   0  11 -11   47.92    4.85
   0 -11 -11   52.96    9.18
   0 -11  11   48.95    7.98
   0  11 -11   60.83    9.62
   0  11 -11   72.72   12.06
   0  11  12   11.55    6.43
   0  11  12    6.76    4.09
   0 -11  12    4.65    2.38
   0  11  12    4.18    1.85
   0 -11  12    5.90    2.14
   0 -11 -12    5.79    2.19
   0 -11 -12    4.69    2.14
   0  11  12    4.09    1.49
   0 -11 -12    8.57    2.65
   0  11 -12    5.47    2.50
   0 -11  12    6.75    2.07
   0 -11  12    3.12    1.66
   0 -11 -12    2.71    3.81
   0 -11  12    7.37    3.13
   0  11 -12    7.46    3.85
   0  11 -12    9.37    5.46
   0  11  13   34.31    8.22
   0  11  13   26.72    7.73
   0 -11  13   36.43    4.73
   0  11  13   35.75    3.83
   0 -11  13   33.88    4.21
   0 -11 -13   32.31    3.70
   0 -11 -13   41.69    4.30
   0 -11 -13   26.38    3.58
   0  11  13   36.32    3.58
   0 -11 -13   32.64    3.98
   0 -11  13   34.42    3.85
   0 -11  13   37.18    4.36
   0  11 -13   33.72    4.58
   0 -11  13   30.70    6.34
   0 -11 -13   53.63   10.74
   0  11 -13   37.54    7.76
   0  11 -13   44.46   10.62
   0  11  14  152.97   17.71
   0  11  14  151.83   16.30
   0 -11 -14  140.72    7.09
   0 -11  14  130.83    8.38
   0  11  14  131.91    6.96
   0 -11  14  136.15    8.38
   0 -11 -14  143.69    7.59
   0 -11 -14  140.67    7.26
   0  11  14  134.92    6.93
   0 -11 -14  121.03    7.24
   0 -11 -14  134.57    7.56
   0 -11  14  124.39    7.79
   0  11 -14  127.61    8.48
   0  11  14  137.81    7.21
   0 -11  14  128.54   13.64
   0  11 -14  137.05   17.29
   0  11 -14  135.66   15.21
   0 -11 -14  130.79   15.78
   0 -11  15   13.24    2.99
   0  11  15   11.58    2.48
   0 -11 -15   17.38    3.12
   0 -11 -15   18.61    3.09
   0  11  15   12.66    2.47
   0 -11 -15   12.23    2.86
   0  11  15   16.46    3.02
   0  11 -15   15.74    3.49
   0 -11  15   13.34    2.90
   0  11 -15   11.49    3.21
   0 -11  15   14.69    3.40
   0 -11 -15   11.12    2.38
   0  11  16    4.98    2.13
   0 -11  16    8.44    2.79
   0 -11 -16    2.93    2.29
   0 -11 -16    4.58    2.37
   0  11  16    6.83    1.95
   0 -11 -16    6.57    2.37
   0  11 -16    7.20    3.01
   0  11 -16    5.76    2.76
   0  11  16    3.68    1.85
   0 -11  16    6.65    2.32
   0 -11 -16    4.77    2.08
   0 -11  16    5.10    2.52
   0  11  17    7.45    2.34
   0 -11  17    7.87    2.66
   0 -11 -17    6.24    1.97
   0 -11 -17    8.12    2.66
   0 -11 -17    7.80    2.77
   0 -11 -17    8.29    2.59
   0  11 -17    7.40    3.21
   0 -11  17    8.46    2.33
   0  11 -17    8.87    2.98
   0  11  17    8.89    2.64
   0 -11 -17   12.62    2.61
   0 -11  17    3.94    2.51
   0  11  18   37.95    4.23
   0 -11  18   36.78    4.51
   0 -11 -18   35.07    3.93
   0 -11 -18   32.84    4.01
   0 -11 -18   35.50    4.36
   0  11 -18   35.26    4.70
   0  11  18   37.08    3.95
   0 -11  18   38.09    4.30
   0  11 -18   34.20    4.65
   0 -11 -18   41.20    4.10
   0 -11 -18   27.64    3.50
   0 -11  18   34.09    4.61
   0  11  19    4.33    2.15
   0  11 -19    4.45    2.17
   0 -11  19    5.66    2.61
   0 -11 -19    4.09    1.95
   0 -11 -19    5.88    2.86
   0 -11 -19    6.62    2.10
   0 -11 -19    5.96    2.76
   0 -11  19    5.78    2.41
   0  11 -19    4.80    2.42
   0  11  19    3.84    1.95
   0  11  19    5.44    1.73
   0  11 -19    4.55    2.63
   0 -11 -19    7.83    2.30
   0 -11  19    4.86    2.66
   0 -11 -19    5.14    2.83
   0  11 -20    2.05    1.78
   0  11  20    1.34    2.22
   0 -11  20    2.10    2.02
   0 -11 -20    4.33    2.71
   0 -11 -20    2.58    1.60
   0 -11 -20   -0.56    1.87
   0 -11 -20    1.89    2.31
   0  11 -20    5.48    2.78
   0  11  20    0.74    1.19
   0  11  20    0.96    1.87
   0 -11  20   -0.84    1.77
   0  11 -20    1.89    2.30
   0 -11  20    3.61    2.57
   0 -11 -20   -0.11    1.72
   0 -11 -20    0.85    2.47
   0  11 -21   12.94    2.55
   0  11  21   13.35    2.78
   0 -11  21   14.38    2.84
   0 -11 -21   15.09    2.36
   0 -11 -21   11.46    2.89
   0 -11 -21   13.44    2.26
   0  11  21   11.71    2.03
   0  11  21   14.85    2.57
   0 -11  21   11.03    2.32
   0  11  21   13.26    2.53
   0  11 -21   12.58    3.27
   0  11 -21   10.01    2.89
   0  11  21   11.39    1.86
   0 -11  21   15.08    3.08
   0 -11 -21   12.10    2.91
   0 -11 -21   12.50    2.38
   0  11 -22   35.80    3.65
   0  11  22   40.62    3.57
   0 -11  22   45.11    4.07
   0  11  22   36.72    2.95
   0 -11 -22   38.21    3.67
   0 -11  22   36.24    3.37
   0  11  22   35.13    2.55
   0  11  22   39.16    3.37
   0  11 -22   39.67    4.24
   0  11 -22   38.20    4.10
   0 -11  22   36.43    3.78
   0 -11 -22   37.99    3.88
   0 -11 -22   30.49    3.01
   0  11 -23   14.32    2.21
   0 -11  23   12.00    2.11
   0 -11 -23   15.79    2.51
   0 -11 -23   11.41    1.84
   0  11  23   14.94    1.82
   0  11  23   14.71    2.16
   0 -11  23   14.99    1.99
   0  11  23   16.68    2.19
   0  11 -23   17.45    2.93
   0  11 -23   16.73    2.79
   0 -11  23    9.92    2.23
   0 -11 -23   18.49    2.52
   0  11 -24    6.31    1.36
   0 -11  24    8.86    1.75
   0 -11 -24   12.44    2.10
   0  11  24    9.42    1.31
   0 -11 -24    6.94    1.44
   0  11  24    8.40    1.60
   0  11 -24   10.23    2.21
   0  11  24    8.19    1.50
   0  11 -24    7.34    1.73
   0 -11  24    6.63    1.23
   0 -11 -24   12.21    2.13
   0 -11  25    8.72    1.50
   0 -11  25    6.80    1.36
   0 -11 -25    9.51    1.69
   0  11  25    7.15    1.31
   0  11 -25    3.69    1.27
   0  11  25    7.78    1.29
   0  11 -25    7.86    1.44
   0 -11 -25    9.30    1.59
   0 -11  26   16.44    1.56
   0  12   0   12.28    3.36
   0 -12   0   13.80    5.71
   0  12   0   14.39    5.16
   0  12   0   21.14    5.64
   0 -12   1    9.47    4.18
   0  12  -1   12.14    5.11
   0 -12  -1   10.91    4.89
   0  12   1   17.81    5.13
   0  12   1   10.01    3.90
   0  12  -1    8.92    3.32
   0  12  -1    9.78    4.25
   0  12   1   11.79    5.20
   0 -12   2   45.12    8.05
   0  12   2   42.34    7.53
   0  12  -2   45.28    7.54
   0 -12  -2   48.54    8.24
   0  12   2   44.76    6.67
   0  12   2   39.18    7.47
   0  12  -2   46.60    7.80
   0  12   3   17.21    5.24
   0  12  -3   15.31    4.83
   0 -12  -3   14.66    4.60
   0  12   3   14.41    4.31
   0 -12   3   16.17    5.18
   0  12  -3   12.18    3.49
   0  12  -3   15.22    4.27
   0  12   3   16.78    4.95
   0 -12  -4   54.96    8.86
   0 -12   4   54.35    8.45
   0  12  -4   51.13    8.35
   0  12   4   49.85    8.60
   0  12   4   48.19    7.39
   0  12  -4   54.69    8.06
   0  12   4   48.52    8.48
   0 -12   5   33.86    6.69
   0  12   5   36.18    6.21
   0  12   5   29.27    6.76
   0  12  -5   29.13    6.71
   0 -12  -5   37.45    7.79
   0  12  -5   35.27    6.77
   0  12   5   30.25    6.38
   0 -12   6   23.09    5.87
   0  12  -6   23.76    6.09
   0  12   6   19.87    5.29
   0  12   6   16.96    4.92
   0 -12  -6   19.47    5.86
   0  12   6   22.32    6.71
   0  12   7    2.31    3.05
   0 -12  -7   -0.48    3.85
   0  12  -7    2.29    3.82
   0 -12   7    5.46    4.06
   0 -12   7    0.39    1.25
   0 -12  -7    0.35    1.66
   0 -12  -7    3.07    1.67
   0 -12   7    1.77    1.10
   0  12   7    3.71    3.74
   0  12   8    8.19    5.05
   0 -12   8    8.15    2.40
   0 -12   8    6.89    1.95
   0 -12  -8    2.63    1.36
   0 -12  -8    7.62    1.88
   0 -12  -8    7.22    2.18
   0  12   8    4.87    1.29
   0  12  -8    7.31    2.21
   0 -12   8    6.07    1.83
   0 -12  -8    8.19    2.08
   0 -12   8    7.44    1.91
   0  12  -8    8.91    5.13
   0 -12   8   12.16    4.76
   0 -12  -8   11.45    5.06
   0  12   8    5.63    3.99
   0  12   9   11.16    4.34
   0  12   9   14.65    6.01
   0 -12   9   12.89    2.78
   0 -12   9   20.64    3.32
   0 -12  -9   15.43    2.67
   0 -12  -9   11.12    2.44
   0  12   9   15.18    2.44
   0 -12  -9   16.49    2.66
   0 -12   9   15.55    2.74
   0  12  -9   14.11    2.69
   0 -12   9   17.49    2.88
   0 -12  -9   13.94    2.52
   0  12  -9   14.62    3.13
   0 -12  -9   17.82    7.06
   0  12  -9   20.31    6.33
   0  12  -9   12.09    4.24
   0 -12   9   11.21    3.56
   0  12   9   11.94    5.12
   0  12  10    8.20    4.38
   0  12  10    2.68    4.41
   0 -12  10   13.44    2.90
   0  12  10   14.86    2.52
   0 -12  10   13.86    2.82
   0 -12 -10   15.10    2.71
   0  12  10   12.24    2.20
   0 -12 -10   16.17    2.98
   0 -12 -10   15.79    2.79
   0 -12  10   16.14    2.98
   0 -12  10   13.48    2.60
   0  12 -10   15.08    3.14
   0  12 -10    8.55    2.29
   0  12 -10   17.76    5.77
   0  12 -10   22.01    6.06
   0 -12 -10   14.88    5.25
   0  12  10   15.77    5.74
   0 -12  10   10.44    4.76
   0  12  11   35.90    8.31
   0  12  11   22.45    6.25
   0 -12  11   25.29    4.21
   0  12  11   19.89    3.09
   0 -12  11   19.79    3.55
   0 -12 -11   20.79    3.25
   0  12  11   19.75    2.77
   0 -12 -11   15.25    3.02
   0 -12 -11   16.51    3.08
   0  12 -11   17.26    3.51
   0  12 -11   24.29    3.90
   0 -12  11   18.67    2.98
   0 -12  11   19.17    3.31
   0  12 -11   37.64    9.61
   0 -12  11   16.93    4.96
   0 -12 -11   25.56    7.88
   0  12  11   21.72    7.09
   0  12 -11   23.40    7.30
   0  12  12  190.19   18.52
   0  12  12  184.81   18.23
   0 -12  12  171.94    9.42
   0 -12  12  212.92   10.22
   0  12  12  200.99    8.68
   0 -12 -12  202.58    8.75
   0 -12 -12  191.60    8.47
   0  12  12  198.96    8.33
   0 -12 -12  175.91    8.69
   0 -12 -12  188.26    8.85
   0 -12  12  191.69    8.91
   0 -12  12  218.79   10.21
   0  12 -12  180.49    9.80
   0  12 -12  188.38   10.30
   0 -12 -12  240.16   21.23
   0  12 -12  229.40   19.24
   0  12 -12  218.66   21.19
   0  12  12  182.25   17.51
   0 -12  12  205.01   16.96
   0 -12  13   37.44    4.97
   0 -12  13   47.08    5.15
   0  12  13   41.65    4.14
   0 -12 -13   47.59    4.78
   0 -12 -13   49.62    4.72
   0 -12 -13   41.86    4.78
   0  12  13   42.85    4.11
   0 -12 -13   42.59    4.55
   0 -12  13   43.84    4.96
   0 -12  13   44.04    4.22
   0  12 -13   39.09    5.16
   0  12 -13   38.69    4.84
   0 -12  13   40.23    7.91
   0  12  13   29.72    7.50
   0 -12  14  128.53    8.27
   0  12  14  130.83    7.11
   0 -12 -14  127.91    7.06
   0 -12 -14  120.75    6.95
   0 -12 -14  128.37    7.46
   0  12  14  120.88    6.68
   0 -12  14  112.27    7.53
   0  12  14  115.88    6.74
   0  12 -14  111.22    8.04
   0  12 -14  118.49    8.18
   0 -12  14  109.14    7.73
   0 -12  15   37.46    4.75
   0  12  15   36.20    3.85
   0 -12 -15   44.37    4.60
   0 -12 -15   43.65    4.58
   0 -12 -15   37.14    4.20
   0  12  15   33.80    3.58
   0  12 -15   39.55    4.97
   0  12  15   40.57    4.24
   0  12 -15   42.62    5.41
   0 -12  15   37.38    4.51
   0 -12  15   44.09    5.32
   0  12  16   41.31    4.42
   0 -12  16   40.82    4.93
   0 -12 -16   42.62    4.32
   0 -12 -16   39.41    4.34
   0  12  16   31.01    3.48
   0 -12 -16   35.65    4.42
   0  12 -16   32.53    4.78
   0  12 -16   35.96    4.83
   0  12  16   34.13    3.91
   0 -12  16   37.95    4.46
   0 -12  16   38.58    4.80
   0 -12 -16   42.18    3.98
   0  12  17   20.17    3.40
   0  12 -17   14.83    3.38
   0 -12  17   19.54    3.62
   0 -12 -17   22.86    3.46
   0 -12 -17   25.19    3.66
   0 -12 -17   18.20    3.43
   0  12  17   19.82    3.10
   0 -12  17   22.19    3.48
   0  12 -17   18.95    3.69
   0  12 -17   15.78    3.60
   0 -12 -17   14.61    2.51
   0 -12  17   17.33    3.76
   0  12 -18   21.47    3.79
   0  12  18   25.99    3.72
   0 -12  18   24.40    3.87
   0 -12 -18   22.83    3.31
   0 -12 -18   17.95    3.23
   0 -12 -18   23.41    3.50
   0  12 -18   24.61    4.06
   0  12  18   21.39    3.16
   0  12 -18   23.10    3.80
   0 -12  18   19.48    3.31
   0 -12 -18   17.95    2.66
   0 -12  18   17.31    3.67
   0  12  19    6.13    2.38
   0  12 -19    0.43    1.80
   0 -12  19    4.36    2.13
   0 -12 -19    5.14    2.02
   0 -12 -19    5.58    2.37
   0 -12 -19    3.05    2.17
   0  12  19    1.64    1.84
   0 -12  19    5.44    2.16
   0  12 -19    5.93    2.50
   0  12  19    4.75    1.65
   0  12 -19    4.89    2.61
   0 -12 -19    6.08    2.39
   0 -12  19    3.27    2.43
   0 -12 -19    2.87    1.51
   0  12 -20   18.85    3.05
   0  12  20   22.15    3.20
   0 -12  20   19.48    3.21
   0 -12 -20   17.80    2.56
   0 -12 -20   18.75    3.22
   0 -12 -20   15.89    2.94
   0  12  20   20.38    2.90
   0  12  20   15.90    2.09
   0  12 -20   19.12    3.47
   0  12 -20   17.76    3.36
   0 -12  20   19.93    2.89
   0 -12  20   18.69    3.47
   0 -12 -20   16.10    2.45
   0 -12 -20   17.14    3.13
   0  12 -21    2.02    1.69
   0  12  21   -0.21    1.77
   0 -12  21    0.35    1.69
   0 -12 -21    1.13    1.94
   0  12  21    1.19    1.14
   0 -12 -21   -0.89    1.40
   0  12  21   -0.84    1.33
   0  12  21   -0.70    1.49
   0 -12  21    1.19    1.16
   0  12  21    0.87    0.90
   0  12 -21    0.85    1.73
   0  12 -21    0.55    1.98
   0 -12  21    1.07    2.08
   0 -12 -21    0.62    2.16
   0  12 -22    2.84    1.42
   0 -12  22    3.47    1.70
   0  12  22    4.04    1.15
   0 -12 -22    3.94    1.90
   0  12  22    4.13    1.40
   0  12 -22    4.42    1.86
   0 -12  22    0.11    1.10
   0  12 -22    4.84    1.97
   0  12  22    5.17    1.61
   0 -12  22    5.02    1.90
   0 -12 -22    3.69    1.81
   0  12 -23    4.47    1.31
   0 -12  23    4.41    1.43
   0  12  23    7.93    1.22
   0 -12 -23    7.50    1.89
   0  12 -23    2.92    1.39
   0  12  23    7.36    1.46
   0  12  23    5.50    1.38
   0  12 -23    9.61    1.94
   0 -12  23    7.67    1.42
   0 -12 -23    9.52    1.99
   0 -12  24   11.11    1.67
   0 -12  24   10.70    1.70
   0 -12 -24   14.48    1.94
   0  12  24    9.92    1.51
   0  12 -24    9.30    1.60
   0  12 -24   11.43    1.76
   0 -12  24    8.25    1.14
   0  12  24    9.75    1.44
   0 -12 -24   11.95    1.85
   0 -12  25   -0.94    0.78
   0  12  25   -0.53    0.60
   0  12 -25   -0.24    0.62
   0 -12 -25   -0.09    0.82
   0  13   0    1.61    3.37
   0  13   0   -2.17    3.70
   0  13   0    1.03    3.09
   0 -13   0   -0.48    3.28
   0 -13   0    0.78    1.26
   0 -13   0    1.67    1.61
   0  13   1   11.40    3.86
   0  13  -1    4.19    3.67
   0  13  -1    5.86    3.89
   0  13  -1    6.99    3.48
   0 -13  -1    4.05    3.82
   0  13   1    5.47    3.21
   0 -13   1    3.64    3.73
   0  13   1    8.24    4.94
   0 -13   1    3.63    1.70
   0 -13  -1    2.46    1.11
   0 -13   1    2.93    1.44
   0  13  -2   23.02    5.53
   0  13  -2   21.96    5.22
   0  13   2   24.62    6.58
   0 -13  -2   18.06    2.65
   0 -13   2   20.03    2.81
   0 -13   2   20.59    3.02
   0  13   2   13.45    4.59
   0 -13   2   25.04    6.09
   0  13  -2   15.12    3.91
   0  13  -2   20.21    5.96
   0 -13  -2   14.87    3.96
   0  13   2   26.33    5.94
   0  13   3    6.68    1.80
   0  13  -3   18.39    5.82
   0  13   3   10.83    5.27
   0 -13  -3    6.31    1.77
   0 -13  -3    7.85    2.08
   0 -13   3    9.02    2.18
   0 -13   3   10.85    2.29
   0 -13  -3   15.97    5.94
   0  13   3   15.25    5.01
   0  13  -3   17.42    5.73
   0  13   3   18.70    5.40
   0 -13   3   14.97    5.35
   0  13  -4  337.93   11.96
   0  13   4  325.83   10.80
   0  13   4  308.75   20.83
   0  13  -4  396.09   21.48
   0 -13  -4  332.12   10.98
   0 -13  -4  366.23   10.94
   0 -13   4  353.42   11.73
   0 -13   4  353.45   11.39
   0 -13   4  348.64   21.50
   0  13   4  329.68   21.25
   0  13  -4  348.79   21.41
   0 -13  -4  340.30   21.81
   0  13   4  361.78   19.81
   0  13  -5   95.65   11.21
   0 -13  -5   88.35   11.44
   0 -13   5   91.38   11.10
   0  13   5   92.21   11.58
   0  13   5   97.08   10.55
   0  13  -5   94.41    6.50
   0  13   5   93.49    5.75
   0  13   5   95.26   12.37
   0  13  -5  106.23   11.76
   0 -13  -5   91.06    5.57
   0 -13  -5   93.67    5.92
   0 -13   5   94.91    6.03
   0 -13   5   93.21    6.11
   0  13  -5   87.36    6.11
   0  13   5   82.22    5.20
   0  13   6  284.14   20.19
   0 -13  -6  287.57   20.81
   0  13  -6  298.46   20.61
   0 -13   6  293.67   19.85
   0  13  -6  288.93   11.82
   0  13   6  288.35    9.89
   0  13   6  289.97   21.23
   0 -13  -6  300.77   10.31
   0 -13  -6  294.66   10.50
   0 -13   6  297.30   10.84
   0 -13   6  302.82   11.15
   0  13  -6  281.75   11.02
   0 -13   6  254.58   10.34
   0 -13  -7   41.85    8.37
   0  13   7   49.41    9.02
   0 -13   7   46.07    8.29
   0  13  -7   44.84    8.29
   0  13   7   49.80    9.45
   0  13  -7   50.32    5.12
   0 -13   7   54.62    4.96
   0  13   7   50.78    4.26
   0 -13  -7   54.88    4.65
   0 -13  -7   53.66    4.63
   0 -13  -7   38.31    3.92
   0  13   7   47.51    4.13
   0 -13   7   53.44    4.75
   0  13  -7   54.07    5.08
   0 -13   7   53.29    4.98
   0 -13   7   47.48    4.74
   0  13   8   20.18    5.78
   0  13  -8   31.72    7.66
   0 -13   8   21.87    5.93
   0 -13  -8   30.30    8.70
   0  13   8   27.19    7.72
   0  13  -8   21.90    3.62
   0 -13   8   27.05    3.70
   0  13   8   24.12    3.07
   0 -13  -8   16.96    2.79
   0 -13  -8   21.89    3.29
   0  13   8   22.38    2.98
   0 -13  -8   16.62    2.88
   0 -13  -8   21.53    3.00
   0 -13   8   19.40    3.18
   0 -13   8   21.02    3.39
   0  13  -8   22.88    3.66
   0 -13   8   20.55    3.49
   0  13  -9   26.88    7.15
   0  13   9   31.33    7.87
   0 -13   9   20.66    5.94
   0 -13  -9   27.71    7.83
   0  13   9   17.59    6.32
   0  13  -9   22.67    4.05
   0 -13   9   25.83    3.66
   0  13   9   25.54    3.41
   0 -13  -9   21.68    3.03
   0 -13  -9   21.24    3.34
   0  13   9   23.86    3.20
   0 -13  -9   24.95    3.51
   0 -13  -9   22.48    3.39
   0 -13   9   23.20    3.56
   0  13  -9   25.30    3.85
   0 -13   9   20.20    3.07
   0 -13   9   17.17    3.00
   0 -13  10   41.93    7.56
   0  13 -10   50.84    8.68
   0 -13 -10   34.94    7.98
   0  13  10   49.96    9.97
   0  13  10   39.76    8.59
   0  13 -10   46.55    5.50
   0  13  10   51.58    4.62
   0 -13  10   53.19    5.17
   0 -13 -10   38.71    3.96
   0 -13 -10   45.50    4.64
   0  13  10   46.17    4.18
   0 -13 -10   39.07    4.23
   0 -13  10   50.13    4.77
   0  13 -10   46.30    4.73
   0  13 -10   50.77    5.46
   0 -13  10   52.28    5.10
   0 -13  10   38.74    4.54
   0 -13 -11    4.70    4.61
   0 -13  11    1.20    3.85
   0  13  11    5.78    4.46
   0  13 -11   -0.53    2.11
   0 -13  11   -0.72    1.93
   0  13  11    1.09    1.57
   0 -13 -11   -2.52    1.99
   0 -13 -11   -1.20    2.04
   0  13  11    0.72    1.28
   0 -13 -11   -1.81    2.35
   0  13 -11    1.13    1.64
   0 -13  11   -1.46    1.92
   0  13 -11   -0.51    1.90
   0 -13  11   -0.94    1.28
   0 -13  11   -1.01    2.48
   0  13 -12   33.08    4.61
   0  13  12   38.96    4.18
   0 -13  12   36.35    4.59
   0 -13 -12   33.47    3.89
   0 -13 -12   34.02    4.04
   0 -13 -12   37.10    4.20
   0  13  12   38.68    3.98
   0 -13 -12   33.56    4.27
   0  13 -12   31.70    4.44
   0 -13  12   36.18    4.28
   0 -13  12   31.11    3.80
   0  13 -12   30.74    4.47
   0 -13  12   36.30    4.61
   0  13 -13    8.56    3.08
   0 -13  13   12.67    3.27
   0  13  13    9.20    2.19
   0 -13 -13   18.95    3.44
   0 -13 -13   13.01    2.79
   0 -13 -13    9.01    2.74
   0 -13 -13    7.69    2.67
   0  13  13   10.09    2.23
   0  13 -13    9.47    2.98
   0 -13  13   14.37    3.07
   0 -13  13   11.35    2.43
   0  13 -13    7.67    2.34
   0 -13  13   11.95    3.28
   0  13 -14   88.64    7.31
   0 -13  14   89.76    6.93
   0  13  14   88.47    5.95
   0 -13 -14   93.51    6.06
   0 -13 -14   94.41    6.28
   0  13  14   87.84    5.60
   0 -13 -14   92.28    6.40
   0 -13  14   85.08    6.60
   0  13 -14   77.66    6.85
   0 -13  14   92.13    5.92
   0  13 -14   88.38    7.04
   0  13  14   92.82    6.16
   0 -13  14   86.38    6.99
   0  13 -15   -1.73    2.60
   0 -13  15    2.08    2.36
   0  13  15    6.51    2.24
   0 -13 -15    7.01    2.46
   0 -13 -15   12.03    3.22
   0  13  15    2.50    1.33
   0 -13 -15    6.62    2.60
   0 -13  15    4.49    2.15
   0  13  15    4.38    2.30
   0  13 -15    4.68    2.68
   0  13 -15    0.03    2.13
   0 -13  15    5.89    2.99
   0  13  16   82.94    5.96
   0  13 -16   92.11    7.16
   0 -13  16   81.85    6.61
   0 -13 -16   79.95    5.53
   0 -13 -16   82.93    5.71
   0 -13 -16   82.48    5.86
   0  13 -16   73.42    6.30
   0  13 -16   88.25    7.17
   0  13  16   80.12    5.63
   0 -13  16   85.06    6.31
   0 -13  16   84.38    6.66
   0  13  17    2.12    2.28
   0  13 -17    1.64    2.28
   0 -13  17    0.27    1.95
   0 -13 -17   -0.34    2.44
   0 -13 -17   -1.18    2.30
   0 -13 -17    2.38    2.13
   0 -13  17   -2.08    2.00
   0  13  17    2.04    2.10
   0  13 -17   -2.58    2.34
   0  13 -17   -0.29    2.18
   0 -13  17    2.56    2.71
   0  13 -18    1.80    2.23
   0  13  18    1.54    2.10
   0 -13  18    0.11    1.95
   0 -13 -18    2.72    2.37
   0 -13 -18   -0.64    2.23
   0 -13 -18    2.51    2.01
   0  13  18    0.96    1.77
   0  13 -18    0.69    1.98
   0  13 -18    0.23    1.88
   0 -13  18    0.25    1.63
   0 -13 -18    3.05    2.32
   0 -13  18   -0.64    2.27
   0  13 -19    7.50    2.32
   0 -13 -19    4.08    1.63
   0  13  19    5.10    2.07
   0 -13  19    2.34    2.15
   0 -13 -19    4.00    1.90
   0 -13 -19    4.57    2.08
   0 -13 -19    5.76    2.16
   0 -13  19    2.72    1.60
   0  13  19    3.57    1.39
   0  13  19    5.21    1.97
   0  13 -19    4.18    2.57
   0  13 -19    3.83    2.16
   0 -13 -19    4.72    2.26
   0 -13  19    0.50    2.24
   0  13 -20   -0.07    1.58
   0  13  20   -0.94    1.81
   0 -13  20   -2.60    1.98
   0  13  20    0.72    0.95
   0 -13 -20    4.37    1.88
   0 -13 -20    3.95    2.06
   0  13  20   -1.56    1.28
   0  13  20   -1.76    1.65
   0 -13  20   -1.20    1.41
   0  13 -20    3.87    2.05
   0  13  20    0.49    1.08
   0  13 -20    3.24    2.19
   0 -13 -20    2.36    2.09
   0 -13  20    4.43    2.27
   0  13 -21    0.53    1.33
   0  13  21    0.51    1.33
   0 -13  21    1.26    1.34
   0  13  21    1.49    1.01
   0 -13 -21    1.90    1.84
   0 -13 -21   -0.30    1.28
   0  13  21    1.00    1.28
   0  13 -21    0.96    1.11
   0 -13  21    0.09    0.99
   0  13 -21   -1.69    1.51
   0  13  21    2.15    1.57
   0  13  21    2.16    0.90
   0 -13 -21    2.32    1.83
   0  13 -22    8.05    1.71
   0 -13  22    9.05    1.83
   0 -13  22    9.16    1.76
   0 -13 -22   11.95    2.07
   0  13  22    8.57    1.20
   0  13 -22    7.51    1.67
   0  13  22    8.07    1.56
   0 -13  22    8.88    1.50
   0  13 -22    8.25    1.85
   0  13  22    9.92    1.64
   0 -13 -22    6.94    1.82
   0  13 -23   -0.62    0.81
   0 -13  23    0.28    0.93
   0 -13 -23    0.95    1.12
   0  13 -23    1.61    0.98
   0  13  23    1.86    0.95
   0  13 -23   -0.42    1.01
   0 -13  23    0.42    0.62
   0  13  23    0.29    0.84
   0 -13 -23    1.20    1.20
   0 -13  24    1.91    0.84
   0 -13 -24    0.94    0.82
   0  13  24    0.38    0.54
   0  13 -24    0.31    0.71
   0  13  24    1.82    0.73
   0 -13 -24    1.10    0.97
   0  14   0   25.99    3.31
   0 -14   0   27.34    3.14
   0  14   0   22.06    6.42
   0 -14   0   26.85    3.35
   0 -14   0   32.25    3.72
   0 -14   0   35.81    8.17
   0  14   0   31.15    7.25
   0  14   1   22.63    6.26
   0 -14   1   17.45    5.82
   0  14  -1   26.74    6.76
   0 -14  -1   10.90    3.84
   0  14  -1    6.34    1.82
   0 -14  -1   14.03    2.40
   0  14  -1   26.23    6.15
   0  14   1   21.92    6.75
   0 -14   1   12.09    2.36
   0 -14   1   12.04    2.36
   0 -14   1   13.21    2.62
   0 -14  -1   12.39    2.70
   0  14   1   17.33    2.71
   0  14  -1   19.29    2.95
   0 -14  -2  182.33   16.36
   0  14   2  195.55   16.90
   0  14  -2  196.30   16.73
   0 -14   2  203.28   17.18
   0  14  -2  199.37    9.10
   0  14   2  187.86    8.46
   0  14   2  193.36   16.74
   0  14  -2  197.74   16.63
   0 -14  -2  195.57    8.07
   0 -14   2  205.29    8.91
   0 -14   2  210.27    9.18
   0 -14  -2  192.01    8.75
   0  14  -2  195.96    8.59
   0  14   2  185.54    8.14
   0  14  -3   22.73    6.32
   0 -14   3   14.21    4.61
   0  14   3   20.21    5.30
   0 -14  -3   18.16    6.38
   0  14  -3   18.09    3.13
   0  14   3   20.31    3.06
   0  14  -3   32.02    6.81
   0  14   3   27.49    6.81
   0 -14  -3   25.27    3.21
   0 -14   3   20.26    3.06
   0 -14   3   20.80    3.09
   0 -14  -3   20.40    3.19
   0  14   3   21.12    2.82
   0  14   4  202.42   17.36
   0  14  -4  222.51   17.99
   0 -14   4  220.66   17.90
   0 -14  -4  196.64   17.43
   0  14  -4  193.52    9.29
   0  14   4  204.54    8.73
   0  14   4  203.20   17.44
   0  14  -4  231.09   17.20
   0 -14  -4  202.47    8.95
   0 -14  -4  210.09    8.66
   0 -14   4  213.78    9.15
   0  14  -4  183.04    8.80
   0 -14   4  209.92    9.47
   0  14   4  206.68    8.27
   0 -14   5   17.62    5.68
   0  14  -5   22.04    6.25
   0  14   5   14.58    5.21
   0 -14  -5   19.49    6.54
   0  14  -5   13.65    2.95
   0  14   5   11.71    2.69
   0  14   5    8.26    4.95
   0 -14  -5    8.53    2.25
   0  14  -5   13.53    2.72
   0 -14   5   13.98    2.83
   0 -14   5   10.90    2.30
   0 -14  -5   11.12    2.37
   0  14   5   12.97    2.28
   0  14  -6   -6.05    5.39
   0 -14   6    7.55    5.27
   0  14   6    9.07    4.67
   0 -14  -6    3.05    4.40
   0  14  -6    0.31    1.99
   0  14   6    3.95    1.86
   0  14   6    5.45    4.63
   0  14   6    0.60    1.37
   0 -14  -6    2.93    1.88
   0  14  -6    3.17    1.90
   0 -14   6    0.35    1.36
   0 -14  -6    1.00    1.55
   0 -14   6    2.10    2.00
   0  14   6    0.34    1.08
   0  14   7   -3.25    4.08
   0  14   7   -0.45    1.36
   0  14  -7    1.60    1.87
   0 -14  -7    0.34    1.75
   0  14   7    1.18    1.62
   0  14  -7   -0.38    1.52
   0 -14   7    0.48    1.90
   0 -14   7    3.40    1.89
   0 -14  -7    0.98    1.48
   0 -14   7   -0.75    2.85
   0  14  -7    3.44    3.95
   0 -14  -7   -4.97    5.75
   0  14   7   -1.91    3.42
   0  14   8   55.98    9.60
   0  14  -8   64.01    6.31
   0  14   8   71.89    5.22
   0 -14  -8   67.15    5.24
   0 -14  -8   58.92    4.87
   0 -14  -8   63.40    5.26
   0  14   8   65.43    5.08
   0 -14   8   70.42    5.65
   0 -14   8   69.35    5.76
   0  14  -8   61.04    5.71
   0  14   8   67.15   10.21
   0  14  -8   61.31    9.84
   0 -14  -8   53.17    9.54
   0 -14   8   54.37    9.00
   0  14  -9   -1.59    2.12
   0 -14  -9   -0.64    1.40
   0  14   9    0.46    1.69
   0 -14  -9    2.81    1.76
   0  14   9    1.90    1.73
   0 -14  -9    1.24    1.86
   0 -14  -9    1.99    1.93
   0 -14   9    2.10    1.71
   0 -14  -9   -0.32    1.55
   0 -14   9    2.12    1.59
   0  14  -9    1.40    1.95
   0 -14   9    0.34    1.88
   0  14 -10   43.06    5.36
   0 -14  10   47.40    5.16
   0  14  10   45.19    4.33
   0 -14 -10   48.96    4.00
   0 -14 -10   42.16    4.14
   0 -14 -10   44.56    4.71
   0 -14 -10   40.52    4.19
   0  14  10   49.14    4.36
   0 -14  10   40.10    4.34
   0 -14  10   45.02    4.96
   0  14 -10   43.78    5.07
   0 -14  10   41.34    4.75
   0  14 -11    8.99    3.31
   0 -14  11   10.75    2.82
   0  14  11    9.98    2.61
   0 -14 -11   20.23    3.70
   0 -14 -11   20.78    3.29
   0  14  11   19.17    3.00
   0 -14 -11   11.35    3.21
   0 -14 -11   11.34    2.87
   0 -14  11   10.71    2.43
   0  14 -11   12.32    2.65
   0 -14  11   15.09    3.20
   0  14 -11   12.26    3.06
   0 -14  11   13.82    3.18
   0  14 -12  157.01    9.68
   0  14  12  195.02    8.77
   0 -14  12  193.31   10.06
   0 -14 -12  168.32    8.10
   0 -14 -12  172.17    8.07
   0 -14 -12  173.26    8.41
   0 -14 -12  151.04    8.19
   0  14  12  192.37    8.28
   0  14 -12  168.64    9.62
   0 -14  12  156.40    7.94
   0  14 -12  178.60    9.46
   0 -14  12  189.14    9.65
   0 -14  12  146.12    8.68
   0  14 -13   -0.50    2.75
   0  14  13    4.10    2.21
   0 -14  13    4.88    2.52
   0 -14 -13    2.96    2.69
   0 -14 -13    6.80    2.46
   0 -14 -13    1.59    1.79
   0  14  13    3.64    1.68
   0  14 -13    4.97    2.27
   0  14 -13    3.28    2.27
   0 -14  13    2.64    2.03
   0 -14  13    1.45    1.41
   0 -14  13    7.21    3.08
   0  14 -14  148.63    9.08
   0 -14  14  143.79    8.71
   0  14  14  135.91    7.22
   0 -14 -14  140.52    7.19
   0 -14 -14  145.48    7.40
   0  14  14  142.84    7.02
   0 -14 -14  140.84    7.48
   0  14 -14  109.46    7.24
   0 -14  14  139.57    8.23
   0  14 -14  125.51    8.40
   0  14  14  143.73    7.52
   0  14 -14  129.75    8.10
   0 -14  14  125.21    8.13
   0  14  15   10.84    2.69
   0  14 -15   14.09    3.50
   0 -14  15   15.45    3.31
   0  14  15    8.50    2.34
   0 -14 -15   12.10    2.74
   0 -14 -15   19.62    3.42
   0  14 -15    3.70    1.60
   0 -14 -15    8.57    2.22
   0  14  15   11.19    2.31
   0  14 -15    8.78    2.54
   0  14 -15    8.68    2.74
   0  14  15   10.88    2.62
   0 -14  15    9.64    2.60
   0 -14  15   13.80    3.36
   0  14 -16    1.24    2.28
   0  14  16   -2.51    2.21
   0 -14  16    1.46    2.11
   0 -14 -16   -0.75    2.24
   0 -14 -16    1.14    1.97
   0 -14 -16    1.99    2.06
   0  14 -16    0.39    1.29
   0  14  16   -0.27    1.87
   0 -14  16    0.83    1.83
   0  14 -16    0.92    1.87
   0  14 -16   -0.75    2.21
   0 -14  16    0.94    2.34
   0  14  17    7.29    2.50
   0  14 -17    4.47    2.31
   0 -14  17    5.76    2.33
   0 -14 -17    9.87    2.73
   0 -14 -17    4.11    2.05
   0  14 -17    7.45    2.30
   0 -14 -17    6.60    2.24
   0  14 -17    8.30    2.57
   0 -14  17    8.35    2.17
   0  14 -17    8.51    2.95
   0  14  17    8.65    2.27
   0 -14  17    7.58    2.88
   0 -14 -17    8.29    2.40
   0  14  18   14.29    2.79
   0  14 -18   12.43    2.84
   0 -14  18   15.18    2.93
   0 -14 -18   14.64    2.68
   0 -14 -18   13.29    2.57
   0  14 -18    9.70    2.21
   0 -14 -18   11.51    2.37
   0 -14  18   11.57    2.34
   0  14  18   13.08    2.38
   0  14 -18   10.11    2.55
   0  14 -18    9.59    2.83
   0 -14 -18   10.28    2.27
   0  14  19    5.13    1.87
   0  14 -19    3.82    2.03
   0 -14 -19    2.46    1.24
   0 -14  19    7.29    2.44
   0 -14 -19    4.60    1.85
   0 -14 -19    5.16    1.89
   0  14 -19    4.18    1.43
   0  14  19    4.77    1.44
   0 -14  19    4.31    1.61
   0  14 -19    5.03    2.14
   0  14  19    4.76    1.76
   0 -14 -19    1.70    1.75
   0  14 -20   -1.43    1.44
   0  14  20    0.99    1.41
   0 -14  20    0.87    1.51
   0 -14  20    0.10    1.36
   0 -14 -20    1.09    1.35
   0  14  20    0.59    0.85
   0 -14 -20    0.18    1.39
   0  14 -20   -0.87    0.99
   0  14  20    0.36    1.08
   0  14  20   -0.21    1.36
   0 -14  20    3.17    1.23
   0  14  20    0.07    0.83
   0  14 -20   -0.64    1.52
   0 -14 -20   -0.07    1.48
   0  14 -21    0.62    1.17
   0 -14  21    1.29    1.13
   0 -14 -21    2.93    1.50
   0  14  21    1.96    0.76
   0  14 -21   -0.37    0.87
   0  14  21    0.89    1.00
   0  14 -21    1.52    1.19
   0 -14  21    2.15    1.02
   0  14  21    1.54    0.73
   0  14  21    2.68    1.17
   0 -14 -21    2.84    1.46
   0  14 -22    2.54    1.04
   0 -14  22    0.96    0.68
   0 -14  22    2.19    1.08
   0 -14 -22    0.76    1.04
   0  14  22   -0.77    0.79
   0  14 -22    0.98    0.76
   0  14 -22   -0.40    0.98
   0 -14  22    0.28    0.57
   0  14  22    0.80    0.81
   0 -14 -22   -0.09    1.03
   0  14 -22    0.36    0.68
   0 -14  23    0.02    0.63
   0 -14 -23   -0.22    0.73
   0  14  23   -0.11    0.50
   0  14 -23    0.57    0.80
   0  14  23    0.89    0.67
   0 -14 -23    0.93    0.80
   0  15   0   -0.80    1.71
   0 -15   0    1.52    1.38
   0  15   0   -5.60    3.86
   0 -15   0   -0.73    1.77
   0 -15   0   -0.26    1.79
   0  15   0    1.79    3.48
   0 -15   0   -0.95    3.91
   0  15   1   31.03    3.70
   0  15  -1   24.40    3.43
   0  15   1   21.97    3.22
   0 -15  -1   19.64    2.63
   0 -15   1   18.99    2.84
   0  15  -1   28.97    6.54
   0  15   1   20.75    5.84
   0  15   1   35.50    8.05
   0 -15  -1   26.18    3.29
   0 -15   1   23.61    3.47
   0 -15  -1   25.44    3.46
   0 -15   1   29.40    7.56
   0  15   1   29.36    6.77
   0  15  -1   37.55    7.96
   0 -15  -1   26.24    6.18
   0 -15  -2    5.91    4.96
   0  15   2    9.28    5.00
   0  15  -2    1.19    2.89
   0 -15   2    4.10    4.38
   0  15  -2    3.01    1.78
   0  15   2    5.78    2.34
   0  15  -2    5.59    5.08
   0  15   2    7.80    3.61
   0 -15  -2    3.36    1.54
   0 -15  -2    6.36    2.27
   0 -15   2    3.69    1.82
   0 -15   2    2.07    1.75
   0  15   2    5.87    2.17
   0  15  -2    2.83    1.70
   0  15   3   57.34    9.50
   0  15  -3   62.48    9.87
   0 -15  -3   62.99   10.05
   0 -15   3   67.40   10.54
   0  15  -3   43.89    4.70
   0  15   3   51.10    4.67
   0  15   3   60.11    9.95
   0 -15  -3   50.41    4.51
   0 -15  -3   52.74    4.80
   0 -15   3   60.36    5.25
   0 -15   3   63.43    5.37
   0  15   3   58.89    4.57
   0  15  -3   59.32    5.16
   0 -15  -4  130.98   15.16
   0  15   4  136.73   14.81
   0 -15   4  152.55   15.15
   0  15  -4  137.90   14.62
   0  15   4  154.88   15.94
   0  15  -4  148.89    8.39
   0 -15  -4  155.41    7.64
   0 -15  -4  143.53    7.76
   0  15   4  152.36    7.66
   0 -15   4  151.35    8.04
   0  15  -4  140.08    7.74
   0 -15   4  143.57    7.74
   0  15   4  148.09    7.15
   0  15  -4  133.04    7.54
   0  15  -5   -0.66    2.06
   0 -15  -5   -0.03    1.87
   0  15   5    0.50    1.35
   0 -15   5    2.20    2.11
   0 -15  -5    1.79    1.87
   0 -15   5   -0.39    1.47
   0  15  -5   -0.84    1.52
   0  15   5    0.75    1.14
   0  15  -6  321.28   12.66
   0  15   6  290.11   10.60
   0 -15  -6  294.99   10.72
   0 -15  -6  303.93   11.05
   0  15   6  316.29   10.88
   0 -15   6  309.52   11.68
   0 -15   6  300.05   11.31
   0  15  -6  300.54   11.63
   0  15   6  316.97    9.97
   0  15   7    3.64    1.76
   0 -15   7    3.30    1.64
   0  15  -7    3.41    1.94
   0 -15  -7    7.85    2.49
   0 -15   7    7.59    2.54
   0  15  -7    5.89    2.66
   0  15   7    7.36    2.19
   0 -15  -7    8.49    2.63
   0  15   8   86.69    5.95
   0  15  -8   82.46    6.61
   0 -15   8   86.71    6.17
   0 -15   8   88.78    6.56
   0  15  -8   88.51    7.08
   0  15   8   87.09    5.88
   0 -15  -8   89.40    6.12
   0 -15  -8   89.28    6.22
   0 -15  -9   10.93    2.64
   0  15   9    6.42    2.36
   0  15   9   14.00    2.66
   0 -15  -9    7.86    2.73
   0 -15  -9   11.09    2.57
   0 -15   9    7.21    2.08
   0  15  -9   11.07    3.04
   0 -15   9   13.16    3.29
   0  15  -9    7.06    3.01
   0 -15  10   41.74    4.17
   0  15  10   53.26    4.86
   0 -15 -10   47.01    4.07
   0 -15 -10   37.82    3.84
   0 -15 -10   41.22    4.52
   0  15  10   50.02    4.51
   0 -15 -10   46.37    4.73
   0 -15 -10   45.52    4.31
   0  15 -10   52.77    5.34
   0 -15  10   44.73    4.39
   0 -15  10   50.11    5.15
   0  15 -10   48.68    5.68
   0 -15  11    5.27    1.91
   0  15  11   11.86    2.64
   0 -15 -11   14.69    3.49
   0 -15 -11    5.86    1.96
   0  15  11    6.61    2.12
   0 -15 -11    8.78    2.80
   0 -15 -11    8.96    2.20
   0 -15  11    8.90    2.88
   0 -15  11    7.41    2.40
   0  15 -11    4.94    2.51
   0  15 -11    8.91    3.42
   0  15  12    3.19    1.87
   0 -15 -12    1.37    1.66
   0 -15 -12    5.83    3.00
   0 -15 -12    4.15    1.79
   0 -15 -12    2.60    2.24
   0  15  12    2.76    1.49
   0 -15  12    5.32    2.34
   0  15 -12    2.39    2.06
   0 -15  12    3.76    1.91
   0  15 -12    4.29    2.78
   0  15  13    6.43    2.29
   0 -15 -13   10.93    3.19
   0 -15 -13    9.45    2.37
   0 -15 -13    4.80    2.17
   0  15  13    7.35    2.09
   0 -15  13    9.58    1.94
   0  15  13    6.22    2.52
   0 -15  13    7.86    2.58
   0  15 -13    4.40    2.37
   0  15 -13    4.56    2.76
   0  15  14    9.49    2.46
   0 -15 -14    9.98    2.33
   0  15  14    9.04    1.99
   0 -15 -14   10.88    3.04
   0 -15 -14   10.01    2.33
   0  15  14    9.29    2.66
   0  15 -14    8.55    2.77
   0 -15  14   11.19    2.84
   0  15 -14   11.58    3.36
   0  15 -15   -0.21    2.32
   0  15  15    5.65    2.45
   0 -15 -15    5.84    2.85
   0 -15 -15    3.85    1.98
   0 -15 -15    3.96    1.95
   0  15  15    0.99    1.36
   0  15  15    4.16    2.16
   0  15 -15    3.01    2.30
   0 -15  15    0.89    1.66
   0 -15 -15    2.77    1.72
   0  15  16   24.47    3.20
   0  15 -16   24.94    3.87
   0 -15  16   22.07    3.06
   0 -15 -16   24.39    3.36
   0 -15 -16   19.94    2.89
   0 -15 -16   15.01    2.60
   0  15  16   24.79    3.13
   0 -15  16   22.42    3.27
   0  15 -16   19.43    3.41
   0 -15 -16   23.82    3.03
   0  15  17   -2.26    1.77
   0  15 -17    2.64    2.28
   0 -15  17    0.92    1.60
   0 -15 -17   -1.28    2.09
   0 -15 -17   -1.34    1.53
   0 -15 -17    0.70    1.49
   0  15 -17   -1.62    1.33
   0 -15  17   -0.79    1.64
   0  15  17   -0.83    1.77
   0  15 -17   -0.81    1.92
   0 -15 -17    3.01    1.82
   0 -15 -18    5.61    1.72
   0  15  18    1.93    1.68
   0  15 -18    4.12    2.02
   0 -15  18    5.48    1.71
   0 -15 -18    4.22    1.83
   0 -15 -18    3.49    1.65
   0  15 -18    1.61    1.09
   0  15  18    2.76    1.51
   0 -15  18    2.98    1.51
   0  15 -18    0.96    1.54
   0  15  18    3.15    1.23
   0 -15 -18    4.02    1.73
   0  15  19   -0.02    1.23
   0 -15 -19    0.49    1.03
   0  15 -19    0.17    1.50
   0 -15  19   -0.54    1.14
   0 -15 -19    2.92    1.56
   0 -15 -19   -0.27    1.26
   0  15  19   -1.62    0.77
   0  15 -19    1.95    1.07
   0  15 -19    1.38    1.58
   0 -15  19   -0.88    1.10
   0  15  19    0.15    1.25
   0  15  19    0.22    0.86
   0 -15 -19    0.78    1.32
   0  15 -20    1.31    1.25
   0  15  20   -0.01    1.06
   0 -15  20    0.94    1.05
   0 -15 -20   -0.82    1.19
   0 -15 -20    1.63    1.34
   0  15  20    1.22    0.98
   0  15 -20    0.22    1.20
   0 -15  20   -0.01    0.81
   0  15  20    0.06    0.73
   0  15  20   -1.02    1.12
   0 -15 -20   -0.18    1.15
   0  15 -20   -0.21    0.94
   0  15 -21    2.51    1.04
   0 -15  21    0.39    0.72
   0 -15  21    0.23    0.76
   0 -15 -21   -0.06    0.90
   0  15  21    2.97    0.98
   0  15  21    1.29    0.88
   0 -15  21    1.61    0.64
   0  15 -21    0.81    0.98
   0 -15 -21    2.59    1.20
   0  15 -21    2.57    0.94
   0  15 -22   -1.45    0.80
   0 -16   0  153.83    7.97
   0 -16   0  164.39    7.64
   0 -16   0  149.92    7.12
   0  16   0  156.99    8.18
   0  16   0  136.74    7.25
   0 -16  -1   33.72    3.72
   0 -16   1   32.54    3.52
   0 -16  -1   34.95    4.14
   0  16  -1   29.64    3.88
   0 -16  -1   32.27    3.48
   0 -16   1   30.59    3.51
   0  16   1   29.97    4.08
   0 -16   1   30.32    3.88
   0  16  -1   35.72    4.05
   0  16   1   43.14    4.15
   0  16  -2  168.11    8.45
   0 -16  -2  165.47    8.35
   0 -16  -2  183.62    8.09
   0  16   2  163.72    8.15
   0 -16   2  171.49    7.96
   0 -16   2  170.51    8.41
   0  16  -2  158.36    8.00
   0  16   2  162.63    7.61
   0  16  -3    4.62    1.98
   0 -16  -3    7.14    2.37
   0  16   3    5.96    2.08
   0 -16   3    4.33    1.90
   0 -16  -3    4.91    1.97
   0 -16   3    7.12    2.43
   0  16  -3    7.89    2.38
   0  16   3    4.91    1.69
   0  16  -4  152.35    8.23
   0 -16  -4  146.84    7.70
   0 -16  -4  144.28    7.40
   0  16   4  149.05    7.61
   0 -16   4  139.29    7.64
   0 -16   4  147.78    8.11
   0  16  -4  130.88    7.50
   0  16   4  148.66    6.99
   0  16  -5    0.31    1.72
   0 -16  -5   -1.16    1.85
   0  16   5    0.50    1.71
   0  16   5    0.30    1.41
   0 -16   5   -0.90    1.91
   0 -16   5    2.26    2.04
   0 -16  -5    4.21    2.26
   0  16  -5   -1.54    1.38
   0  16  -5    1.47    2.13
   0  16   5   -0.36    1.24
   0  16  -6   -0.46    2.10
   0 -16  -6    2.49    2.09
   0  16   6    4.77    2.19
   0  16   6    3.56    1.85
   0 -16  -6    2.88    2.15
   0  16  -6    3.71    1.83
   0 -16   6    4.73    2.27
   0 -16   6    2.88    1.51
   0  16  -6    2.82    1.85
   0  16   6    4.52    1.53
   0  16   7    0.44    1.36
   0 -16  -7    3.95    2.23
   0 -16   7    0.58    2.23
   0  16  -7    0.45    1.57
   0 -16   7   -0.67    1.79
   0  16  -7    0.76    1.89
   0  16   7   -0.60    1.80
   0 -16  -7    1.84    1.92
   0  16   8  104.23    6.48
   0 -16  -8  104.49    5.95
   0 -16  -8  100.89    6.49
   0  16   8  104.99    6.22
   0  16  -8   92.84    6.66
   0 -16   8   88.49    6.11
   0 -16   8  107.25    7.11
   0  16  -8   90.18    7.06
   0 -16  -9   16.45    2.69
   0  16   9   14.87    2.79
   0 -16  -9   18.97    3.37
   0  16   9   17.05    2.90
   0 -16  -9   17.74    3.35
   0 -16   9   16.84    3.28
   0  16  -9   13.73    2.85
   0 -16   9   12.03    2.59
   0  16  -9   11.02    2.91
   0  16  10   68.74    5.35
   0 -16 -10   64.58    4.46
   0 -16 -10   57.72    4.98
   0 -16 -10   48.17    4.69
   0  16  10   68.84    5.12
   0 -16 -10   57.34    4.51
   0 -16  10   65.60    5.75
   0  16 -10   58.87    5.49
   0 -16  10   53.43    4.73
   0  16 -10   60.63    5.99
   0  16  11   13.80    2.84
   0 -16 -11   17.15    2.69
   0 -16 -11   25.23    3.63
   0  16  11   16.65    2.63
   0 -16 -11   13.67    2.52
   0 -16 -11   19.09    3.46
   0 -16  11   12.39    2.45
   0  16 -11   13.41    3.00
   0 -16  11   17.60    3.21
   0  16 -11   13.52    3.17
   0 -16  12   35.03    3.61
   0  16  12   51.19    4.64
   0 -16 -12   38.11    3.63
   0 -16 -12   43.15    4.46
   0  16  12   50.43    4.24
   0 -16 -12   40.21    3.86
   0  16 -12   44.15    4.83
   0 -16  12   43.16    3.86
   0 -16  12   43.10    4.65
   0  16 -12   44.87    5.20
   0  16 -13    3.25    2.19
   0  16  13    2.57    1.94
   0 -16  13    2.49    1.65
   0 -16 -13   -1.55    2.65
   0 -16 -13    2.07    1.66
   0 -16 -13    2.65    1.60
   0  16  13    0.67    1.33
   0  16 -13    0.17    1.84
   0 -16  13    0.93    1.17
   0  16  13    0.88    2.09
   0 -16  13    0.56    1.66
   0 -16 -13   -1.97    1.58
   0  16  14   47.29    4.31
   0  16 -14   44.64    4.73
   0  16  14   48.74    4.07
   0 -16  14   38.95    3.71
   0 -16 -14   51.03    4.49
   0 -16 -14   43.58    3.68
   0  16  14   47.63    3.75
   0 -16 -14   43.44    3.83
   0 -16  14   53.72    4.69
   0  16 -14   42.11    4.40
   0  16  14   48.78    4.37
   0 -16 -14   47.42    3.77
   0  16  15   10.30    2.36
   0  16 -15   14.18    3.08
   0 -16  15   12.78    2.21
   0 -16 -15   11.12    2.13
   0 -16 -15   14.23    2.75
   0 -16 -15    9.39    2.04
   0  16 -15    8.71    2.33
   0 -16  15   10.96    2.33
   0  16  15   14.09    2.48
   0 -16 -15   10.04    2.12
   0  16 -16   33.66    3.93
   0  16  16   31.85    3.31
   0 -16  16   28.39    2.88
   0 -16 -16   28.98    2.75
   0 -16 -16   38.14    3.58
   0 -16 -16   27.64    2.79
   0  16  16   34.75    3.31
   0 -16  16   31.04    3.28
   0  16 -16   29.46    3.50
   0 -16 -16   29.55    2.89
   0 -16 -17    4.55    1.60
   0  16  17    9.07    1.91
   0  16 -17    7.36    2.16
   0 -16 -17    7.90    2.09
   0 -16 -17    4.37    1.44
   0 -16  17    7.45    1.67
   0  16  17    8.64    1.94
   0  16 -17    8.96    2.27
   0 -16  17    8.24    1.88
   0 -16 -17    5.95    1.59
   0 -16 -18   -1.20    1.12
   0  16  18    2.05    1.28
   0  16 -18    0.12    1.36
   0  16 -18   -0.12    0.72
   0 -16  18   -0.30    0.93
   0 -16 -18   -0.20    1.38
   0 -16 -18    2.56    1.15
   0 -16  18    0.62    0.92
   0  16 -18   -1.00    1.33
   0  16  18    0.65    1.13
   0  16  18   -0.30    0.88
   0  16 -18   -0.28    1.17
   0 -16 -18   -1.47    1.11
   0  16 -19    5.94    1.55
   0  16  19    3.63    1.20
   0 -16  19    5.42    1.23
   0 -16  19    3.50    1.09
   0 -16 -19    5.01    1.22
   0 -16 -19    5.59    1.41
   0  16  19    4.35    1.17
   0 -16  19    6.16    1.22
   0  16 -19    5.54    1.47
   0  16  19    4.52    1.15
   0  16  19    5.03    0.96
   0 -16 -19    7.58    1.41
   0  16 -19    4.95    1.31
   0  16 -20    5.33    1.15
   0 -16  20    6.25    1.07
   0 -16  20    5.81    0.99
   0 -16 -20    5.62    1.08
   0  16  20    5.15    1.01
   0 -16  20    5.56    0.93
   0  16  20    5.22    1.05
   0  16 -20    6.81    1.30
   0  16 -20    2.34    0.79
   0 -16 -20    6.57    1.13
   0 -17   0    0.22    1.41
   0  17   0   -0.41    1.78
   0 -17   0   -1.55    1.32
   0 -17   0    0.09    1.64
   0  17   0   -2.03    1.52
   0 -17  -1   -1.75    1.79
   0 -17   1    0.71    1.31
   0 -17  -1   -3.18    1.70
   0  17  -1    1.44    1.68
   0  17   1    1.63    1.96
   0 -17   1    0.86    1.87
   0 -17  -1    3.38    2.16
   0  17  -1    1.01    1.63
   0  17   1    0.44    1.27
   0 -17  -2    4.58    1.87
   0 -17   2    5.21    1.88
   0  17  -2    3.04    2.11
   0  17   2    4.98    2.13
   0 -17   2    0.52    1.73
   0 -17  -2    5.15    2.23
   0  17  -2    5.92    2.00
   0  17   2    6.27    1.90
   0  17  -3   11.05    2.45
   0 -17  -3   13.65    2.58
   0  17   3   12.91    2.85
   0  17  -3   12.69    3.17
   0 -17   3   13.79    2.61
   0 -17  -3   11.91    2.54
   0 -17   3   11.75    2.50
   0  17  -3   10.34    2.42
   0  17   3   11.86    2.32
   0  17  -4   52.86    4.79
   0 -17  -4   55.85    4.60
   0  17   4   48.96    4.44
   0 -17  -4   53.93    4.90
   0  17   4   46.84    4.44
   0 -17   4   47.41    4.45
   0  17  -4   52.50    4.99
   0 -17   4   47.96    4.43
   0  17  -4   49.84    4.58
   0  17   4   50.89    4.03
   0  17  -5   25.12    3.63
   0  17   5   24.63    3.34
   0 -17  -5   22.53    3.40
   0  17   5   18.07    2.99
   0 -17   5   24.48    3.41
   0 -17   5   19.57    3.16
   0 -17  -5   23.78    3.48
   0  17   5   25.88    2.94
   0  17  -5   20.76    3.17
   0  17  -6  148.10    8.34
   0  17   6  175.09    7.81
   0 -17  -6  154.68    7.63
   0  17   6  171.34    7.96
   0 -17  -6  164.80    8.01
   0 -17   6  153.97    7.93
   0  17  -6  147.71    7.50
   0  17  -6  150.74    7.88
   0  17  -7  134.59    7.93
   0 -17  -7  144.11    6.99
   0  17   7  141.40    7.32
   0 -17  -7  137.38    6.88
   0 -17  -7  126.42    6.92
   0  17   7  145.59    7.20
   0 -17   7  122.89    7.02
   0 -17   7  151.74    8.10
   0  17  -7  131.97    7.27
   0  17  -7  133.21    7.54
   0  17  -8   94.33    6.90
   0  17   8   98.30    6.27
   0 -17  -8   94.29    5.51
   0 -17  -8   86.44    5.83
   0  17   8   95.40    5.98
   0 -17  -8   84.65    5.78
   0 -17   8   83.87    5.76
   0  17  -8   86.43    6.08
   0 -17   8   95.29    6.51
   0  17  -8   84.98    6.15
   0  17  -9   19.82    3.59
   0  17   9   25.39    3.60
   0 -17  -9   25.52    2.94
   0 -17  -9   27.51    3.88
   0 -17  -9   25.45    3.40
   0  17   9   26.99    3.27
   0  17  -9   21.49    3.14
   0 -17   9   28.31    3.82
   0 -17   9   21.45    3.01
   0  17  -9   24.54    3.69
   0  17 -10    9.17    2.70
   0  17  10    9.57    2.38
   0 -17 -10   10.10    1.82
   0 -17 -10   12.13    3.05
   0  17  10   11.15    2.31
   0 -17 -10    8.56    2.44
   0 -17  10   10.55    2.17
   0  17 -10   11.91    2.49
   0 -17  10   10.40    2.69
   0  17 -10   11.42    3.03
   0  17 -11   -0.47    2.08
   0  17  11    1.09    2.10
   0 -17 -11   -0.28    2.20
   0  17  11    2.22    1.68
   0 -17  11   -1.72    2.13
   0 -17  11    0.90    1.37
   0  17 -11   -0.15    1.55
   0  17 -11    2.30    2.30
   0  17 -12   26.06    3.84
   0  17  12   20.99    2.97
   0 -17 -12   18.04    3.17
   0 -17 -12   18.22    2.44
   0  17  12   22.28    2.67
   0  17 -12   20.69    3.16
   0  17  12   24.56    3.35
   0 -17  12   17.16    2.95
   0 -17  12   21.20    2.56
   0  17 -12   17.65    3.34
   0  17 -13    3.51    1.89
   0  17  13    9.05    2.11
   0  17  13    8.13    2.06
   0  17  13    6.99    1.56
   0 -17 -13    6.10    1.70
   0 -17 -13   11.38    2.76
   0  17 -13    8.95    2.29
   0 -17  13    8.93    2.39
   0  17  13    6.35    1.89
   0  17 -13   12.66    2.93
   0  17  14    3.16    1.58
   0  17 -14    6.50    2.20
   0 -17 -14    4.39    1.29
   0 -17 -14    6.15    2.05
   0 -17 -14    4.39    1.42
   0  17  14    5.23    1.46
   0 -17  14    6.95    1.92
   0  17 -14    6.04    1.92
   0  17  14    5.00    1.85
   0 -17 -14   -2.47    1.36
   0  17 -14    6.39    2.16
   0  17  15    8.45    1.97
   0  17 -15    6.88    2.11
   0 -17 -15    6.00    1.44
   0 -17 -15   11.14    2.32
   0  17 -15    6.92    1.71
   0 -17  15    9.56    1.71
   0 -17  15   10.16    2.16
   0  17  15    8.00    1.92
   0  17 -15    9.84    2.18
   0 -17 -15    4.59    1.20
   0  17 -15    8.36    2.09
   0  17 -16    3.70    1.52
   0 -17 -16    4.25    1.69
   0  17  16    6.94    1.72
   0 -17 -16    4.59    1.65
   0 -17 -16    4.91    1.21
   0  17 -16    2.59    1.10
   0 -17  16    4.32    1.24
   0 -17  16    5.58    1.62
   0  17 -16    4.47    1.60
   0  17  16    6.08    1.68
   0 -17  16    4.48    1.38
   0  17 -16    4.07    1.51
   0 -17 -16    0.57    0.86
   0  17 -17   15.71    2.22
   0 -17 -17   12.97    1.83
   0  17  17   15.66    1.94
   0 -17  17   19.39    2.08
   0  17 -17   11.86    1.46
   0 -17  17   11.76    1.44
   0 -17 -17   12.83    1.53
   0 -17 -17   17.45    2.09
   0  17  17   17.49    1.93
   0  17 -17   13.14    1.99
   0 -17  17   17.86    2.01
   0  17  17   21.32    1.92
   0  17 -17   13.91    1.97
   0 -17 -17   14.11    1.57
   0 -17 -18    2.88    0.95
   0  17  18    7.21    1.34
   0  17 -18    8.63    1.65
   0 -17  18    8.73    1.38
   0 -17 -18    9.09    1.46
   0  17  18    7.77    1.26
   0  17  18    7.64    1.40
   0  17  18    6.76    1.01
   0  17 -18    6.97    1.47
   0  17 -18    7.18    1.38
   0  17 -19   16.08    1.68
   0 -17  19   18.80    1.49
   0  17 -19   17.84    1.54
   0  17  19   18.83    1.57
   0  17 -19   17.12    1.64
   0  18   0    1.14    1.78
   0 -18   0    1.03    1.20
   0 -18   0    1.83    1.69
   0  18   0    1.48    1.31
   0 -18   1   34.80    3.91
   0 -18  -1   36.02    3.87
   0 -18  -1   37.62    3.65
   0  18   1   33.97    3.83
   0  18  -1   36.45    3.98
   0 -18   1   35.37    3.32
   0  18  -1   39.58    3.78
   0  18   1   36.67    3.51
   0 -18  -2   45.64    4.01
   0 -18  -2   44.16    4.27
   0 -18   2   45.34    4.43
   0  18   2   42.14    3.69
   0  18  -2   37.98    3.83
   0 -18   2   40.26    3.68
   0  18   2   43.05    4.18
   0  18  -2   43.77    4.39
   0  18  -3   52.83    4.95
   0  18   3   50.73    4.30
   0 -18   3   45.80    3.95
   0 -18  -3   48.41    4.14
   0  18   3   50.09    4.41
   0 -18  -3   47.11    4.09
   0 -18   3   55.98    4.80
   0 -18  -3   54.39    4.80
   0  18  -3   46.10    4.07
   0  18  -3   49.97    4.37
   0  18   3   52.19    3.98
   0 -18   4   36.85    3.66
   0  18  -4   37.42    4.19
   0  18   4   37.82    3.78
   0 -18  -4   33.54    3.76
   0 -18   4   38.34    4.01
   0  18   4   37.49    3.82
   0 -18  -4   38.75    4.01
   0 -18  -4   36.12    3.60
   0  18  -4   35.42    3.73
   0  18  -4   35.24    3.91
   0  18   4   37.57    3.29
   0  18   5  109.69    6.05
   0 -18   5  103.56    5.97
   0  18  -5  104.89    6.62
   0 -18  -5  109.91    6.10
   0 -18  -5  105.20    5.91
   0 -18  -5  114.54    6.48
   0 -18  -5  103.98    5.99
   0  18   5  110.17    6.12
   0 -18   5  108.47    6.40
   0  18  -5   98.06    6.19
   0  18  -5  104.16    6.15
   0  18  -6    4.06    1.75
   0  18  -6    4.38    2.43
   0 -18  -6    0.74    1.84
   0  18   6    4.37    2.19
   0 -18   6    3.53    2.03
   0 -18  -6    7.56    2.37
   0 -18  -6    1.11    1.76
   0  18   6    4.95    1.99
   0 -18   6    2.15    1.61
   0  18  -6    2.64    1.91
   0  18  -7    3.21    2.03
   0  18  -7    1.47    2.21
   0 -18  -7    3.07    1.92
   0  18   7    1.14    1.83
   0 -18   7    3.61    2.14
   0 -18  -7    5.03    2.35
   0 -18  -7    5.71    2.11
   0  18   7    2.85    1.71
   0  18  -7    2.21    1.60
   0 -18   7    1.74    1.39
   0  18  -7    2.33    2.04
   0  18  -8    6.55    1.96
   0  18   8   13.48    2.66
   0 -18  -8    9.63    2.18
   0 -18   8   11.74    2.64
   0  18  -8   11.55    2.81
   0 -18  -8    9.78    2.30
   0 -18  -8    9.90    2.41
   0  18   8   12.06    2.30
   0  18  -8   10.53    2.31
   0 -18   8    7.82    1.77
   0  18  -8   10.20    2.63
   0  18  -9  145.40    7.64
   0  18  -9  135.53    7.21
   0  18   9  155.39    7.05
   0 -18   9  154.63    7.34
   0 -18  -9  146.46    6.07
   0 -18  -9  150.59    6.74
   0  18   9  161.05    6.88
   0 -18   9  122.73    6.08
   0  18  -9  134.96    6.74
   0  18  -9  145.64    7.30
   0  18 -10   26.00    3.42
   0  18 -10   26.16    3.38
   0 -18  10   31.52    3.61
   0  18  10   34.93    3.61
   0 -18 -10   27.19    2.65
   0 -18 -10   29.69    3.35
   0 -18  10   27.29    2.83
   0  18  10   31.96    3.24
   0  18 -10   23.79    3.04
   0  18 -10   27.03    3.41
   0  18 -11   45.18    4.46
   0 -18  11   50.57    4.12
   0  18  11   59.97    4.38
   0  18 -11   48.42    4.15
   0 -18 -11   55.07    4.02
   0  18  11   58.43    3.94
   0 -18  11   49.65    3.38
   0  18  11   56.65    4.21
   0  18 -11   46.77    3.98
   0  18 -11   49.09    4.26
   0  18  12   15.55    2.39
   0  18 -12   14.01    2.79
   0  18 -12   18.04    2.62
   0  18  12   12.64    2.25
   0 -18  12   22.58    2.92
   0 -18 -12   17.11    2.60
   0  18  12   14.80    2.04
   0  18  12   15.93    2.38
   0  18 -12   10.33    2.06
   0  18 -12   14.57    2.55
   0  18 -13    0.92    1.43
   0  18  13    4.18    1.50
   0  18 -13    6.59    1.79
   0 -18  13    6.64    1.99
   0 -18 -13    4.13    1.84
   0  18  13    3.27    1.18
   0  18  13    3.98    1.68
   0  18 -13    2.27    1.34
   0  18 -13    5.08    1.97
   0  18 -14    0.11    1.37
   0  18  14    2.11    1.33
   0 -18 -14    0.06    1.46
   0  18 -14   -0.07    1.06
   0 -18  14    2.39    1.53
   0  18 -14   -0.73    1.02
   0  18  14    1.61    1.23
   0  18 -14    2.05    1.31
   0  18  15    0.46    0.93
   0  18 -15   -1.83    1.43
   0 -18 -15   -0.14    1.21
   0 -18 -15    3.42    1.40
   0  18 -15    2.25    0.98
   0 -18  15    1.32    1.11
   0  18  15    4.10    1.28
   0  18 -15    1.71    1.06
   0  18 -15    2.42    1.25
   0  18 -16    1.48    1.02
   0  18  16    2.76    1.03
   0 -18 -16    1.50    0.96
   0 -18 -16    2.20    1.12
   0  18 -16   -0.85    0.71
   0 -18  16    2.38    1.16
   0  18  16    1.91    0.98
   0  18 -16    1.26    0.97
   0  18  16    1.37    0.85
   0  18 -16    0.80    0.95
   0  18  17   17.06    1.54
   0  18 -17   14.91    1.71
   0  18  17   13.13    1.35
   0 -18  17   15.87    1.56
   0  18  17   14.05    1.45
   0  18 -17   12.81    1.46
   0 -18 -17   14.23    1.47
   0  19   0   -1.27    1.76
   0 -19   0    3.69    1.90
   0  19   0   -0.51    1.25
   0  19   1    6.08    1.89
   0 -19   1    5.01    1.50
   0  19  -1    6.66    2.09
   0  19   1    7.10    2.14
   0 -19  -1    6.62    1.96
   0 -19   1    6.18    2.02
   0  19   1    6.86    1.62
   0  19  -1    5.88    1.73
   0  19   2    4.43    1.67
   0 -19   2    3.95    1.60
   0  19  -2    1.77    1.90
   0 -19  -2    0.70    1.30
   0 -19  -2    4.08    1.62
   0  19   2    1.93    1.53
   0 -19   2    3.75    1.78
   0 -19  -2    1.83    1.73
   0  19  -2    2.85    1.65
   0  19   2    2.55    1.34
   0 -19  -3   16.92    2.74
   0  19   3   14.32    2.52
   0  19  -3   14.30    2.80
   0 -19   3   13.59    2.09
   0 -19  -3   12.48    2.22
   0  19   3   17.30    2.74
   0 -19  -3   11.95    2.31
   0 -19  -3   14.67    2.69
   0 -19   3   13.28    2.38
   0  19  -3   12.65    2.28
   0  19   3   13.32    1.95
   0 -19   4    5.65    1.70
   0  19   4    3.15    1.76
   0  19  -4    1.85    1.92
   0 -19  -4    2.76    1.88
   0 -19  -4   -0.80    1.62
   0 -19  -4    3.17    1.58
   0  19   4    0.97    1.65
   0 -19   4    0.87    1.32
   0  19  -4    4.36    1.80
   0  19  -5   20.68    2.63
   0  19   5   24.60    3.04
   0 -19   5   19.34    2.56
   0 -19  -5   18.88    2.78
   0  19  -5   21.51    3.17
   0 -19  -5   18.28    2.59
   0 -19  -5   15.93    2.48
   0  19   5   18.42    2.72
   0 -19   5   16.74    2.58
   0  19  -5   20.58    2.73
   0 -19   6   50.20    3.90
   0 -19  -6   52.82    3.94
   0  19   6   53.54    4.29
   0  19  -6   49.25    4.44
   0 -19  -6   48.99    3.72
   0 -19  -6   41.82    3.58
   0  19   6   51.10    3.97
   0 -19   6   41.11    3.61
   0  19  -6   43.67    3.85
   0  19  -6   44.16    3.75
   0 -19   7  104.26    5.48
   0  19   7  105.21    5.60
   0 -19  -7  100.80    5.07
   0  19  -7   95.69    5.88
   0 -19  -7   96.16    5.04
   0 -19   7   87.51    4.93
   0  19   7  107.27    5.40
   0  19  -7   97.66    5.58
   0  19  -7   97.56    5.60
   0 -19  -8   23.64    2.52
   0  19   8   26.15    2.99
   0 -19   8   21.06    2.85
   0  19  -8   20.74    2.93
   0 -19  -8   21.01    2.73
   0 -19   8   18.94    2.40
   0  19   8   21.23    2.52
   0  19  -8   21.87    2.85
   0  19  -8   22.06    2.84
   0  19   9   68.18    4.35
   0  19  -9   52.91    4.09
   0 -19  -9   57.63    3.45
   0 -19   9   53.12    4.06
   0 -19  -9   62.04    3.96
   0  19   9   62.72    3.99
   0 -19   9   50.69    3.34
   0  19  -9   53.92    4.27
   0  19  -9   51.75    4.04
   0  19 -10    3.85    1.51
   0 -19  10    5.29    1.27
   0 -19  10    6.80    1.84
   0  19  10    7.86    1.82
   0  19 -10    6.23    2.03
   0 -19 -10    8.43    1.88
   0  19  10    5.49    1.41
   0 -19  10    4.95    1.17
   0  19  10    7.48    1.98
   0  19 -10    2.98    1.20
   0  19 -10    6.25    1.87
   0  19 -11    0.81    1.36
   0  19  11    2.31    1.24
   0  19 -11    0.44    1.24
   0 -19  11    0.71    1.51
   0  19  11    0.48    1.29
   0 -19  11    1.88    0.97
   0 -19 -11    0.10    1.50
   0  19  11    0.38    0.96
   0  19  11    0.89    1.43
   0  19 -11    0.01    0.88
   0  19 -11    0.06    1.25
   0  19  12   -0.60    1.10
   0  19 -12    0.13    1.17
   0  19 -12   -1.06    1.13
   0 -19  12    2.06    1.41
   0 -19 -12   -0.06    1.29
   0  19  12   -1.72    1.01
   0  19 -12    1.93    0.89
   0  19  12   -0.79    1.32
   0  19 -12    0.76    1.27
   0  19 -13    8.03    1.78
   0 -19 -13    7.93    1.68
   0  19  13   10.21    1.65
   0 -19 -13    9.07    1.55
   0 -19  13   12.20    1.85
   0  19 -13   10.28    1.56
   0  19  13   10.95    1.72
   0  19 -13    5.90    1.20
   0  19 -13    8.91    1.67
   0 -19 -14    0.40    1.02
   0  19 -14    1.31    0.94
   0  19  14    0.65    0.75
   0 -19 -14    0.55    0.99
   0  19 -14   -0.07    0.69
   0 -19  14   -1.33    1.07
   0  19  14    0.16    0.84
   0  19 -14    2.50    1.12
   0  19  15   26.99    1.81
   0 -19 -15   18.60    1.72
   0  19 -15   19.02    1.82
   0 -19  15   24.22    1.83
   0 -19 -15   24.72    1.82
   0  19  15   27.57    1.95
   0  19 -15   24.02    1.93
   0 -20   0   34.60    3.60
   0  20   0   29.42    3.01
   0  20   0   26.88    2.54
   0  20   0   26.43    2.88
   0 -20   0   29.56    3.09
   0  20   1   39.83    3.43
   0 -20  -1   43.62    3.76
   0 -20   1   44.44    4.02
   0  20  -1   33.88    3.28
   0  20  -1   35.54    2.90
   0  20   1   31.80    2.57
   0  20  -1   34.86    3.26
   0 -20   1   34.61    3.35
   0  20   1   37.45    3.29
   0 -20  -1   35.72    3.33
   0 -20  -2    1.37    1.81
   0 -20   2    3.10    1.10
   0  20   2    4.33    1.68
   0 -20   2    4.01    2.21
   0  20  -2    5.14    1.73
   0 -20   2    6.10    1.83
   0  20   2    4.21    1.20
   0  20  -2    3.22    1.24
   0  20   2    4.81    1.59
   0  20  -2    7.27    1.94
   0  20  -3   13.92    2.50
   0 -20   3    9.59    1.52
   0  20   3   13.22    2.26
   0 -20  -3   12.11    2.36
   0  20   3   11.65    2.02
   0 -20   3   10.15    1.96
   0  20  -3    9.07    1.84
   0 -20   4    5.47    1.44
   0  20  -4    4.14    1.88
   0  20   4    4.43    1.56
   0 -20  -4    3.56    1.63
   0 -20  -4    2.71    1.21
   0  20   4    3.68    1.48
   0 -20   4    2.98    1.19
   0  20  -4    4.93    1.45
   0 -20  -5   11.19    2.15
   0 -20   5    8.86    1.67
   0  20   5   10.62    2.08
   0 -20   5    9.79    2.16
   0  20  -5    8.85    2.10
   0 -20  -5    6.38    1.55
   0  20   5    9.06    1.77
   0 -20   5    6.49    1.56
   0  20  -5    7.23    1.65
   0  20  -6   -0.27    1.46
   0 -20   6   -0.65    1.51
   0  20   6    1.88    1.37
   0 -20   6    1.30    1.18
   0 -20  -6    1.20    1.27
   0 -20  -6    0.62    1.28
   0  20   6    0.63    1.20
   0 -20   6    0.39    0.89
   0  20  -6    1.45    1.23
   0  20  -7    2.49    1.14
   0 -20   7    1.87    1.15
   0  20   7    3.65    1.62
   0 -20  -7    0.53    1.16
   0 -20   7    2.19    1.47
   0  20  -7    0.88    1.57
   0 -20  -7    1.29    1.19
   0  20   7    1.06    1.06
   0 -20   7    2.24    1.02
   0  20  -7    2.84    1.33
   0  20  -8    2.35    1.14
   0 -20   8    1.20    1.20
   0 -20   8    0.72    1.13
   0 -20  -8    0.13    1.06
   0  20   8    1.27    1.18
   0  20  -8   -0.04    1.21
   0 -20  -8    1.62    1.19
   0  20   8    1.54    1.14
   0 -20   8    1.48    0.84
   0  20  -8   -0.18    1.14
   0  20  -9    2.14    0.97
   0  20   9    3.93    1.33
   0  20  -9    6.16    1.55
   0 -20   9    5.12    1.30
   0 -20   9    6.02    1.22
   0 -20  -9    6.27    1.49
   0  20   9    7.78    1.42
   0  20   9    7.22    1.61
   0  20  -9    6.61    1.61
   0  20  10    4.02    1.08
   0  20 -10    2.32    1.03
   0  20 -10    5.38    1.41
   0  20  10    5.09    1.34
   0 -20  10    5.75    1.39
   0 -20  10    4.58    1.01
   0 -20 -10    4.63    1.31
   0  20  10    5.01    1.14
   0  20  10    3.79    1.19
   0  20 -10    3.22    1.17
   0  20 -11    6.23    1.26
   0 -20 -11    8.85    1.60
   0  20  11    6.23    1.08
   0 -20 -11    7.96    1.42
   0  20 -11    6.16    1.32
   0 -20  11    6.05    1.27
   0  20  11    7.57    1.36
   0  20 -11    4.60    1.16
   0  20  12    0.79    0.59
   0 -20 -12   -0.41    0.90
   0  20 -12    1.38    0.83
   0 -20 -12    0.64    0.84
   0  20  12   -0.49    0.79
   0  20 -12    1.55    0.74
   0  20 -12    1.42    0.84
   0 -20  12    1.42    0.85
   0 -20 -13    4.26    0.99
   0  20  13    5.49    0.93
   0  20 -13    4.40    0.90
   0  21   0    0.93    0.66
   0  21   0   -0.83    1.19
   0  21   0   -0.76    1.20
   0 -21   0    1.64    1.49
   0  21  -1    2.50    0.93
   0  21  -1    4.75    1.32
   0  21   1    1.18    1.15
   0  21  -1    2.21    1.09
   0  21   1    0.88    1.14
   0 -21  -1    4.31    1.78
   0  21  -1    1.94    1.09
   0 -21   1    0.30    1.51
   0  21  -2   12.30    1.49
   0  21   2   15.13    1.96
   0  21  -2   13.07    1.92
   0 -21   2   14.53    2.21
   0  21  -2   13.87    1.93
   0  21   2   13.18    1.88
   0 -21  -2   15.13    2.21
   0  21  -2   13.61    1.95
   0  21  -3   20.55    2.20
   0  21   3   22.93    2.24
   0 -21   3   22.30    2.49
   0 -21  -3   22.77    2.27
   0  21  -3   22.54    2.44
   0  21  -3   20.23    2.14
   0  21   3   21.54    2.29
   0 -21  -3   15.06    1.69
   0  21  -3   19.08    1.82
   0  21   4    0.88    1.02
   0  21  -4    2.29    1.19
   0  21  -4    3.92    1.49
   0 -21   4    1.79    1.32
   0  21  -4    1.26    0.95
   0  21   4    3.51    1.37
   0 -21  -4    1.41    1.22
   0 -21  -4    0.84    1.03
   0  21  -4    1.26    0.80
   0  21   5   55.63    3.13
   0  21  -5   52.67    3.30
   0  21  -5   39.73    2.65
   0 -21   5   55.80    3.30
   0 -21  -5   53.75    2.98
   0  21   5   52.81    3.19
   0  21  -5   49.62    3.26
   0  21  -5   43.28    2.72
   0  21  -6   10.89    1.59
   0  21   6   10.39    1.44
   0  21  -6    8.26    1.59
   0 -21  -6   10.16    1.40
   0  21  -6   11.09    1.44
   0 -21   6   10.43    1.61
   0  21   6   12.21    1.72
   0 -21   6    6.07    1.05
   0  21  -6   10.93    1.47
   0  21   7   40.31    2.29
   0 -21  -7   39.89    2.71
   0  21   7   50.19    2.67
   0  21  -7   48.44    2.96
   0 -21   7   37.97    2.26
   0 -21  -7   43.78    2.32
   0  21  -7   48.95    3.04
   0  21  -7   40.25    2.22
   0 -21   7   56.81    2.81
   0  21   7   51.22    2.94
   0  21   7   52.76    2.96
   0  21  -7   40.78    2.54
   0 -21  -8   -0.93    0.99
   0  21  -8   -0.19    0.78
   0  21   8    1.06    0.67
   0  21  -8    0.29    0.87
   0  21   8   -0.89    0.92
   0  21   8    0.60    0.78
   0  21  -8    0.37    0.73
   0 -21  -9   11.07    1.44
   0  21  -9   13.38    1.54
   0  21   9   12.31    1.37
   0  21  -9   11.24    1.29
   0  21  -9   12.95    1.46
   0  22   0    4.64    1.08
   0 -22   0    6.04    1.27
   0  22   0    7.83    1.20
   0 -22   1   14.35    1.65
   0  22  -1   13.46    1.41
   0  22   1   14.52    1.49
   0 -22  -1   16.15    1.74
   0  22  -1   14.48    1.50
   0  22   1   15.32    1.53
   0 -22  -2    3.34    1.06
   0  22   2   -0.14    0.72
   0 -22   2    3.39    1.06
   0  22  -2    3.15    0.95
   0  22   2    2.19    0.78
   0 -22   3    2.45    0.99
   0  22   3    0.70    0.68
   0  22   3    1.97    0.75
   0  22  -3    2.58    0.88
   0  22  -4   17.22    1.58
   0  22   4   17.72    1.54
   0  22   4   14.89    1.43
  -1   0  30   -1.15    0.65
  -1   0  29    1.54    0.94
   1   0 -29    2.31    1.14
   1   0 -29    3.73    1.22
  -1   0  29    0.06    0.57
  -1   0  28   -0.47    1.31
   1   0 -28    0.47    1.35
   1   0 -28    0.65    1.59
   1   0 -28    0.82    1.41
  -1   0  28   -0.33    0.70
  -1   0  28   -1.09    0.96
  -1   0  27    4.08    1.85
   1   0 -27    1.55    1.75
   1   0 -27    2.40    1.96
   1   0 -27    2.70    1.85
  -1   0  27    3.52    1.38
  -1   0  27    0.62    1.04
  -1   0  26   -0.33    1.25
  -1   0  26   -0.54    1.29
   1   0 -26    0.86    1.89
   1   0 -26   -0.48    2.24
   1   0 -26    1.37    2.10
  -1   0  26   -2.03    1.66
   1   0 -26   -0.80    1.25
  -1   0  25    4.33    1.83
  -1   0  25    2.40    1.54
   1   0 -25   -1.28    2.07
   1   0 -25    1.35    2.03
   1   0 -25    1.73    2.38
  -1   0  25    0.75    1.86
   1   0 -25   -1.39    1.57
   1   0 -24    0.38    2.05
   1   0 -24   -1.04    2.29
   1   0 -24    2.35    2.04
  -1   0  24   -0.80    1.54
  -1   0  24   -1.71    1.32
  -1   0  24    1.61    1.59
   1   0 -24   -2.41    2.04
  -1   0  24   -0.79    1.97
   1   0 -23    2.61    2.28
   1   0 -23    1.02    2.05
   1   0 -23    1.27    2.29
  -1   0  23    3.54    2.15
  -1   0  23    1.07    1.50
  -1   0  23    0.31    1.26
  -1   0  23    2.34    1.54
   1   0 -23   -1.03    1.96
  -1   0  23    2.32    1.95
  -1   0  22    1.17    1.77
   1   0 -22    0.51    2.23
   1   0 -22    1.43    2.02
   1   0 -22   -0.86    2.12
  -1   0  22   -2.00    1.82
  -1   0  22    1.80    1.56
  -1   0  22    0.35    1.12
  -1   0  22    0.76    1.60
   1   0 -22   -0.83    1.70
   1   0 -21    4.51    2.09
  -1   0  21    3.87    2.06
   1   0 -21    3.17    2.50
   1   0 -21    1.06    1.94
   1   0 -21    6.24    2.51
   1   0 -21    2.62    2.05
  -1   0  21   -0.58    1.58
  -1   0  21    1.10    1.56
  -1   0  21    2.89    1.69
  -1   0  21    3.17    1.69
  -1   0  20    1.48    1.61
   1   0 -20   -1.38    2.18
   1   0 -20   -2.09    2.14
   1   0 -20   -1.21    1.97
   1   0 -20    0.45    1.86
  -1   0  20    2.88    4.28
  -1   0  20   -2.99    5.06
  -1   0  20    2.04    1.81
   1   0 -20    0.86    1.67
  -1   0  20    0.10    1.28
   1   0 -20   -7.61    4.17
   1   0 -19    7.41    2.40
   1   0 -19    7.43    2.36
   1   0 -19   11.00    2.88
  -1   0  19    7.52    1.94
   1   0 -19    7.76    2.80
  -1   0  19   15.97    5.55
  -1   0  19   11.18    2.39
   1   0 -19    9.55    2.38
  -1   0  19    8.92    2.00
   1   0 -19    7.18    4.53
   1   0 -18    0.59    1.58
   1   0 -18   -1.03    1.61
   1   0 -18    0.62    1.66
   1   0 -18    1.40    1.67
   1   0 -18   -1.87    1.80
  -1   0  18    0.71    1.07
  -1   0  18   -0.24    3.30
  -1   0  18   -1.88    1.39
   1   0 -18   -3.98    4.60
  -1   0  18   -0.17    1.02
  -1   0  17   26.83    7.00
   1   0 -17   20.40    6.37
  -1   0  16    1.70    2.13
  -1   0  16    0.09    3.52
   1   0 -16   -0.33    3.12
  -1   0  15    6.79    2.85
  -1   0  15   14.06    5.17
   1   0 -15   12.23    4.38
  -1   0  14    0.43    3.46
   1   0 -14   -2.37    3.66
  -1   0  13  420.66   18.98
   1   0 -13  380.20   14.00
   1   0 -13  397.17   19.33
  -1   0  12   -4.83    4.10
   1   0 -12    1.86    3.87
  -1   0  11   99.23    9.03
   1   0 -11  101.87    8.94
  -1   0  10   -1.19    3.24
  -1   0  10    2.94    3.65
   1   0 -10    1.41    3.16
  -1   0   9 1479.66   28.78
  -1   0   9 1466.94   30.23
   1   0  -9 1415.17   28.79
  -1   0   8   -0.08    2.90
  -1   0   8    2.12    3.27
   1   0  -8    0.19    1.87
   1   0  -8    0.75    2.71
  -1   0   7  682.95   17.32
  -1   0   7  649.98   17.57
   1   0  -7  617.07   16.73
   1   0  -7  659.23   15.00
  -1   0   6   -2.20    2.94
   1   0  -6    2.64    1.97
  -1   0   6   -0.37    2.87
   1   0  -6   -1.72    2.52
   1   0  -6    2.04    2.41
  -1   0   5  104.80    6.10
  -1   0   5  113.20    6.33
   1   0  -5  105.24    5.90
   1   0  -5  100.32    6.25
   1   0  -5  112.72    5.47
   1   0  -4    1.61    1.71
  -1   0   4    3.36    2.18
  -1   0   4    0.14    2.22
   1   0  -4    0.33    1.72
   1   0  -4    0.92    1.96
  -1   0   3 3307.27   26.82
   1   0  -3 3256.84   24.78
   1   0  -2    0.09    0.66
  -1   0   2    0.49    0.79
   1   0  -2   -0.01    0.80
   1   0  -2    0.40    0.61
  -1   0   1 2489.99   17.50
   1   0  -1 2478.08   16.47
   1   0  -1 2438.90   15.12
   1   0   0    0.13    0.38
   1   0   1 2539.94   17.60
   1   0   1 2521.39   15.56
   1   0   2    0.70    0.42
   1   0   2    0.23    0.63
  -1   0  -2    0.37    0.49
   1   0   3 2569.04   21.41
   1   0   3 2628.54   16.70
   1   0   4    1.22    1.23
   1   0   4    0.70    2.04
  -1   0  -4    1.95    1.63
  -1   0  -4    0.23    2.07
   1   0   5   65.95    4.61
  -1   0  -5   61.12    4.83
  -1   0  -5   68.25    4.61
   1   0   6   -1.60    2.52
  -1   0  -6   -1.41    2.45
  -1   0  -6   -0.55    1.85
   1   0   7 1815.81   27.09
  -1   0  -7 1803.94   28.05
   1   0   8   -1.44    2.51
   1   0   8    0.69    1.60
  -1   0  -8    0.26    2.46
  -1   0  -8   -0.40    2.71
   1   0   9 2512.19   36.63
   1   0   9 2491.74   30.02
  -1   0  -9 2517.23   37.90
  -1   0  -9 2571.82   39.83
   1   0  10    1.55    3.20
   1   0  10   -1.84    1.81
  -1   0 -10   -1.08    3.44
   1   0  11   21.13    4.59
   1   0  11   21.32    3.49
  -1   0 -11   15.30    5.36
   1   0  12   -0.59    1.77
   1   0  12   -1.96    3.58
  -1   0 -12   -0.03    2.34
  -1   0 -12    0.27    3.37
   1   0  13 1148.51   30.77
   1   0  13 1210.83   25.15
  -1   0 -13 1157.49   27.97
  -1   0 -13 1138.77   32.70
  -1   0 -14   -0.49    2.19
   1   0  14   -1.17    3.17
  -1   0 -14    1.89    4.24
   1   0  15   90.98    9.97
  -1   0 -15   84.64    8.38
  -1   0 -15   82.03    9.84
  -1   0 -16    4.05    2.79
   1   0  16    1.87    4.34
  -1   0 -16   -0.04    3.64
   1   0  17    4.67    3.06
  -1   0 -17   10.00    4.34
  -1   0 -18    0.92    1.46
  -1   0 -18    0.00    1.84
  -1   0 -18    0.76    1.59
  -1   0 -18   -1.69    1.86
   1   0  18    0.06    1.08
   1   0  18   -2.88    4.18
   1   0  18   -1.22    3.47
   1   0  18    0.08    1.19
   1   0  18    1.13    1.33
  -1   0 -18   -3.12    4.22
  -1   0 -19    2.79    1.92
   1   0  19    1.74    1.30
  -1   0 -19    4.47    2.12
  -1   0 -19    5.04    2.25
   1   0  19    1.72    1.30
  -1   0 -19    4.41    2.30
   1   0  19   -2.88    3.78
   1   0  19    8.73    5.95
   1   0  19    4.82    1.79
   1   0  19    1.38    1.15
   1   0  19    4.04    1.68
  -1   0 -19    3.78    3.55
  -1   0 -20    1.22    1.91
   1   0  20   -0.12    1.12
  -1   0 -20    0.09    1.89
  -1   0 -20    0.61    2.08
  -1   0 -20    0.41    1.79
  -1   0 -20   -0.98    2.29
   1   0  20   -0.13    1.28
   1   0  20   -8.36    4.00
   1   0  20    0.28    3.00
   1   0  20    0.90    1.52
   1   0  20   -0.27    1.38
   1   0  20   -1.81    1.36
  -1   0 -20   -2.52    3.89
   1   0  21   11.15    2.56
  -1   0 -21   13.81    3.24
   1   0  21    9.48    2.27
  -1   0 -21   14.21    3.29
  -1   0 -21    9.28    2.54
  -1   0 -21   10.83    2.97
   1   0  21   12.54    2.48
  -1   0 -21   11.82    2.58
   1   0  21   10.00    2.21
   1   0  22   -0.98    1.64
  -1   0 -22   -1.52    1.92
  -1   0 -22   -0.82    2.31
  -1   0 -22   -0.19    1.97
  -1   0 -22   -0.25    2.16
  -1   0 -22   -0.17    2.22
  -1   0 -22   -0.96    1.48
   1   0  22   -1.37    1.84
   1   0  22    1.17    1.28
  -1   0 -23    2.17    1.88
   1   0  23    1.08    1.95
  -1   0 -23    2.15    2.38
  -1   0 -23    2.05    2.23
  -1   0 -23    0.54    2.37
  -1   0 -23    1.41    1.95
   1   0  23    2.42    1.97
   1   0  23    0.73    1.02
   1   0  24    0.86    1.15
   1   0  24    0.13    1.77
  -1   0 -24    0.56    2.44
  -1   0 -24   -0.25    2.03
  -1   0 -24   -1.17    2.42
  -1   0 -24   -0.46    1.72
   1   0  24   -0.20    1.64
   1   0  25   -0.49    1.03
   1   0  25   -0.66    1.93
  -1   0 -25    1.15    2.19
  -1   0 -25   -1.54    2.66
  -1   0 -25    1.69    1.88
  -1   0 -25    3.02    2.26
   1   0  25    2.85    1.90
   1   0  26    0.11    0.98
   1   0  26   -0.43    1.57
   1   0  26   -0.44    1.56
  -1   0 -26   -0.54    1.73
  -1   0 -26   -0.20    2.00
  -1   0 -26    1.53    1.65
  -1   0 -26   -0.65    2.14
   1   0  27   -0.59    1.31
  -1   0 -27   -0.77    1.31
   1   0  27    1.35    1.34
  -1   0 -27    0.74    1.43
  -1   0 -27    1.82    1.92
  -1   0 -27   -0.65    1.88
   1   0  28    2.44    1.25
   1   0  28    0.06    0.98
  -1   0 -28   -1.13    1.23
  -1   0 -28   -0.87    1.39
  -1   0 -28   -0.30    1.52
  -1   0 -29    0.59    1.12
  -1   0 -29    1.58    1.17
  -1   0 -29    1.13    1.01
   1   0  29    0.04    0.89
   1   0  29   -1.48    0.91
  -1   1  29    0.90    0.83
   1  -1 -29    1.24    1.02
   1   1 -29    2.43    1.03
   1   1 -29    3.49    1.35
   1  -1 -29    1.25    0.95
  -1  -1  29    2.21    0.95
  -1   1  29    2.19    0.87
  -1   1  28    2.02    1.31
  -1  -1  28    1.77    1.36
   1   1 -28   -0.54    1.29
   1  -1 -28    2.59    1.55
   1   1 -28    1.71    1.59
   1  -1 -28    1.64    1.39
   1  -1 -28    1.37    1.38
  -1   1  28    2.79    1.04
  -1  -1  28    1.55    0.89
  -1   1  28    0.85    0.89
  -1  -1  28    1.15    0.92
  -1  -1  27    4.61    1.80
  -1   1  27    2.80    1.62
   1   1 -27    1.00    1.99
   1  -1 -27    5.04    2.10
   1  -1 -27    3.13    1.96
   1   1 -27    5.00    2.25
   1   1 -27    2.81    1.56
   1  -1 -27    0.84    1.78
  -1  -1  27    2.23    1.12
  -1   1  27    5.52    1.54
  -1  -1  27    3.43    1.34
  -1  -1  26    4.82    2.02
  -1   1  26   -1.43    1.60
   1   1 -26    0.04    1.39
   1   1 -26    1.56    2.13
   1   1 -26    2.93    2.11
   1  -1 -26    2.69    2.09
   1   1 -26    0.75    1.64
   1  -1 -26    2.91    2.20
   1  -1 -26    1.00    2.11
  -1   1  26    1.59    1.34
  -1   1  26   -1.52    1.61
  -1  -1  26    0.32    1.04
  -1  -1  26    0.83    1.13
   1   1 -25   -1.66    1.95
   1   1 -25    4.06    2.45
   1   1 -25    2.54    2.83
   1  -1 -25    5.56    2.29
   1  -1 -25    4.07    2.22
   1  -1 -25    5.31    2.52
  -1  -1  25    2.93    1.67
  -1   1  25    2.91    1.75
  -1  -1  25    3.15    1.72
  -1   1  25    3.59    1.56
   1   1 -25    4.73    1.81
  -1   1  25    2.76    2.10
  -1  -1  25    3.18    2.21
   1  -1 -25    1.41    1.32
   1   1 -24   -0.16    1.96
   1  -1 -24    1.76    2.49
   1  -1 -24   -1.35    2.25
   1   1 -24    1.67    2.49
   1   1 -24    3.44    2.51
  -1   1  24   -1.19    1.87
   1  -1 -24   -0.96    2.23
  -1   1  24    1.72    1.65
  -1  -1  24    0.92    1.29
  -1  -1  24    1.75    1.42
  -1  -1  24    3.31    1.38
  -1   1  24    0.70    1.35
   1   1 -24    1.74    1.79
   1  -1 -24    1.47    1.61
  -1  -1  24    2.46    2.16
  -1   1  24    0.59    1.80
   1   1 -23    4.63    2.64
  -1   1  23    6.51    2.07
   1   1 -23    7.31    2.68
   1  -1 -23    8.89    3.11
   1  -1 -23    7.44    2.97
   1   1 -23    4.49    2.54
   1  -1 -23   10.12    2.97
  -1  -1  23    6.78    2.05
  -1   1  23    5.40    2.00
  -1  -1  23    9.61    2.19
  -1   1  23    5.22    1.78
  -1  -1  23    6.21    2.14
  -1   1  23    5.16    1.67
   1   1 -23    2.00    1.91
  -1  -1  23    4.17    2.24
   1  -1 -23    5.13    2.33
  -1   1  23    2.40    2.16
  -1  -1  22    6.63    2.38
   1  -1 -22    6.51    2.78
   1  -1 -22    7.42    2.87
   1  -1 -22    4.19    2.45
   1   1 -22    6.11    2.82
   1   1 -22    4.29    2.40
  -1   1  22    3.90    1.92
   1   1 -22    6.17    2.81
   1   1 -22    3.53    1.81
  -1  -1  22    6.15    2.15
  -1   1  22    3.99    1.90
  -1   1  22    5.15    1.70
  -1  -1  22    4.40    1.73
  -1  -1  22    2.24    1.35
   1   1 -22    5.02    2.50
  -1   1  22    5.96    2.40
   1  -1 -22    6.11    2.33
  -1  -1  22    6.83    2.48
   1  -1 -21    2.14    2.13
   1   1 -21    2.13    2.16
  -1  -1  21    0.60    1.77
  -1   1  21    2.17    1.79
   1   1 -21    4.37    2.56
   1   1 -21    0.45    2.08
   1  -1 -21   -0.19    2.03
   1  -1 -21    2.89    2.37
   1  -1 -21    1.68    1.91
   1  -1 -21    1.39    1.34
  -1  -1  21    1.83    1.63
   1  -1 -21    0.21    1.71
  -1   1  21    3.02    1.87
   1   1 -21    0.95    1.71
  -1  -1  21    1.15    1.84
  -1   1  21    0.59    1.42
   1   1 -21    1.20    1.34
   1  -1 -21    2.37    1.59
  -1  -1  21    2.95    1.79
  -1  -1  21    2.16    1.62
  -1  -1  20   43.06    7.99
  -1   1  20   30.32    7.23
  -1  -1  20   20.63    6.27
  -1  -1  20   32.18    3.50
   1   1 -20   32.70    4.00
   1  -1 -20   25.73    3.18
  -1  -1  20   28.05    3.58
  -1   1  20   31.23    3.66
   1  -1 -20   31.57    4.01
   1   1 -20   29.52    3.99
   1  -1 -20   21.44    6.19
   1   1 -20   38.85    8.74
  -1  -1  20   30.02    3.61
  -1  -1  20   30.39    3.48
   1   1 -20   34.19    4.13
  -1   1  20   30.09    3.33
   1   1 -20   36.93    4.51
   1  -1 -20   30.40    4.01
   1  -1 -20   22.21    2.74
  -1   1  20   32.27    3.48
   1  -1 -20   27.45    3.88
   1  -1 -20   28.34    4.01
  -1  -1  20   35.43    3.74
   1   1 -20   35.27    4.42
   1   1 -20   38.72    4.58
   1  -1 -20   27.93    3.98
  -1  -1  19    1.53    3.07
  -1  -1  19   -0.92    4.20
  -1   1  19    2.23    3.38
   1  -1 -19    2.43    2.00
   1   1 -19    1.42    1.67
  -1  -1  19    0.83    1.31
   1   1 -19    0.58    1.74
  -1   1  19    0.61    1.28
   1  -1 -19    0.76    1.25
   1  -1 -19    2.35    2.02
   1   1 -19    1.18    2.12
   1  -1 -19    2.64    1.86
   1  -1 -19   -0.66    1.81
   1   1 -19    1.42    1.75
   1  -1 -19    2.30    1.49
   1  -1 -19    0.76    1.77
  -1  -1  19    2.85    1.71
  -1   1  19   -0.15    1.37
   1  -1 -19    0.64    1.64
   1   1 -19    2.36    2.13
  -1   1  19    0.35    1.17
   1   1 -19    2.88    1.69
  -1  -1  19   -0.93    1.40
   1  -1 -19   12.40    5.90
   1   1 -19   -4.67    6.24
  -1  -1  18    9.54    4.82
  -1   1  18   14.79    5.20
   1   1 -18   10.11    2.57
   1   1 -18   11.85    2.43
   1   1 -18    9.48    2.63
   1  -1 -18   11.90    2.44
   1  -1 -18   10.05    2.67
   1  -1 -18    4.32    1.87
  -1   1  18   12.17    2.20
   1   1 -18   11.25    2.67
  -1  -1  18   11.75    2.11
   1  -1 -18   10.83    2.73
   1   1 -18    9.12    2.40
  -1   1  18   10.19    2.30
  -1  -1  18   10.14    2.14
  -1  -1  18    9.77    2.00
   1   1 -18    8.50    2.11
  -1   1  18    8.56    1.91
   1  -1 -18    9.03    4.20
   1   1 -18   13.90    6.18
   1  -1 -18   12.13    2.81
   1  -1 -17   12.51    5.61
   1   1 -17    7.84    3.93
  -1  -1  17    7.07    4.06
  -1   1  17    3.34    3.21
   1  -1 -16   12.23    4.49
   1   1 -16   12.85    5.33
  -1  -1  16   12.56    5.04
  -1   1  16   10.68    3.37
  -1   1  16   12.26    4.42
   1  -1 -15    8.95    4.15
   1   1 -15    4.64    4.05
  -1  -1  15    5.22    3.59
  -1   1  15    2.11    3.97
  -1   1  15    8.43    3.25
   1   1 -14   10.23    4.67
   1  -1 -14   12.25    4.45
  -1   1  14    9.65    3.04
  -1  -1  14   12.83    4.35
  -1   1  14   12.59    4.54
   1  -1 -13   47.26    6.95
   1   1 -13   51.38    7.88
  -1  -1  13   58.40    7.53
  -1   1  13   59.84    6.80
  -1   1  13   59.07    7.69
   1  -1 -13   49.36    4.69
   1  -1 -12   89.49    8.88
  -1  -1  12   86.25    5.94
   1   1 -12   89.91    9.64
  -1   1  12   99.72    9.79
  -1  -1  12   86.59    8.40
   1  -1 -12   87.97    6.48
  -1  -1  11  760.03   16.82
   1   1 -11  707.88   23.84
   1  -1 -11  722.05   23.03
  -1  -1  11  772.54   25.11
  -1  -1  11  722.68   22.12
   1  -1 -11  710.92   17.14
  -1   1  11  758.14   23.67
   1  -1 -10   22.39    4.28
   1   1 -10   20.76    5.32
   1   1 -10   18.14    4.40
   1  -1 -10   18.74    3.01
   1   1 -10   20.43    3.35
  -1  -1  10   22.29    5.39
  -1  -1  10   24.60    4.90
  -1   1  10   24.24    5.30
   1   1  -9  331.46   11.20
   1   1  -9  319.48   13.65
   1   1  -9  314.16   14.14
   1  -1  -9  331.83   13.70
  -1  -1   9  311.80   13.35
  -1  -1   9  306.62   14.49
   1  -1  -9  319.33   10.10
  -1   1   9  339.12   14.16
   1   1  -8  396.86   14.10
   1  -1  -8  390.36   13.76
   1   1  -8  383.21   11.12
   1   1  -8  352.65   14.00
  -1   1   8  383.93   14.25
  -1  -1   8  356.03   14.48
  -1  -1   8  357.72   13.24
  -1   1   8  392.92   14.10
   1  -1  -8  368.73   10.07
   1   1  -7   92.08    7.02
   1   1  -7   97.13    5.41
   1   1  -7   92.40    6.63
   1  -1  -7   92.68    6.48
  -1   1   7   96.22    6.61
  -1  -1   7   86.15    6.99
   1  -1  -7   90.72    4.59
  -1  -1   7   82.98    6.37
  -1   1   7  100.53    7.15
   1  -1  -7  109.48    6.83
   1  -1  -6   65.71    5.30
   1   1  -6   76.41    6.06
   1   1  -6   77.59    4.57
   1   1  -6   62.48    5.38
   1  -1  -6   66.30    3.69
  -1   1   6   82.23    5.76
   1  -1  -6   69.00    5.23
  -1  -1   6   74.98    5.72
  -1  -1   6   76.54    6.45
  -1   1   6   70.74    5.77
   1   1  -5  495.48    9.90
   1   1  -5  439.41   12.30
   1   1  -5  492.62   12.84
  -1  -1   5  489.13   10.26
   1  -1  -5  491.23   12.04
   1  -1  -5  528.01   12.64
   1  -1  -5  529.46    8.54
  -1   1   5  468.34   11.86
  -1   1   5  510.49   13.20
  -1  -1   5  506.85   13.43
   1   1  -4   72.74    2.65
   1  -1  -4   63.61    4.55
  -1  -1   4   69.38    3.45
   1   1  -4   57.78    4.38
   1   1  -4   63.73    3.42
   1  -1  -4   60.86    4.05
  -1   1   4   63.26    4.95
  -1  -1   4   61.86    4.80
   1  -1  -4   67.63    2.60
  -1   1   4   64.36    4.15
   1   1  -3   50.19    2.12
   1   1  -3   48.99    2.67
   1  -1  -3   44.84    3.49
  -1  -1   3   45.47    2.91
   1  -1  -3   47.44    2.91
  -1  -1   3   49.24    2.45
   1   1  -3   52.99    3.50
  -1  -1   3   49.58    3.70
  -1   1   3   53.16    3.65
  -1   1   3   54.23    3.06
   1  -1  -3   42.72    1.71
   1  -1  -2  264.09    7.07
   1  -1  -2  271.55    5.25
  -1  -1   2  273.07    6.05
   1   1  -2  252.04    5.77
   1   1  -2  298.58    6.58
  -1  -1   2  268.88    4.75
  -1  -1   2  241.82    7.46
  -1   1   2  269.16    6.83
  -1  -1   2  285.05    6.06
  -1   1   2  294.87    5.32
   1  -1  -1 1736.79   16.33
   1  -1  -1 1773.93   13.61
  -1  -1   1 1855.41   12.79
   1   1  -1 1809.88   14.57
   1   1  -1 1819.77   13.96
   1  -1  -1 1784.73   17.31
  -1  -1   1 1819.79   15.28
  -1  -1   1 1818.99   17.44
   1   1  -1 1751.62   15.76
   1   1   0  122.06    2.84
   1  -1   0  118.17    3.23
   1  -1   0  122.97    3.43
   1  -1   0  117.92    3.96
   1   1   0  122.51    3.61
  -1  -1   0  116.54    3.53
  -1   1  -1 2191.44   16.08
   1  -1   1 2142.93   18.80
   1   1   1 2140.52   16.44
  -1  -1  -1 2152.65   17.22
   1   1   1 2108.69   18.12
  -1   1  -2 1378.81   13.36
   1  -1   2 1397.18   14.59
   1  -1   2 1357.13   15.86
   1  -1   2 1412.56   10.72
  -1  -1  -2 1423.98   14.86
   1   1   2 1366.31   15.53
   1   1   2 1379.56   13.67
   1  -1   3  185.43    6.09
  -1   1  -3  180.11    5.38
   1   1   3  181.38    6.27
   1  -1   3  188.31    5.00
   1  -1   3  175.00    6.36
   1   1   3  188.78    5.37
  -1   1  -4   12.40    2.17
  -1   1  -4   17.31    3.54
   1  -1   4   13.22    2.63
  -1  -1  -4   16.43    2.60
   1  -1   4   14.92    2.20
   1   1   4   15.77    2.32
   1   1   4   15.89    3.19
  -1  -1  -5  134.57    5.97
  -1   1  -5  117.21    5.92
  -1   1  -5  123.79    7.08
   1  -1   5  116.01    6.23
  -1  -1  -5  128.27    6.18
   1   1   5  130.76    6.63
   1   1   5  133.33    5.54
   1  -1   5  137.75    6.10
  -1  -1  -6  198.96    7.98
  -1   1  -6  183.19    9.48
  -1   1  -6  190.59    7.95
  -1  -1  -6  172.57    7.74
   1   1   6  183.12    8.49
   1  -1   6  201.91    7.93
   1   1   6  194.10    7.09
  -1  -1  -7   33.39    4.60
  -1   1  -7   25.21    3.73
  -1   1  -7   38.07    5.00
  -1   1  -7   31.88    4.45
  -1  -1  -7   29.19    3.81
   1   1   7   26.98    4.31
   1  -1   7   32.95    3.96
  -1  -1  -7   25.29    3.68
   1   1   7   30.33    3.35
  -1  -1  -8   61.68    5.54
  -1   1  -8   62.47    6.50
  -1   1  -8   50.23    5.32
  -1  -1  -8   52.54    5.95
  -1   1  -8   64.61    6.32
   1   1   8   59.46    6.11
   1   1   8   56.73    4.61
  -1  -1  -8   52.74    5.20
   1  -1   8   67.65    5.63
  -1   1  -9  380.80   13.90
  -1   1  -9  378.54   15.59
  -1  -1  -9  372.49   13.63
  -1   1  -9  395.68   15.71
  -1  -1  -9  363.47   14.89
   1  -1   9  377.65    7.41
   1  -1   9  366.37   13.37
   1   1   9  375.27   12.15
  -1  -1  -9  360.73   13.07
   1   1   9  365.03   14.53
   1  -1  10   11.19    1.47
  -1  -1 -10   10.07    4.22
  -1   1 -10   10.30    3.90
  -1   1 -10   13.88    3.53
  -1  -1 -10    9.54    2.88
   1   1  10   11.48    2.87
   1   1  10   11.23    3.66
   1  -1  10   10.68    3.63
  -1  -1 -10   11.64    3.35
  -1   1 -11 1708.33   36.86
  -1  -1 -11 1778.81   36.70
  -1  -1 -11 1766.06   32.06
   1  -1  11 1724.95   33.01
   1   1  11 1756.46   29.49
   1   1  11 1726.65   35.09
  -1  -1 -12  249.36   14.68
  -1   1 -12  248.29   14.90
  -1  -1 -12  264.90   12.83
   1   1  12  261.77   11.87
   1  -1  12  272.54   10.73
   1   1  12  264.82   14.59
   1  -1  12  252.70   13.37
  -1  -1 -13   94.13    9.93
  -1   1 -13   94.36   10.00
  -1  -1 -13   89.04    8.15
   1  -1  13   93.57    8.78
   1   1  13   93.10    9.35
   1   1  13   90.26    7.45
  -1   1 -14   20.38    5.34
  -1  -1 -14   28.14    6.34
  -1  -1 -14   22.11    4.34
   1   1  14   31.90    4.52
   1  -1  14   22.23    5.12
   1   1  14   19.53    5.26
  -1  -1 -15    9.44    4.55
  -1   1 -15    9.04    4.16
  -1  -1 -15    6.63    2.76
  -1   1 -15    3.45    2.95
   1  -1  15    7.35    3.34
   1   1  15    7.61    3.63
  -1   1 -16   38.55    8.03
  -1  -1 -16   46.39    8.44
   1  -1  16   51.91    7.68
   1   1  16   45.67    7.85
  -1   1 -16   38.20    6.21
   1  -1  16   39.83    7.95
  -1   1 -17   13.20    5.40
  -1  -1 -17   13.26    5.29
   1  -1  17   15.43    5.13
   1  -1  17   11.30    4.29
   1   1  17   15.35    4.71
   1   1  18   13.46    5.10
   1  -1  18   18.65    4.97
   1  -1  18   15.07    4.73
  -1  -1 -18   20.81    2.97
   1  -1  18   17.55    2.58
   1  -1  18   15.03    2.53
  -1   1 -18   17.50    2.67
   1   1  18   18.80    2.89
   1  -1  18   19.10    2.86
   1  -1  18   18.72    2.62
  -1   1 -18   15.34    2.83
  -1  -1 -18   19.02    3.15
  -1  -1 -18   16.22    2.72
  -1  -1 -18   19.66    3.12
  -1   1 -18   17.52    2.93
   1   1  18   15.58    2.32
  -1   1 -18   17.27    2.87
   1  -1  18   20.51    2.72
   1   1  18   15.18    2.56
  -1   1 -18   18.86    5.72
  -1  -1 -18   20.04    6.13
   1  -1  19   -0.97    1.27
   1  -1  19   -1.23    1.33
  -1   1 -19    2.72    1.96
  -1  -1 -19   -0.75    1.89
  -1  -1 -19    0.95    1.80
  -1  -1 -19    2.12    1.88
  -1   1 -19   -1.29    1.69
  -1   1 -19    0.34    1.73
   1  -1  19    0.66    1.33
  -1  -1 -19   -0.24    1.59
  -1   1 -19   -0.20    1.68
  -1   1 -19    0.88    1.69
   1   1  19   -0.24    1.24
   1   1  19    3.70    4.29
   1  -1  19    1.01    3.02
   1  -1  19    0.99    3.28
   1   1  19    4.55    4.73
   1  -1  19    0.86    1.32
   1   1  19    0.54    1.15
   1  -1  19    0.13    1.55
   1  -1  19   -0.24    1.04
   1   1  19   -1.73    1.35
   1   1  19    1.51    1.37
  -1  -1 -19    1.16    3.19
  -1   1 -19   -3.08    4.44
  -1  -1 -20    9.40    2.48
   1  -1  20    9.31    2.09
  -1   1 -20    9.78    2.52
   1  -1  20   12.14    2.42
  -1   1 -20    9.11    2.53
  -1  -1 -20   14.81    3.26
   1  -1  20   11.36    2.62
  -1  -1 -20   12.89    3.08
  -1   1 -20   10.15    2.68
  -1  -1 -20   10.34    2.89
  -1   1 -20   10.55    2.70
  -1   1 -20   12.36    3.07
   1   1  20   10.52    2.17
   1  -1  20    8.37    4.11
   1   1  20   20.28    6.08
   1   1  20   12.40    5.92
   1  -1  20   10.41    2.34
   1   1  20   11.61    2.50
   1   1  20    9.26    1.87
   1   1  20    8.05    2.17
   1  -1  20   11.03    2.37
  -1   1 -20   29.25    8.82
  -1  -1 -20   16.36    5.72
   1  -1  21   17.42    3.05
  -1   1 -21   16.76    3.57
   1   1  21   17.97    3.11
  -1   1 -21   17.07    3.19
  -1  -1 -21   25.55    3.91
  -1  -1 -21   18.44    3.42
   1   1  21   20.32    3.00
  -1  -1 -21   19.67    3.70
  -1  -1 -21   16.38    3.23
  -1   1 -21   15.42    3.13
  -1   1 -21   22.10    3.64
  -1   1 -21   16.51    3.24
   1   1  21   17.90    2.85
   1  -1  21   17.62    2.88
   1  -1  21   16.65    2.72
   1  -1  21   19.75    2.95
   1   1  21   15.33    2.56
  -1  -1 -21   20.06    3.33
  -1  -1 -22   16.74    3.32
  -1   1 -22   16.10    3.58
   1   1  22   16.96    3.01
   1  -1  22   17.02    3.06
  -1  -1 -22   18.37    3.32
  -1  -1 -22   18.07    3.52
  -1   1 -22   15.75    3.16
  -1  -1 -22   18.53    3.58
  -1   1 -22   14.59    3.33
  -1   1 -22   16.59    3.56
  -1   1 -22   13.52    3.51
  -1  -1 -22   16.08    3.34
   1   1  22   14.91    2.63
  -1   1 -22   12.49    2.76
   1  -1  22   17.59    3.13
   1   1  22   15.43    2.77
   1  -1  22   15.47    2.70
   1   1  22   15.65    2.51
   1  -1  22   14.57    2.63
  -1   1 -23    1.01    1.92
   1   1  23    3.96    1.86
  -1  -1 -23    5.05    2.20
   1  -1  23    3.28    2.15
  -1   1 -23    2.24    2.37
  -1   1 -23    1.88    2.47
  -1  -1 -23    0.19    2.12
  -1  -1 -23    1.34    2.13
  -1   1 -23   -1.81    2.32
  -1  -1 -23    3.46    2.39
  -1  -1 -23    4.68    2.60
  -1   1 -23    2.18    2.16
   1   1  23    2.19    1.84
   1   1  23    0.09    1.86
  -1   1 -23    2.19    1.75
   1  -1  23    5.36    2.15
   1  -1  23    1.68    1.28
   1   1  23    0.66    1.44
  -1  -1 -24    1.53    1.57
   1   1  24   -1.43    1.72
  -1   1 -24   -1.16    2.07
   1  -1  24    2.37    1.73
  -1   1 -24   -0.33    2.69
  -1  -1 -24   -0.63    2.20
  -1   1 -24   -2.30    2.40
  -1   1 -24    0.51    1.77
  -1  -1 -24    0.41    2.54
  -1  -1 -24   -0.13    2.12
   1   1  24    0.69    1.63
  -1   1 -24    1.43    1.57
   1  -1  24    1.94    1.24
   1  -1  24    2.02    1.99
   1   1  24    3.05    1.54
   1   1  25    1.57    1.60
   1   1  25   -0.66    0.93
   1  -1  25   -2.43    1.97
   1  -1  25    0.48    1.28
  -1  -1 -25    1.15    2.19
  -1  -1 -25    1.89    2.58
  -1   1 -25    2.63    2.75
  -1   1 -25   -1.35    2.41
  -1   1 -25    1.53    1.72
  -1  -1 -25   -0.12    2.14
  -1   1 -25   -0.05    1.83
  -1  -1 -25    0.13    1.52
   1   1  25   -2.32    1.86
   1  -1  25   -0.52    1.64
  -1  -1 -26   10.95    2.65
  -1  -1 -26   16.85    2.94
  -1   1 -26   13.89    2.98
  -1   1 -26   16.23    3.47
  -1   1 -26   16.46    2.74
  -1  -1 -26   10.15    2.79
   1   1  26   11.70    1.81
   1   1  26   15.12    2.52
   1  -1  26   12.96    1.92
   1  -1  26   14.82    2.90
  -1   1 -26   12.96    2.46
   1   1  26   11.66    2.47
  -1  -1 -26   11.34    2.24
   1  -1  26   16.53    2.82
  -1   1 -27    1.28    2.05
  -1  -1 -27   -2.29    1.84
  -1   1 -27   -1.49    2.00
  -1  -1 -27    0.39    1.54
  -1  -1 -27    0.57    1.54
  -1   1 -27   -1.16    1.38
   1   1  27    0.34    1.38
   1  -1  27   -2.05    1.41
   1  -1  27    2.71    1.65
  -1  -1 -27    0.01    1.11
   1   1  27   -1.47    1.44
  -1   1 -27   -1.87    1.53
   1  -1  28    4.98    1.52
   1   1  28    4.49    1.46
  -1   1 -28    4.32    1.58
  -1   1 -28    6.10    1.52
  -1  -1 -28    4.86    1.80
  -1  -1 -28    4.21    1.63
  -1   1 -28    5.22    1.82
  -1  -1 -28    2.34    1.35
   1   1  28    5.64    1.51
   1  -1  28    4.74    1.39
   1   1  29   -0.17    0.86
  -1   1 -29    0.97    1.09
  -1  -1 -29   -0.04    0.93
  -1  -1 -29   -0.06    1.05
  -1  -1 -29    0.52    0.89
   1  -1  29    1.43    0.94
   1  -1  29    0.44    0.74
   1   1  29    0.25    0.75
  -1   2  29    5.92    1.32
   1  -2 -29    4.11    1.05
   1  -2 -29    2.99    1.22
   1   2 -29    4.23    1.35
  -1  -2  29    6.99    1.35
  -1   2  29    3.22    0.92
  -1  -2  28   15.92    2.27
  -1   2  28   15.95    2.24
   1  -2 -28   11.02    1.84
   1   2 -28   12.96    1.85
   1  -2 -28   17.30    2.49
   1  -2 -28   16.79    2.43
   1   2 -28   18.29    2.64
  -1  -2  28   13.11    1.70
  -1   2  28   10.61    1.52
  -1  -2  28   11.84    1.68
  -1   2  28   11.75    1.81
  -1   2  27   -1.01    1.54
  -1  -2  27   -0.15    1.41
   1   2 -27    0.39    1.22
   1   2 -27   -1.50    2.06
   1   2 -27   -1.61    1.80
   1  -2 -27    2.40    1.87
   1  -2 -27   -2.17    1.90
   1  -2 -27    0.70    1.34
  -1   2  27    0.10    0.89
  -1  -2  27    0.69    1.16
  -1   2  27    0.24    1.11
  -1  -2  27    0.83    1.05
  -1  -2  26   -0.41    1.14
   1   2 -26    1.75    1.85
  -1  -2  26    1.08    1.73
  -1   2  26    1.19    1.82
   1   2 -26   -1.51    2.41
   1   2 -26    0.83    2.36
   1  -2 -26    0.23    1.61
   1   2 -26    0.20    1.54
   1  -2 -26    1.02    2.34
   1  -2 -26    0.91    1.89
  -1   2  26    1.41    1.38
  -1  -2  26    1.06    1.10
  -1   2  26    1.67    1.18
  -1  -2  25   -0.70    1.35
   1   2 -25    1.14    2.87
   1  -2 -25   -0.86    2.24
   1   2 -25    0.26    2.60
   1  -2 -25   -0.73    1.96
   1  -2 -25   -0.56    2.02
   1   2 -25    2.42    2.00
  -1  -2  25    0.91    1.34
  -1   2  25   -0.40    1.38
  -1  -2  25    0.02    0.92
  -1   2  25   -0.91    1.14
  -1   2  25   -1.32    1.81
   1   2 -25    0.74    1.75
  -1  -2  25    2.20    2.19
   1   2 -24    3.82    2.89
  -1   2  24   -0.77    1.76
   1   2 -24    0.00    1.71
   1   2 -24    1.23    2.64
   1  -2 -24   -1.79    2.51
   1  -2 -24   -2.03    1.47
   1  -2 -24   -0.92    1.92
   1  -2 -24   -1.66    2.50
  -1  -2  24   -0.27    1.50
  -1  -2  24   -0.43    1.38
   1   2 -24   -1.12    1.35
  -1   2  24    3.10    1.64
   1  -2 -24    1.46    1.64
  -1  -2  24    0.01    1.18
  -1   2  24    0.31    1.36
   1   2 -24   -0.79    1.85
  -1   2  24   -1.07    1.93
  -1  -2  24   -2.07    2.03
   1  -2 -23    0.86    2.14
   1   2 -23    1.62    2.52
   1   2 -23    3.21    2.60
   1  -2 -23    1.99    2.28
   1  -2 -23   -1.91    2.45
   1   2 -23    4.61    2.09
   1  -2 -23   -0.57    1.54
  -1   2  23    2.14    1.85
   1   2 -23   -0.10    2.12
  -1   2  23    0.20    1.73
  -1  -2  23    0.29    1.89
   1   2 -23    2.90    1.84
  -1   2  23    2.07    1.93
  -1  -2  23   -0.89    1.74
  -1  -2  23    0.26    1.60
  -1  -2  23    3.11    1.37
  -1   2  23   -1.60    1.32
   1  -2 -23    0.15    1.45
  -1   2  22   38.03    4.15
  -1  -2  22   34.21    4.02
   1   2 -22   34.14    4.54
   1  -2 -22   33.52    3.65
  -1  -2  22   32.46    3.51
   1   2 -22   36.63    4.24
   1   2 -22   34.85    4.20
  -1  -2  22   35.06    3.87
  -1   2  22   34.30    3.62
  -1  -2  22   32.50    3.62
   1  -2 -22   31.90    3.48
  -1   2  22   41.05    4.14
   1  -2 -22   42.91    4.87
   1   2 -22   39.08    4.88
   1  -2 -22   36.00    4.60
   1  -2 -22   36.03    4.48
   1   2 -22   37.66    4.58
  -1   2  21    5.82    2.23
   1   2 -21    3.41    2.26
  -1  -2  21    8.39    2.53
  -1  -2  21    3.58    1.53
  -1  -2  21    4.21    1.95
   1  -2 -21    5.41    1.95
  -1   2  21    5.13    1.96
  -1  -2  21    3.80    1.65
   1   2 -21    3.65    1.97
   1   2 -21    5.41    2.72
  -1   2  21    7.36    2.34
   1   2 -21    2.87    2.34
   1  -2 -21    7.36    2.58
   1  -2 -21    4.61    2.47
   1  -2 -21    4.36    2.79
   1   2 -21    3.51    1.94
   1  -2 -21    6.85    2.54
   1  -2 -21    5.32    1.81
  -1   2  20    0.69    4.24
  -1  -2  20  -11.67    5.33
  -1  -2  20    2.83    4.18
   1   2 -20    8.54    2.65
   1   2 -20   11.28    2.87
   1  -2 -20   12.04    3.07
   1  -2 -20   10.84    2.93
  -1  -2  20    8.73    2.07
   1  -2 -20    6.51    2.49
   1   2 -20    8.99    2.67
   1  -2 -20    4.10    1.72
   1   2 -20   11.16    2.86
   1  -2 -20    8.87    2.75
  -1   2  20    9.90    2.40
   1  -2 -20    7.49    2.66
  -1  -2  20    6.13    1.97
   1  -2 -20    6.56    1.87
  -1  -2  20    5.68    1.85
   1   2 -20   11.42    2.90
  -1  -2  20    7.86    2.41
  -1   2  20    9.71    2.57
   1   2 -20   10.12    2.69
  -1  -2  20    9.17    2.23
  -1   2  20    7.55    2.05
   1  -2 -20   -4.28    4.05
   1   2 -20    5.01    4.37
  -1  -2  19   12.22    5.53
  -1   2  19    8.02    4.16
  -1  -2  19    4.46    3.06
  -1  -2  19    6.18    2.08
   1  -2 -19    4.91    1.79
  -1  -2  19    5.16    1.71
   1  -2 -19    3.80    1.80
   1  -2 -19    5.09    2.32
   1  -2 -19    4.81    1.67
  -1  -2  19    4.11    1.78
   1   2 -19    5.23    2.31
   1   2 -19    5.91    2.53
   1  -2 -19    6.16    2.33
  -1   2  19    5.16    1.84
   1  -2 -19    6.45    2.22
   1  -2 -19    7.10    2.35
   1   2 -19    2.91    1.77
   1   2 -19    7.38    2.58
  -1  -2  19    5.11    1.92
  -1   2  19    2.75    1.69
   1   2 -19    5.84    2.31
  -1  -2  19    3.43    1.53
   1   2 -19    5.71    2.16
  -1   2  19    2.23    1.41
   1  -2 -19    8.07    4.82
   1   2 -19   12.62    5.46
  -1  -2  18   41.81    8.14
  -1   2  18   59.05    9.75
  -1  -2  18   47.99    7.82
   1   2 -18   44.06    4.32
   1  -2 -18   39.41    3.60
   1  -2 -18   44.31    4.26
  -1  -2  18   37.70    3.60
   1  -2 -18   44.93    4.49
  -1   2  18   42.29    3.97
  -1  -2  18   47.62    4.31
   1   2 -18   43.16    4.56
  -1  -2  18   45.59    4.06
   1   2 -18   41.94    4.33
  -1   2  18   42.77    3.65
  -1  -2  18   45.10    3.87
   1   2 -18   50.21    9.50
   1  -2 -18   51.55    8.98
   1  -2 -18   45.80    4.36
  -1   2  18   45.09    3.87
   1  -2 -18   37.01    3.51
   1  -2 -18   45.17    4.29
   1   2 -18   40.05    4.47
   1  -2 -18   39.99    4.22
   1   2 -18   49.46    4.64
  -1  -2  18   49.07    3.90
   1   2 -18   46.27    4.51
   1  -2 -17    3.85    3.71
   1   2 -17   -0.17    4.60
  -1   2  17    1.26    2.29
  -1  -2  17    2.82    3.66
  -1  -2  17   -1.30    2.76
  -1   2  17   -1.09    3.64
   1   2 -16   -3.11    3.59
   1  -2 -16   -0.75    3.64
  -1   2  16    2.18    3.87
  -1  -2  16    3.91    3.89
  -1   2  16    5.98    3.95
   1   2 -15   11.74    5.87
   1  -2 -15    5.12    3.62
  -1  -2  15    8.91    4.04
  -1   2  15    6.64    2.80
  -1   2  15    9.31    4.50
   1  -2 -14   43.10    7.13
   1   2 -14   41.55    7.60
  -1   2  14   36.68    6.56
  -1   2  14   38.19    5.80
  -1  -2  14   37.20    6.31
   1  -2 -13   37.50    6.35
   1   2 -13   43.54    7.48
  -1   2  13   39.70    6.78
  -1  -2  13   42.30    6.79
  -1   2  13   45.72    6.42
   1  -2 -12   17.20    4.59
   1   2 -12   19.92    5.04
   1   2 -12   21.82    5.32
   1  -2 -12   17.73    2.72
  -1   2  12   20.06    5.54
  -1  -2  12   21.75    6.20
  -1  -2  12   22.89    5.25
  -1   2  12   20.45    4.65
   1   2 -11   43.30    6.52
  -1  -2  11   52.41    4.36
   1   2 -11   51.84    7.56
   1  -2 -11   58.38    7.04
  -1  -2  11   53.19    7.55
  -1   2  11   49.22    6.02
  -1  -2  11   56.01    6.68
  -1   2  11   57.32    7.66
   1  -2 -11   48.77    4.58
  -1  -2  10  277.65    9.68
   1   2 -10  256.49    8.49
   1  -2 -10  267.27   12.91
   1   2 -10  262.04   14.53
   1   2 -10  284.16   10.25
   1   2 -10  255.29   13.20
  -1   2  10  273.36   12.51
  -1  -2  10  253.01   12.50
  -1  -2  10  276.24   14.85
   1  -2 -10  235.71    9.32
  -1   2  10  277.69   13.87
   1   2  -9  313.67   10.23
   1   2  -9  296.48    8.91
  -1  -2   9  315.50    9.98
   1   2  -9  300.73   14.61
   1  -2  -9  322.94   13.52
   1   2  -9  300.39   13.23
  -1   2   9  329.04   14.63
   1  -2  -9  295.69    9.72
  -1  -2   9  316.93   15.22
  -1  -2   9  312.01   13.11
   1   2  -8  167.85    6.94
   1   2  -8  147.98    9.06
   1   2  -8  151.44    6.17
  -1  -2   8  143.81    6.46
   1   2  -8  156.57    9.87
  -1  -2   8  155.20    7.95
   1  -2  -8  165.75    9.14
   1  -2  -8  164.13    6.72
  -1  -2   8  158.35    9.10
  -1  -2   8  163.34   10.59
  -1   2   8  170.31   10.07
  -1  -2   7  393.68   11.44
   1   2  -7  413.09   10.01
   1   2  -7  383.53   13.23
   1  -2  -7  377.96   12.70
   1   2  -7  410.46   14.70
  -1  -2   7  366.43    9.98
   1   2  -7  388.43    9.47
   1  -2  -7  402.07    9.59
  -1  -2   7  378.57   14.33
  -1  -2   7  411.82   13.14
  -1   2   7  397.37   13.94
   1   2  -6  111.05    4.80
   1  -2  -6   90.40    5.88
   1   2  -6  113.51    4.93
   1   2  -6  107.49    6.82
  -1  -2   6  110.09    5.64
  -1  -2   6  100.86    5.07
   1  -2  -6  106.48    4.62
  -1   2   6  108.53    7.21
  -1  -2   6  119.75    8.37
   1   2  -5  109.37    4.58
   1   2  -5  114.91    6.47
   1  -2  -5  106.70    5.54
  -1  -2   5  116.49    5.13
  -1  -2   5  119.61    5.24
   1   2  -5  118.41    4.82
   1  -2  -5  114.20    4.20
  -1  -2   5  116.75    7.14
  -1   2   5  107.72    6.55
  -1  -2   4  179.72    5.90
   1   2  -4  167.77    5.30
   1  -2  -4  171.82    6.22
  -1  -2   4  180.65    5.98
   1   2  -4  183.94    5.71
   1   2  -4  174.74    6.93
  -1  -2   4  187.70    7.96
  -1   2   4  161.75    7.41
   1  -2  -4  180.49    4.82
  -1  -2   3  332.71    7.46
   1   2  -3  316.23    8.51
   1   2  -3  325.46    7.21
  -1  -2   3  294.44    7.63
   1  -2  -3  296.00    8.40
   1  -2  -3  320.19    7.36
  -1   2   3  324.08    9.11
   1  -2  -3  321.94    6.27
  -1  -2   3  347.37   10.00
   1  -2  -2  380.96    8.71
  -1  -2   2  403.57    7.94
   1   2  -2  378.48    8.25
   1   2  -2  382.59    7.55
   1   2  -2  359.79    8.57
  -1  -2   2  396.29    8.95
  -1   2   2  393.17    8.27
   1  -2  -2  388.04    6.76
  -1   2   2  386.98    8.62
  -1  -2   2  382.18    9.54
  -1  -2   1   87.23    3.79
   1  -2  -1   81.94    3.85
   1   2  -1   82.66    3.74
   1  -2  -1   77.71    3.99
  -1   2   1   87.37    2.99
  -1  -2   1   82.24    4.28
  -1   2   1   79.24    3.80
  -1   2   1   82.67    3.30
   1  -2  -1   79.99    4.22
   1   2  -1   80.04    3.96
  -1  -2   1   82.63    4.21
  -1   2   0  576.85    9.56
   1   2   0  641.08    9.79
   1  -2   0  618.46   10.26
  -1   2   0  577.04    8.10
  -1  -2   0  640.80   10.83
  -1   2   0  607.81    7.23
   1  -2   0  589.50   10.72
   1   2   0  603.23   10.52
  -1  -2   0  602.71   10.86
  -1   2   0  602.00    8.97
   1   2   1  185.24    4.42
   1  -2   1  171.83    5.48
  -1   2  -1  173.38    5.06
  -1   2  -1  173.34    5.61
   1  -2   1  200.19    5.41
  -1   2  -1  175.12    4.43
   1   2   1  156.86    5.49
   1   2   1  173.29    6.13
   1  -2   1  172.28    5.91
  -1  -2  -1  158.69    5.68
  -1   2  -2  157.44    5.33
   1   2   2  170.45    4.85
   1  -2   2  144.38    5.61
  -1   2  -2  143.46    5.67
   1  -2   2  169.84    6.40
  -1   2  -2  143.75    3.80
   1  -2   2  151.17    6.14
   1   2   2  175.12    6.41
   1   2   2  162.94    5.87
  -1  -2  -2  160.86    5.66
  -1   2  -3  780.75   12.88
   1  -2   3  773.47   13.06
  -1   2  -3  781.80   13.92
   1  -2   3  752.69    9.83
   1  -2   3  739.99   15.24
   1   2   3  812.38   13.25
   1   2   3  791.20   14.37
  -1  -2  -3  782.19   13.02
  -1   2  -3  777.97    8.94
   1  -2   3  767.76   13.89
   1  -2   4  301.56    8.88
  -1   2  -4  305.99    9.86
  -1   2  -4  309.35    8.56
   1  -2   4  289.71    9.38
   1  -2   4  287.42    7.12
   1  -2   4  314.80   10.72
   1   2   4  310.86    8.68
  -1  -2  -4  281.50    8.76
   1   2   4  299.25    9.51
  -1  -2  -5   19.63    2.92
   1  -2   5   12.21    2.81
  -1   2  -5   17.04    2.68
   1  -2   5   24.34    4.08
   1  -2   5   21.82    2.71
  -1  -2  -5   20.34    2.92
   1   2   5   21.21    3.50
   1   2   5   18.99    2.81
   1  -2   5   19.93    3.13
  -1  -2  -6  369.37   12.00
  -1   2  -6  360.21   13.60
  -1   2  -6  364.84   11.18
  -1   2  -6  323.73   12.04
  -1  -2  -6  347.57    9.68
   1  -2   6  348.63   11.25
   1  -2   6  352.37   13.65
  -1  -2  -6  343.96   10.90
   1   2   6  333.15   11.94
   1  -2   6  366.81   10.25
   1  -2   6  348.36   12.19
   1   2   6  334.21   10.40
  -1   2  -7  338.95   13.75
   1  -2   7  305.55   11.37
  -1   2  -7  300.31   12.51
  -1   2  -7  315.14   11.29
  -1  -2  -7  325.57   12.36
  -1  -2  -7  312.85   10.03
  -1  -2  -7  303.61   10.87
   1   2   7  323.93   10.79
   1   2   7  308.85   12.09
   1  -2   7  339.60   10.92
  -1  -2  -8   59.26    4.89
  -1   2  -8   56.75    5.69
  -1  -2  -8   59.72    5.99
   1  -2   8   48.70    5.55
  -1   2  -8   55.62    6.22
   1  -2   8   66.12    5.49
  -1  -2  -8   57.49    5.46
   1   2   8   56.63    5.13
   1   2   8   57.84    6.14
  -1   2  -9  465.26   17.60
  -1  -2  -9  446.75   16.68
  -1  -2  -9  481.44   14.56
  -1   2  -9  404.82   14.98
   1   2   9  453.61   14.50
   1   2   9  443.03   16.66
  -1  -2  -9  429.14   14.58
   1  -2   9  477.04   14.87
  -1   2 -10   73.01    8.02
  -1   2 -10   54.11    6.44
  -1  -2 -10   79.60    6.41
  -1  -2 -10   78.52    7.97
   1   2  10   76.03    8.16
   1  -2  10   74.49    6.57
   1   2  10   81.51    6.55
  -1  -2 -10   70.14    6.51
  -1   2 -11   15.03    5.09
  -1  -2 -11   11.49    4.56
  -1   2 -11   14.03    3.98
  -1  -2 -11   13.64    3.64
   1   2  11    6.72    4.26
   1  -2  11   14.68    3.82
   1   2  11   12.28    3.18
  -1   2 -12   31.87    6.43
  -1   2 -12   29.87    5.77
  -1  -2 -12   31.62    6.24
   1   2  12   35.70    6.35
   1   2  12   32.30    4.99
   1  -2  12   36.87    6.56
   1  -2  12   35.15    5.51
  -1  -2 -12   33.35    5.08
  -1   2 -13   83.72    8.60
  -1   2 -13   84.25    9.67
  -1  -2 -13   85.15    9.42
   1   2  13   89.70    9.50
   1  -2  13   83.66    8.04
   1  -2  13   93.65   10.17
   1   2  13   98.34    8.04
  -1  -2 -13   94.38    8.23
  -1  -2 -14    6.88    3.64
  -1   2 -14    2.77    3.47
   1   2  14   14.90    3.80
   1  -2  14    9.95    3.92
   1  -2  14   14.13    5.14
   1   2  14    8.05    3.88
  -1  -2 -14   14.53    3.95
  -1  -2 -15    2.90    3.33
  -1   2 -15    2.67    3.58
  -1  -2 -15    6.76    3.32
   1   2  15   -1.09    3.47
   1  -2  15   -0.64    3.84
   1  -2  15    1.77    3.57
   1   2  15    1.90    2.02
  -1   2 -16   -2.53    3.50
  -1  -2 -16    6.01    4.61
   1  -2  16    8.29    4.50
   1  -2  16   -0.83    4.16
   1   2  16   -5.23    4.53
  -1   2 -17    1.08    3.98
  -1  -2 -17   -2.21    3.27
   1  -2  17    1.32    2.99
   1   2  17    3.86    4.13
   1  -2  17   -4.23    3.77
   1   2  18   -1.26    3.46
   1  -2  18    3.88    4.18
   1  -2  18    4.17    3.76
  -1   2 -18    4.26    1.63
   1  -2  18    2.24    1.16
  -1  -2 -18    3.09    1.71
   1  -2  18   -1.12    1.20
  -1  -2 -18    3.53    1.92
  -1  -2 -18    2.76    1.50
  -1  -2 -18    5.77    2.05
  -1  -2 -18    2.77    1.30
  -1   2 -18    3.32    2.21
   1  -2  18    5.46    1.64
  -1   2 -18    2.97    1.32
  -1   2 -18    5.11    2.08
  -1   2 -18    5.93    2.09
   1   2  18    2.63    1.28
   1   2  18    2.26    1.61
   1  -2  18    2.92    1.53
  -1  -2 -18    1.62    1.34
   1  -2  18    3.11    1.73
   1   2  18    3.73    1.62
   1   2  18    3.92    1.36
  -1   2 -18    7.70    5.18
  -1  -2 -18    5.55    3.92
   1   2  19   45.71    8.92
   1  -2  19   41.45    8.91
   1   2  19   37.23    3.96
   1  -2  19   36.18    3.92
  -1  -2 -19   41.48    3.78
   1  -2  19   39.91    3.98
  -1  -2 -19   37.79    4.12
  -1   2 -19   36.00    3.99
   1   2  19   38.55    3.64
  -1   2 -19   40.15    4.45
  -1   2 -19   40.02    4.41
  -1  -2 -19   44.10    3.93
  -1   2 -19   36.78    4.29
  -1  -2 -19   38.45    4.29
  -1  -2 -19   40.38    4.36
  -1  -2 -19   38.30    4.41
   1  -2  19   39.70    3.96
   1  -2  19   33.96    3.56
   1   2  19   40.13    3.74
   1   2  19   34.00    3.21
  -1  -2 -19   34.26    8.06
  -1   2 -19   46.57    9.59
   1   2  20   34.66    8.31
   1   2  20   43.20    8.99
   1  -2  20   29.74    6.99
   1  -2  20   42.40    4.28
  -1  -2 -20   42.04    4.40
  -1  -2 -20   35.27    3.51
  -1   2 -20   33.27    3.92
   1   2  20   41.57    4.26
   1  -2  20   38.66    4.15
  -1  -2 -20   39.70    4.45
   1   2  20   37.09    3.70
  -1   2 -20   40.39    4.65
  -1   2 -20   38.14    4.59
  -1  -2 -20   37.75    3.68
  -1  -2 -20   39.19    4.50
  -1   2 -20   38.53    4.61
  -1  -2 -20   43.90    4.65
   1  -2  20   37.32    3.89
   1  -2  20   41.31    4.14
   1   2  20   38.20    3.90
   1   2  20   36.24    3.34
  -1   2 -20   42.64    9.80
  -1  -2 -20   40.68    8.48
  -1   2 -21    6.79    2.44
  -1  -2 -21    8.18    1.95
  -1  -2 -21    7.93    2.54
   1   2  21    7.41    2.17
  -1   2 -21    6.55    2.58
  -1  -2 -21    5.79    2.34
  -1   2 -21    8.68    2.34
  -1  -2 -21    8.88    2.82
  -1   2 -21    6.16    2.54
  -1  -2 -21    6.48    2.64
   1   2  21    7.62    2.28
  -1   2 -21    7.19    2.94
   1  -2  21    3.68    1.78
  -1   2 -21    6.78    2.26
   1  -2  21    7.42    2.40
   1   2  21    5.76    1.63
   1   2  21    6.63    1.98
  -1  -2 -21    6.19    2.56
  -1  -2 -21    7.60    2.03
   1  -2  21    4.83    1.80
   1  -2  21    7.64    2.14
   1   2  22   27.56    3.71
  -1  -2 -22   27.95    3.95
   1  -2  22   25.73    3.63
  -1   2 -22   25.98    4.12
  -1  -2 -22   30.36    4.26
  -1   2 -22   28.01    4.11
  -1  -2 -22   21.83    3.77
  -1   2 -22   25.87    3.61
   1   2  22   27.32    3.32
  -1   2 -22   33.84    4.53
  -1  -2 -22   23.84    3.79
  -1  -2 -22   23.24    3.87
  -1   2 -22   29.15    3.99
   1   2  22   26.99    3.53
   1  -2  22   27.67    3.64
  -1   2 -22   22.64    3.72
   1  -2  22   25.02    3.27
   1  -2  22   26.25    3.49
  -1  -2 -22   25.91    3.73
  -1   2 -23   -0.55    2.11
  -1  -2 -23    3.18    2.00
   1  -2  23    2.36    1.81
   1   2  23    0.94    1.53
  -1   2 -23    3.09    1.98
   1   2  23    3.33    1.71
  -1   2 -23    1.07    2.60
  -1  -2 -23    3.81    2.63
  -1   2 -23    3.40    2.61
  -1  -2 -23    4.21    2.29
  -1  -2 -23   -0.30    2.25
  -1  -2 -23    3.63    2.23
   1  -2  23    1.51    1.16
   1  -2  23    2.27    1.92
   1   2  23    2.45    1.96
  -1   2 -23    5.01    2.16
   1   2  23    1.12    1.06
   1  -2  23    0.72    1.53
   1   2  24   -0.67    1.74
  -1  -2 -24    1.64    1.49
   1  -2  24    0.15    1.79
  -1   2 -24   -3.79    2.61
  -1  -2 -24   -0.02    2.09
  -1   2 -24    0.84    2.43
  -1   2 -24    2.63    2.57
  -1  -2 -24    3.14    2.47
  -1   2 -24    0.96    1.70
  -1  -2 -24   -0.46    2.32
  -1   2 -24   -0.72    1.67
   1  -2  24   -0.53    1.68
   1  -2  24    0.16    1.13
   1   2  24   -0.25    1.87
   1  -2  24    2.09    1.70
   1   2  24   -1.92    1.27
   1  -2  25    2.10    1.60
  -1  -2 -25   -0.28    1.29
   1   2  25    1.28    1.70
  -1   2 -25   -1.08    2.15
   1  -2  25    1.26    1.64
  -1   2 -25   -1.49    2.72
  -1  -2 -25   -0.17    2.10
  -1  -2 -25   -1.22    1.93
  -1   2 -25    1.06    2.51
  -1  -2 -25    0.25    2.23
  -1   2 -25   -0.16    1.76
  -1   2 -25    0.38    1.40
   1   2  25   -0.03    1.64
   1  -2  25    1.62    0.97
   1   2  25   -0.59    1.03
  -1  -2 -26    0.85    1.98
  -1   2 -26    1.60    2.20
  -1   2 -26    2.30    2.52
  -1  -2 -26    4.56    2.17
  -1   2 -26   -2.41    1.45
  -1  -2 -26    0.80    1.89
  -1   2 -26   -0.22    1.08
   1  -2  26    0.35    0.91
   1   2  26    0.28    1.68
   1   2  26   -0.45    0.91
   1  -2  26    0.87    1.40
   1  -2  26    1.46    1.64
  -1   2 -26   -0.21    1.69
   1   2  26    0.86    1.67
  -1  -2 -26   -1.50    1.29
  -1  -2 -27    4.89    2.14
  -1  -2 -27    2.36    1.88
  -1   2 -27    2.93    1.37
  -1  -2 -27    4.79    1.95
  -1   2 -27    3.83    2.17
  -1   2 -27    7.03    2.30
   1   2  27    2.40    1.39
  -1   2 -27    1.66    1.64
   1  -2  27    3.92    1.70
   1   2  27    1.44    1.37
   1  -2  27    3.43    1.43
   1   2  28    6.86    1.68
  -1   2 -28    4.18    1.18
  -1   2 -28   10.42    2.16
  -1  -2 -28    4.70    1.56
  -1   2 -28    8.52    2.19
  -1  -2 -28    6.56    1.75
  -1  -2 -28    9.31    1.97
   1  -2  28    7.20    1.58
   1   2  28    6.87    1.62
   1  -2  28    3.81    1.23
   1   2  29    0.09    0.76
  -1  -2 -29   -0.43    0.95
  -1  -2 -29   -0.20    0.97
  -1  -2 -29    1.18    0.84
  -1   2 -29    2.02    1.22
   1  -2  29    0.60    0.78
   1   2  29   -0.51    0.82
   1  -2  29   -0.63    0.70
  -1   3  29    4.01    1.13
   1   3 -29    4.06    1.39
   1  -3 -29    4.68    1.39
  -1  -3  29    4.41    1.08
  -1   3  29    2.63    0.85
  -1  -3  28    1.55    1.15
  -1   3  28    1.77    1.32
   1  -3 -28    1.13    0.89
   1  -3 -28    2.16    1.36
   1   3 -28    0.03    1.58
   1  -3 -28    1.06    1.42
  -1   3  28    0.47    0.74
  -1  -3  28    1.73    0.81
  -1  -3  28    1.83    0.89
  -1   3  27    1.64    1.47
  -1  -3  27    2.91    1.60
   1  -3 -27    2.66    1.31
   1   3 -27    2.26    1.77
   1   3 -27    0.83    1.08
   1  -3 -27    4.14    2.08
   1  -3 -27    0.38    1.41
  -1   3  27    2.32    1.14
  -1  -3  27    0.88    0.97
  -1   3  27    0.78    1.03
  -1  -3  27    3.90    1.32
  -1  -3  26    9.20    1.89
   1   3 -26    6.88    2.25
  -1  -3  26    9.15    2.44
  -1   3  26    8.23    2.24
   1   3 -26    3.74    1.59
   1  -3 -26    8.29    2.24
   1   3 -26    4.00    2.04
   1  -3 -26    6.89    2.00
   1   3 -26   11.60    3.08
   1  -3 -26    9.52    2.87
  -1  -3  26    5.90    1.64
  -1   3  26    8.71    1.90
   1   3 -26    4.64    1.62
  -1   3  26    7.02    1.75
  -1  -3  25    3.71    1.55
   1   3 -25    2.58    2.13
  -1  -3  25    4.54    2.14
  -1   3  25    3.65    2.16
   1   3 -25    5.52    2.69
   1   3 -25    6.31    2.07
  -1   3  25    5.78    1.91
   1  -3 -25    4.66    1.79
   1  -3 -25    4.94    1.64
   1   3 -25    3.23    2.42
   1  -3 -25    2.63    2.67
   1  -3 -25    5.17    2.37
  -1  -3  25    5.91    1.75
   1   3 -25    0.63    1.40
  -1   3  25    5.50    1.85
  -1   3  25    3.74    1.67
   1  -3 -25    4.39    1.71
  -1  -3  24   19.63    3.10
   1   3 -24   22.17    3.84
   1   3 -24   13.83    2.61
   1  -3 -24   21.85    3.53
   1  -3 -24   16.02    3.06
   1  -3 -24   15.58    2.61
   1  -3 -24   18.91    3.48
   1   3 -24   20.46    3.86
  -1   3  24   17.78    2.99
  -1   3  24   19.90    2.95
   1   3 -24   19.60    3.18
  -1  -3  24   16.83    2.86
  -1   3  24   13.09    2.58
   1  -3 -24   17.40    2.77
  -1  -3  24   15.90    2.52
   1   3 -24   21.62    3.83
  -1  -3  24   23.00    3.54
  -1   3  24   20.11    3.25
   1   3 -23    2.56    2.61
   1  -3 -23    1.39    1.86
   1  -3 -23    2.13    1.59
   1   3 -23    4.26    2.08
   1  -3 -23    4.37    2.64
  -1   3  23    3.89    1.93
   1   3 -23    2.34    2.65
   1  -3 -23    6.17    2.53
   1   3 -23    0.61    1.79
  -1  -3  23    4.11    1.99
  -1   3  23    5.27    2.10
   1  -3 -23    1.17    2.01
  -1  -3  23    3.55    1.48
   1   3 -23    3.15    2.25
  -1   3  23    0.81    1.86
  -1  -3  23    1.49    2.05
   1   3 -22    2.80    1.89
   1   3 -22   -0.33    2.34
   1  -3 -22    1.39    2.34
   1  -3 -22    3.34    1.74
  -1   3  22    2.63    2.20
   1   3 -22    1.19    2.29
   1  -3 -22    1.27    2.00
   1  -3 -22    1.71    1.97
  -1   3  22    2.01    1.62
   1   3 -22    0.42    1.78
  -1  -3  22    2.49    1.51
  -1  -3  22    0.73    1.49
   1  -3 -22    5.79    2.27
  -1  -3  22    1.92    1.59
  -1  -3  22    4.92    2.02
  -1  -3  22    3.84    2.24
   1   3 -22    1.56    2.39
  -1   3  22    3.86    2.37
   1  -3 -21   14.21    3.08
   1   3 -21   17.72    2.99
   1  -3 -21   19.51    3.32
   1  -3 -21   17.78    3.42
   1   3 -21   19.51    3.64
   1   3 -21   18.20    3.54
  -1   3  21   13.81    2.51
   1  -3 -21   11.65    2.50
  -1  -3  21   14.53    2.79
  -1   3  21   17.86    3.08
   1   3 -21   18.74    3.72
   1   3 -21   17.80    3.36
  -1   3  21   18.48    2.78
  -1  -3  21   19.25    3.13
  -1  -3  21   16.30    2.86
   1  -3 -21   17.03    2.90
  -1  -3  21   17.15    2.70
  -1  -3  21   16.43    2.80
   1  -3 -21   15.28    3.10
  -1  -3  20  178.85   17.26
  -1   3  20  192.12   18.61
   1  -3 -20  190.55    8.92
   1  -3 -20  188.32    9.25
   1  -3 -20  186.87    8.25
   1   3 -20  183.80    8.72
  -1  -3  20  175.76    8.06
  -1  -3  20  184.15    8.46
  -1  -3  20  195.06    9.08
  -1   3  20  203.45    9.05
   1  -3 -20  190.27    9.00
   1  -3 -20  182.49    9.01
   1   3 -20  191.02    9.39
   1  -3 -20  183.70    7.97
  -1   3  20  197.54    8.29
   1   3 -20  201.04    9.88
   1  -3 -20  195.23    9.19
   1   3 -20  192.98   10.19
  -1  -3  20  181.79    8.55
  -1   3  20  194.89    8.14
  -1  -3  20  181.43    8.07
   1   3 -20  188.92    9.59
   1  -3 -20  181.16   17.57
   1  -3 -20  171.30   16.97
   1   3 -20  217.13   20.49
  -1   3  19   72.13   10.90
  -1  -3  19   69.39    9.43
  -1  -3  19   68.52   10.63
   1  -3 -19   58.02    5.04
   1  -3 -19   57.70    4.65
  -1  -3  19   58.35    4.79
   1  -3 -19   54.64    5.29
  -1  -3  19   59.50    4.69
   1   3 -19   57.75    4.92
  -1  -3  19   60.33    5.00
  -1   3  19   65.25    5.11
   1   3 -19   61.35    5.34
   1  -3 -19   58.25    5.23
   1   3 -19   62.03    5.56
   1  -3 -19   63.29    5.34
   1  -3 -19   58.27    5.22
   1   3 -19   59.95    5.42
   1  -3 -19   64.93    4.79
  -1   3  19   60.03    4.70
   1   3 -19   62.85    5.79
  -1   3  19   64.19    4.68
   1   3 -19   61.00    5.37
  -1  -3  19   59.04    4.84
  -1  -3  19   60.26    4.70
   1   3 -19   82.96   12.72
   1  -3 -19   55.72    9.76
   1   3 -18  141.82   15.25
   1  -3 -18  142.89   14.28
  -1  -3  18  134.43   13.11
  -1  -3  18  134.99   14.10
  -1   3  18  143.47   14.82
  -1   3  18  132.20    6.76
  -1   3  18  136.13    7.15
  -1  -3  18  137.37    7.38
   1  -3 -18  131.41    6.51
   1  -3 -18  127.66    7.05
   1   3 -18  127.92    7.79
   1  -3 -18  130.75    7.11
   1  -3 -18  121.38    7.07
   1   3 -18  132.01    7.51
  -1   3  18  131.82    6.51
   1   3 -18  125.63    7.42
  -1  -3  18  126.14    6.57
   1   3 -18  129.98    7.94
   1   3 -18  131.92    7.76
  -1   3  18  133.93    6.47
  -1  -3  18  122.10    6.83
  -1  -3  18  122.71    6.48
   1   3 -18  120.78    6.78
  -1  -3  18  124.29    6.54
   1  -3 -18  143.38    7.38
   1  -3 -18  136.73    6.73
  -1  -3  18  122.69    6.79
   1   3 -17    5.08    1.89
   1   3 -17    1.67    1.70
  -1  -3  17    3.47    1.48
   1   3 -17    2.44    1.67
  -1  -3  17    2.80    3.68
  -1  -3  17    3.23    2.74
  -1   3  17    5.67    4.32
  -1   3  17   -2.96    2.76
   1  -3 -17    2.26    1.79
   1  -3 -17    4.61    3.81
   1   3 -17   -0.58    3.65
  -1   3  17    3.47    1.66
  -1  -3  17    0.42    1.16
  -1   3  16   19.34    5.00
  -1  -3  16   25.55    6.05
  -1   3  16   21.04    6.29
  -1  -3  16   17.19    4.76
   1   3 -16   15.31    5.40
   1  -3 -16   20.74    5.24
  -1  -3  15    0.09    3.70
  -1  -3  15    2.26    3.32
  -1   3  15    0.22    4.52
  -1   3  15   -2.94    3.43
   1   3 -15    5.82    3.94
   1  -3 -15   -1.68    2.69
  -1   3  14    0.64    2.72
  -1   3  14    2.86    3.92
  -1  -3  14   -1.65    3.16
   1   3 -14    2.52    5.07
   1   3 -14    1.77    3.25
   1  -3 -14    2.03    2.71
  -1   3  13   31.48    6.53
  -1  -3  13   26.08    5.66
  -1   3  13   33.22    5.74
  -1  -3  13   28.47    6.84
   1   3 -13   26.06    6.91
   1  -3 -13   22.83    5.06
   1   3 -13   29.86    6.12
  -1  -3  12  215.37   15.36
  -1   3  12  204.35   12.61
  -1  -3  12  203.68   12.70
  -1   3  12  215.59   14.32
   1   3 -12  187.99   12.61
   1   3 -12  200.37   14.64
   1  -3 -12  195.58   12.58
  -1   3  11  239.54   14.82
  -1   3  11  240.83   13.20
   1  -3 -11  205.08    9.39
  -1  -3  11  223.93   12.68
  -1  -3  11  237.96   15.46
   1   3 -11  204.43   12.91
   1  -3 -11  220.91   12.80
   1   3 -11  214.44    8.94
   1   3 -11  193.96   14.03
  -1  -3  10   18.39    4.60
  -1   3  10   29.06    5.50
  -1   3  10   27.36    6.26
  -1  -3  10   25.69    6.28
   1  -3 -10   21.52    3.16
   1   3 -10   17.91    5.31
   1   3 -10   17.75    2.94
   1   3 -10   21.94    3.17
   1   3 -10   16.21    4.76
   1  -3 -10   22.74    4.43
  -1  -3  10   24.53    3.13
  -1  -3   9  168.27    9.92
  -1   3   9  162.41   10.88
   1  -3  -9  176.31    7.76
  -1  -3   9  170.63   12.11
  -1   3   9  170.77   10.26
   1  -3  -9  157.07    9.65
   1   3  -9  150.43    7.36
   1   3  -9  174.45   11.79
  -1  -3   9  157.98    7.13
   1   3  -9  156.34   10.33
   1   3  -9  190.01    7.47
  -1  -3   9  169.72    9.11
   1  -3  -8    3.84    1.62
  -1  -3   8    3.91    3.63
  -1   3   8    1.15    3.26
   1   3  -8    4.52    1.65
  -1   3   8    4.23    2.86
  -1  -3   8    5.23    2.91
  -1  -3   8    4.99    2.24
  -1  -3   8    1.75    1.37
   1   3  -8    1.28    2.84
   1   3  -8    4.19    1.75
   1   3  -8    5.49    3.41
   1  -3  -8    3.13    2.53
  -1   3   7  220.43   10.46
  -1   3   7  205.19   10.75
  -1  -3   7  208.47   11.53
   1  -3  -7  244.85    8.00
   1   3  -7  242.70   10.79
   1   3  -7  237.30    7.45
   1   3  -7  242.40   12.06
   1  -3  -7  212.04    9.44
   1   3  -7  226.75    8.38
  -1  -3   7  241.12    9.30
  -1  -3   7  224.20    8.12
  -1   3   6   41.52    4.92
  -1   3   6   39.56    4.90
   1  -3  -6   41.22    3.54
  -1  -3   6   42.83    5.80
   1   3  -6   48.45    5.47
  -1  -3   6   38.45    3.79
   1   3  -6   48.18    4.88
   1   3  -6   43.76    3.32
   1   3  -6   45.93    4.03
   1  -3  -6   35.85    4.38
  -1  -3   5  320.72   12.29
   1  -3  -5  314.87    8.16
  -1   3   5  311.23   11.31
  -1   3   5  306.77   10.96
   1  -3  -5  300.48    9.74
   1   3  -5  336.05    9.59
   1   3  -5  319.51    8.06
   1   3  -5  315.51   10.66
  -1  -3   5  309.98    9.28
   1  -3  -5  303.29   10.07
   1  -3  -4  276.41    7.37
  -1   3   4  276.59    9.65
  -1   3   4  281.04    9.66
  -1  -3   4  273.13    7.64
  -1  -3   4  280.15   10.35
   1   3  -4  265.10    8.43
   1   3  -4  270.36    7.30
   1  -3  -4  258.24    8.70
  -1  -3   4  275.09    8.35
   1   3  -4  262.74    9.10
   1  -3  -3    8.08    1.78
  -1  -3   3    8.12    1.52
  -1  -3   3    3.07    2.20
  -1   3   3    4.68    2.39
  -1   3   3    6.53    2.37
   1   3  -3    8.03    1.84
   1   3  -3    6.01    2.30
  -1  -3   3    5.30    1.83
   1  -3  -3    6.51    2.17
   1   3  -3    7.43    2.28
  -1   3   2  504.58   11.55
   1   3  -2  538.92   11.57
  -1  -3   2  518.61   12.22
  -1   3   2  493.37   10.44
  -1  -3   2  516.78   12.27
  -1  -3   2  542.96    7.87
   1  -3  -2  524.21   10.18
   1   3  -2  509.42   11.31
   1   3  -2  505.11   10.17
  -1  -3   2  526.80   11.16
   1  -3  -2  511.17   11.52
   1  -3  -2  502.01   11.14
  -1  -3   1  288.83    9.25
   1  -3  -1  246.08    8.60
  -1   3   1  284.60    8.02
   1  -3  -1  245.74    7.80
  -1  -3   1  292.62    8.74
   1   3  -1  290.83    8.45
  -1  -3   1  282.58    5.06
   1  -3  -1  246.17    8.03
  -1  -3   1  275.80    8.37
   1   3  -1  273.55    8.22
   1  -3   0  193.83    7.22
  -1  -3   0  195.02    6.73
   1   3   0  200.21    7.20
  -1   3   0  201.78    5.53
   1  -3   0  209.78    4.98
  -1   3   0  192.84    6.36
  -1  -3   0  206.14    7.62
   1   3   0  200.16    6.91
   1  -3   0  195.79    7.07
   1  -3   0  197.89    6.82
  -1   3   0  191.69    6.09
  -1  -3   0  201.73    7.19
   1  -3   1 1478.57   19.84
  -1  -3  -1 1459.39   19.99
   1   3   1 1564.85   20.80
   1   3   1 1583.45   20.08
  -1   3  -1 1533.58   17.36
  -1  -3  -1 1529.06   18.80
   1   3   1 1614.50   17.26
  -1   3  -1 1544.38   21.04
   1  -3   1 1538.52   19.83
  -1   3  -1 1579.21   19.09
  -1   3  -1 1507.79   20.28
   1  -3   2  389.42   10.42
   1  -3   2  384.98   10.26
   1   3   2  386.82   10.11
  -1  -3  -2  380.65   10.06
   1   3   2  380.79   10.75
  -1   3  -2  390.22    8.37
  -1   3  -2  394.92   10.09
   1  -3   2  376.46   10.08
  -1   3  -2  387.38   11.64
   1   3   2  387.67    8.73
  -1  -3  -2  398.95    5.70
  -1   3  -2  405.37   10.42
   1  -3   3    5.04    2.33
   1  -3   3    9.24    3.07
   1   3   3    9.43    2.84
  -1  -3  -3    4.53    2.10
  -1   3  -3    4.22    1.30
   1   3   3    9.72    2.85
  -1   3  -3    5.08    2.17
   1  -3   3    6.82    2.30
  -1  -3  -3    7.63    1.23
  -1   3  -3    4.47    2.26
   1   3   3    5.66    1.80
   1   3   4   28.34    3.67
   1   3   4   25.08    3.72
  -1  -3  -4   27.29    3.42
   1  -3   4   21.96    3.42
   1  -3   4   37.69    4.52
  -1   3  -4   23.24    3.36
  -1   3  -4   28.39    3.65
   1  -3   4   21.99    3.15
   1  -3   5 1061.39   22.48
   1   3   5 1009.85   18.92
   1  -3   5  979.76   14.98
   1  -3   5 1028.15   19.89
   1   3   5 1027.57   20.42
  -1  -3  -5 1008.35   18.31
  -1   3  -5 1036.78   20.81
   1  -3   5 1016.14   18.58
  -1   3  -5 1016.01   18.35
   1   3   6  422.85   12.93
   1  -3   6  394.58   13.36
  -1  -3  -6  423.80   12.46
   1  -3   6  396.91   15.04
   1   3   6  419.12   14.09
   1  -3   6  379.17   10.39
  -1   3  -6  407.07   12.42
  -1  -3  -6  440.10   13.58
  -1   3  -6  408.90   14.16
   1  -3   6  403.69   12.51
  -1  -3  -7   34.98    4.25
   1  -3   7   37.24    4.85
   1  -3   7   34.47    3.88
   1   3   7   34.72    4.26
   1  -3   7   40.80    5.82
   1   3   7   32.07    5.07
  -1  -3  -7   36.32    3.46
  -1   3  -7   32.99    5.40
  -1   3  -7   29.76    4.63
   1  -3   7   24.93    3.98
  -1  -3  -7   40.75    4.79
   1  -3   8   31.88    5.76
   1  -3   8   28.54    4.89
   1   3   8   30.85    4.33
   1   3   8   23.88    5.15
   1  -3   8   30.98    3.70
  -1  -3  -8   27.98    4.25
  -1  -3  -8   29.74    3.41
   1  -3   8   33.51    4.74
  -1   3  -8   30.62    5.39
  -1  -3  -8   29.90    4.59
  -1   3  -8   28.40    4.31
   1   3   9  193.08   11.90
  -1  -3  -9  190.24   10.05
   1  -3   9  208.38    9.65
   1   3   9  194.43   10.29
   1  -3   9  179.41   11.39
  -1  -3  -9  204.07   11.54
  -1   3  -9  176.03   11.78
  -1   3  -9  193.71   10.75
  -1  -3  -9  196.69    8.68
   1  -3   9  183.11   10.47
   1  -3  10   27.09    5.56
  -1  -3 -10   32.50    4.65
   1   3  10   36.52    5.02
   1  -3  10   36.06    4.63
   1   3  10   30.46    5.67
  -1   3 -10   31.21    4.97
   1  -3  10   32.51    5.18
  -1   3 -10   27.22    6.08
  -1  -3 -10   40.11    4.34
  -1  -3 -10   33.66    5.54
   1   3  11  650.09   20.54
  -1  -3 -11  634.46   19.81
   1  -3  11  618.19   23.04
   1   3  11  660.63   23.72
   1  -3  11  660.83   19.53
  -1  -3 -11  609.62   22.40
  -1   3 -11  597.02   20.69
  -1   3 -11  671.13   24.87
   1   3  12  286.30   14.18
   1  -3  12  260.83   16.07
   1   3  12  290.86   16.55
   1  -3  12  274.46   13.31
  -1  -3 -12  289.60   13.86
  -1   3 -12  267.08   14.60
  -1  -3 -12  281.60   16.15
  -1   3 -12  272.72   16.75
   1   3  13   74.51    9.40
   1  -3  13   72.11    9.45
  -1  -3 -13   65.47    7.08
   1  -3  13   74.30    7.43
   1   3  13   75.30    7.73
  -1   3 -13   61.56    8.31
  -1  -3 -13   67.17    8.83
  -1   3 -13   64.30    9.31
  -1  -3 -14   31.42    5.26
   1   3  14   27.57    4.77
   1   3  14   22.63    6.18
   1  -3  14   19.99    5.17
   1  -3  14   21.66    4.28
  -1   3 -14   24.58    5.88
  -1   3 -14   29.77    5.88
  -1  -3 -14   25.12    5.90
   1  -3  15    0.66    2.61
   1   3  15    1.91    2.00
   1  -3  15    2.00    3.29
   1   3  15    2.15    4.18
  -1   3 -15    8.38    5.00
  -1  -3 -15   -0.46    3.58
   1  -3  16    6.21    3.49
   1   3  16    5.77    5.24
   1  -3  16    7.74    4.90
  -1   3 -16    2.36    3.53
  -1  -3 -16    7.09    3.83
  -1  -3 -17    1.91    3.42
  -1   3 -17    2.24    4.03
   1   3  17    1.98    1.42
  -1   3 -17   -0.07    1.40
  -1   3 -17   -1.10    1.74
  -1   3 -17    0.75    1.53
  -1  -3 -17    3.42    2.11
  -1  -3 -17    2.07    1.68
  -1  -3 -17    2.93    1.97
   1  -3  17    2.02    1.32
   1   3  17    1.70    1.20
   1  -3  17   -0.84    1.33
   1   3  17    0.52    1.13
   1  -3  17    5.65    3.33
   1   3  17    3.18    3.34
   1   3  18   13.56    6.12
   1  -3  18   21.46    6.72
   1   3  18   23.50    2.90
  -1  -3 -18   23.21    2.99
  -1   3 -18   22.80    3.35
  -1  -3 -18   25.33    3.43
  -1   3 -18   19.13    3.21
  -1  -3 -18   22.52    3.39
  -1  -3 -18   16.27    2.80
  -1   3 -18   21.33    3.25
  -1   3 -18   15.61    2.64
   1  -3  18   18.51    2.91
  -1  -3 -18   21.35    3.12
   1   3  18   19.80    2.89
  -1  -3 -18   22.19    3.00
   1  -3  18   20.12    3.01
   1  -3  18   20.06    2.73
   1   3  18   19.19    2.73
   1   3  18   16.30    2.41
   1  -3  18   19.05    2.91
  -1  -3 -18   21.00    6.83
  -1   3 -18   26.37    7.98
   1  -3  19   11.87    5.43
   1   3  19    9.65    6.56
  -1  -3 -19    5.90    1.87
   1   3  19    4.73    1.43
  -1   3 -19    9.92    2.60
  -1  -3 -19    4.90    1.83
  -1   3 -19    9.40    2.72
  -1   3 -19    9.79    2.77
  -1   3 -19    3.67    1.72
  -1  -3 -19    5.81    2.30
  -1  -3 -19    4.44    1.84
   1  -3  19    7.03    1.98
  -1  -3 -19    7.85    2.63
   1  -3  19    7.75    2.00
   1  -3  19    4.61    1.80
  -1  -3 -19    3.01    1.78
   1   3  19    7.94    2.14
   1   3  19    5.05    1.63
   1   3  19    5.20    2.00
   1  -3  19    4.95    1.77
  -1  -3 -19    3.02    3.97
  -1   3 -19    4.35    3.58
   1  -3  20   12.21    5.56
   1   3  20   10.98    5.17
   1   3  20    5.42    3.22
  -1  -3 -20   16.56    3.18
  -1  -3 -20   16.06    2.77
   1  -3  20   15.67    2.81
  -1   3 -20   16.90    3.57
   1   3  20   11.56    2.43
   1  -3  20   14.80    2.65
  -1  -3 -20    9.51    2.21
  -1   3 -20   16.72    2.91
  -1  -3 -20   14.39    3.03
  -1   3 -20   14.86    3.12
   1   3  20   12.62    2.39
  -1  -3 -20   14.99    3.21
  -1   3 -20   16.66    3.21
  -1   3 -20   10.16    2.78
  -1  -3 -20   15.19    3.02
   1  -3  20   15.91    3.00
   1   3  20   12.20    2.16
   1  -3  20   12.30    2.43
   1   3  20   19.31    3.11
  -1  -3 -20   24.63    7.40
  -1   3 -21    8.02    2.87
  -1   3 -21    8.20    2.31
  -1   3 -21   10.85    2.95
  -1  -3 -21   11.59    2.84
  -1  -3 -21    5.55    2.02
  -1  -3 -21    7.48    2.70
   1   3  21    8.14    2.27
  -1   3 -21   12.35    3.22
  -1  -3 -21    6.64    2.53
   1   3  21    6.46    2.05
  -1   3 -21    7.18    2.89
   1  -3  21    7.70    2.27
   1   3  21    7.71    2.32
   1  -3  21    6.00    1.72
  -1   3 -21    7.46    2.54
   1  -3  21    8.58    2.26
   1   3  21    8.46    1.90
  -1  -3 -21   10.76    3.07
  -1  -3 -21    5.89    2.02
   1  -3  21   10.36    2.71
   1  -3  22   43.73    4.72
   1   3  22   43.14    4.45
  -1   3 -22   46.45    5.12
  -1  -3 -22   44.63    4.69
  -1  -3 -22   48.09    5.03
  -1   3 -22   42.10    4.98
  -1   3 -22   44.19    5.15
   1   3  22   44.31    4.07
  -1  -3 -22   43.64    4.86
  -1  -3 -22   49.39    4.17
  -1   3 -22   42.15    4.83
   1   3  22   38.53    3.43
   1   3  22   46.12    4.36
   1  -3  22   40.22    3.97
   1  -3  22   42.11    4.15
  -1  -3 -22   48.28    5.21
   1  -3  22   40.73    4.22
  -1  -3 -22   47.73    4.12
  -1  -3 -22   45.44    4.89
  -1   3 -22   37.52    4.03
  -1   3 -22   43.43    5.46
  -1   3 -23    2.24    2.43
  -1  -3 -23    4.37    2.69
  -1  -3 -23    0.12    1.93
  -1  -3 -23    1.67    2.23
  -1   3 -23    0.07    1.46
  -1   3 -23    0.36    2.39
   1   3  23    1.43    1.58
  -1  -3 -23    0.46    2.14
  -1  -3 -23    0.93    1.43
  -1   3 -23    2.46    2.56
   1  -3  23    1.68    2.02
   1   3  23    0.44    1.85
  -1  -3 -23    1.81    1.77
   1  -3  23    0.06    1.81
   1   3  23    1.52    1.91
   1  -3  23    2.29    1.62
  -1   3 -23    0.14    2.07
  -1  -3 -23    3.85    2.60
   1   3  23    0.41    1.11
  -1  -3 -23    2.25    1.53
   1  -3  23    3.76    1.95
   1  -3  24   51.54    4.83
   1  -3  24   55.82    4.99
   1   3  24   52.35    4.72
  -1  -3 -24   43.14    4.31
  -1   3 -24   59.57    5.69
  -1   3 -24   49.30    5.14
  -1  -3 -24   62.20    5.45
  -1   3 -24   61.73    5.61
   1   3  24   52.71    4.36
  -1  -3 -24   58.33    5.15
   1   3  24   39.73    3.67
  -1   3 -24   49.97    4.93
   1   3  24   54.33    4.58
   1  -3  24   48.66    4.08
  -1  -3 -24   59.11    5.62
   1  -3  24   44.06    4.09
  -1   3 -24   46.49    4.11
   1  -3  25   -1.54    1.58
   1  -3  25   -2.62    1.94
  -1   3 -25    0.38    2.08
   1   3  25   -0.76    1.54
  -1  -3 -25    0.89    1.80
  -1   3 -25    1.89    2.35
  -1  -3 -25    0.85    2.14
  -1  -3 -25    1.43    1.97
  -1   3 -25   -2.50    2.28
  -1   3 -25    2.45    1.54
   1   3  25    4.44    1.98
   1  -3  25    0.47    1.03
  -1   3 -25    1.56    1.69
   1  -3  25    3.00    1.52
   1   3  25   -0.96    1.07
  -1  -3 -26    6.46    2.23
  -1   3 -26   -1.70    1.40
  -1   3 -26    1.74    2.01
  -1   3 -26   -0.61    2.40
  -1  -3 -26    0.19    1.58
  -1  -3 -26    1.46    2.00
  -1   3 -26    2.17    2.05
   1  -3  26    1.57    1.55
   1   3  26    2.98    1.67
   1   3  26    1.98    1.69
   1   3  26    1.06    0.88
  -1   3 -26    2.61    1.43
   1  -3  26    0.77    0.83
   1  -3  26   -0.26    1.39
   1  -3  27    0.78    1.53
  -1   3 -27    1.25    1.87
  -1  -3 -27    0.87    1.18
  -1   3 -27    3.77    2.05
  -1  -3 -27    3.39    2.05
  -1  -3 -27    3.27    1.72
   1   3  27    0.09    1.22
  -1   3 -27    2.10    1.67
  -1   3 -27    1.35    1.12
   1   3  27   -1.06    1.47
   1  -3  27   -0.35    1.28
   1  -3  28    3.21    1.39
  -1   3 -28    0.74    1.42
  -1  -3 -28    4.02    1.60
  -1  -3 -28   -0.50    1.36
  -1  -3 -28    0.27    1.07
   1   3  28   -0.21    1.06
   1   3  28    0.13    1.08
   1  -3  28   -0.14    0.97
   1   3  29    1.68    0.86
  -1  -3 -29   -0.44    0.86
  -1  -3 -29    1.28    1.08
  -1   3 -29   -0.25    1.09
   1  -3  29    0.28    0.74
   1  -3  29    0.00    0.58
   1   3  29    0.37    0.67
  -1   4  29    3.82    1.07
   1  -4 -29    5.80    1.34
   1   4 -29    1.86    1.08
  -1  -4  29    3.98    1.09
  -1   4  28   13.01    1.90
   1  -4 -28   15.28    2.40
   1   4 -28   16.49    2.39
  -1   4  28   10.83    1.40
  -1  -4  28   14.52    1.63
  -1   4  28   11.20    1.54
  -1  -4  28   16.05    2.12
  -1  -4  27    2.21    0.83
  -1  -4  27    1.97    1.37
  -1   4  27    3.74    1.50
   1  -4 -27    2.61    1.43
   1  -4 -27    3.60    1.98
   1   4 -27    4.97    2.00
   1  -4 -27    0.75    0.93
   1   4 -27   -1.05    1.04
  -1   4  27    2.22    1.18
  -1  -4  27    0.57    0.86
  -1   4  27    2.50    1.04
  -1  -4  26    5.24    1.61
  -1  -4  26    4.29    1.77
  -1   4  26    3.54    1.74
   1   4 -26    5.76    2.58
   1  -4 -26    2.29    1.63
   1   4 -26    1.45    2.09
   1  -4 -26    1.40    1.24
   1  -4 -26    3.54    2.10
   1  -4 -26   -0.02    1.21
  -1   4  26    2.54    1.37
   1   4 -26    1.87    1.36
  -1  -4  26    3.64    1.40
  -1   4  26    3.35    1.32
   1  -4 -26    4.89    1.58
  -1  -4  25   -0.91    1.24
   1   4 -25   -2.41    2.09
  -1   4  25   -0.66    1.70
  -1  -4  25    1.67    1.68
   1  -4 -25   -0.22    2.49
   1  -4 -25    0.22    1.60
  -1   4  25    0.69    1.53
   1  -4 -25    1.50    1.76
   1   4 -25    0.13    2.43
   1   4 -25   -2.73    1.55
   1   4 -25    1.09    2.15
   1  -4 -25   -0.87    1.33
  -1   4  25   -1.14    1.48
  -1  -4  25    0.42    1.21
   1   4 -25   -0.17    1.59
   1  -4 -25   -1.74    1.59
  -1   4  25    0.39    1.33
  -1  -4  24   -0.09    1.40
   1   4 -24    1.34    2.57
   1   4 -24    0.25    2.32
   1  -4 -24    1.17    1.55
   1  -4 -24    0.75    1.45
  -1   4  24   -0.10    1.69
   1  -4 -24    4.10    2.74
   1   4 -24   -1.03    1.54
   1  -4 -24    1.04    1.94
  -1   4  24   -0.50    1.91
  -1  -4  24   -0.44    2.03
   1   4 -24    3.49    2.05
   1   4 -24   -0.43    1.77
  -1   4  24    2.10    1.69
  -1  -4  24    1.13    1.49
   1  -4 -24   -0.78    1.76
  -1  -4  24    0.93    1.41
  -1  -4  23   24.99    3.34
  -1  -4  23   31.02    4.00
  -1   4  23   25.71    3.55
   1   4 -23   26.04    4.11
   1  -4 -23   29.98    3.99
   1  -4 -23   29.46    4.25
   1   4 -23   30.67    4.17
   1  -4 -23   27.63    3.49
   1  -4 -23   26.55    3.76
   1   4 -23   32.37    4.41
  -1   4  23   32.35    3.69
  -1   4  23   27.44    3.35
   1   4 -23   25.82    3.68
  -1  -4  23   26.88    3.50
   1  -4 -23   28.88    3.44
   1   4 -23   28.56    3.40
  -1  -4  23   28.37    3.48
  -1  -4  23   30.79    3.44
  -1  -4  22   18.64    3.06
   1   4 -22   24.90    3.97
   1  -4 -22   21.49    3.98
   1  -4 -22   14.41    2.89
   1  -4 -22   19.02    3.38
   1  -4 -22   25.56    3.39
   1   4 -22   19.12    3.09
   1   4 -22   24.53    4.01
  -1   4  22   23.00    3.34
  -1   4  22   22.04    3.12
   1   4 -22   21.07    3.74
  -1  -4  22   21.74    3.24
   1  -4 -22   21.59    3.23
  -1  -4  22   19.81    2.88
  -1  -4  22   20.04    3.11
  -1   4  22   21.59    3.42
   1   4 -22   21.16    4.02
  -1  -4  22   24.66    3.74
   1  -4 -21   20.20    3.05
   1   4 -21   21.69    3.99
   1   4 -21   18.47    3.10
   1  -4 -21   16.05    3.28
   1   4 -21   18.55    3.61
   1  -4 -21   19.56    3.41
   1  -4 -21   18.59    3.30
  -1   4  21   19.16    2.94
   1   4 -21   13.75    2.99
  -1   4  21   16.74    2.73
  -1  -4  21   17.14    2.94
   1  -4 -21   15.55    3.31
  -1  -4  21   20.76    3.32
   1  -4 -21   16.95    3.06
  -1  -4  21   16.90    2.77
  -1  -4  21   13.35    2.85
   1   4 -21   11.70    2.92
  -1   4  21   14.62    3.11
   1  -4 -20   36.25    4.30
   1   4 -20   27.64    3.94
   1  -4 -20   27.86    3.55
   1  -4 -20   31.54    3.83
  -1   4  20   27.85    3.45
   1   4 -20   24.07    3.65
   1  -4 -20   29.48    4.10
   1  -4 -20   26.83    3.64
   1   4 -20   25.58    4.21
  -1   4  20   28.03    3.57
  -1  -4  20   27.36    3.80
  -1   4  20   30.73    3.59
   1   4 -20   28.26    3.92
  -1  -4  20   21.13    3.22
  -1  -4  20   25.14    3.40
   1  -4 -20   28.54    3.63
  -1  -4  20   30.34    3.50
  -1  -4  20   18.96    3.08
   1  -4 -20   31.64    4.15
   1   4 -20   25.57    3.66
   1  -4 -19    5.04    3.38
   1   4 -19   16.30    6.29
  -1   4  19    7.18    4.14
  -1  -4  19    6.60    4.26
  -1   4  19    8.37    2.22
  -1   4  19    8.66    2.25
   1  -4 -19   12.19    2.67
   1  -4 -19    9.99    2.38
   1   4 -19    8.46    2.57
   1  -4 -19   10.47    2.45
   1   4 -19    6.87    2.33
   1  -4 -19    9.51    2.60
   1   4 -19    6.44    1.96
   1  -4 -19    8.13    2.62
   1   4 -19   11.78    2.98
  -1   4  19    8.63    2.48
  -1  -4  19    9.37    2.39
  -1  -4  19    9.39    2.46
  -1  -4  19    9.31    2.14
  -1   4  19    6.54    1.86
   1   4 -19    9.49    2.76
   1  -4 -19   10.88    2.85
  -1  -4  19   11.93    2.43
   1  -4 -19    6.29    2.05
  -1  -4  19   11.36    2.62
   1  -4 -18   29.34    7.19
   1  -4 -18   33.25    7.57
   1   4 -18   36.65    8.95
  -1   4  18   31.88    5.98
  -1   4  18   30.09    6.86
  -1  -4  18   33.42    8.05
  -1  -4  18   32.33    6.23
  -1   4  18   33.59    3.66
  -1  -4  18   33.85    3.80
  -1   4  18   34.50    3.78
   1  -4 -18   30.03    3.61
   1   4 -18   41.20    4.60
   1  -4 -18   29.41    3.61
   1  -4 -18   30.45    3.45
   1  -4 -18   34.94    3.53
   1   4 -18   34.15    4.08
   1   4 -18   32.22    4.17
   1   4 -18   33.93    4.44
   1  -4 -18   33.09    3.84
   1   4 -18   35.02    4.38
  -1  -4  18   33.54    3.63
  -1  -4  18   30.16    3.44
  -1   4  18   35.45    3.46
   1  -4 -18   32.76    3.48
  -1  -4  18   29.30    3.59
   1   4 -18   29.97    3.56
  -1  -4  18   32.84    3.62
   1  -4 -18   32.76    3.88
   1  -4 -17   59.09    9.92
   1  -4 -17   69.28    9.79
   1   4 -17   63.74   11.03
  -1  -4  17   75.03    9.42
  -1   4  17   76.61    9.80
  -1   4  17   78.82   11.07
  -1  -4  17   74.11   10.50
  -1   4  17   71.03    4.96
  -1  -4  17   74.79    5.53
   1   4 -17   73.38    5.59
   1   4 -17   71.17    5.41
   1  -4 -17   67.48    4.98
   1   4 -17   64.43    5.46
   1  -4 -17   69.89    4.79
   1  -4 -17   61.46    4.69
   1   4 -17   72.21    5.94
  -1   4  17   69.84    4.67
  -1  -4  17   69.65    5.14
   1   4 -17   67.67    5.60
  -1  -4  17   68.86    4.92
  -1  -4  17   62.38    4.67
   1  -4 -17   67.72    5.00
  -1   4  16    4.30    2.89
  -1  -4  16   13.42    4.90
  -1  -4  16    6.44    3.81
  -1   4  16    7.74    5.03
   1  -4 -16    8.92    4.10
   1   4 -16    6.59    4.55
  -1  -4  15   21.00    5.52
  -1   4  15   19.39    5.86
  -1  -4  15   25.93    6.07
  -1   4  15   17.12    4.63
   1   4 -15   24.77    7.22
   1  -4 -15   16.48    4.94
   1   4 -15   26.08    6.20
  -1   4  14   32.12    6.11
  -1  -4  14   19.91    4.90
  -1   4  14   32.76    6.78
  -1  -4  14   26.55    5.23
   1   4 -14   28.91    7.41
   1  -4 -14   27.28    5.94
   1   4 -14   24.89    6.04
  -1  -4  13   40.20    6.23
  -1   4  13   39.13    6.70
  -1  -4  13   35.04    6.21
  -1   4  13   38.76    7.14
  -1  -4  13   38.15    7.59
   1  -4 -13   35.69    6.13
   1   4 -13   30.00    6.34
   1   4 -13   37.91    6.57
  -1  -4  12   29.68    6.89
  -1   4  12   28.95    5.83
  -1  -4  12   35.16    5.68
  -1   4  12   36.31    6.10
  -1  -4  12   28.83    5.67
   1   4 -12   34.19    7.21
   1   4 -12   26.06    5.80
   1  -4 -12   31.52    5.65
  -1   4  11  174.31   11.72
   1  -4 -11  163.16    8.65
  -1  -4  11  191.73   14.27
  -1  -4  11  162.37   11.25
  -1  -4  11  163.68   10.79
  -1   4  11  183.49   13.17
  -1  -4  11  153.28   10.12
   1   4 -11  178.68   13.98
   1   4 -11  177.68    9.01
   1  -4 -11  177.01   11.44
   1   4 -11  160.66   11.58
  -1   4  10   85.70    8.84
  -1  -4  10   76.93    7.43
  -1  -4  10   74.43    9.26
   1  -4 -10   85.20    6.09
  -1  -4  10   73.68    7.16
  -1   4  10   98.27    8.72
   1  -4 -10   78.55    7.58
   1   4 -10   81.60    9.38
  -1  -4  10   84.41    7.33
   1   4 -10   69.83    7.88
   1   4 -10   83.06    6.41
  -1  -4   9   56.50    8.14
  -1   4   9   57.64    6.81
  -1  -4   9   55.80    6.16
  -1   4   9   52.51    7.55
   1  -4  -9   58.74    4.89
  -1  -4   9   54.69    5.83
   1   4  -9   52.24    5.00
   1   4  -9   60.51    4.23
   1   4  -9   59.61    8.37
   1  -4  -9   58.36    6.23
   1   4  -9   54.47    6.78
  -1  -4   9   54.70    5.80
   1   4  -8    8.43    1.92
  -1   4   8   13.30    4.61
  -1  -4   8   12.53    3.17
  -1   4   8   11.78    4.17
  -1  -4   8   14.92    4.93
   1  -4  -8   11.82    2.71
   1  -4  -8    5.28    3.03
  -1  -4   8   10.36    2.67
   1   4  -8    8.30    3.41
   1   4  -8   10.19    2.37
   1  -4  -8   12.48    3.35
   1   4  -8   11.93    5.36
  -1   4   7  264.02   12.48
  -1   4   7  259.99   11.97
  -1  -4   7  263.81   10.86
  -1  -4   7  275.89   13.61
   1  -4  -7  277.78    9.48
   1  -4  -7  274.35   11.07
   1   4  -7  251.99   10.29
   1   4  -7  273.63   12.01
   1   4  -7  278.80   13.79
  -1  -4   7  283.70   10.72
   1  -4  -7  269.57   11.30
   1   4  -7  285.72    8.38
  -1  -4   6  302.77   10.58
  -1  -4   6  313.70   13.69
  -1   4   6  294.25   12.23
  -1   4   6  294.58   12.36
   1  -4  -6  308.59    9.62
   1   4  -6  304.17   10.91
   1  -4  -6  316.55   10.94
   1   4  -6  323.18    8.80
   1   4  -6  305.49   11.83
  -1  -4   6  316.28   10.83
   1   4  -6  312.51   13.59
   1  -4  -6  299.45   11.22
  -1   4   6  318.79   11.87
  -1   4   5  232.87   10.37
  -1  -4   5  244.53    8.52
   1  -4  -5  238.56    8.39
  -1   4   5  246.24   10.51
  -1  -4   5  251.58   11.65
   1  -4  -5  232.53    9.47
  -1   4   5  248.99   10.17
  -1  -4   5  238.18    9.06
   1   4  -5  259.10   11.80
   1   4  -5  248.68    7.73
   1   4  -5  249.57   10.06
   1  -4  -4  764.07   14.55
  -1   4   4  773.02   16.91
   1   4  -4  794.35   16.23
  -1  -4   4  751.86   13.39
  -1   4   4  746.13   17.26
  -1  -4   4  775.49   18.55
  -1   4   4  785.03   17.42
   1   4  -4  755.17   16.60
   1   4  -4  768.61   13.60
  -1  -4   4  780.29   15.91
   1  -4  -4  766.36   15.79
  -1  -4   3   45.67    3.23
  -1   4   3   44.96    4.28
   1   4  -3   55.52    4.61
  -1  -4   3   60.76    5.26
  -1   4   3   42.08    4.77
   1  -4  -3   29.25    3.83
   1   4  -3   48.87    4.61
   1   4  -3   55.16    3.86
   1  -4  -3   42.27    4.19
  -1   4   3   29.88    4.80
  -1  -4   3   44.91    4.24
  -1  -4   2  143.72    4.67
  -1  -4   2  137.05    6.96
   1  -4  -2  138.19    6.38
   1   4  -2  140.34    6.79
  -1   4   2  139.40    6.29
  -1   4   2  141.73    6.95
  -1  -4   2  137.96    7.38
   1   4  -2  147.40    6.93
   1  -4  -2  146.85    7.24
  -1  -4   2  139.58    6.77
   1  -4  -2  133.16    6.23
   1  -4  -1    2.30    0.91
  -1  -4   1    2.20    1.06
   1  -4  -1    0.83    1.88
  -1  -4   1    1.70    2.03
  -1   4   1    1.71    1.65
   1  -4  -1   -1.18    2.02
   1   4  -1    1.73    2.16
  -1   4   1    1.77    2.15
  -1  -4   1    3.22    2.73
   1   4  -1    1.73    1.92
   1  -4  -1    1.21    2.14
  -1  -4   1    0.69    2.05
   1  -4  -1    0.87    1.84
   1  -4   0    0.98    1.89
   1   4   0    1.37    2.42
  -1   4   0    1.69    2.09
  -1  -4   0    0.37    2.59
  -1  -4   0    3.00    1.98
   1  -4   0    0.78    1.23
  -1   4   0    2.20    1.66
   1  -4   0    0.21    2.03
   1   4   0   -1.36    1.88
  -1  -4   0    0.67    2.05
  -1   4   0    0.98    1.55
   1  -4   0    0.80    1.80
   1   4   1   30.49    3.74
   1  -4   1   29.86    3.68
  -1  -4  -1   28.29    3.91
  -1   4  -1   33.11    3.23
   1  -4   1   30.14    3.00
  -1  -4  -1   28.92    3.25
   1   4   1   32.67    3.97
  -1   4  -1   29.47    3.72
  -1   4  -1   31.03    3.64
   1  -4   1   31.05    3.85
   1   4   1   34.86    3.53
   1   4   2   25.61    3.82
  -1  -4  -2   29.59    3.89
   1   4   2   21.22    3.93
  -1  -4  -2   29.25    3.22
   1  -4   2   19.69    3.51
   1  -4   2   30.41    3.49
  -1   4  -2   21.45    2.60
  -1   4  -2   16.58    3.39
   1  -4   2   25.03    3.58
  -1   4  -2   18.74    3.49
  -1  -4  -2   29.62    1.94
   1   4   2   27.76    3.12
  -1   4  -3  435.78   10.18
   1   4   3  440.93   12.59
   1   4   3  439.74   13.00
   1  -4   3  403.09   12.45
  -1  -4  -3  426.87   12.25
   1  -4   3  446.34   12.28
   1   4   3  439.73   11.13
  -1   4  -3  436.39   12.44
  -1   4  -3  441.30   12.70
  -1  -4  -3  436.77    7.77
   1  -4   3  438.59   12.33
  -1   4  -3  434.54   13.17
   1  -4   4  207.08    9.85
  -1  -4  -4  182.33    8.35
   1   4   4  183.04    9.11
  -1   4  -4  154.95    6.28
   1  -4   4  184.63    8.38
   1   4   4  187.34    8.89
  -1   4  -4  195.02    9.06
   1  -4   4  154.89    8.10
  -1  -4  -4  182.45    5.74
   1   4   4  174.80    7.41
  -1   4  -4  174.73    8.86
  -1   4  -4  165.55    8.15
  -1  -4  -5  876.14   18.57
   1  -4   5  880.53   19.23
   1   4   5  903.93   19.67
   1  -4   5  938.82   22.05
   1   4   5  874.99   20.31
  -1   4  -5  873.49   19.72
  -1  -4  -5  842.31   13.99
  -1   4  -5  878.84   18.66
   1  -4   5  870.09   18.53
  -1   4  -5  849.40    9.67
  -1   4  -5  901.91   20.62
  -1  -4  -6  455.93   14.18
   1   4   6  458.23   15.64
   1  -4   6  466.38   14.93
   1  -4   6  495.12   17.26
   1   4   6  478.12   14.98
   1  -4   6  452.74   11.24
  -1   4  -6  455.31   14.18
  -1   4  -6  472.54   16.09
   1  -4   6  451.50   14.01
   1   4   7  340.04   13.31
   1  -4   7  310.10   10.33
   1  -4   7  331.95   13.62
   1   4   7  341.54   14.46
   1  -4   7  360.06   15.77
  -1  -4  -7  336.70   12.71
  -1  -4  -7  371.32   13.96
  -1   4  -7  348.12   13.09
   1  -4   7  336.19   12.85
  -1   4  -7  333.03   14.84
   1  -4   8  143.85    9.81
   1   4   8  156.39   10.51
   1  -4   8  150.50   11.28
   1  -4   8  137.57    7.54
   1   4   8  142.49    9.14
  -1  -4  -8  151.30    9.07
  -1  -4  -8  142.51    6.30
  -1   4  -8  152.05    9.24
   1  -4   8  149.75    9.16
  -1   4  -8  142.65   10.42
  -1  -4  -8  160.52   10.06
   1   4   9   10.75    3.77
   1  -4   9   11.07    3.90
  -1  -4  -9   13.19    3.80
   1  -4   9   14.25    3.42
   1   4   9    7.72    4.74
  -1   4  -9    6.77    5.19
  -1   4  -9   10.46    3.64
  -1  -4  -9    9.45    4.00
  -1  -4  -9   10.52    2.27
   1  -4   9    9.75    4.02
   1  -4  10  129.07   10.34
  -1  -4 -10  127.69    9.15
   1   4  10  129.79    9.59
   1   4  10  141.80   11.13
   1  -4  10  140.44    8.37
   1  -4  10  144.83   10.22
  -1  -4 -10  145.59   10.75
  -1   4 -10  138.03    9.98
  -1   4 -10  122.51   11.06
  -1   4 -10  136.93    9.11
   1   4  11  177.73   13.10
   1  -4  11  194.74   10.47
  -1  -4 -11  165.24   10.68
   1   4  11  162.93   11.14
   1  -4  11  142.49   11.77
  -1   4 -11  172.15   11.73
  -1   4 -11  184.62   10.65
   1  -4  11  162.02   11.55
  -1   4 -11  170.40   13.47
  -1  -4 -11  178.31   12.39
  -1  -4 -12    8.68    2.85
   1  -4  12    9.44    2.55
   1  -4  12   11.48    4.47
   1   4  12   13.57    3.43
   1   4  12    8.46    4.73
  -1   4 -12   11.84    3.33
  -1   4 -12   12.52    5.11
  -1  -4 -12   12.72    4.44
  -1   4 -12    6.38    3.23
   1   4  13   22.31    6.18
   1   4  13   21.87    4.58
   1  -4  13   12.98    3.96
   1  -4  13   28.26    4.89
  -1  -4 -13   16.05    3.93
  -1   4 -13   23.73    3.85
  -1   4 -13   17.95    4.73
  -1  -4 -13   23.50    5.52
  -1   4 -13   17.50    5.30
   1  -4  14  176.01   11.59
   1  -4  14  165.24   14.41
   1   4  14  174.51   15.04
   1   4  14  163.80   12.16
  -1   4 -14  165.24   15.05
  -1  -4 -14  156.19   13.64
  -1   4 -14  159.57   13.08
   1  -4  15    3.08    4.27
   1   4  15    5.34    3.82
   1  -4  15    8.28    4.21
   1   4  15    0.83    3.12
  -1  -4 -15    3.24    3.39
  -1   4 -15    4.79    4.47
  -1   4 -15    4.22    4.05
   1  -4  16   25.95    6.75
   1   4  16   35.68    7.40
   1   4  16   36.67    6.21
  -1  -4 -16   34.67    7.40
  -1   4 -16   38.57    8.44
  -1   4 -17    2.50    4.50
  -1  -4 -17    4.79    3.75
   1   4  17    5.68    1.84
  -1  -4 -17    4.57    1.55
  -1   4 -17    4.79    1.82
  -1   4 -17    5.32    1.91
  -1  -4 -17    4.20    1.74
  -1  -4 -17    7.26    2.08
  -1   4 -17    4.40    1.80
  -1  -4 -17    5.54    2.08
   1  -4  17    7.97    5.36
   1   4  17    5.60    4.20
   1   4  17    2.68    1.30
  -1  -4 -17    1.49    1.26
   1  -4  17    5.96    1.86
   1   4  17    3.93    1.67
   1  -4  17    4.33    1.55
   1  -4  17    4.35    1.62
  -1  -4 -17    6.72    1.99
  -1  -4 -17    4.07    2.15
   1  -4  17    3.09    1.34
  -1   4 -18   13.17    5.69
  -1  -4 -18   16.01    5.44
   1   4  18   13.19    2.55
  -1  -4 -18   16.58    2.68
  -1   4 -18   15.04    2.78
  -1  -4 -18   14.66    2.65
   1   4  18   15.71    2.57
  -1   4 -18   15.64    3.30
  -1  -4 -18   12.69    2.53
  -1  -4 -18   10.76    2.25
  -1   4 -18   19.46    3.26
  -1  -4 -18   14.26    2.94
   1  -4  18   14.72    2.43
   1  -4  18   18.90    3.08
  -1  -4 -18   11.97    2.22
  -1   4 -18   13.72    3.12
   1  -4  18   15.83    3.06
   1   4  18   11.77    2.34
   1  -4  18   12.87    2.34
   1   4  18   12.86    2.17
   1  -4  18   17.44    2.92
   1   4  18   12.25    2.14
   1  -4  18   18.87    5.83
   1   4  18   19.63    7.05
   1   4  19    6.10    4.39
   1  -4  19   11.54    6.28
  -1  -4 -19    7.07    2.39
  -1   4 -19    4.68    2.11
   1   4  19    4.35    1.86
  -1  -4 -19    5.45    2.21
  -1  -4 -19    0.97    1.69
  -1  -4 -19    3.14    1.97
  -1   4 -19    2.21    1.85
  -1   4 -19    0.08    2.34
   1  -4  19    2.25    1.77
  -1  -4 -19    5.70    2.49
  -1   4 -19    1.90    1.96
   1  -4  19    4.75    1.93
  -1  -4 -19    4.52    2.03
   1   4  19    1.98    1.62
   1  -4  19    6.33    2.08
   1   4  19    3.48    1.44
   1   4  19    2.82    1.59
   1  -4  19    3.21    1.58
  -1  -4 -19    4.12    3.06
  -1   4 -19    0.31    4.99
  -1  -4 -20    7.03    2.43
  -1  -4 -20    6.83    2.72
   1  -4  20    7.49    2.55
  -1   4 -20    1.29    2.15
   1   4  20    3.26    1.88
   1  -4  20    7.16    2.55
  -1  -4 -20    4.05    2.18
  -1   4 -20    6.57    2.82
  -1  -4 -20    6.32    2.30
  -1  -4 -20    6.45    2.25
  -1   4 -20    5.64    2.31
  -1   4 -20    5.17    2.63
  -1  -4 -20    3.66    2.23
  -1  -4 -20    5.38    2.11
   1   4  20    3.65    1.73
   1   4  20    4.02    1.64
   1  -4  20    2.90    1.68
   1   4  20    5.64    2.24
   1  -4  20    3.03    1.95
  -1   4 -20    3.52    2.22
   1  -4  20   -6.86    5.44
  -1   4 -21   28.24    4.06
  -1  -4 -21   23.41    3.62
  -1  -4 -21   20.34    3.31
  -1  -4 -21   27.53    3.45
  -1   4 -21   29.52    4.21
  -1  -4 -21   26.14    3.98
   1   4  21   25.24    3.22
  -1   4 -21   29.01    3.98
  -1   4 -21   24.38    4.15
   1   4  21   22.42    3.33
   1  -4  21   23.81    3.53
   1  -4  21   19.47    3.01
   1   4  21   25.18    2.95
   1   4  21   25.56    3.45
  -1   4 -21   24.77    3.81
   1  -4  21   24.50    3.20
  -1  -4 -21   23.16    3.37
  -1  -4 -21   22.24    3.58
   1  -4  21   24.69    3.50
   1  -4  22   43.30    4.64
   1  -4  22   42.28    4.60
   1   4  22   43.92    4.57
  -1   4 -22   48.36    5.49
  -1  -4 -22   38.80    4.42
  -1   4 -22   45.41    4.96
   1   4  22   41.22    3.97
  -1  -4 -22   43.69    4.70
  -1   4 -22   38.50    4.76
  -1  -4 -22   51.22    4.29
  -1  -4 -22   40.99    4.31
   1   4  22   45.12    4.30
  -1   4 -22   41.05    4.87
   1   4  22   37.85    3.46
   1  -4  22   41.08    3.94
  -1  -4 -22   46.06    4.27
   1  -4  22   43.28    4.46
  -1  -4 -22   48.00    5.10
  -1  -4 -22   43.83    4.88
   1  -4  23    1.49    1.70
   1  -4  23    1.90    1.99
   1   4  23    1.16    1.53
  -1   4 -23    2.96    2.78
  -1  -4 -23    3.88    1.71
  -1   4 -23    5.18    2.48
  -1  -4 -23    4.17    2.01
  -1  -4 -23    0.50    2.12
  -1  -4 -23    5.15    2.69
  -1  -4 -23    2.29    1.65
  -1   4 -23    5.43    2.69
   1   4  23    2.60    1.52
  -1   4 -23    0.92    1.98
   1   4  23    3.07    2.03
   1  -4  23    1.29    1.27
  -1  -4 -23    2.10    1.62
  -1  -4 -23    4.41    2.42
   1  -4  23    5.39    2.12
   1  -4  24    2.80    1.73
   1  -4  24    6.30    2.42
  -1   4 -24    5.19    2.65
   1   4  24    4.13    1.86
  -1   4 -24    9.44    3.01
  -1   4 -24    7.25    2.84
  -1  -4 -24    4.96    2.17
  -1  -4 -24    7.06    2.94
  -1  -4 -24    4.81    1.97
   1   4  24    6.49    1.90
  -1  -4 -24    5.96    1.64
   1  -4  24    6.11    1.83
  -1   4 -24    5.48    2.27
   1   4  24    5.43    1.94
   1  -4  24    3.96    1.88
   1   4  24    2.70    1.35
  -1  -4 -24    5.90    1.88
   1  -4  25    2.84    1.65
  -1  -4 -25    2.21    2.01
  -1  -4 -25   -0.35    1.25
  -1  -4 -25    1.32    1.53
  -1   4 -25    0.15    2.22
  -1   4 -25    1.80    2.25
  -1  -4 -25    0.12    2.42
   1   4  25    1.21    1.46
   1  -4  25   -0.27    1.72
  -1   4 -25    0.10    2.05
   1   4  25    0.67    1.59
   1  -4  25    0.78    1.02
  -1   4 -25   -0.53    1.57
  -1  -4 -25   -2.13    1.36
   1  -4  25    0.58    1.37
   1   4  25    1.31    0.92
   1  -4  26    6.64    1.89
   1  -4  26    3.11    1.49
  -1  -4 -26    5.43    2.11
  -1   4 -26    7.43    2.35
  -1   4 -26    4.98    2.00
  -1  -4 -26    4.65    1.52
  -1  -4 -26    6.52    2.40
  -1   4 -26   10.28    2.77
   1   4  26    6.92    1.86
   1   4  26    8.75    2.00
   1  -4  26    3.05    1.11
  -1   4 -26    5.59    1.78
   1   4  26    4.95    1.31
   1  -4  26    3.45    1.37
   1  -4  27    1.37    1.20
  -1   4 -27   -0.46    1.56
  -1  -4 -27    2.42    1.53
  -1  -4 -27    2.82    1.72
  -1   4 -27    1.22    1.64
  -1  -4 -27    0.31    0.95
  -1   4 -27    1.82    1.60
   1   4  27   -0.06    1.17
   1   4  27    1.28    1.19
  -1   4 -27    0.70    1.10
   1  -4  27    0.91    1.19
   1  -4  28    3.25    1.23
  -1  -4 -28    3.17    1.23
  -1  -4 -28    2.69    1.07
  -1   4 -28    5.70    1.91
  -1  -4 -28    3.51    1.51
   1   4  28    4.06    1.26
  -1   4 -28    2.18    0.93
   1   4  28    4.43    1.18
   1  -4  28    3.53    1.19
   1   4  29    0.97    0.80
  -1  -4 -29   -0.06    0.95
  -1   4 -29    0.60    0.99
   1  -4  29    1.65    0.89
   1   4  29   -0.35    0.64
  -1   5  29    1.45    0.80
   1   5 -29    1.22    0.86
   1  -5 -29   -0.42    0.83
  -1  -5  29    1.98    0.77
  -1   5  28    1.92    1.02
   1  -5 -28    1.05    1.29
   1   5 -28    0.02    1.22
  -1   5  28    0.25    0.50
  -1   5  28    0.73    0.72
  -1  -5  28    1.48    0.68
  -1  -5  28    0.22    0.96
  -1  -5  27    3.58    1.12
  -1  -5  27    2.81    1.45
   1  -5 -27    0.71    0.93
   1  -5 -27    1.32    1.65
   1  -5 -27    2.10    1.20
   1   5 -27    2.33    1.85
  -1   5  27    2.41    1.33
   1   5 -27    4.21    1.43
  -1   5  27    2.65    1.15
  -1  -5  27    3.45    1.09
  -1   5  27    2.20    1.08
   1  -5 -27   -1.63    1.06
  -1  -5  26    1.50    1.11
  -1  -5  26    2.07    1.75
  -1   5  26    4.06    1.53
   1  -5 -26    3.35    2.25
   1  -5 -26    3.11    1.44
   1   5 -26    3.37    2.11
   1  -5 -26    2.67    1.47
  -1   5  26    4.38    1.80
  -1   5  26    2.12    1.35
  -1  -5  26    3.60    1.33
   1   5 -26   -2.18    1.57
   1  -5 -26    2.40    1.26
  -1   5  26    3.51    1.49
  -1  -5  25    1.04    1.22
  -1  -5  25    1.20    1.68
  -1   5  25    1.16    1.76
  -1   5  25    0.52    1.47
   1  -5 -25    3.65    1.73
   1  -5 -25    0.86    1.57
   1   5 -25    3.40    2.26
   1  -5 -25    0.92    2.10
   1   5 -25    1.54    1.92
  -1  -5  25    1.32    1.36
   1   5 -25    0.78    1.50
  -1   5  25    1.68    1.54
   1   5 -25    0.35    1.21
  -1  -5  25    0.36    1.14
  -1   5  25    1.05    1.35
   1  -5 -25    0.69    1.49
  -1  -5  24    8.11    2.04
  -1   5  24    8.41    2.40
  -1  -5  24    8.04    2.42
   1   5 -24   10.23    3.11
   1  -5 -24    7.81    2.24
   1  -5 -24    4.84    1.71
   1  -5 -24    4.89    2.14
   1   5 -24    9.19    3.12
   1  -5 -24   10.53    3.03
   1   5 -24    7.54    2.74
  -1   5  24    7.33    2.10
  -1   5  24    5.40    1.99
   1   5 -24    7.25    2.09
   1   5 -24   10.32    2.74
  -1  -5  24    7.31    2.08
  -1  -5  24    8.30    2.11
   1  -5 -24    8.25    2.35
  -1  -5  23    4.04    1.90
  -1  -5  23    4.17    2.37
  -1   5  23    0.70    1.69
   1   5 -23    2.59    2.66
   1  -5 -23    6.44    2.75
   1  -5 -23    3.29    1.46
   1   5 -23    4.05    2.39
  -1   5  23    2.50    1.81
   1   5 -23    2.13    2.31
   1  -5 -23    4.98    2.26
   1  -5 -23    4.68    2.15
   1   5 -23    4.12    2.51
  -1   5  23    4.63    2.02
  -1  -5  23    3.62    1.79
  -1  -5  23    3.98    2.07
   1  -5 -23    3.44    2.09
  -1  -5  22    5.21    1.96
  -1   5  22    5.98    2.12
   1   5 -22    4.34    2.66
   1  -5 -22    5.55    2.22
   1  -5 -22    2.77    1.93
   1   5 -22    5.63    2.83
   1  -5 -22    7.23    2.56
   1  -5 -22    6.39    3.01
   1   5 -22    7.01    2.76
  -1  -5  22    6.10    2.39
  -1   5  22    3.57    2.15
   1   5 -22    2.76    2.24
  -1   5  22    4.88    2.15
  -1  -5  22    2.70    2.01
   1  -5 -22    4.54    2.41
  -1  -5  22    5.16    2.01
  -1  -5  22    3.60    1.89
  -1  -5  21   24.32    3.43
  -1   5  21   35.15    4.15
   1  -5 -21   34.28    4.36
   1  -5 -21   32.79    4.02
   1  -5 -21   27.19    3.69
   1   5 -21   29.70    4.30
   1   5 -21   33.00    4.43
  -1   5  21   31.47    3.70
   1  -5 -21   32.02    3.93
   1   5 -21   32.97    4.40
  -1  -5  21   31.19    4.08
  -1  -5  21   27.54    3.53
   1   5 -21   29.25    4.23
  -1   5  21   31.93    3.66
  -1  -5  21   33.23    3.85
  -1  -5  21   31.40    3.93
   1  -5 -21   33.07    3.85
   1  -5 -21   30.77    4.30
  -1   5  20   75.98    5.56
  -1  -5  20   71.45    5.68
  -1   5  20   79.84    5.81
  -1  -5  20   77.76    6.09
   1  -5 -20   64.82    5.16
   1  -5 -20   74.43    5.38
  -1   5  20   75.17    5.37
   1  -5 -20   72.32    5.58
   1   5 -20   80.76    6.37
   1   5 -20   69.55    5.97
   1   5 -20   80.21    6.79
   1   5 -20   81.69    6.85
  -1  -5  20   76.12    5.74
  -1   5  20   80.77    5.45
   1  -5 -20   74.32    5.72
  -1  -5  20   74.90    5.41
   1  -5 -20   80.81    5.68
   1  -5 -20   76.82    6.15
  -1  -5  20   77.13    5.81
   1   5 -19   76.06   12.70
   1  -5 -19   54.06    9.37
  -1   5  19   57.61   10.03
  -1   5  19   54.21    4.66
  -1  -5  19   51.25    4.81
  -1  -5  19   58.61    5.23
  -1   5  19   54.95    4.91
   1   5 -19   56.17    5.41
   1  -5 -19   57.06    4.91
   1   5 -19   59.22    5.39
   1  -5 -19   53.25    4.84
   1   5 -19   57.24    5.81
   1  -5 -19   52.04    4.87
  -1  -5  19   58.30    5.00
   1   5 -19   56.68    5.53
  -1   5  19   58.59    4.67
   1  -5 -19   55.83    5.15
   1  -5 -19   54.01    4.86
  -1  -5  19   56.67    4.86
   1  -5 -19   56.57    5.07
  -1  -5  19   63.28    5.29
   1   5 -18   -4.08    5.38
   1  -5 -18   10.51    4.76
  -1   5  18    7.02    2.25
   1   5 -18    6.49    2.44
   1   5 -18    5.33    1.95
   1  -5 -18    4.56    2.07
   1  -5 -18    5.21    1.70
   1  -5 -18    5.35    1.91
  -1   5  18    2.82    4.06
  -1   5  18   16.34    6.56
   1  -5 -18    6.59    2.03
  -1  -5  18    3.58    1.87
   1   5 -18    3.92    2.12
  -1   5  18    5.92    1.84
  -1  -5  18    4.21    1.66
   1   5 -18    6.38    2.41
  -1  -5  18    5.00    1.93
  -1  -5  18    8.61    2.49
   1  -5 -18    5.86    2.54
   1  -5 -17    8.34    4.27
   1   5 -17   -3.33    5.91
  -1   5  17    3.20    1.58
   1  -5 -17    7.03    2.04
   1  -5 -17    2.31    1.40
   1  -5 -17    4.29    1.89
   1   5 -17    2.59    1.70
   1   5 -17    3.81    1.81
   1  -5 -17    3.71    2.18
   1   5 -17    3.06    2.08
  -1  -5  17    4.97    1.90
  -1  -5  17    4.53    1.78
  -1   5  17    2.91    1.42
   1   5 -17    6.87    2.49
  -1  -5  17    2.62    1.24
  -1  -5  17    4.73    1.57
   1  -5 -17    4.59    2.09
  -1  -5  17    4.64    1.73
  -1   5  17   -0.19    3.11
  -1   5  17    9.99    5.41
  -1  -5  17    3.23    3.01
   1   5 -16    2.93    4.28
   1  -5 -16    0.03    3.12
   1   5 -16    2.93    4.26
   1  -5 -16    3.46    2.95
  -1   5  16   -2.26    3.70
  -1  -5  16    4.35    4.12
  -1   5  16    5.21    4.85
  -1  -5  16    0.66    2.62
   1  -5 -15    1.48    3.26
   1  -5 -15    7.94    4.39
   1   5 -15    5.39    3.56
   1   5 -15    7.88    4.11
  -1   5  15   14.31    5.16
  -1   5  15    4.31    4.43
  -1  -5  15   10.42    3.67
  -1  -5  15    8.15    2.91
   1  -5 -14  120.22   11.82
   1   5 -14  124.99   12.25
   1  -5 -14  115.42   11.12
   1   5 -14  120.76   14.07
  -1  -5  14  136.80   11.36
  -1   5  14  130.03   13.24
  -1   5  14  137.86   12.65
  -1  -5  14  144.33   13.13
  -1  -5  14  134.71   14.46
   1   5 -13   55.65    8.24
   1  -5 -13   59.41    7.62
   1  -5 -13   53.30    7.85
   1   5 -13   50.22    8.80
  -1  -5  13   66.50    7.78
  -1   5  13   62.00    8.07
  -1  -5  13   59.97    9.55
  -1  -5  13   58.55    8.18
  -1   5  13   58.00    8.97
  -1  -5  12   90.63    8.96
   1  -5 -12  102.81    9.69
   1   5 -12   80.17    9.30
   1  -5 -12  109.65   10.39
   1   5 -12   95.67   11.44
  -1  -5  12   83.82    9.05
  -1  -5  12   95.17    9.29
  -1   5  12  111.25   10.32
  -1   5  12   96.19   10.58
  -1  -5  12  110.19   12.22
  -1  -5  11   63.76    7.10
   1  -5 -11   60.66    7.09
   1   5 -11   62.60    7.94
   1   5 -11   68.58    9.54
   1  -5 -11   59.89    7.55
  -1  -5  11   69.56    9.36
  -1   5  11   62.71    8.74
  -1  -5  11   59.53    6.75
  -1   5  11   64.92    7.96
  -1  -5  11   51.75    6.54
   1  -5 -10    6.48    3.30
  -1  -5  10    6.35    3.28
   1   5 -10    4.55    4.12
   1  -5 -10    9.05    3.11
   1   5 -10    6.90    3.90
  -1  -5  10    5.01    4.78
  -1   5  10    8.29    3.87
  -1  -5  10    7.73    3.38
  -1  -5  10    7.35    3.06
  -1   5  10    8.10    4.93
   1  -5 -10    6.48    2.11
   1   5  -9   79.46    4.76
   1  -5  -9   75.58    7.03
   1   5  -9   88.59    9.98
   1   5  -9   82.83    8.12
   1  -5  -9   71.92    7.27
  -1  -5   9   79.35    7.04
  -1   5   9   69.08    8.18
  -1  -5   9   63.90    8.64
  -1  -5   9   72.87    7.00
  -1   5   9   60.45    7.22
   1  -5  -9   76.97    6.00
   1   5  -8  132.63    9.44
   1   5  -8  142.39   11.24
   1  -5  -8  141.59    8.85
  -1  -5   8  143.26    8.78
   1  -5  -8  136.07    8.97
   1   5  -8  144.30    6.40
  -1  -5   8  147.30    9.08
  -1   5   8  129.39   10.09
  -1   5   8  130.11    9.83
   1  -5  -8  146.32    7.93
  -1  -5   8  140.59   11.42
   1  -5  -7   22.06    3.69
   1   5  -7   21.59    4.20
   1   5  -7   24.70    2.83
   1  -5  -7   27.00    4.16
  -1  -5   7   24.06    3.92
   1   5  -7   20.07    4.99
  -1  -5   7   20.38    3.38
   1  -5  -7   25.70    3.60
  -1  -5   7   30.25    5.73
  -1   5   7   24.47    4.99
  -1   5   7   30.48    5.51
   1  -5  -6    6.13    2.42
   1   5  -6    5.17    3.54
   1  -5  -6    4.49    2.16
   1   5  -6    2.56    2.50
  -1   5   6    7.55    3.02
  -1  -5   6    1.76    2.38
   1   5  -6    4.00    1.59
  -1   5   6    6.70    3.71
  -1  -5   6    2.87    3.34
  -1  -5   6    4.86    2.17
  -1   5   6    8.44    3.76
   1  -5  -6    7.38    2.48
   1   5  -5   70.94    7.19
   1   5  -5   70.77    4.67
   1  -5  -5   76.78    5.77
   1   5  -5   70.77    6.14
  -1   5   5   72.43    6.20
  -1  -5   5   69.47    5.69
  -1   5   5   75.26    6.62
  -1   5   5   84.71    7.00
  -1  -5   5   78.00    7.15
   1  -5  -5   75.49    5.60
  -1  -5   5   67.18    4.66
   1   5  -4  768.23   15.04
   1   5  -4  788.74   20.93
  -1   5   4  804.40   18.94
   1   5  -4  750.05   18.13
  -1  -5   4  751.05   17.36
   1  -5  -4  759.36   16.61
  -1   5   4  730.12   18.66
  -1   5   4  753.58   18.05
   1   5  -4  746.65   17.39
  -1  -5   4  752.81   14.11
   1  -5  -4  773.59   16.76
  -1  -5   4  750.51   19.39
  -1  -5   3  244.72    9.87
  -1   5   3  262.22   10.83
   1   5  -3  250.08   10.18
   1  -5  -3  240.49   10.68
   1   5  -3  265.93   12.15
   1   5  -3  245.94    8.67
   1  -5  -3  251.08    9.43
   1   5  -3  252.49   10.20
   1  -5  -3  246.05    9.72
  -1  -5   3  256.84    7.55
  -1   5   3  260.42   10.04
  -1   5   3  245.70   10.54
  -1  -5   3  253.66   10.63
   1  -5  -2   97.82    6.75
   1   5  -2  105.84    6.66
  -1  -5   2  108.32    6.73
   1   5  -2   98.99    7.50
   1  -5  -2   99.01    5.81
  -1   5   2   97.78    6.52
  -1  -5   2  101.55    7.15
  -1  -5   2  104.49    6.56
   1  -5  -2   95.73    6.20
   1   5  -2  103.34    6.53
  -1   5   2   99.16    6.05
  -1  -5   2  103.53    4.59
   1   5  -1  409.33   13.94
   1  -5  -1  377.73   10.99
  -1  -5   1  398.96   12.77
   1   5  -1  377.92   12.09
   1  -5  -1  386.78   12.71
  -1  -5   1  367.50   12.82
   1  -5  -1  357.79    6.82
   1  -5  -1  374.55   11.89
  -1   5   1  386.99   11.01
   1   5  -1  388.89   12.31
  -1   5   1  375.52   11.90
  -1  -5   1  383.94   11.41
   1   5   0  577.03   14.88
  -1  -5   0  569.21   15.30
   1  -5   0  565.83   15.37
  -1   5   0  589.67   15.87
  -1  -5   0  571.74   15.61
  -1  -5   0  570.82   13.26
   1  -5   0  592.68   14.89
  -1   5   0  572.25   12.98
   1   5   0  583.81   15.14
  -1   5   0  557.08   14.13
   1   5   1   35.75    3.98
   1  -5   1   23.64    4.27
  -1   5  -1   18.52    4.30
  -1   5  -1   17.33    4.32
  -1  -5  -1   36.62    4.46
   1   5   1   44.62    4.78
  -1  -5  -1   43.75    3.81
   1  -5   1   36.21    3.70
   1  -5   1   36.56    4.35
  -1   5  -1   31.28    4.06
  -1  -5  -1   40.97    4.55
   1   5   1   25.71    4.48
  -1   5  -2   45.59    5.19
  -1   5  -2   47.85    5.04
   1   5   2   47.39    4.15
  -1   5  -2   49.06    4.89
   1  -5   2   42.57    4.61
   1  -5   2   48.90    4.54
  -1   5  -2   47.94    4.25
   1   5   2   56.61    5.39
   1  -5   2   49.73    4.42
  -1  -5  -2   49.93    3.91
  -1  -5  -2   51.07    5.02
   1   5   2   50.58    5.11
   1  -5   3  491.96   14.48
  -1   5  -3  488.82   14.56
  -1  -5  -3  468.92    8.70
  -1   5  -3  498.44   15.18
   1   5   3  495.71   13.11
  -1   5  -3  513.57   15.47
  -1  -5  -3  447.21   11.84
  -1  -5  -3  468.32   14.31
   1   5   3  485.99   15.01
   1  -5   3  491.45   13.89
  -1   5  -3  500.13   12.43
   1   5   3  482.83   14.71
   1  -5   3  467.18   14.10
   1   5   4  237.01    9.38
  -1   5  -4  234.20   11.42
   1  -5   4  216.08   10.26
  -1   5  -4  247.29   11.26
  -1   5  -4  208.43   10.27
  -1  -5  -4  239.64    6.72
   1   5   4  252.27   11.25
   1   5   4  243.83   10.84
  -1   5  -4  223.17    8.68
  -1  -5  -4  241.94   10.51
   1  -5   4  239.70   10.23
   1  -5   4  249.29   11.58
  -1  -5  -5  256.96    7.77
  -1   5  -5  267.94   12.07
  -1   5  -5  265.44   11.37
  -1   5  -5  271.50    6.80
  -1   5  -5  282.59   12.52
   1  -5   5  270.20   11.31
   1  -5   5  284.06   12.87
   1  -5   5  267.37   11.14
  -1   5  -5  277.49    9.17
  -1  -5  -5  257.32   11.16
   1   5   5  273.60   11.79
   1   5   5  272.17   12.38
  -1  -5  -6    1.91    1.39
   1  -5   6    1.55    2.56
  -1   5  -6    0.08    3.03
  -1   5  -6    0.83    2.48
  -1   5  -6    0.64    2.52
   1  -5   6    6.00    3.72
   1   5   6    4.50    3.10
  -1  -5  -6    0.32    2.30
  -1   5  -6    1.27    0.81
   1   5   6    1.56    3.47
   1  -5   6    0.40    2.26
  -1   5  -7   99.48    8.05
   1  -5   7  108.80    8.02
  -1   5  -7   96.92    7.55
  -1   5  -7  116.44    9.37
  -1  -5  -7  100.07    6.05
   1  -5   7   99.41    5.99
   1   5   7  113.36    9.27
   1  -5   7  127.87    9.86
   1   5   7  105.38    8.36
   1  -5   7  114.65    8.43
  -1  -5  -7  108.01    7.79
  -1   5  -8  114.64    8.66
  -1  -5  -8  110.98    6.90
  -1  -5  -8  118.82    9.06
   1  -5   8  118.19    8.71
  -1   5  -8  111.37    8.57
  -1   5  -8  127.58   10.54
   1  -5   8  132.23   10.59
  -1  -5  -8  111.59    8.31
   1  -5   8  117.22    9.17
   1   5   8  114.29    8.95
   1   5   8  115.85    9.67
   1  -5   8  107.68    6.82
  -1   5  -9  155.23   12.17
   1  -5   9  155.56   10.27
  -1   5  -9  150.99   10.27
  -1  -5  -9  150.56    8.74
  -1   5  -9  147.18   10.04
  -1  -5  -9  167.06   10.93
   1  -5   9  170.46   12.46
   1  -5   9  146.63   10.84
   1  -5   9  160.56    8.58
   1   5   9  159.20   11.65
  -1  -5  -9  164.99   10.35
   1   5   9  144.90   10.36
  -1   5 -10    6.57    4.62
  -1   5 -10    1.25    2.40
  -1  -5 -10    4.71    2.46
   1  -5  10   -0.30    2.97
  -1  -5 -10    3.35    3.81
  -1   5 -10    0.31    3.22
   1  -5  10    2.35    1.88
   1  -5  10    2.57    3.18
   1   5  10    1.72    2.83
  -1  -5 -10    4.53    2.68
   1   5  10    7.53    5.37
   1  -5  11    3.48    3.63
  -1   5 -11    4.50    3.49
  -1  -5 -11    4.36    3.39
  -1   5 -11    6.37    2.90
  -1   5 -11   -2.19    4.33
   1   5  11   -6.57    4.65
  -1  -5 -11    3.61    2.69
   1   5  11    6.22    3.55
   1  -5  11    4.10    3.20
   1  -5  11    1.78    1.80
  -1   5 -12  182.07   13.27
   1  -5  12  172.41   12.96
  -1   5 -12  195.71   11.94
  -1  -5 -12  179.67   13.51
  -1   5 -12  165.99   14.57
   1   5  12  181.18   12.80
   1   5  12  190.09   14.63
  -1  -5 -12  188.92   12.17
   1  -5  12  177.05   13.79
   1  -5  12  207.29   11.28
  -1   5 -13    5.71    2.75
  -1   5 -13   11.76    4.52
  -1   5 -13   11.36    6.54
  -1  -5 -13    4.56    3.60
   1  -5  13    6.87    4.36
  -1  -5 -13    8.14    3.33
   1   5  13    3.88    4.03
   1   5  13    4.01    3.18
  -1   5 -14  173.61   14.04
  -1   5 -14  182.65   16.42
  -1  -5 -14  179.81   14.84
   1   5  14  164.99   12.90
   1   5  14  180.14   15.59
   1  -5  14  179.14   15.40
  -1   5 -15    3.23    3.70
  -1  -5 -15    0.89    3.48
  -1   5 -15    3.28    3.70
   1  -5  15    5.19    4.11
   1   5  15    1.51    4.38
   1   5  15    1.82    2.30
   1   5  16    0.31    1.22
   1   5  16    3.24    2.98
   1  -5  16   -2.61    3.97
   1   5  16   -0.94    4.49
   1  -5  16    2.13    1.52
  -1  -5 -16   -3.13    2.21
  -1   5 -16   -5.26    4.89
  -1   5 -16   -2.54    4.60
  -1  -5 -16   -2.37    3.59
  -1   5 -17   15.80    6.03
  -1  -5 -17   19.38    6.29
   1   5  17   19.99    3.05
  -1   5 -17   14.76    2.75
  -1  -5 -17   16.50    2.54
  -1   5 -17   13.86    2.79
  -1  -5 -17   17.13    2.82
  -1   5 -17   15.14    2.69
  -1  -5 -17   11.85    2.22
  -1  -5 -17   14.50    2.49
   1  -5  17   15.82    5.63
   1   5  17   17.24    6.04
  -1  -5 -17   17.47    2.78
  -1   5 -17   17.54    3.32
   1  -5  17   15.36    3.01
   1  -5  17   16.74    2.70
   1  -5  17   13.09    2.37
   1   5  17   14.44    2.36
   1   5  17   17.29    2.66
   1  -5  17   14.32    2.57
   1  -5  17   17.58    2.92
  -1  -5 -17   17.10    2.86
  -1  -5 -17   17.00    2.91
  -1   5 -18   17.53    7.16
  -1  -5 -18    8.08    3.47
   1   5  18    0.63    4.35
   1  -5  18    4.63    3.41
   1   5  18    6.36    2.00
  -1   5 -18    7.31    2.44
  -1  -5 -18    9.55    2.58
  -1  -5 -18    9.84    2.39
  -1   5 -18    7.99    2.28
  -1  -5 -18    7.07    2.19
  -1   5 -18    6.90    2.15
  -1  -5 -18    9.46    2.67
  -1  -5 -18    8.81    2.35
   1   5  18    7.65    1.98
   1  -5  18   13.25    3.07
  -1   5 -18   12.20    3.24
   1   5  18    9.48    2.29
   1  -5  18   11.41    2.42
   1  -5  18    7.39    2.02
   1   5  18    8.85    2.05
   1  -5  18    6.99    2.04
  -1  -5 -18    8.30    2.41
   1  -5  18   12.00    2.39
  -1  -5 -19   29.05    7.44
  -1   5 -19   32.69    8.39
   1  -5  19   31.14    7.81
   1   5  19   45.23   10.73
   1  -5  19   19.13    3.18
   1   5  19   20.25    3.07
   1  -5  19   26.00    3.87
   1   5  19   27.89    3.30
  -1   5 -19   26.12    3.75
  -1  -5 -19   25.12    3.43
  -1  -5 -19   21.53    3.13
  -1   5 -19   27.20    3.97
  -1  -5 -19   30.64    3.93
  -1  -5 -19   34.28    3.90
  -1   5 -19   28.15    3.92
  -1   5 -19   19.32    3.73
   1   5  19   21.35    3.21
  -1  -5 -19   22.53    3.27
   1   5  19   27.39    3.35
   1   5  19   22.61    2.86
   1  -5  19   23.31    3.30
  -1   5 -19   24.32    3.89
   1  -5  19   25.67    3.62
   1  -5  19   24.94    3.10
  -1  -5 -19   28.65    3.84
   1  -5  20   38.33    4.47
   1  -5  20   46.08    4.95
   1   5  20   44.85    4.49
  -1  -5 -20   36.62    4.20
  -1   5 -20   42.22    5.07
  -1  -5 -20   36.40    4.16
  -1  -5 -20   34.20    4.25
  -1   5 -20   40.30    4.68
  -1   5 -20   36.84    4.49
  -1   5 -20   45.84    4.86
  -1  -5 -20   37.40    4.04
  -1  -5 -20   42.97    4.72
   1   5  20   38.21    3.82
   1   5  20   42.19    4.16
   1   5  20   43.08    3.77
   1  -5  20   43.03    4.30
  -1   5 -20   48.50    5.34
   1  -5  20   42.72    4.58
  -1  -5 -20   44.84    4.77
   1  -5  21    4.34    1.98
  -1   5 -21    7.73    3.34
   1   5  21    0.96    1.64
   1  -5  21    1.37    1.73
  -1   5 -21    2.36    2.13
  -1   5 -21    7.02    2.90
  -1  -5 -21    5.91    2.40
  -1  -5 -21    3.62    2.23
   1   5  21    0.29    1.63
  -1  -5 -21    6.51    2.32
  -1  -5 -21    4.09    2.27
  -1   5 -21    2.84    2.62
   1   5  21    3.84    1.60
   1  -5  21    4.00    1.46
   1   5  21    1.87    1.89
  -1  -5 -21    7.53    3.11
   1  -5  21    4.68    2.16
  -1  -5 -21    4.31    2.18
   1  -5  22   10.18    2.34
  -1   5 -22   10.08    3.28
   1   5  22    9.00    2.42
   1  -5  22    6.42    2.49
  -1   5 -22    6.05    2.72
  -1  -5 -22   12.95    2.64
  -1  -5 -22   10.75    2.68
  -1  -5 -22   12.73    2.78
  -1  -5 -22   14.92    3.69
   1   5  22    9.80    2.21
  -1  -5 -22   10.80    2.59
  -1   5 -22    7.46    2.70
   1   5  22   12.94    2.91
   1  -5  22    9.77    2.25
   1   5  22   10.65    2.02
  -1   5 -22    9.06    3.11
  -1  -5 -22   12.85    3.32
   1  -5  22    7.96    2.47
  -1  -5 -22   10.32    2.48
   1  -5  23    0.21    1.56
   1  -5  23    0.30    1.74
   1   5  23   -2.23    1.94
  -1   5 -23    0.16    2.39
  -1   5 -23   -1.05    2.33
  -1  -5 -23    0.38    2.54
   1   5  23   -0.01    1.45
  -1  -5 -23   -2.75    1.83
  -1   5 -23    3.42    2.43
  -1  -5 -23   -0.29    1.51
  -1  -5 -23    1.73    1.81
   1   5  23   -0.27    1.83
  -1   5 -23   -2.06    2.27
   1   5  23   -0.41    1.14
   1  -5  23   -0.44    1.12
  -1  -5 -23    1.01    1.64
  -1  -5 -23   -1.14    2.60
   1  -5  23   -0.61    1.62
   1  -5  24   19.39    3.11
  -1   5 -24   24.61    3.51
  -1  -5 -24   29.15    4.11
  -1   5 -24   23.48    4.02
  -1  -5 -24   20.40    2.92
   1   5  24   20.39    2.77
  -1  -5 -24   19.77    2.88
  -1  -5 -24   23.07    3.23
   1   5  24   24.15    3.30
  -1   5 -24   25.96    4.34
   1  -5  24   23.93    3.30
   1  -5  24   20.24    2.63
  -1   5 -24   19.17    3.41
   1   5  24   25.38    3.24
   1  -5  24   19.81    3.04
  -1  -5 -24   24.04    3.04
   1  -5  25    3.35    1.59
   1  -5  25    5.33    2.05
  -1   5 -25    3.76    2.12
  -1  -5 -25    1.46    1.22
  -1  -5 -25    2.20    2.26
  -1   5 -25    1.74    2.31
  -1  -5 -25    3.56    1.55
  -1  -5 -25    1.37    1.58
   1   5  25    2.36    1.18
  -1   5 -25    2.15    2.39
   1   5  25    2.60    1.54
   1   5  25    3.56    2.00
   1  -5  25    2.68    1.14
  -1   5 -25    4.65    2.10
  -1  -5 -25    2.39    1.45
   1  -5  25    2.90    1.64
   1   5  25    0.46    0.88
   1  -5  26   -0.78    1.23
   1  -5  26   -0.10    1.37
  -1   5 -26    0.35    1.72
  -1  -5 -26    1.42    1.10
  -1  -5 -26    1.11    1.92
  -1  -5 -26    1.58    1.53
  -1   5 -26   -1.31    1.86
  -1  -5 -26   -1.95    1.25
  -1   5 -26   -1.66    2.00
   1   5  26   -2.02    1.44
   1  -5  26   -0.18    0.74
   1   5  26    0.16    1.28
  -1   5 -26    1.59    1.53
  -1   5 -26   -1.54    1.24
   1  -5  26    1.30    1.24
  -1  -5 -26    1.15    1.09
   1  -5  27    0.09    0.90
   1  -5  27    0.76    1.21
  -1  -5 -27   -0.65    1.20
  -1  -5 -27    1.77    1.62
  -1   5 -27   -0.45    1.71
   1   5  27    1.21    1.19
  -1   5 -27    1.89    1.01
  -1   5 -27    0.51    1.18
   1   5  27    2.18    1.24
   1  -5  27    1.93    1.10
   1  -5  28    6.76    1.46
  -1  -5 -28    3.33    1.38
  -1   5 -28    4.16    1.49
  -1  -5 -28    4.37    1.11
   1   5  28    2.91    1.06
   1   5  28    3.90    1.17
  -1   5 -28    3.42    1.19
   1  -5  28    2.13    0.90
  -1  -5 -29    2.88    1.04
  -1   5 -29    1.17    0.84
   1  -5  29    1.95    0.74
  -1   6  28   -0.83    0.87
   1  -6 -28    0.15    1.00
   1   6 -28    2.11    1.13
  -1   6  28    1.50    0.77
  -1  -6  28    2.82    1.09
  -1  -6  27    1.85    1.27
   1   6 -27   -0.61    1.44
   1  -6 -27    1.89    1.53
   1  -6 -27   -2.03    1.23
  -1   6  27    2.44    1.20
  -1  -6  27    0.75    0.79
  -1   6  27   -0.22    0.86
  -1   6  27    0.94    0.77
   1  -6 -27    0.23    0.95
  -1  -6  26   -0.79    0.99
  -1  -6  26    0.45    1.42
   1   6 -26   -0.44    1.76
   1  -6 -26    2.49    1.95
   1  -6 -26   -2.27    1.43
  -1   6  26    1.17    1.28
   1  -6 -26    1.12    1.00
  -1   6  26    0.37    1.28
  -1  -6  26    2.10    1.15
  -1   6  26    0.72    1.06
   1   6 -26   -0.88    1.01
   1   6 -26    1.68    1.41
   1  -6 -26    0.95    1.34
  -1  -6  26    2.78    1.29
  -1   6  26    0.67    0.92
  -1  -6  25    1.33    1.12
  -1  -6  25    2.03    1.63
  -1   6  25    0.46    1.36
   1  -6 -25    1.23    1.82
   1  -6 -25   -1.55    1.34
   1   6 -25    0.21    2.08
   1  -6 -25    3.06    2.31
  -1   6  25    1.45    1.62
  -1  -6  25    1.04    1.30
   1   6 -25   -0.98    1.65
  -1   6  25    0.36    1.27
   1   6 -25   -0.30    1.13
  -1  -6  25    1.01    1.41
   1  -6 -25   -0.83    1.90
  -1  -6  24   -0.40    1.26
  -1  -6  24    1.05    1.71
   1  -6 -24    0.48    1.83
   1   6 -24    1.27    2.15
   1  -6 -24    2.11    2.55
  -1   6  24    1.33    1.58
   1  -6 -24   -0.56    1.37
  -1   6  24   -1.11    1.90
   1   6 -24    2.80    2.24
  -1   6  24    0.11    1.48
   1   6 -24    1.09    1.42
   1   6 -24    0.82    2.00
  -1  -6  24    1.16    1.44
   1  -6 -24   -0.05    1.79
  -1  -6  24    1.59    1.50
  -1  -6  23   10.28    2.31
  -1  -6  23   12.94    2.89
  -1   6  23   14.70    2.65
   1  -6 -23   10.78    2.36
   1   6 -23   11.45    2.99
   1   6 -23   11.53    3.09
   1  -6 -23   17.04    3.03
   1  -6 -23   16.55    3.72
  -1   6  23    9.92    2.66
   1   6 -23   17.00    3.82
   1   6 -23   14.22    3.12
  -1  -6  23   12.98    2.60
  -1   6  23   13.37    2.49
   1  -6 -23   14.44    2.88
  -1  -6  23   11.97    2.52
  -1  -6  22   57.22    4.93
  -1  -6  22   53.73    5.02
  -1   6  22   58.98    5.13
   1  -6 -22   49.87    4.50
   1   6 -22   53.63    5.26
   1   6 -22   52.60    5.29
   1  -6 -22   50.56    4.63
  -1   6  22   51.89    4.53
   1   6 -22   64.16    6.32
  -1   6  22   55.46    4.53
  -1  -6  22   51.80    4.72
   1   6 -22   52.26    5.48
  -1  -6  22   48.29    4.86
   1  -6 -22   52.65    4.74
   1  -6 -22   54.50    5.40
  -1  -6  21  119.70    7.21
  -1   6  21  127.36    7.31
  -1  -6  21  121.20    7.62
   1   6 -21  123.37    8.34
   1  -6 -21  124.09    7.02
   1  -6 -21  122.22    7.02
   1   6 -21  120.82    7.72
   1   6 -21  125.22    7.87
  -1   6  21  132.54    6.93
  -1   6  21  127.63    6.73
  -1  -6  21  123.23    7.21
   1   6 -21  129.00    8.36
   1  -6 -21  136.49    7.71
   1  -6 -21  134.22    7.96
  -1  -6  21  113.77    7.08
   1  -6 -21  130.23    7.24
  -1  -6  20    1.19    1.43
  -1   6  20   -0.46    1.88
  -1  -6  20   -0.06    2.08
  -1   6  20    0.82    1.78
   1   6 -20    4.47    2.66
   1  -6 -20    1.05    2.26
   1  -6 -20    1.04    1.49
   1  -6 -20    2.43    2.03
   1   6 -20    2.30    2.23
   1  -6 -20    0.88    1.73
   1   6 -20    1.22    2.29
   1   6 -20   -1.62    2.13
  -1   6  20    4.05    2.09
  -1  -6  20    0.54    1.58
  -1  -6  20   -0.08    1.44
  -1  -6  20    5.10    2.39
   1  -6 -20    2.14    2.40
   1  -6 -20   -0.65    2.23
  -1  -6  19   27.49    3.70
  -1   6  19   30.11    3.75
   1  -6 -19   31.58    3.79
   1   6 -19   33.57    4.28
   1  -6 -19   29.45    3.32
   1  -6 -19   22.75    3.53
   1  -6 -19   28.44    3.75
   1   6 -19   33.52    4.33
  -1  -6  19   31.09    4.02
  -1   6  19   27.31    3.58
   1   6 -19   33.26    4.62
   1  -6 -19   24.54    3.49
   1   6 -19   26.29    4.08
  -1   6  19   33.15    3.69
  -1  -6  19   26.26    3.47
  -1  -6  19   29.57    3.95
  -1  -6  19   28.79    3.64
   1  -6 -19   27.86    3.79
   1  -6 -19   27.70    3.76
[truncated: 4,363,976 more chars]
