# Supplementary material for: Bicyclo[1.1.0]tetragermane‐2,4‐diide Diradicaloid
Source: Angew Chem Int Ed Engl. 2025 Aug 7;64(38):e202513772. doi: 10.1002/anie.202513772 (PMC12435412; doi:10.1002/anie.202513772)
Supplement: Supplementary file 2 — Supporting Information [file ANIE-64-e202513772-s002.zip › 4.cif]

data_4

_database_code_depnum_ccdc_archive        2464590

# was ebeler129_cu

_audit_creation_date               2025-04-28
_audit_creation_method
;
Olex2 1.5-ac6-020
(compiled 2024.02.14 svn.r2f8d729c for Rigaku Oxford Diffraction, GUI svn.r6966)
;
_shelx_SHELXL_version_number       '2018/3'
loop_
  _audit_author_name
  _audit_author_email
  _audit_author_address
 'Ebeler, F.' ''
;
Bielefeld University
Department of Chemistry
Universitaetsstr. 25
Bielefeld
33615
Germany
;
 'Neumann, B.' ? ?

_audit_contact_author_address      ?
_audit_contact_author_email        ?
_audit_contact_author_name         ''
_audit_contact_author_phone        ?
_publ_contact_author_id_orcid      ?
_publ_section_references
;
Dolomanov, O.V., Bourhis, L.J., Gildea, R.J, Howard, J.A.K. & Puschmann, H.
 (2009), J. Appl. Cryst. 42, 339-341.

Sheldrick, G.M. (2015). Acta Cryst. A71, 3-8.

Sheldrick, G.M. (2015). Acta Cryst. C71, 3-8.
;
_chemical_name_common              ?
_chemical_name_systematic          ?
_chemical_formula_moiety           '2(C84 H114 Ge4 N6 O2), 2.5[C6H6]'
_chemical_formula_sum              'C183 H243 Ge8 N12 O4'
_chemical_formula_weight           3255.60
_chemical_melting_point            ?
_chemical_oxdiff_formula           C186H246Ge8N12O4
loop_
  _atom_type_symbol
  _atom_type_description
  _atom_type_scat_dispersion_real
  _atom_type_scat_dispersion_imag
  _atom_type_scat_source
 'C' 'C' 0.0181 0.0091 'International Tables Vol C Tables 4.2.6.8 and 6.1.1.4'
 'H' 'H' 0.0000 0.0000 'International Tables Vol C Tables 4.2.6.8 and 6.1.1.4'
 'Ge' 'Ge' -1.0885 0.8855
 'International Tables Vol C Tables 4.2.6.8 and 6.1.1.4'
 'N' 'N' 0.0311 0.0180 'International Tables Vol C Tables 4.2.6.8 and 6.1.1.4'
 'O' 'O' 0.0492 0.0322 'International Tables Vol C Tables 4.2.6.8 and 6.1.1.4'

_shelx_space_group_comment
;
The symmetry employed for this shelxl refinement is uniquely defined
by the following loop, which should always be used as a source of
symmetry information in preference to the above space-group names.
They are only intended as comments.
;
_space_group_crystal_system        'monoclinic'
_space_group_IT_number             14
_space_group_name_H-M_alt          'P 1 21/n 1'
_space_group_name_Hall             '-P 2yn'
loop_
  _space_group_symop_operation_xyz
 'x, y, z'
 '-x+1/2, y+1/2, -z+1/2'
 '-x, -y, -z'
 'x-1/2, -y-1/2, z-1/2'

_cell_length_a                     18.41734(17)
_cell_length_b                     45.9433(3)
_cell_length_c                     20.50773(15)
_cell_angle_alpha                  90
_cell_angle_beta                   98.0330(8)
_cell_angle_gamma                  90
_cell_volume                       17182.4(2)
_cell_formula_units_Z              4
_cell_measurement_reflns_used      68567
_cell_measurement_temperature      100.00(10)
_cell_measurement_theta_max        75.9490
_cell_measurement_theta_min        2.5440
_shelx_estimated_absorpt_T_max     0.950
_shelx_estimated_absorpt_T_min     0.796
_exptl_absorpt_coefficient_mu      1.989
_exptl_absorpt_correction_T_max    1.000
_exptl_absorpt_correction_T_min    0.824
_exptl_absorpt_correction_type     gaussian
_exptl_absorpt_process_details
;
CrysAlisPro 1.171.43.137a (Rigaku Oxford Diffraction, 2024)
Numerical absorption correction based on gaussian integration over
a multifaceted crystal model
Empirical absorption correction using spherical harmonics,
implemented in SCALE3 ABSPACK scaling algorithm.
;
_exptl_absorpt_special_details     ?
_exptl_crystal_colour              'metallic dark red'
_exptl_crystal_colour_lustre       metallic
_exptl_crystal_colour_modifier     dark
_exptl_crystal_colour_primary      red
_exptl_crystal_density_diffrn      1.259
_exptl_crystal_density_meas        ?
_exptl_crystal_density_method      ?
_exptl_crystal_description         block
_exptl_crystal_F_000               6852
loop_
  _exptl_crystal_face_index_h
  _exptl_crystal_face_index_k
  _exptl_crystal_face_index_l
  _exptl_crystal_face_perp_dist
 0 -1 0 0.0131
 0 1 0 0.0131
 1 0 -1 0.0572
 -1 0 1 0.0572
 3 4 5 0.0387
 -3 -4 -5 0.0387
 -5 -3 -1 0.0508
 5 3 1 0.0508

_exptl_crystal_size_max            0.12
_exptl_crystal_size_mid            0.088
_exptl_crystal_size_min            0.026
loop_
  _exptl_oxdiff_crystal_face_indexfrac_h
  _exptl_oxdiff_crystal_face_indexfrac_k
  _exptl_oxdiff_crystal_face_indexfrac_l
  _exptl_oxdiff_crystal_face_x
  _exptl_oxdiff_crystal_face_y
  _exptl_oxdiff_crystal_face_z
 0.0003 -1.0012 -0.0001 0.0326 -0.0031 0.0074
 -0.0003 1.0012 0.0001 -0.0326 0.0031 -0.0074
 1.0026 0.0009 -1.0012 0.0047 -0.0883 -0.0577
 -1.0026 -0.0009 1.0012 -0.0047 0.0883 0.0577
 3.0005 4.0101 5.0150 -0.0198 0.3179 -0.3908
 -3.0005 -4.0101 -5.0150 0.0198 -0.3179 0.3908
 -5.0075 -3.0100 -1.0079 0.0019 0.0044 0.4516
 5.0075 3.0100 1.0079 -0.0019 -0.0044 -0.4516

_exptl_transmission_factor_max     ?
_exptl_transmission_factor_min     ?
_diffrn_reflns_av_R_equivalents    0.0336
_diffrn_reflns_av_unetI/netI       0.0271
_diffrn_reflns_Laue_measured_fraction_full  0.990
_diffrn_reflns_Laue_measured_fraction_max  0.952
_diffrn_reflns_limit_h_max         21
_diffrn_reflns_limit_h_min         -23
_diffrn_reflns_limit_k_max         56
_diffrn_reflns_limit_k_min         -50
_diffrn_reflns_limit_l_max         25
_diffrn_reflns_limit_l_min         -25
_diffrn_reflns_number              170966
_diffrn_reflns_point_group_measured_fraction_full  0.990
_diffrn_reflns_point_group_measured_fraction_max  0.952
_diffrn_reflns_theta_full          67.684
_diffrn_reflns_theta_max           77.390
_diffrn_reflns_theta_min           2.379
_diffrn_ambient_environment        N~2~
_diffrn_ambient_temperature        100.00(10)
_diffrn_detector                   'CCD plate'
_diffrn_detector_area_resol_mean   5.3114
_diffrn_detector_type              Atlas
_diffrn_measured_fraction_theta_full  0.990
_diffrn_measured_fraction_theta_max  0.952
_diffrn_measurement_details
;
List of Runs (angles in degrees, time in seconds):

  # Type    Start    End  Width  t~exp~   \w     \q     \k     \f   Frames
--------------------------------------------------------------------------
  1  \w    -73.00  25.00   1.00    9.54    --  -41.83  77.00 120.00   98
  2  \w   -102.00 -16.00   1.00    9.54    --  -41.83 -57.00-180.00   86
  3  \w   -112.00 -15.00   1.00    9.54    --  -41.83 -57.00-120.00   97
  4  \w   -110.00 -21.00   1.00    9.54    --  -41.83 -38.00 -30.00   89
  5  \w   -120.00  -5.00   1.00    9.54    --  -41.83 -19.00  60.00  115
  6  \w     -1.00  63.00   1.00    9.54    --   41.83 -38.00 150.00   64
  7  \w     18.00  81.00   1.00    9.54    --   41.83 -99.00 -90.00   63
  8  \w    -21.00  64.00   1.00    9.54    --   41.83 -38.00 -60.00   85
  9  \w     11.00  38.00   1.00    9.54    --   41.83  80.00  62.08   27
 10  \w     10.00  42.00   1.00    9.54    --   41.83  77.00   5.50   32
 11  \w      9.00  38.00   1.00    9.54    --   41.83  81.00 146.59   29
 12  \w     31.00  77.00   1.00    9.54    --   41.83  68.00  84.55   46
 13  \w      9.00  41.00   1.00    9.54    --   41.83  82.00 -88.03   32
 14  \w     13.00  41.00   1.00    9.54    --   41.83  80.00-172.71   28
 15  \w     83.00 108.00   1.00   38.15    --  111.00  61.00 150.00   25
 16  \w     83.00 108.00   1.00   38.15    --  111.00  61.00 -30.00   25
 17  \w     83.00 113.00   1.00   38.15    --  111.00  61.00 -90.00   30
 18  \w    122.00 178.00   1.00   38.15    --  111.00  61.00  60.00   56
 19  \w     83.00 109.00   1.00   38.15    --  111.00  61.00  60.00   26
 20  \w    134.00 160.00   1.00   38.15    --  111.00  61.00  90.00   26
 21  \w     57.00 107.00   1.00   38.15    --  111.00 -94.00  60.00   50
 22  \w     83.00 108.00   1.00   38.15    --  111.00  61.00 -60.00   25
 23  \w    120.00 178.00   1.00   38.15    --  111.00  61.00 -60.00   58
 24  \w     83.00 108.00   1.00   38.15    --  111.00  61.00 120.00   25
 25  \w     83.00 108.00   1.00   38.15    --  111.00  61.00  30.00   25
 26  \w     83.00 108.00   1.00   38.15    --  111.00  61.00-180.00   25
 27  \w     87.00 114.00   1.00   38.15    --  111.00  45.00  90.00   27
 28  \w     87.00 116.00   1.00   38.15    --  111.00  45.00 -90.00   29
 29  \w     83.00 108.00   1.00   38.15    --  111.00  61.00   0.00   25
 30  \w     30.00 107.00   1.00   38.15    --  111.00 -94.00 -30.00   77
 31  \w    125.00 177.00   1.00   38.15    --  111.00  61.00-120.00   52
 32  \w     83.00 108.00   1.00   38.15    --  111.00  61.00-120.00   25
 33  \w     41.00 112.00   1.00   38.15    --  111.00-125.00-120.00   71
 34  \w     83.00 108.00   1.00   38.15    --  111.00  61.00  90.00   25
 35  \w     87.00 117.00   1.00   38.15    --  111.00  45.00 -60.00   30
 36  \w     87.00 134.00   1.00   38.15    --  111.00  45.00 150.00   47
 37  \w     87.00 157.00   1.00   38.15    --  111.00  45.00 120.00   70
;
_diffrn_measurement_device         'four-circle diffractometer'
_diffrn_measurement_device_type    'SuperNova, Dual, Cu at home/near, Atlas'
_diffrn_measurement_method         '\w scans'
_diffrn_orient_matrix_type        
 'CrysAlisPro convention (1999,Acta A55,543-557)'
_diffrn_orient_matrix_UB_11        0.0167654000
_diffrn_orient_matrix_UB_12        -0.0325617000
_diffrn_orient_matrix_UB_13        0.0120511000
_diffrn_orient_matrix_UB_21        -0.0170457000
_diffrn_orient_matrix_UB_22        0.0030710000
_diffrn_orient_matrix_UB_23        0.0711255000
_diffrn_orient_matrix_UB_31        -0.0810063000
_diffrn_orient_matrix_UB_32        -0.0073872000
_diffrn_orient_matrix_UB_33        -0.0235443000
_diffrn_radiation_monochromator    mirror
_diffrn_radiation_probe            x-ray
_diffrn_radiation_type             'Cu K\a'
_diffrn_radiation_wavelength       1.54184
_diffrn_source                     'micro-focus sealed X-ray tube'
_diffrn_source_type                'SuperNova (Cu) X-ray Source'
_reflns_Friedel_coverage           0.000
_reflns_Friedel_fraction_full      .
_reflns_Friedel_fraction_max       .
_reflns_number_gt                  29561
_reflns_number_total               34718
_reflns_special_details
;
 Reflections were merged by SHELXL according to the crystal
 class for the calculation of statistics and refinement.
 
 Structure factors included contributions from the .fab file.
 
 _reflns_Friedel_fraction is defined as the number of unique
 Friedel pairs measured divided by the number that would be
 possible theoretically, ignoring centric projections and
 systematic absences.
;
_reflns_threshold_expression       'I > 2\s(I)'
_computing_cell_refinement         'CrysAlisPro 1.171.43.137a (Rigaku OD, 2024)'
_computing_data_collection        
 'CrysAlisPro system (CCD 43.137a 64-bit (release 10-09-2024))'
_computing_data_reduction          'CrysAlisPro 1.171.43.137a (Rigaku OD, 2024)'
_computing_molecular_graphics      'Olex2 1.5-ac6-020 (Dolomanov et al., 2009)'
_computing_publication_material    'Olex2 1.5-ac6-020 (Dolomanov et al., 2009)'
_computing_structure_refinement    'SHELXL 2018/3 (Sheldrick, 2015)'
_computing_structure_solution      'SHELXT  (Sheldrick, 2015)'
_refine_diff_density_max           0.381
_refine_diff_density_min           -0.365
_refine_diff_density_rms           0.054
_refine_ls_extinction_coef         .
_refine_ls_extinction_method       none
_refine_ls_goodness_of_fit_ref     1.014
_refine_ls_hydrogen_treatment      constr
_refine_ls_matrix_type             full
_refine_ls_number_parameters       1798
_refine_ls_number_reflns           34718
_refine_ls_number_restraints       60
_refine_ls_R_factor_all            0.0388
_refine_ls_R_factor_gt             0.0305
_refine_ls_restrained_S_all        1.015
_refine_ls_shift/su_max            0.003
_refine_ls_shift/su_mean           0.000
_refine_ls_structure_factor_coef   Fsqd
_refine_ls_weighting_details      
 'w=1/[\s^2^(Fo^2^)+(0.0276P)^2^+12.9053P] where P=(Fo^2^+2Fc^2^)/3'
_refine_ls_weighting_scheme        calc
_refine_ls_wR_factor_gt            0.0684
_refine_ls_wR_factor_ref           0.0713
_refine_special_details
;
Solvent molecules were highly disordered. A solvent mask was calculated and 444 electrons were 
found in a volume of 2552\%A^3^ in 5 voids per unit cell. 
This is consistent with the presence of 
2.5[C6H6] per Asymmetric Unit 
which account for 420 electrons 
per unit cell.
Disorder of C26 and C27 over two sites (75:24), suitable restraints were applied.
;
_olex2_refinement_description
;
1. Fixed Uiso
 At 1.2 times of:
  All C(H) groups, All C(H,H) groups
 At 1.5 times of:
  All C(H,H,H) groups
2. Uiso/Uaniso restraints and constraints
C25 \\sim C26A \\sim C27A \\sim C26B \\sim C27B: within 2A with sigma of 0.001
and sigma for terminal atoms of 0.002 within 2A
3. Rigid body (RIGU) restrains
 C25, C26A, C27A, C26B, C27B
 with sigma for 1-2 distances of 0.001 and sigma for 1-3 distances of 0.001
4. Others
 Sof(H25A)=Sof(C26B)=Sof(H26D)=Sof(H26E)=Sof(H26F)=Sof(C27B)=Sof(H27D)=
 Sof(H27E)=Sof(H27F)=1-FVAR(1)
 Sof(H25)=Sof(C26A)=Sof(H26A)=Sof(H26B)=Sof(H26C)=Sof(C27A)=Sof(H27A)=
 Sof(H27B)=Sof(H27C)=FVAR(1)
5.a Ternary CH refined with riding coordinates:
 C10(H10), C13(H13), C22(H22), C25(H25), C25(H25A), C43(H43), C46(H46),
 C55(H55), C58(H58), C94(H94), C97(H97), C106(H106), C109(H109), C127(H127),
 C130(H130), C139(H139), C142(H142)
5.b Secondary CH2 refined with riding coordinates:
 C68(H68A,H68B), C69(H69A,H69B), C70(H70A,H70B), C77(H77A,H77B), C78(H78A,
 H78B), C79(H79A,H79B), C152(H15D,H15E), C153(H15F,H15G), C154(H15H,H15I),
 C161(H16A,H16B), C162(H16C,H16D), C163(H16E,H16F)
5.c Aromatic/amide H refined with riding coordinates:
 C6(H6), C7(H7), C8(H8), C18(H18), C19(H19), C20(H20), C29(H29), C30(H30),
 C31(H31), C32(H32), C33(H33), C39(H39), C40(H40), C41(H41), C51(H51), C52(H52),
  C53(H53), C62(H62), C63(H63), C64(H64), C65(H65), C66(H66), C90(H90),
 C91(H91), C92(H92), C102(H102), C103(H103), C104(H104), C113(H113), C114(H114),
  C115(H115), C116(H116), C117(H117), C123(H123), C124(H124), C125(H125),
 C135(H135), C136(H136), C137(H137), C146(H146), C147(H147), C148(H148),
 C149(H149), C150(H150)
5.d Idealised Me refined as rotating group:
 C11(H11A,H11B,H11C), C12(H12A,H12B,H12C), C14(H14A,H14B,H14C), C15(H15A,H15B,
 H15C), C23(H23A,H23B,H23C), C24(H24A,H24B,H24C), C44(H44A,H44B,H44C), C45(H45A,
 H45B,H45C), C47(H47A,H47B,H47C), C48(H48A,H48B,H48C), C56(H56A,H56B,H56C),
 C57(H57A,H57B,H57C), C59(H59A,H59B,H59C), C60(H60A,H60B,H60C), C72(H72A,H72B,
 H72C), C73(H73A,H73B,H73C), C74(H74A,H74B,H74C), C75(H75A,H75B,H75C), C81(H81A,
 H81B,H81C), C82(H82A,H82B,H82C), C83(H83A,H83B,H83C), C84(H84A,H84B,H84C),
 C26A(H26A,H26B,H26C), C27A(H27A,H27B,H27C), C26B(H26D,H26E,H26F), C27B(H27D,
 H27E,H27F), C95(H95A,H95B,H95C), C96(H96A,H96B,H96C), C98(H98A,H98B,H98C),
 C99(H99A,H99B,H99C), C107(H10A,H10B,H10C), C108(H10D,H10E,H10F), C110(H11D,
 H11E,H11F), C111(H11G,H11H,H11I), C128(H12D,H12E,H12F), C129(H12G,H12H,H12I),
 C131(H13A,H13B,H13C), C132(H13D,H13E,H13F), C140(H14D,H14E,H14F), C141(H14G,
 H14H,H14I), C143(H14J,H14K,H14L), C144(H14M,H14N,H14O), C156(H15J,H15K,H15L),
 C157(H15M,H15N,H15O), C158(H15P,H15Q,H15R), C159(H15S,H15T,H15U), C165(H16G,
 H16H,H16I), C166(H16J,H16K,H16L), C167(H16M,H16N,H16O), C168(H16P,H16Q,H16R)
;
_atom_sites_solution_hydrogens     geom
_atom_sites_solution_primary       dual
_atom_sites_solution_secondary     ?
loop_
  _atom_site_label
  _atom_site_type_symbol
  _atom_site_fract_x
  _atom_site_fract_y
  _atom_site_fract_z
  _atom_site_U_iso_or_equiv
  _atom_site_adp_type
  _atom_site_occupancy
  _atom_site_site_symmetry_order
  _atom_site_calc_flag
  _atom_site_refinement_flags_posn
  _atom_site_refinement_flags_adp
  _atom_site_refinement_flags_occupancy
  _atom_site_disorder_assembly
  _atom_site_disorder_group
 Ge1 Ge 0.48555(2) 0.37727(2) 0.80529(2) 0.01391(4) Uani 1 1 d . . . . .
 Ge2 Ge 0.42791(2) 0.38516(2) 0.64463(2) 0.01588(4) Uani 1 1 d . . . . .
 Ge3 Ge 0.36268(2) 0.36441(2) 0.73595(2) 0.01422(4) Uani 1 1 d . . . . .
 Ge4 Ge 0.46863(2) 0.42227(2) 0.73379(2) 0.01670(5) Uani 1 1 d . . . . .
 O1 O 0.54661(7) 0.36906(3) 0.88310(6) 0.0177(3) Uani 1 1 d . . . . .
 O2 O 0.28046(7) 0.34118(3) 0.73956(6) 0.0186(3) Uani 1 1 d . . . . .
 N1 N 0.61038(8) 0.34160(3) 0.74604(7) 0.0141(3) Uani 1 1 d . . . . .
 N2 N 0.57274(8) 0.35028(3) 0.64276(7) 0.0156(3) Uani 1 1 d . . . . .
 N3 N 0.24986(8) 0.41431(3) 0.76507(7) 0.0174(3) Uani 1 1 d . . . . .
 N4 N 0.32257(9) 0.45140(3) 0.76216(8) 0.0190(3) Uani 1 1 d . . . . .
 N5 N 0.52095(9) 0.38396(3) 0.93842(7) 0.0180(3) Uani 1 1 d . . . . .
 N6 N 0.28759(9) 0.31360(3) 0.70592(8) 0.0204(3) Uani 1 1 d . . . . .
 C1 C 0.62670(10) 0.33719(4) 0.68396(9) 0.0153(3) Uani 1 1 d . . . . .
 C2 C 0.54606(9) 0.35787(4) 0.74348(8) 0.0138(3) Uani 1 1 d . . . . .
 C3 C 0.52151(9) 0.36296(4) 0.67820(8) 0.0147(3) Uani 1 1 d . . . . .
 C4 C 0.65900(10) 0.33353(4) 0.80487(8) 0.0146(3) Uani 1 1 d . . . . .
 C5 C 0.63776(10) 0.31077(4) 0.84434(9) 0.0175(4) Uani 1 1 d . . . . .
 C6 C 0.68789(11) 0.30279(4) 0.89871(9) 0.0233(4) Uani 1 1 d . . . . .
 H6 H 0.676126 0.287304 0.926085 0.028 Uiso 1 1 calc R U . . .
 C7 C 0.75469(11) 0.31701(5) 0.91372(10) 0.0263(4) Uani 1 1 d . . . . .
 H7 H 0.788152 0.311079 0.950839 0.032 Uiso 1 1 calc R U . . .
 C8 C 0.77265(11) 0.33975(5) 0.87485(10) 0.0250(4) Uani 1 1 d . . . . .
 H8 H 0.818140 0.349520 0.886037 0.030 Uiso 1 1 calc R U . . .
 C9 C 0.72498(10) 0.34858(4) 0.81938(9) 0.0185(4) Uani 1 1 d . . . . .
 C10 C 0.56306(10) 0.29582(4) 0.82924(9) 0.0190(4) Uani 1 1 d . . . . .
 H10 H 0.524972 0.311478 0.824388 0.023 Uiso 1 1 calc R U . . .
 C11 C 0.55356(12) 0.27839(4) 0.76464(10) 0.0249(4) Uani 1 1 d . . . . .
 H11A H 0.559919 0.291372 0.727942 0.037 Uiso 1 1 calc R U . . .
 H11B H 0.504370 0.269820 0.757279 0.037 Uiso 1 1 calc R U . . .
 H11C H 0.590352 0.262859 0.767494 0.037 Uiso 1 1 calc R U . . .
 C12 C 0.54587(12) 0.27555(4) 0.88466(10) 0.0258(4) Uani 1 1 d . . . . .
 H12A H 0.580207 0.259143 0.888811 0.039 Uiso 1 1 calc R U . . .
 H12B H 0.495608 0.268232 0.874286 0.039 Uiso 1 1 calc R U . . .
 H12C H 0.550846 0.286354 0.926257 0.039 Uiso 1 1 calc R U . . .
 C13 C 0.74623(11) 0.37418(4) 0.77881(10) 0.0217(4) Uani 1 1 d . . . . .
 H13 H 0.708111 0.376170 0.739257 0.026 Uiso 1 1 calc R U . . .
 C14 C 0.82052(12) 0.36930(5) 0.75474(11) 0.0319(5) Uani 1 1 d . . . . .
 H14A H 0.859371 0.368823 0.792619 0.048 Uiso 1 1 calc R U . . .
 H14B H 0.829983 0.385202 0.725211 0.048 Uiso 1 1 calc R U . . .
 H14C H 0.819663 0.350757 0.731026 0.048 Uiso 1 1 calc R U . . .
 C15 C 0.74749(14) 0.40247(5) 0.81833(12) 0.0345(5) Uani 1 1 d . . . . .
 H15A H 0.699299 0.405666 0.832187 0.052 Uiso 1 1 calc R U . . .
 H15B H 0.759197 0.418792 0.790839 0.052 Uiso 1 1 calc R U . . .
 H15C H 0.784777 0.401084 0.857282 0.052 Uiso 1 1 calc R U . . .
 C16 C 0.56547(10) 0.35210(4) 0.57166(9) 0.0180(4) Uani 1 1 d . . . . .
 C17 C 0.58049(10) 0.37888(4) 0.54338(9) 0.0208(4) Uani 1 1 d . . . . .
 C18 C 0.56887(12) 0.38038(5) 0.47465(10) 0.0265(4) Uani 1 1 d . . . . .
 H18 H 0.578489 0.398100 0.453552 0.032 Uiso 1 1 calc R U . . .
 C19 C 0.54364(12) 0.35662(5) 0.43669(9) 0.0277(5) Uani 1 1 d . . . . .
 H19 H 0.535866 0.358238 0.390049 0.033 Uiso 1 1 calc R U . . .
 C20 C 0.52969(11) 0.33056(5) 0.46608(9) 0.0240(4) Uani 1 1 d . . . . .
 H20 H 0.512796 0.314380 0.439336 0.029 Uiso 1 1 calc R U . . .
 C21 C 0.54004(10) 0.32762(4) 0.53460(9) 0.0198(4) Uani 1 1 d . . . . .
 C22 C 0.60852(12) 0.40529(4) 0.58411(10) 0.0264(4) Uani 1 1 d . . . . .
 H22 H 0.597996 0.401937 0.630048 0.032 Uiso 1 1 calc R U . . .
 C23 C 0.69119(14) 0.40896(6) 0.58743(17) 0.0518(8) Uani 1 1 d . . . . .
 H23A H 0.716107 0.392031 0.609375 0.078 Uiso 1 1 calc R U . . .
 H23B H 0.706795 0.426618 0.612335 0.078 Uiso 1 1 calc R U . . .
 H23C H 0.703846 0.410600 0.542720 0.078 Uiso 1 1 calc R U . . .
 C24 C 0.56949(15) 0.43321(5) 0.55937(13) 0.0414(6) Uani 1 1 d . . . . .
 H24A H 0.584125 0.438587 0.516838 0.062 Uiso 1 1 calc R U . . .
 H24B H 0.582880 0.448866 0.591234 0.062 Uiso 1 1 calc R U . . .
 H24C H 0.516334 0.430136 0.554123 0.062 Uiso 1 1 calc R U . . .
 C25 C 0.52201(12) 0.29913(5) 0.56660(11) 0.0274(4) Uani 1 1 d . U . . .
 H25 H 0.532267 0.301706 0.615445 0.033 Uiso 0.754(3) 1 calc R U P A 1
 H25A H 0.559418 0.295188 0.605838 0.033 Uiso 0.246(3) 1 calc R U P A 2
 C28 C 0.68876(10) 0.32056(4) 0.66521(9) 0.0165(4) Uani 1 1 d . . . . .
 C29 C 0.72153(11) 0.32867(4) 0.61024(9) 0.0205(4) Uani 1 1 d . . . . .
 H29 H 0.704476 0.345464 0.585727 0.025 Uiso 1 1 calc R U . . .
 C30 C 0.77865(11) 0.31245(5) 0.59116(10) 0.0257(4) Uani 1 1 d . . . . .
 H30 H 0.800283 0.318194 0.553753 0.031 Uiso 1 1 calc R U . . .
 C31 C 0.80412(12) 0.28798(5) 0.62637(11) 0.0294(5) Uani 1 1 d . . . . .
 H31 H 0.842966 0.276852 0.613051 0.035 Uiso 1 1 calc R U . . .
 C32 C 0.77272(12) 0.27974(5) 0.68128(10) 0.0273(4) Uani 1 1 d . . . . .
 H32 H 0.790429 0.263023 0.705756 0.033 Uiso 1 1 calc R U . . .
 C33 C 0.71554(11) 0.29583(4) 0.70057(9) 0.0208(4) Uani 1 1 d . . . . .
 H33 H 0.694381 0.289998 0.738179 0.025 Uiso 1 1 calc R U . . .
 C34 C 0.25350(11) 0.44367(4) 0.77049(9) 0.0197(4) Uani 1 1 d . . . . .
 C35 C 0.31769(10) 0.40310(4) 0.75283(9) 0.0168(4) Uani 1 1 d . . . . .
 C36 C 0.36359(10) 0.42654(4) 0.75131(9) 0.0177(4) Uani 1 1 d . . . . .
 C37 C 0.18286(10) 0.39787(4) 0.76549(9) 0.0198(4) Uani 1 1 d . . . . .
 C38 C 0.17737(11) 0.37924(4) 0.81931(9) 0.0220(4) Uani 1 1 d . . . . .
 C39 C 0.11096(11) 0.36493(5) 0.81948(10) 0.0281(5) Uani 1 1 d . . . . .
 H39 H 0.105234 0.352004 0.854561 0.034 Uiso 1 1 calc R U . . .
 C40 C 0.05286(12) 0.36909(5) 0.76961(11) 0.0320(5) Uani 1 1 d . . . . .
 H40 H 0.007491 0.359525 0.771641 0.038 Uiso 1 1 calc R U . . .
 C41 C 0.06051(12) 0.38702(5) 0.71705(11) 0.0289(5) Uani 1 1 d . . . . .
 H41 H 0.020527 0.389317 0.682786 0.035 Uiso 1 1 calc R U . . .
 C42 C 0.12615(11) 0.40191(4) 0.71327(10) 0.0225(4) Uani 1 1 d . . . . .
 C43 C 0.24093(11) 0.37476(5) 0.87486(9) 0.0236(4) Uani 1 1 d . . . . .
 H43 H 0.285369 0.370110 0.853832 0.028 Uiso 1 1 calc R U . . .
 C44 C 0.22929(12) 0.34936(5) 0.92065(10) 0.0320(5) Uani 1 1 d . . . . .
 H44A H 0.188125 0.353781 0.944563 0.048 Uiso 1 1 calc R U . . .
 H44B H 0.273824 0.346421 0.952163 0.048 Uiso 1 1 calc R U . . .
 H44C H 0.218474 0.331630 0.894533 0.048 Uiso 1 1 calc R U . . .
 C45 C 0.25888(13) 0.40197(5) 0.91740(10) 0.0336(5) Uani 1 1 d . . . . .
 H45A H 0.272852 0.417882 0.889855 0.050 Uiso 1 1 calc R U . . .
 H45B H 0.299578 0.397703 0.952210 0.050 Uiso 1 1 calc R U . . .
 H45C H 0.215667 0.407710 0.937308 0.050 Uiso 1 1 calc R U . . .
 C46 C 0.13168(12) 0.42111(5) 0.65353(10) 0.0258(4) Uani 1 1 d . . . . .
 H46 H 0.180130 0.431300 0.660491 0.031 Uiso 1 1 calc R U . . .
 C47 C 0.12717(14) 0.40319(6) 0.59020(11) 0.0368(5) Uani 1 1 d . . . . .
 H47A H 0.167748 0.389219 0.594074 0.055 Uiso 1 1 calc R U . . .
 H47B H 0.130447 0.416200 0.552846 0.055 Uiso 1 1 calc R U . . .
 H47C H 0.080429 0.392683 0.583113 0.055 Uiso 1 1 calc R U . . .
 C48 C 0.07074(13) 0.44428(5) 0.64523(12) 0.0353(5) Uani 1 1 d . . . . .
 H48A H 0.023332 0.434874 0.631418 0.053 Uiso 1 1 calc R U . . .
 H48B H 0.080515 0.458419 0.611733 0.053 Uiso 1 1 calc R U . . .
 H48C H 0.069569 0.454316 0.687238 0.053 Uiso 1 1 calc R U . . .
 C49 C 0.35051(10) 0.48094(4) 0.76166(10) 0.0201(4) Uani 1 1 d . . . . .
 C50 C 0.36407(11) 0.49246(4) 0.70095(10) 0.0223(4) Uani 1 1 d . . . . .
 C51 C 0.38927(12) 0.52103(4) 0.70090(11) 0.0280(4) Uani 1 1 d . . . . .
 H51 H 0.398629 0.529521 0.660669 0.034 Uiso 1 1 calc R U . . .
 C52 C 0.40101(12) 0.53737(5) 0.75828(12) 0.0298(5) Uani 1 1 d . . . . .
 H52 H 0.418361 0.556813 0.757090 0.036 Uiso 1 1 calc R U . . .
 C53 C 0.38751(12) 0.52542(5) 0.81691(11) 0.0278(5) Uani 1 1 d . . . . .
 H53 H 0.395481 0.536850 0.855861 0.033 Uiso 1 1 calc R U . . .
 C54 C 0.36240(11) 0.49692(4) 0.82048(10) 0.0240(4) Uani 1 1 d . . . . .
 C55 C 0.35088(12) 0.47543(4) 0.63657(10) 0.0257(4) Uani 1 1 d . . . . .
 H55 H 0.351611 0.454273 0.648093 0.031 Uiso 1 1 calc R U . . .
 C56 C 0.27594(14) 0.48207(6) 0.59796(11) 0.0404(6) Uani 1 1 d . . . . .
 H56A H 0.237657 0.477451 0.625056 0.061 Uiso 1 1 calc R U . . .
 H56B H 0.268708 0.470281 0.557755 0.061 Uiso 1 1 calc R U . . .
 H56C H 0.273227 0.502761 0.586230 0.061 Uiso 1 1 calc R U . . .
 C57 C 0.41148(15) 0.48059(6) 0.59416(12) 0.0433(6) Uani 1 1 d . . . . .
 H57A H 0.407490 0.500423 0.576408 0.065 Uiso 1 1 calc R U . . .
 H57B H 0.406456 0.466588 0.557759 0.065 Uiso 1 1 calc R U . . .
 H57C H 0.459387 0.478084 0.621066 0.065 Uiso 1 1 calc R U . . .
 C58 C 0.34993(13) 0.48478(5) 0.88704(11) 0.0322(5) Uani 1 1 d . . . . .
 H58 H 0.333820 0.464049 0.880939 0.039 Uiso 1 1 calc R U . . .
 C59 C 0.29031(14) 0.50173(6) 0.91605(13) 0.0449(6) Uani 1 1 d . . . . .
 H59A H 0.306548 0.521838 0.924808 0.067 Uiso 1 1 calc R U . . .
 H59B H 0.281224 0.492523 0.957258 0.067 Uiso 1 1 calc R U . . .
 H59C H 0.245022 0.501661 0.884640 0.067 Uiso 1 1 calc R U . . .
 C60 C 0.42132(15) 0.48559(6) 0.93573(12) 0.0437(6) Uani 1 1 d . . . . .
 H60A H 0.460122 0.475471 0.916532 0.066 Uiso 1 1 calc R U . . .
 H60B H 0.413546 0.475941 0.976816 0.066 Uiso 1 1 calc R U . . .
 H60C H 0.435817 0.505861 0.944905 0.066 Uiso 1 1 calc R U . . .
 C61 C 0.19377(11) 0.46323(4) 0.78326(10) 0.0227(4) Uani 1 1 d . . . . .
 C62 C 0.14555(11) 0.45485(5) 0.82672(10) 0.0252(4) Uani 1 1 d . . . . .
 H62 H 0.151763 0.436580 0.848467 0.030 Uiso 1 1 calc R U . . .
 C63 C 0.08851(12) 0.47312(5) 0.83832(11) 0.0297(5) Uani 1 1 d . . . . .
 H63 H 0.056118 0.467306 0.868116 0.036 Uiso 1 1 calc R U . . .
 C64 C 0.07871(12) 0.49967(5) 0.80674(11) 0.0310(5) Uani 1 1 d . . . . .
 H64 H 0.039247 0.511968 0.814248 0.037 Uiso 1 1 calc R U . . .
 C65 C 0.12672(12) 0.50829(5) 0.76403(11) 0.0305(5) Uani 1 1 d . . . . .
 H65 H 0.120221 0.526626 0.742581 0.037 Uiso 1 1 calc R U . . .
 C66 C 0.18419(12) 0.49038(5) 0.75236(10) 0.0265(4) Uani 1 1 d . . . . .
 H66 H 0.217078 0.496562 0.723337 0.032 Uiso 1 1 calc R U . . .
 C67 C 0.50270(11) 0.36101(5) 0.98450(9) 0.0225(4) Uani 1 1 d . . . . .
 C68 C 0.47846(12) 0.37660(5) 1.04413(10) 0.0303(5) Uani 1 1 d . . . . .
 H68A H 0.431953 0.387050 1.029803 0.036 Uiso 1 1 calc R U . . .
 H68B H 0.468925 0.361888 1.077175 0.036 Uiso 1 1 calc R U . . .
 C69 C 0.53528(13) 0.39821(5) 1.07625(10) 0.0330(5) Uani 1 1 d . . . . .
 H69A H 0.516025 0.408516 1.112610 0.040 Uiso 1 1 calc R U . . .
 H69B H 0.580537 0.387771 1.094734 0.040 Uiso 1 1 calc R U . . .
 C70 C 0.55225(14) 0.41989(5) 1.02481(10) 0.0332(5) Uani 1 1 d . . . . .
 H70A H 0.590917 0.433333 1.045186 0.040 Uiso 1 1 calc R U . . .
 H70B H 0.507768 0.431590 1.010376 0.040 Uiso 1 1 calc R U . . .
 C71 C 0.57786(12) 0.40571(4) 0.96404(9) 0.0235(4) Uani 1 1 d . . . . .
 C72 C 0.43687(12) 0.34435(5) 0.94879(10) 0.0304(5) Uani 1 1 d . . . . .
 H72A H 0.416621 0.331624 0.980100 0.046 Uiso 1 1 calc R U . . .
 H72B H 0.452617 0.332567 0.913480 0.046 Uiso 1 1 calc R U . . .
 H72C H 0.399240 0.358211 0.929930 0.046 Uiso 1 1 calc R U . . .
 C73 C 0.56387(12) 0.33896(5) 1.00654(10) 0.0271(4) Uani 1 1 d . . . . .
 H73A H 0.599448 0.347641 1.041078 0.041 Uiso 1 1 calc R U . . .
 H73B H 0.588556 0.333682 0.968874 0.041 Uiso 1 1 calc R U . . .
 H73C H 0.542645 0.321484 1.023741 0.041 Uiso 1 1 calc R U . . .
 C74 C 0.65653(12) 0.39390(5) 0.97949(10) 0.0307(5) Uani 1 1 d . . . . .
 H74A H 0.691373 0.410114 0.981717 0.046 Uiso 1 1 calc R U . . .
 H74B H 0.666069 0.380369 0.944735 0.046 Uiso 1 1 calc R U . . .
 H74C H 0.662283 0.383699 1.021865 0.046 Uiso 1 1 calc R U . . .
 C75 C 0.57705(13) 0.42923(5) 0.91105(10) 0.0292(5) Uani 1 1 d . . . . .
 H75A H 0.526487 0.435592 0.897044 0.044 Uiso 1 1 calc R U . . .
 H75B H 0.597491 0.421285 0.873164 0.044 Uiso 1 1 calc R U . . .
 H75C H 0.606641 0.445853 0.929029 0.044 Uiso 1 1 calc R U . . .
 C76 C 0.22965(11) 0.31307(4) 0.64752(10) 0.0245(4) Uani 1 1 d . . . . .
 C77 C 0.23465(14) 0.28362(5) 0.61279(12) 0.0372(6) Uani 1 1 d . . . . .
 H77A H 0.193680 0.282039 0.576176 0.045 Uiso 1 1 calc R U . . .
 H77B H 0.281098 0.282804 0.593710 0.045 Uiso 1 1 calc R U . . .
 C78 C 0.23164(14) 0.25811(5) 0.65893(15) 0.0449(7) Uani 1 1 d . . . . .
 H78A H 0.238435 0.239711 0.635406 0.054 Uiso 1 1 calc R U . . .
 H78B H 0.183172 0.257473 0.674535 0.054 Uiso 1 1 calc R U . . .
 C79 C 0.29149(14) 0.26130(5) 0.71704(15) 0.0432(6) Uani 1 1 d . . . . .
 H79A H 0.339776 0.260457 0.701125 0.052 Uiso 1 1 calc R U . . .
 H79B H 0.288709 0.244729 0.747448 0.052 Uiso 1 1 calc R U . . .
 C80 C 0.28605(12) 0.28997(5) 0.75511(12) 0.0301(5) Uani 1 1 d . . . . .
 C81 C 0.25045(12) 0.33660(5) 0.60074(10) 0.0303(5) Uani 1 1 d . . . . .
 H81A H 0.300593 0.333220 0.591609 0.045 Uiso 1 1 calc R U . . .
 H81B H 0.247530 0.355764 0.621173 0.045 Uiso 1 1 calc R U . . .
 H81C H 0.216541 0.335880 0.559441 0.045 Uiso 1 1 calc R U . . .
 C82 C 0.15132(11) 0.31919(5) 0.66157(11) 0.0281(4) Uani 1 1 d . . . . .
 H82A H 0.120707 0.325071 0.620727 0.042 Uiso 1 1 calc R U . . .
 H82B H 0.152319 0.334863 0.694107 0.042 Uiso 1 1 calc R U . . .
 H82C H 0.130946 0.301549 0.678842 0.042 Uiso 1 1 calc R U . . .
 C83 C 0.21831(13) 0.28979(5) 0.79200(12) 0.0334(5) Uani 1 1 d . . . . .
 H83A H 0.178041 0.279327 0.765691 0.050 Uiso 1 1 calc R U . . .
 H83B H 0.203137 0.309857 0.799066 0.050 Uiso 1 1 calc R U . . .
 H83C H 0.230834 0.280069 0.834628 0.050 Uiso 1 1 calc R U . . .
 C84 C 0.35397(13) 0.29373(6) 0.80530(13) 0.0419(6) Uani 1 1 d . . . . .
 H84A H 0.361320 0.276279 0.832902 0.063 Uiso 1 1 calc R U . . .
 H84B H 0.347825 0.310688 0.833007 0.063 Uiso 1 1 calc R U . . .
 H84C H 0.396722 0.296669 0.782465 0.063 Uiso 1 1 calc R U . . .
 C26A C 0.57104(18) 0.27454(7) 0.54745(16) 0.0335(6) Uani 0.754(3) 1 d . U P A
 1
 H26A H 0.562145 0.271680 0.499644 0.050 Uiso 0.754(3) 1 calc R U P A 1
 H26B H 0.559734 0.256525 0.569571 0.050 Uiso 0.754(3) 1 calc R U P A 1
 H26C H 0.622606 0.279671 0.560882 0.050 Uiso 0.754(3) 1 calc R U P A 1
 C27A C 0.44186(17) 0.29178(7) 0.54896(16) 0.0333(5) Uani 0.754(3) 1 d . U P A
 1
 H27A H 0.412005 0.307780 0.562359 0.050 Uiso 0.754(3) 1 calc R U P A 1
 H27B H 0.430884 0.273908 0.571773 0.050 Uiso 0.754(3) 1 calc R U P A 1
 H27C H 0.430606 0.288875 0.501273 0.050 Uiso 0.754(3) 1 calc R U P A 1
 C26B C 0.5168(5) 0.2724(2) 0.5189(5) 0.0329(7) Uani 0.246(3) 1 d . U P A 2
 H26D H 0.474913 0.274933 0.484259 0.049 Uiso 0.246(3) 1 calc R U P A 2
 H26E H 0.510093 0.254573 0.543722 0.049 Uiso 0.246(3) 1 calc R U P A 2
 H26F H 0.561970 0.270899 0.499012 0.049 Uiso 0.246(3) 1 calc R U P A 2
 C27B C 0.4435(5) 0.3008(2) 0.5886(5) 0.0301(8) Uani 0.246(3) 1 d . U P A 2
 H27D H 0.442447 0.316577 0.620631 0.045 Uiso 0.246(3) 1 calc R U P A 2
 H27E H 0.432295 0.282308 0.608683 0.045 Uiso 0.246(3) 1 calc R U P A 2
 H27F H 0.406922 0.304638 0.550020 0.045 Uiso 0.246(3) 1 calc R U P A 2
 Ge5 Ge 0.02113(2) 0.38987(2) 0.21343(2) 0.01293(4) Uani 1 1 d . . . . .
 Ge6 Ge 0.07035(2) 0.40531(2) 0.37234(2) 0.01600(5) Uani 1 1 d . . . . .
 Ge7 Ge 0.14170(2) 0.38086(2) 0.28909(2) 0.01365(4) Uani 1 1 d . . . . .
 Ge8 Ge 0.03177(2) 0.43806(2) 0.27429(2) 0.01545(4) Uani 1 1 d . . . . .
 O3 O -0.03655(7) 0.37744(3) 0.13654(6) 0.0171(3) Uani 1 1 d . . . . .
 O4 O 0.22603(7) 0.35828(3) 0.29344(6) 0.0187(3) Uani 1 1 d . . . . .
 N7 N -0.10435(8) 0.35623(3) 0.27520(7) 0.0133(3) Uani 1 1 d . . . . .
 N8 N -0.07219(8) 0.36858(3) 0.37735(7) 0.0154(3) Uani 1 1 d . . . . .
 N9 N 0.25396(8) 0.42981(3) 0.25409(7) 0.0154(3) Uani 1 1 d . . . . .
 N10 N 0.17933(8) 0.46668(3) 0.24831(7) 0.0155(3) Uani 1 1 d . . . . .
 N11 N -0.00862(9) 0.38927(3) 0.07889(7) 0.0170(3) Uani 1 1 d . . . . .
 N12 N 0.21740(9) 0.33190(3) 0.33116(8) 0.0176(3) Uani 1 1 d . . . . .
 C85 C -0.12373(10) 0.35389(4) 0.33653(9) 0.0156(3) Uani 1 1 d . . . . .
 C86 C -0.04080(9) 0.37296(4) 0.27719(8) 0.0133(3) Uani 1 1 d . . . . .
 C87 C -0.01993(10) 0.38066(4) 0.34200(8) 0.0150(3) Uani 1 1 d . . . . .
 C88 C -0.14887(10) 0.34563(4) 0.21666(8) 0.0153(3) Uani 1 1 d . . . . .
 C89 C -0.21570(10) 0.35971(4) 0.19629(9) 0.0176(4) Uani 1 1 d . . . . .
 C90 C -0.25981(11) 0.34817(4) 0.14173(9) 0.0215(4) Uani 1 1 d . . . . .
 H90 H -0.305616 0.357075 0.126570 0.026 Uiso 1 1 calc R U . . .
 C91 C -0.23818(11) 0.32396(4) 0.10918(9) 0.0235(4) Uani 1 1 d . . . . .
 H91 H -0.269410 0.316246 0.072447 0.028 Uiso 1 1 calc R U . . .
 C92 C -0.17098(11) 0.31092(4) 0.13007(9) 0.0213(4) Uani 1 1 d . . . . .
 H92 H -0.156624 0.294435 0.106991 0.026 Uiso 1 1 calc R U . . .
 C93 C -0.12418(10) 0.32144(4) 0.18400(9) 0.0166(4) Uani 1 1 d . . . . .
 C94 C -0.24100(11) 0.38659(4) 0.23038(9) 0.0204(4) Uani 1 1 d . . . . .
 H94 H -0.204899 0.390377 0.270615 0.025 Uiso 1 1 calc R U . . .
 C95 C -0.31659(11) 0.38201(5) 0.25219(10) 0.0255(4) Uani 1 1 d . . . . .
 H95A H -0.353807 0.380277 0.213264 0.038 Uiso 1 1 calc R U . . .
 H95B H -0.328262 0.398651 0.278752 0.038 Uiso 1 1 calc R U . . .
 H95C H -0.315962 0.364172 0.278471 0.038 Uiso 1 1 calc R U . . .
 C96 C -0.24216(13) 0.41328(5) 0.18539(11) 0.0306(5) Uani 1 1 d . . . . .
 H96A H -0.193038 0.416477 0.173544 0.046 Uiso 1 1 calc R U . . .
 H96B H -0.257239 0.430441 0.208516 0.046 Uiso 1 1 calc R U . . .
 H96C H -0.276937 0.409992 0.145349 0.046 Uiso 1 1 calc R U . . .
 C97 C -0.04906(10) 0.30784(4) 0.20605(9) 0.0185(4) Uani 1 1 d . . . . .
 H97 H -0.012097 0.323869 0.207997 0.022 Uiso 1 1 calc R U . . .
 C98 C -0.04122(11) 0.29387(4) 0.27501(10) 0.0236(4) Uani 1 1 d . . . . .
 H98A H -0.050549 0.308570 0.307459 0.035 Uiso 1 1 calc R U . . .
 H98B H 0.008579 0.286189 0.286403 0.035 Uiso 1 1 calc R U . . .
 H98C H -0.076696 0.277974 0.275012 0.035 Uiso 1 1 calc R U . . .
 C99 C -0.02776(11) 0.28507(4) 0.15751(10) 0.0231(4) Uani 1 1 d . . . . .
 H99A H -0.060872 0.268336 0.156564 0.035 Uiso 1 1 calc R U . . .
 H99B H 0.022777 0.278676 0.171514 0.035 Uiso 1 1 calc R U . . .
 H99C H -0.031551 0.293652 0.113413 0.035 Uiso 1 1 calc R U . . .
 C100 C -0.07505(10) 0.37387(4) 0.44666(9) 0.0194(4) Uani 1 1 d . . . . .
 C101 C -0.10120(11) 0.40101(5) 0.46396(10) 0.0243(4) Uani 1 1 d . . . . .
 C102 C -0.11036(12) 0.40475(5) 0.53021(10) 0.0303(5) Uani 1 1 d . . . . .
 H102 H -0.128173 0.422781 0.544219 0.036 Uiso 1 1 calc R U . . .
 C103 C -0.09390(12) 0.38268(6) 0.57518(10) 0.0349(5) Uani 1 1 d . . . . .
 H103 H -0.101833 0.385482 0.619538 0.042 Uiso 1 1 calc R U . . .
 C104 C -0.06604(12) 0.35655(6) 0.55673(10) 0.0317(5) Uani 1 1 d . . . . .
 H104 H -0.053513 0.341880 0.588998 0.038 Uiso 1 1 calc R U . . .
 C105 C -0.05584(11) 0.35119(5) 0.49142(9) 0.0239(4) Uani 1 1 d . . . . .
 C106 C -0.12278(13) 0.42531(5) 0.41474(10) 0.0289(5) Uani 1 1 d . . . . .
 H106 H -0.107194 0.419385 0.371869 0.035 Uiso 1 1 calc R U . . .
 C107 C -0.20579(14) 0.43013(6) 0.40293(13) 0.0417(6) Uani 1 1 d . . . . .
 H10A H -0.230256 0.412109 0.386421 0.063 Uiso 1 1 calc R U . . .
 H10B H -0.217516 0.445666 0.370428 0.063 Uiso 1 1 calc R U . . .
 H10C H -0.222769 0.435697 0.444393 0.063 Uiso 1 1 calc R U . . .
 C108 C -0.08343(16) 0.45371(5) 0.43625(13) 0.0439(6) Uani 1 1 d . . . . .
 H10D H -0.102413 0.461380 0.475138 0.066 Uiso 1 1 calc R U . . .
 H10E H -0.091918 0.467932 0.400383 0.066 Uiso 1 1 calc R U . . .
 H10F H -0.030698 0.450036 0.447034 0.066 Uiso 1 1 calc R U . . .
 C109 C -0.02640(11) 0.32253(5) 0.46906(10) 0.0259(4) Uani 1 1 d . . . . .
 H109 H -0.056364 0.317244 0.426213 0.031 Uiso 1 1 calc R U . . .
 C110 C -0.03228(14) 0.29728(6) 0.51697(13) 0.0416(6) Uani 1 1 d . . . . .
 H11D H -0.002074 0.301502 0.559132 0.062 Uiso 1 1 calc R U . . .
 H11E H -0.015001 0.279312 0.498467 0.062 Uiso 1 1 calc R U . . .
 H11F H -0.083517 0.294893 0.523910 0.062 Uiso 1 1 calc R U . . .
 C111 C 0.05340(12) 0.32579(5) 0.45644(12) 0.0344(5) Uani 1 1 d . . . . .
 H11G H 0.056434 0.341095 0.423647 0.052 Uiso 1 1 calc R U . . .
 H11H H 0.070416 0.307330 0.439999 0.052 Uiso 1 1 calc R U . . .
 H11I H 0.084317 0.331017 0.497609 0.052 Uiso 1 1 calc R U . . .
 C112 C -0.18779(10) 0.33816(4) 0.35465(9) 0.0168(4) Uani 1 1 d . . . . .
 C113 C -0.22499(10) 0.34812(4) 0.40586(9) 0.0202(4) Uani 1 1 d . . . . .
 H113 H -0.207806 0.364936 0.430221 0.024 Uiso 1 1 calc R U . . .
 C114 C -0.28624(11) 0.33367(5) 0.42101(10) 0.0267(4) Uani 1 1 d . . . . .
 H114 H -0.310351 0.340480 0.456105 0.032 Uiso 1 1 calc R U . . .
 C115 C -0.31285(13) 0.30937(5) 0.38559(12) 0.0358(5) Uani 1 1 d . . . . .
 H115 H -0.355812 0.299855 0.395427 0.043 Uiso 1 1 calc R U . . .
 C116 C -0.27632(13) 0.29904(5) 0.33566(12) 0.0329(5) Uani 1 1 d . . . . .
 H116 H -0.294069 0.282236 0.311520 0.039 Uiso 1 1 calc R U . . .
 C117 C -0.21407(11) 0.31303(4) 0.32067(10) 0.0225(4) Uani 1 1 d . . . . .
 H117 H -0.188944 0.305473 0.286939 0.027 Uiso 1 1 calc R U . . .
 C118 C 0.24887(10) 0.45890(4) 0.24346(9) 0.0168(4) Uani 1 1 d . . . . .
 C119 C 0.18595(10) 0.41886(4) 0.26588(8) 0.0152(3) Uani 1 1 d . . . . .
 C120 C 0.13848(10) 0.44212(4) 0.26198(8) 0.0148(3) Uani 1 1 d . . . . .
 C121 C 0.32221(10) 0.41395(4) 0.25683(9) 0.0167(4) Uani 1 1 d . . . . .
 C122 C 0.37831(11) 0.42005(4) 0.30828(9) 0.0198(4) Uani 1 1 d . . . . .
 C123 C 0.44538(11) 0.40605(5) 0.30684(10) 0.0246(4) Uani 1 1 d . . . . .
 H123 H 0.484879 0.409776 0.340821 0.030 Uiso 1 1 calc R U . . .
 C124 C 0.45535(11) 0.38696(5) 0.25714(11) 0.0269(4) Uani 1 1 d . . . . .
 H124 H 0.501684 0.377927 0.256725 0.032 Uiso 1 1 calc R U . . .
 C125 C 0.39789(11) 0.38085(4) 0.20756(10) 0.0232(4) Uani 1 1 d . . . . .
 H125 H 0.405300 0.367310 0.174107 0.028 Uiso 1 1 calc R U . . .
 C126 C 0.32973(11) 0.39415(4) 0.20584(9) 0.0188(4) Uani 1 1 d . . . . .
 C127 C 0.37022(11) 0.44053(4) 0.36531(10) 0.0235(4) Uani 1 1 d . . . . .
 H127 H 0.322105 0.450812 0.355178 0.028 Uiso 1 1 calc R U . . .
 C128 C 0.43114(13) 0.46358(5) 0.37453(11) 0.0320(5) Uani 1 1 d . . . . .
 H12D H 0.478046 0.454220 0.390593 0.048 Uiso 1 1 calc R U . . .
 H12E H 0.419861 0.478131 0.406590 0.048 Uiso 1 1 calc R U . . .
 H12F H 0.434395 0.473113 0.332282 0.048 Uiso 1 1 calc R U . . .
 C129 C 0.36984(14) 0.42338(5) 0.42934(10) 0.0335(5) Uani 1 1 d . . . . .
 H12G H 0.329260 0.409399 0.423849 0.050 Uiso 1 1 calc R U . . .
 H12H H 0.363631 0.436856 0.465201 0.050 Uiso 1 1 calc R U . . .
 H12I H 0.416370 0.412928 0.439933 0.050 Uiso 1 1 calc R U . . .
 C130 C 0.26680(11) 0.38743(4) 0.15117(9) 0.0200(4) Uani 1 1 d . . . . .
 H130 H 0.222936 0.382687 0.172925 0.024 Uiso 1 1 calc R U . . .
 C131 C 0.24549(13) 0.41296(5) 0.10438(10) 0.0295(5) Uani 1 1 d . . . . .
 H13A H 0.230328 0.429523 0.129420 0.044 Uiso 1 1 calc R U . . .
 H13B H 0.204819 0.407135 0.070907 0.044 Uiso 1 1 calc R U . . .
 H13C H 0.287685 0.418577 0.082891 0.044 Uiso 1 1 calc R U . . .
 C132 C 0.28185(12) 0.36096(5) 0.10995(10) 0.0261(4) Uani 1 1 d . . . . .
 H13D H 0.321961 0.365418 0.084789 0.039 Uiso 1 1 calc R U . . .
 H13E H 0.237602 0.356124 0.079548 0.039 Uiso 1 1 calc R U . . .
 H13F H 0.295653 0.344367 0.139092 0.039 Uiso 1 1 calc R U . . .
 C133 C 0.15039(10) 0.49601(4) 0.24472(9) 0.0165(4) Uani 1 1 d . . . . .
 C134 C 0.13638(11) 0.50903(4) 0.30348(9) 0.0198(4) Uani 1 1 d . . . . .
 C135 C 0.10726(11) 0.53711(4) 0.29952(10) 0.0241(4) Uani 1 1 d . . . . .
 H135 H 0.096983 0.546489 0.338493 0.029 Uiso 1 1 calc R U . . .
 C136 C 0.09311(11) 0.55154(4) 0.24006(11) 0.0250(4) Uani 1 1 d . . . . .
 H136 H 0.072669 0.570556 0.238314 0.030 Uiso 1 1 calc R U . . .
 C137 C 0.10863(11) 0.53837(4) 0.18322(10) 0.0226(4) Uani 1 1 d . . . . .
 H137 H 0.099331 0.548624 0.142684 0.027 Uiso 1 1 calc R U . . .
 C138 C 0.13770(11) 0.51030(4) 0.18394(9) 0.0194(4) Uani 1 1 d . . . . .
 C139 C 0.15264(13) 0.49445(4) 0.37071(10) 0.0268(4) Uani 1 1 d . . . . .
 H139 H 0.166533 0.473762 0.363661 0.032 Uiso 1 1 calc R U . . .
 C140 C 0.21723(14) 0.50920(6) 0.41325(11) 0.0375(5) Uani 1 1 d . . . . .
 H14D H 0.261318 0.507416 0.391764 0.056 Uiso 1 1 calc R U . . .
 H14E H 0.225696 0.499781 0.456528 0.056 Uiso 1 1 calc R U . . .
 H14F H 0.205992 0.529831 0.418693 0.056 Uiso 1 1 calc R U . . .
 C141 C 0.08500(15) 0.49438(5) 0.40645(11) 0.0369(6) Uani 1 1 d . . . . .
 H14G H 0.072686 0.514416 0.417074 0.055 Uiso 1 1 calc R U . . .
 H14H H 0.095430 0.483049 0.447173 0.055 Uiso 1 1 calc R U . . .
 H14I H 0.043576 0.485616 0.377974 0.055 Uiso 1 1 calc R U . . .
 C142 C 0.15451(13) 0.49700(5) 0.11956(10) 0.0278(5) Uani 1 1 d . . . . .
 H142 H 0.175334 0.477123 0.129358 0.033 Uiso 1 1 calc R U . . .
 C143 C 0.21197(14) 0.51522(6) 0.09027(11) 0.0370(5) Uani 1 1 d . . . . .
 H14J H 0.191894 0.534575 0.078559 0.055 Uiso 1 1 calc R U . . .
 H14K H 0.224634 0.505565 0.050759 0.055 Uiso 1 1 calc R U . . .
 H14L H 0.256048 0.517141 0.122795 0.055 Uiso 1 1 calc R U . . .
 C144 C 0.08482(14) 0.49387(5) 0.06984(11) 0.0365(5) Uani 1 1 d . . . . .
 H14M H 0.048619 0.482351 0.089399 0.055 Uiso 1 1 calc R U . . .
 H14N H 0.096614 0.484065 0.030206 0.055 Uiso 1 1 calc R U . . .
 H14O H 0.064600 0.513204 0.058087 0.055 Uiso 1 1 calc R U . . .
 C145 C 0.30866(10) 0.47811(4) 0.22875(9) 0.0189(4) Uani 1 1 d . . . . .
 C146 C 0.31807(11) 0.50584(4) 0.25709(10) 0.0223(4) Uani 1 1 d . . . . .
 H146 H 0.285025 0.512663 0.285321 0.027 Uiso 1 1 calc R U . . .
 C147 C 0.37588(12) 0.52339(4) 0.24385(11) 0.0268(4) Uani 1 1 d . . . . .
 H147 H 0.382373 0.542143 0.263301 0.032 Uiso 1 1 calc R U . . .
 C148 C 0.42390(12) 0.51361(5) 0.20248(11) 0.0275(4) Uani 1 1 d . . . . .
 H148 H 0.463623 0.525567 0.194042 0.033 Uiso 1 1 calc R U . . .
 C149 C 0.41427(11) 0.48653(5) 0.17344(10) 0.0259(4) Uani 1 1 d . . . . .
 H149 H 0.447051 0.480046 0.144617 0.031 Uiso 1 1 calc R U . . .
 C150 C 0.35711(11) 0.46875(4) 0.18606(10) 0.0223(4) Uani 1 1 d . . . . .
 H150 H 0.350722 0.450170 0.165737 0.027 Uiso 1 1 calc R U . . .
 C151 C 0.01045(11) 0.36404(4) 0.03912(9) 0.0210(4) Uani 1 1 d . . . . .
 C152 C 0.03747(12) 0.37644(5) -0.02282(10) 0.0275(4) Uani 1 1 d . . . . .
 H15D H 0.084250 0.386880 -0.009684 0.033 Uiso 1 1 calc R U . . .
 H15E H 0.047338 0.360120 -0.051876 0.033 Uiso 1 1 calc R U . . .
 C153 C -0.01702(14) 0.39711(5) -0.06126(10) 0.0323(5) Uani 1 1 d . . . . .
 H15F H 0.004409 0.405528 -0.098720 0.039 Uiso 1 1 calc R U . . .
 H15G H -0.062180 0.386436 -0.078973 0.039 Uiso 1 1 calc R U . . .
 C154 C -0.03528(14) 0.42121(5) -0.01561(10) 0.0314(5) Uani 1 1 d . . . . .
 H15H H -0.072758 0.434076 -0.040033 0.038 Uiso 1 1 calc R U . . .
 H15I H 0.009289 0.433036 -0.002396 0.038 Uiso 1 1 calc R U . . .
 C155 C -0.06395(11) 0.41013(4) 0.04673(9) 0.0222(4) Uani 1 1 d . . . . .
 C156 C -0.05116(12) 0.34179(5) 0.02046(10) 0.0254(4) Uani 1 1 d . . . . .
 H15J H -0.085314 0.349229 -0.016743 0.038 Uiso 1 1 calc R U . . .
 H15K H -0.077462 0.338561 0.058200 0.038 Uiso 1 1 calc R U . . .
 H15L H -0.030042 0.323368 0.008001 0.038 Uiso 1 1 calc R U . . .
 C157 C 0.07470(11) 0.34852(5) 0.08049(10) 0.0263(4) Uani 1 1 d . . . . .
 H15M H 0.096606 0.334539 0.052858 0.040 Uiso 1 1 calc R U . . .
 H15N H 0.056937 0.338215 0.116998 0.040 Uiso 1 1 calc R U . . .
 H15O H 0.111661 0.362890 0.098065 0.040 Uiso 1 1 calc R U . . .
 C158 C -0.14309(12) 0.39835(5) 0.03063(10) 0.0296(5) Uani 1 1 d . . . . .
 H15P H -0.177475 0.414704 0.023744 0.044 Uiso 1 1 calc R U . . .
 H15Q H -0.154763 0.386406 0.067368 0.044 Uiso 1 1 calc R U . . .
 H15R H -0.147179 0.386484 -0.009423 0.044 Uiso 1 1 calc R U . . .
 C159 C -0.06573(13) 0.43599(4) 0.09355(10) 0.0278(4) Uani 1 1 d . . . . .
 H15S H -0.015528 0.442529 0.108584 0.042 Uiso 1 1 calc R U . . .
 H15T H -0.089004 0.430050 0.131595 0.042 Uiso 1 1 calc R U . . .
 H15U H -0.093787 0.451945 0.070451 0.042 Uiso 1 1 calc R U . . .
 C160 C 0.22704(11) 0.30670(4) 0.28740(10) 0.0207(4) Uani 1 1 d . . . . .
 C161 C 0.21979(12) 0.27911(4) 0.32817(10) 0.0254(4) Uani 1 1 d . . . . .
 H16A H 0.169072 0.277818 0.338768 0.030 Uiso 1 1 calc R U . . .
 H16B H 0.228560 0.261862 0.301409 0.030 Uiso 1 1 calc R U . . .
 C162 C 0.27327(12) 0.27851(4) 0.39208(11) 0.0279(4) Uani 1 1 d . . . . .
 H16C H 0.264788 0.260890 0.417752 0.033 Uiso 1 1 calc R U . . .
 H16D H 0.324320 0.277972 0.382107 0.033 Uiso 1 1 calc R U . . .
 C163 C 0.26160(12) 0.30561(4) 0.43175(10) 0.0247(4) Uani 1 1 d . . . . .
 H16E H 0.297744 0.305682 0.472302 0.030 Uiso 1 1 calc R U . . .
 H16F H 0.212043 0.304822 0.445160 0.030 Uiso 1 1 calc R U . . .
 C164 C 0.26919(11) 0.33408(4) 0.39383(9) 0.0206(4) Uani 1 1 d . . . . .
 C165 C 0.29876(12) 0.30634(5) 0.25696(10) 0.0273(4) Uani 1 1 d . . . . .
 H16G H 0.338244 0.298247 0.288780 0.041 Uiso 1 1 calc R U . . .
 H16H H 0.311431 0.326242 0.245569 0.041 Uiso 1 1 calc R U . . .
 H16I H 0.292292 0.294297 0.217123 0.041 Uiso 1 1 calc R U . . .
 C166 C 0.16303(12) 0.30788(5) 0.23120(10) 0.0275(4) Uani 1 1 d . . . . .
 H16J H 0.161080 0.289686 0.206084 0.041 Uiso 1 1 calc R U . . .
 H16K H 0.169997 0.324264 0.202093 0.041 Uiso 1 1 calc R U . . .
 H16L H 0.117016 0.310461 0.249422 0.041 Uiso 1 1 calc R U . . .
 C167 C 0.34944(11) 0.34042(5) 0.38609(11) 0.0271(4) Uani 1 1 d . . . . .
 H16M H 0.375899 0.346948 0.428347 0.041 Uiso 1 1 calc R U . . .
 H16N H 0.351231 0.355678 0.352962 0.041 Uiso 1 1 calc R U . . .
 H16O H 0.372389 0.322676 0.372023 0.041 Uiso 1 1 calc R U . . .
 C168 C 0.24180(11) 0.35906(4) 0.43331(10) 0.0244(4) Uani 1 1 d . . . . .
 H16P H 0.190599 0.355531 0.439058 0.037 Uiso 1 1 calc R U . . .
 H16Q H 0.245300 0.377413 0.409589 0.037 Uiso 1 1 calc R U . . .
 H16R H 0.271950 0.360242 0.476558 0.037 Uiso 1 1 calc R U . . .

loop_
  _atom_site_aniso_label
  _atom_site_aniso_U_11
  _atom_site_aniso_U_22
  _atom_site_aniso_U_33
  _atom_site_aniso_U_23
  _atom_site_aniso_U_13
  _atom_site_aniso_U_12
 Ge1 0.01199(10) 0.01657(10) 0.01315(9) -0.00102(7) 0.00164(8) 0.00095(7)
 Ge2 0.01396(10) 0.01936(10) 0.01424(9) 0.00118(8) 0.00168(8) 0.00284(8)
 Ge3 0.01243(10) 0.01606(10) 0.01423(9) -0.00112(7) 0.00205(8) 0.00066(7)
 Ge4 0.01419(11) 0.01560(10) 0.02030(10) -0.00020(8) 0.00239(8) 0.00045(8)
 O1 0.0167(7) 0.0240(7) 0.0124(6) -0.0033(5) 0.0018(5) 0.0033(5)
 O2 0.0176(7) 0.0183(6) 0.0203(6) -0.0037(5) 0.0042(5) -0.0012(5)
 N1 0.0118(7) 0.0169(7) 0.0135(7) 0.0003(5) 0.0016(6) 0.0005(6)
 N2 0.0136(8) 0.0195(8) 0.0136(7) 0.0011(6) 0.0015(6) 0.0020(6)
 N3 0.0122(8) 0.0223(8) 0.0174(7) -0.0035(6) 0.0010(6) 0.0040(6)
 N4 0.0179(8) 0.0179(8) 0.0210(8) -0.0036(6) 0.0023(6) 0.0041(6)
 N5 0.0176(8) 0.0241(8) 0.0127(7) -0.0047(6) 0.0028(6) 0.0014(6)
 N6 0.0191(8) 0.0172(8) 0.0250(8) -0.0021(6) 0.0029(7) 0.0010(6)
 C1 0.0130(9) 0.0175(9) 0.0151(8) 0.0008(6) 0.0006(7) 0.0003(7)
 C2 0.0100(8) 0.0148(8) 0.0162(8) -0.0007(6) 0.0010(7) 0.0009(6)
 C3 0.0101(8) 0.0180(9) 0.0159(8) -0.0016(6) 0.0020(7) 0.0011(6)
 C4 0.0113(9) 0.0194(9) 0.0132(8) -0.0011(6) 0.0016(7) 0.0041(7)
 C5 0.0167(9) 0.0190(9) 0.0173(8) 0.0001(7) 0.0036(7) 0.0029(7)
 C6 0.0254(11) 0.0255(10) 0.0194(9) 0.0050(7) 0.0047(8) 0.0054(8)
 C7 0.0189(10) 0.0379(12) 0.0208(9) 0.0033(8) -0.0015(8) 0.0055(8)
 C8 0.0158(10) 0.0370(12) 0.0212(9) -0.0013(8) -0.0010(8) -0.0008(8)
 C9 0.0131(9) 0.0246(10) 0.0180(8) -0.0016(7) 0.0027(7) 0.0000(7)
 C10 0.0174(10) 0.0182(9) 0.0218(9) 0.0027(7) 0.0041(8) -0.0002(7)
 C11 0.0275(11) 0.0220(10) 0.0259(10) -0.0013(8) 0.0060(9) -0.0055(8)
 C12 0.0284(11) 0.0242(10) 0.0262(10) 0.0047(8) 0.0083(9) -0.0025(8)
 C13 0.0149(9) 0.0270(10) 0.0228(9) 0.0017(8) 0.0010(8) -0.0056(7)
 C14 0.0271(12) 0.0391(12) 0.0319(11) -0.0028(9) 0.0124(9) -0.0084(9)
 C15 0.0364(13) 0.0277(11) 0.0419(13) -0.0021(9) 0.0148(11) -0.0052(9)
 C16 0.0142(9) 0.0270(10) 0.0131(8) 0.0012(7) 0.0026(7) 0.0047(7)
 C17 0.0148(9) 0.0280(10) 0.0203(9) 0.0045(7) 0.0048(7) 0.0047(7)
 C18 0.0248(11) 0.0335(11) 0.0225(10) 0.0098(8) 0.0081(8) 0.0074(8)
 C19 0.0265(11) 0.0425(12) 0.0144(9) 0.0035(8) 0.0040(8) 0.0105(9)
 C20 0.0182(10) 0.0360(11) 0.0174(9) -0.0034(8) 0.0007(8) 0.0044(8)
 C21 0.0133(9) 0.0284(10) 0.0179(9) 0.0001(7) 0.0028(7) 0.0043(7)
 C22 0.0293(12) 0.0260(10) 0.0248(10) 0.0053(8) 0.0068(9) -0.0014(8)
 C23 0.0295(14) 0.0316(13) 0.093(2) -0.0007(14) 0.0029(14) -0.0028(10)
 C24 0.0457(15) 0.0294(12) 0.0484(14) -0.0025(10) 0.0038(12) 0.0103(11)
 C25 0.0269(9) 0.0271(9) 0.0284(9) 0.0005(7) 0.0047(7) -0.0012(7)
 C28 0.0118(9) 0.0216(9) 0.0162(8) -0.0017(7) 0.0019(7) 0.0006(7)
 C29 0.0184(10) 0.0232(10) 0.0198(9) 0.0028(7) 0.0029(8) 0.0028(7)
 C30 0.0221(11) 0.0335(11) 0.0234(10) 0.0027(8) 0.0097(8) 0.0043(8)
 C31 0.0263(11) 0.0320(11) 0.0326(11) 0.0029(9) 0.0140(9) 0.0122(9)
 C32 0.0290(12) 0.0247(10) 0.0296(11) 0.0047(8) 0.0091(9) 0.0096(8)
 C33 0.0197(10) 0.0222(10) 0.0216(9) 0.0011(7) 0.0068(8) 0.0023(7)
 C34 0.0182(10) 0.0228(10) 0.0175(8) -0.0040(7) 0.0005(7) 0.0045(7)
 C35 0.0138(9) 0.0216(9) 0.0145(8) -0.0019(7) 0.0005(7) 0.0045(7)
 C36 0.0171(9) 0.0185(9) 0.0172(8) -0.0025(7) 0.0014(7) 0.0050(7)
 C37 0.0149(9) 0.0248(10) 0.0200(9) -0.0060(7) 0.0040(7) 0.0032(7)
 C38 0.0186(10) 0.0293(10) 0.0190(9) -0.0049(7) 0.0064(8) 0.0035(8)
 C39 0.0200(11) 0.0438(13) 0.0220(10) -0.0017(9) 0.0081(8) -0.0012(9)
 C40 0.0157(10) 0.0487(14) 0.0326(11) -0.0052(10) 0.0070(9) -0.0043(9)
 C41 0.0169(10) 0.0422(13) 0.0266(10) -0.0068(9) -0.0003(8) 0.0024(9)
 C42 0.0166(10) 0.0285(10) 0.0224(9) -0.0066(8) 0.0022(8) 0.0065(8)
 C43 0.0187(10) 0.0336(11) 0.0191(9) -0.0011(8) 0.0053(8) 0.0023(8)
 C44 0.0253(12) 0.0478(14) 0.0238(10) 0.0051(9) 0.0066(9) 0.0012(10)
 C45 0.0348(13) 0.0428(13) 0.0211(10) -0.0047(9) -0.0042(9) 0.0074(10)
 C46 0.0217(11) 0.0315(11) 0.0228(10) -0.0009(8) -0.0019(8) 0.0045(8)
 C47 0.0407(14) 0.0444(14) 0.0250(11) -0.0020(10) 0.0034(10) 0.0103(11)
 C48 0.0303(13) 0.0367(13) 0.0356(12) -0.0029(10) -0.0072(10) 0.0105(10)
 C49 0.0154(9) 0.0192(9) 0.0251(10) -0.0036(7) 0.0006(8) 0.0045(7)
 C50 0.0194(10) 0.0205(10) 0.0264(10) -0.0024(8) 0.0008(8) 0.0064(7)
 C51 0.0284(12) 0.0212(10) 0.0344(11) 0.0011(8) 0.0041(9) 0.0046(8)
 C52 0.0253(11) 0.0185(10) 0.0449(13) -0.0064(9) 0.0023(10) 0.0019(8)
 C53 0.0221(11) 0.0256(11) 0.0351(11) -0.0137(9) 0.0015(9) 0.0043(8)
 C54 0.0185(10) 0.0245(10) 0.0287(10) -0.0072(8) 0.0018(8) 0.0064(8)
 C55 0.0332(12) 0.0207(10) 0.0220(9) -0.0001(8) -0.0005(9) 0.0033(8)
 C56 0.0445(15) 0.0482(15) 0.0257(11) -0.0059(10) -0.0052(11) 0.0082(12)
 C57 0.0491(16) 0.0477(15) 0.0361(13) -0.0127(11) 0.0168(12) -0.0020(12)
 C58 0.0373(13) 0.0336(12) 0.0267(11) -0.0094(9) 0.0080(10) 0.0013(10)
 C59 0.0370(14) 0.0622(17) 0.0377(13) -0.0221(12) 0.0130(11) -0.0019(12)
 C60 0.0489(16) 0.0526(16) 0.0289(12) -0.0051(11) 0.0026(11) 0.0145(12)
 C61 0.0173(10) 0.0256(10) 0.0241(9) -0.0075(8) -0.0009(8) 0.0063(8)
 C62 0.0207(10) 0.0300(11) 0.0243(10) -0.0065(8) 0.0008(8) 0.0071(8)
 C63 0.0235(11) 0.0350(12) 0.0310(11) -0.0088(9) 0.0048(9) 0.0072(9)
 C64 0.0226(11) 0.0326(12) 0.0373(12) -0.0093(9) 0.0017(9) 0.0126(9)
 C65 0.0268(12) 0.0259(11) 0.0375(12) -0.0039(9) 0.0001(10) 0.0108(9)
 C66 0.0235(11) 0.0257(10) 0.0297(10) -0.0061(8) 0.0022(9) 0.0058(8)
 C67 0.0202(10) 0.0317(11) 0.0155(8) 0.0006(8) 0.0021(8) -0.0005(8)
 C68 0.0230(11) 0.0510(14) 0.0181(9) 0.0005(9) 0.0072(8) 0.0052(9)
 C69 0.0364(13) 0.0452(13) 0.0172(9) -0.0073(9) 0.0036(9) 0.0064(10)
 C70 0.0440(14) 0.0320(12) 0.0226(10) -0.0103(9) 0.0010(10) 0.0019(10)
 C71 0.0251(11) 0.0275(10) 0.0172(9) -0.0033(8) 0.0006(8) -0.0016(8)
 C72 0.0238(11) 0.0424(13) 0.0244(10) 0.0059(9) 0.0011(9) -0.0100(9)
 C73 0.0306(12) 0.0310(11) 0.0186(9) 0.0023(8) 0.0000(8) 0.0016(9)
 C74 0.0205(11) 0.0453(13) 0.0242(10) 0.0017(9) -0.0045(9) -0.0059(9)
 C75 0.0359(13) 0.0265(11) 0.0239(10) -0.0028(8) -0.0004(9) -0.0057(9)
 C76 0.0222(11) 0.0270(10) 0.0248(10) -0.0067(8) 0.0049(8) -0.0035(8)
 C77 0.0314(13) 0.0377(13) 0.0442(13) -0.0206(11) 0.0114(11) -0.0087(10)
 C78 0.0391(15) 0.0246(12) 0.0742(19) -0.0189(12) 0.0187(14) -0.0062(10)
 C79 0.0379(14) 0.0210(11) 0.0741(19) 0.0079(11) 0.0196(13) 0.0044(10)
 C80 0.0238(11) 0.0238(11) 0.0428(13) 0.0106(9) 0.0054(10) -0.0007(8)
 C81 0.0263(12) 0.0432(13) 0.0206(10) 0.0000(9) 0.0009(9) -0.0042(9)
 C82 0.0200(11) 0.0354(12) 0.0280(10) -0.0039(9) 0.0001(9) -0.0023(8)
 C83 0.0290(12) 0.0352(12) 0.0366(12) 0.0114(10) 0.0062(10) -0.0047(9)
 C84 0.0309(13) 0.0440(14) 0.0489(15) 0.0249(12) -0.0014(11) -0.0002(11)
 C26A 0.0332(12) 0.0298(11) 0.0375(12) 0.0018(10) 0.0052(10) 0.0031(10)
 C27A 0.0288(11) 0.0325(11) 0.0381(12) 0.0020(10) 0.0028(10) -0.0031(9)
 C26B 0.0328(14) 0.0302(13) 0.0355(13) -0.0002(11) 0.0041(12) -0.0009(12)
 C27B 0.0270(14) 0.0299(16) 0.0335(16) 0.0021(14) 0.0042(14) -0.0025(14)
 Ge5 0.01246(10) 0.01462(10) 0.01167(9) 0.00012(7) 0.00161(7) 0.00035(7)
 Ge6 0.01515(11) 0.01984(10) 0.01296(9) -0.00177(7) 0.00175(8) -0.00257(8)
 Ge7 0.01247(10) 0.01438(10) 0.01401(9) 0.00133(7) 0.00160(8) 0.00029(7)
 Ge8 0.01399(10) 0.01478(10) 0.01770(10) -0.00090(7) 0.00270(8) 0.00123(7)
 O3 0.0185(7) 0.0214(6) 0.0117(6) 0.0013(5) 0.0031(5) -0.0031(5)
 O4 0.0177(7) 0.0163(6) 0.0224(6) 0.0064(5) 0.0038(5) 0.0018(5)
 N7 0.0115(7) 0.0147(7) 0.0135(7) -0.0006(5) 0.0015(6) 0.0008(5)
 N8 0.0146(8) 0.0183(7) 0.0136(7) -0.0010(6) 0.0030(6) -0.0020(6)
 N9 0.0140(8) 0.0164(7) 0.0158(7) 0.0013(6) 0.0019(6) -0.0009(6)
 N10 0.0154(8) 0.0150(7) 0.0162(7) 0.0011(6) 0.0022(6) -0.0010(6)
 N11 0.0171(8) 0.0219(8) 0.0121(7) 0.0027(6) 0.0025(6) 0.0005(6)
 N12 0.0188(8) 0.0148(7) 0.0191(7) 0.0051(6) 0.0022(6) -0.0002(6)
 C85 0.0160(9) 0.0157(8) 0.0151(8) 0.0009(6) 0.0025(7) 0.0021(7)
 C86 0.0113(8) 0.0135(8) 0.0148(8) 0.0004(6) 0.0005(7) 0.0004(6)
 C87 0.0126(9) 0.0177(9) 0.0148(8) 0.0008(6) 0.0023(7) -0.0006(7)
 C88 0.0140(9) 0.0167(9) 0.0153(8) -0.0008(6) 0.0017(7) -0.0019(7)
 C89 0.0145(9) 0.0195(9) 0.0190(9) 0.0001(7) 0.0028(7) 0.0001(7)
 C90 0.0141(9) 0.0268(10) 0.0220(9) -0.0006(8) -0.0039(8) 0.0017(7)
 C91 0.0212(10) 0.0289(11) 0.0194(9) -0.0045(8) -0.0008(8) -0.0041(8)
 C92 0.0240(10) 0.0199(9) 0.0206(9) -0.0056(7) 0.0052(8) -0.0025(7)
 C93 0.0172(9) 0.0161(9) 0.0170(8) -0.0002(7) 0.0038(7) -0.0010(7)
 C94 0.0157(9) 0.0233(10) 0.0214(9) -0.0025(7) -0.0005(7) 0.0043(7)
 C95 0.0197(10) 0.0312(11) 0.0262(10) -0.0009(8) 0.0048(8) 0.0066(8)
 C96 0.0323(12) 0.0225(10) 0.0384(12) 0.0014(9) 0.0098(10) 0.0058(9)
 C97 0.0176(9) 0.0164(9) 0.0220(9) -0.0020(7) 0.0046(7) 0.0017(7)
 C98 0.0237(11) 0.0226(10) 0.0246(10) 0.0009(8) 0.0038(8) 0.0052(8)
 C99 0.0244(11) 0.0193(9) 0.0265(10) -0.0030(7) 0.0065(8) 0.0039(8)
 C100 0.0145(9) 0.0310(10) 0.0129(8) -0.0030(7) 0.0029(7) -0.0062(7)
 C101 0.0191(10) 0.0338(11) 0.0205(9) -0.0077(8) 0.0048(8) -0.0072(8)
 C102 0.0207(11) 0.0483(14) 0.0231(10) -0.0150(9) 0.0070(8) -0.0093(9)
 C103 0.0240(11) 0.0670(17) 0.0146(9) -0.0082(10) 0.0060(8) -0.0139(11)
 C104 0.0190(11) 0.0586(15) 0.0166(9) 0.0071(9) -0.0011(8) -0.0123(10)
 C105 0.0138(9) 0.0393(12) 0.0187(9) 0.0026(8) 0.0023(8) -0.0079(8)
 C106 0.0355(12) 0.0257(11) 0.0282(10) -0.0090(8) 0.0133(9) 0.0002(9)
 C107 0.0415(15) 0.0333(13) 0.0507(15) -0.0005(11) 0.0080(12) 0.0051(11)
 C108 0.0529(17) 0.0330(13) 0.0509(15) -0.0126(11) 0.0244(13) -0.0102(11)
 C109 0.0171(10) 0.0368(12) 0.0232(10) 0.0114(8) 0.0008(8) -0.0016(8)
 C110 0.0343(14) 0.0470(15) 0.0449(14) 0.0211(12) 0.0104(11) -0.0009(11)
 C111 0.0225(11) 0.0432(13) 0.0379(12) 0.0152(10) 0.0053(10) 0.0016(9)
 C112 0.0135(9) 0.0184(9) 0.0188(8) 0.0027(7) 0.0027(7) 0.0009(7)
 C113 0.0152(9) 0.0254(10) 0.0198(9) -0.0014(7) 0.0023(7) 0.0007(7)
 C114 0.0200(10) 0.0347(11) 0.0274(10) -0.0003(8) 0.0107(9) -0.0007(8)
 C115 0.0282(12) 0.0358(12) 0.0480(14) -0.0049(10) 0.0215(11) -0.0116(10)
 C116 0.0308(12) 0.0260(11) 0.0452(13) -0.0077(9) 0.0170(10) -0.0097(9)
 C117 0.0207(10) 0.0215(10) 0.0273(10) -0.0017(8) 0.0103(8) -0.0015(7)
 C118 0.0165(9) 0.0171(9) 0.0168(8) 0.0001(7) 0.0018(7) -0.0007(7)
 C119 0.0139(9) 0.0171(8) 0.0147(8) 0.0008(6) 0.0028(7) -0.0018(7)
 C120 0.0149(9) 0.0149(8) 0.0145(8) 0.0011(6) 0.0024(7) -0.0023(7)
 C121 0.0141(9) 0.0182(9) 0.0183(8) 0.0038(7) 0.0037(7) -0.0007(7)
 C122 0.0173(10) 0.0211(9) 0.0209(9) 0.0041(7) 0.0020(7) -0.0027(7)
 C123 0.0156(10) 0.0305(11) 0.0262(10) 0.0059(8) -0.0027(8) -0.0018(8)
 C124 0.0148(10) 0.0330(11) 0.0336(11) 0.0048(9) 0.0056(8) 0.0057(8)
 C125 0.0219(10) 0.0266(10) 0.0226(9) 0.0009(8) 0.0086(8) 0.0035(8)
 C126 0.0186(10) 0.0209(9) 0.0178(8) 0.0031(7) 0.0053(7) -0.0010(7)
 C127 0.0205(10) 0.0255(10) 0.0231(9) -0.0022(8) -0.0018(8) -0.0034(8)
 C128 0.0312(12) 0.0288(11) 0.0333(11) 0.0002(9) -0.0054(10) -0.0095(9)
 C129 0.0406(14) 0.0360(12) 0.0238(10) -0.0028(9) 0.0038(10) -0.0101(10)
 C130 0.0186(10) 0.0233(10) 0.0184(9) -0.0012(7) 0.0033(7) -0.0008(7)
 C131 0.0375(13) 0.0279(11) 0.0211(10) 0.0005(8) -0.0031(9) -0.0001(9)
 C132 0.0259(11) 0.0309(11) 0.0220(9) -0.0053(8) 0.0051(8) 0.0003(8)
 C133 0.0143(9) 0.0135(8) 0.0218(9) 0.0003(7) 0.0025(7) -0.0012(6)
 C134 0.0183(10) 0.0188(9) 0.0222(9) -0.0005(7) 0.0019(8) -0.0033(7)
 C135 0.0261(11) 0.0204(10) 0.0267(10) -0.0037(8) 0.0069(8) -0.0005(8)
 C136 0.0218(10) 0.0161(9) 0.0366(11) 0.0014(8) 0.0029(9) 0.0012(7)
 C137 0.0212(10) 0.0217(10) 0.0240(9) 0.0053(7) -0.0002(8) -0.0004(8)
 C138 0.0195(10) 0.0185(9) 0.0202(9) 0.0019(7) 0.0022(8) -0.0020(7)
 C139 0.0431(13) 0.0187(10) 0.0190(9) -0.0017(7) 0.0055(9) -0.0012(8)
 C140 0.0446(15) 0.0456(14) 0.0208(10) 0.0025(9) -0.0003(10) -0.0027(11)
 C141 0.0556(16) 0.0331(12) 0.0247(10) -0.0055(9) 0.0150(11) -0.0138(11)
 C142 0.0402(13) 0.0239(10) 0.0199(9) 0.0040(8) 0.0065(9) 0.0063(9)
 C143 0.0366(14) 0.0519(15) 0.0243(11) 0.0086(10) 0.0111(10) 0.0055(11)
 C144 0.0510(16) 0.0332(12) 0.0238(10) 0.0001(9) -0.0006(10) -0.0108(11)
 C145 0.0155(9) 0.0200(9) 0.0205(9) 0.0041(7) 0.0001(7) -0.0017(7)
 C146 0.0200(10) 0.0207(10) 0.0264(10) 0.0012(7) 0.0034(8) -0.0022(7)
 C147 0.0272(11) 0.0202(10) 0.0324(11) 0.0021(8) 0.0018(9) -0.0059(8)
 C148 0.0208(11) 0.0275(11) 0.0339(11) 0.0066(9) 0.0028(9) -0.0088(8)
 C149 0.0209(11) 0.0287(11) 0.0288(10) 0.0037(8) 0.0067(8) -0.0026(8)
 C150 0.0227(10) 0.0205(10) 0.0236(9) 0.0024(7) 0.0036(8) -0.0024(8)
 C151 0.0217(10) 0.0269(10) 0.0148(8) -0.0007(7) 0.0041(7) 0.0022(8)
 C152 0.0262(11) 0.0402(12) 0.0173(9) -0.0008(8) 0.0074(8) -0.0001(9)
 C153 0.0406(14) 0.0421(13) 0.0142(9) 0.0053(8) 0.0040(9) -0.0016(10)
 C154 0.0432(14) 0.0318(12) 0.0188(9) 0.0078(8) 0.0025(9) 0.0017(10)
 C155 0.0231(10) 0.0251(10) 0.0172(9) 0.0029(7) -0.0010(8) 0.0026(8)
 C156 0.0283(11) 0.0281(11) 0.0190(9) -0.0046(8) 0.0002(8) -0.0017(8)
 C157 0.0220(11) 0.0324(11) 0.0245(10) -0.0033(8) 0.0027(8) 0.0084(8)
 C158 0.0214(11) 0.0399(12) 0.0248(10) -0.0032(9) -0.0061(9) 0.0072(9)
 C159 0.0363(13) 0.0228(10) 0.0233(10) 0.0021(8) 0.0006(9) 0.0061(9)
 C160 0.0195(10) 0.0185(9) 0.0240(9) 0.0016(7) 0.0022(8) 0.0017(7)
 C161 0.0265(11) 0.0169(9) 0.0326(11) 0.0012(8) 0.0034(9) 0.0003(8)
 C162 0.0294(12) 0.0222(10) 0.0321(11) 0.0105(8) 0.0042(9) 0.0036(8)
 C163 0.0254(11) 0.0256(10) 0.0221(9) 0.0079(8) 0.0002(8) 0.0011(8)
 C164 0.0164(10) 0.0223(10) 0.0216(9) 0.0036(7) -0.0022(8) 0.0001(7)
 C165 0.0272(11) 0.0281(11) 0.0276(10) 0.0028(8) 0.0078(9) 0.0070(8)
 C166 0.0279(11) 0.0262(11) 0.0271(10) -0.0032(8) -0.0003(9) 0.0030(8)
 C167 0.0162(10) 0.0280(11) 0.0356(11) 0.0045(9) -0.0017(9) -0.0009(8)
 C168 0.0226(10) 0.0264(10) 0.0226(9) -0.0005(8) -0.0022(8) -0.0002(8)

_geom_special_details
;
 All esds (except the esd in the dihedral angle between two l.s. planes)
 are estimated using the full covariance matrix.  The cell esds are taken
 into account individually in the estimation of esds in distances, angles
 and torsion angles; correlations between esds in cell parameters are only
 used when they are defined by crystal symmetry.  An approximate (isotropic)
 treatment of cell esds is used for estimating esds involving l.s. planes.
;
loop_
  _geom_bond_atom_site_label_1
  _geom_bond_atom_site_label_2
  _geom_bond_distance
  _geom_bond_site_symmetry_2
  _geom_bond_publ_flag
 Ge1 Ge3 2.5675(3) . ?
 Ge1 Ge4 2.5285(3) . ?
 Ge1 O1 1.8580(13) . ?
 Ge1 C2 2.0094(17) . ?
 Ge2 Ge3 2.5473(3) . ?
 Ge2 Ge4 2.5356(3) . ?
 Ge2 C3 2.0382(18) . ?
 Ge3 Ge4 3.3015(3) . ?
 Ge3 O2 1.8625(13) . ?
 Ge3 C35 2.0118(18) . ?
 Ge4 C36 2.0258(19) . ?
 O1 N5 1.4593(18) . ?
 O2 N6 1.4574(19) . ?
 N1 C1 1.364(2) . ?
 N1 C2 1.395(2) . ?
 N1 C4 1.447(2) . ?
 N2 C1 1.352(2) . ?
 N2 C3 1.396(2) . ?
 N2 C16 1.448(2) . ?
 N3 C34 1.354(2) . ?
 N3 C35 1.406(2) . ?
 N3 C37 1.448(2) . ?
 N4 C34 1.354(3) . ?
 N4 C36 1.404(2) . ?
 N4 C49 1.452(2) . ?
 N5 C67 1.486(2) . ?
 N5 C71 1.490(3) . ?
 N6 C76 1.489(3) . ?
 N6 C80 1.485(3) . ?
 C1 C28 1.470(2) . ?
 C2 C3 1.372(2) . ?
 C4 C5 1.411(2) . ?
 C4 C9 1.394(3) . ?
 C5 C6 1.394(3) . ?
 C5 C10 1.530(3) . ?
 C6 H6 0.9500 . ?
 C6 C7 1.389(3) . ?
 C7 H7 0.9500 . ?
 C7 C8 1.382(3) . ?
 C8 H8 0.9500 . ?
 C8 C9 1.397(3) . ?
 C9 C13 1.523(3) . ?
 C10 H10 1.0000 . ?
 C10 C11 1.537(3) . ?
 C10 C12 1.536(2) . ?
 C11 H11A 0.9800 . ?
 C11 H11B 0.9800 . ?
 C11 H11C 0.9800 . ?
 C12 H12A 0.9800 . ?
 C12 H12B 0.9800 . ?
 C12 H12C 0.9800 . ?
 C13 H13 1.0000 . ?
 C13 C14 1.535(3) . ?
 C13 C15 1.530(3) . ?
 C14 H14A 0.9800 . ?
 C14 H14B 0.9800 . ?
 C14 H14C 0.9800 . ?
 C15 H15A 0.9800 . ?
 C15 H15B 0.9800 . ?
 C15 H15C 0.9800 . ?
 C16 C17 1.404(3) . ?
 C16 C21 1.401(3) . ?
 C17 C18 1.397(3) . ?
 C17 C22 1.522(3) . ?
 C18 H18 0.9500 . ?
 C18 C19 1.383(3) . ?
 C19 H19 0.9500 . ?
 C19 C20 1.381(3) . ?
 C20 H20 0.9500 . ?
 C20 C21 1.398(3) . ?
 C21 C25 1.521(3) . ?
 C22 H22 1.0000 . ?
 C22 C23 1.524(3) . ?
 C22 C24 1.522(3) . ?
 C23 H23A 0.9800 . ?
 C23 H23B 0.9800 . ?
 C23 H23C 0.9800 . ?
 C24 H24A 0.9800 . ?
 C24 H24B 0.9800 . ?
 C24 H24C 0.9800 . ?
 C25 H25 1.0000 . ?
 C25 H25A 1.0000 . ?
 C25 C26A 1.532(4) . ?
 C25 C27A 1.508(4) . ?
 C25 C26B 1.565(9) . ?
 C25 C27B 1.575(9) . ?
 C28 C29 1.402(2) . ?
 C28 C33 1.400(3) . ?
 C29 H29 0.9500 . ?
 C29 C30 1.389(3) . ?
 C30 H30 0.9500 . ?
 C30 C31 1.382(3) . ?
 C31 H31 0.9500 . ?
 C31 C32 1.389(3) . ?
 C32 H32 0.9500 . ?
 C32 C33 1.389(3) . ?
 C33 H33 0.9500 . ?
 C34 C61 1.472(3) . ?
 C35 C36 1.372(3) . ?
 C37 C38 1.411(3) . ?
 C37 C42 1.400(3) . ?
 C38 C39 1.389(3) . ?
 C38 C43 1.529(3) . ?
 C39 H39 0.9500 . ?
 C39 C40 1.386(3) . ?
 C40 H40 0.9500 . ?
 C40 C41 1.380(3) . ?
 C41 H41 0.9500 . ?
 C41 C42 1.400(3) . ?
 C42 C46 1.525(3) . ?
 C43 H43 1.0000 . ?
 C43 C44 1.531(3) . ?
 C43 C45 1.534(3) . ?
 C44 H44A 0.9800 . ?
 C44 H44B 0.9800 . ?
 C44 H44C 0.9800 . ?
 C45 H45A 0.9800 . ?
 C45 H45B 0.9800 . ?
 C45 H45C 0.9800 . ?
 C46 H46 1.0000 . ?
 C46 C47 1.530(3) . ?
 C46 C48 1.539(3) . ?
 C47 H47A 0.9800 . ?
 C47 H47B 0.9800 . ?
 C47 H47C 0.9800 . ?
 C48 H48A 0.9800 . ?
 C48 H48B 0.9800 . ?
 C48 H48C 0.9800 . ?
 C49 C50 1.407(3) . ?
 C49 C54 1.403(3) . ?
 C50 C51 1.392(3) . ?
 C50 C55 1.525(3) . ?
 C51 H51 0.9500 . ?
 C51 C52 1.387(3) . ?
 C52 H52 0.9500 . ?
 C52 C53 1.376(3) . ?
 C53 H53 0.9500 . ?
 C53 C54 1.394(3) . ?
 C54 C58 1.521(3) . ?
 C55 H55 1.0000 . ?
 C55 C56 1.523(3) . ?
 C55 C57 1.526(3) . ?
 C56 H56A 0.9800 . ?
 C56 H56B 0.9800 . ?
 C56 H56C 0.9800 . ?
 C57 H57A 0.9800 . ?
 C57 H57B 0.9800 . ?
 C57 H57C 0.9800 . ?
 C58 H58 1.0000 . ?
 C58 C59 1.533(3) . ?
 C58 C60 1.536(3) . ?
 C59 H59A 0.9800 . ?
 C59 H59B 0.9800 . ?
 C59 H59C 0.9800 . ?
 C60 H60A 0.9800 . ?
 C60 H60B 0.9800 . ?
 C60 H60C 0.9800 . ?
 C61 C62 1.397(3) . ?
 C61 C66 1.399(3) . ?
 C62 H62 0.9500 . ?
 C62 C63 1.391(3) . ?
 C63 H63 0.9500 . ?
 C63 C64 1.381(3) . ?
 C64 H64 0.9500 . ?
 C64 C65 1.387(3) . ?
 C65 H65 0.9500 . ?
 C65 C66 1.388(3) . ?
 C66 H66 0.9500 . ?
 C67 C68 1.536(3) . ?
 C67 C72 1.531(3) . ?
 C67 C73 1.535(3) . ?
 C68 H68A 0.9900 . ?
 C68 H68B 0.9900 . ?
 C68 C69 1.524(3) . ?
 C69 H69A 0.9900 . ?
 C69 H69B 0.9900 . ?
 C69 C70 1.515(3) . ?
 C70 H70A 0.9900 . ?
 C70 H70B 0.9900 . ?
 C70 C71 1.538(3) . ?
 C71 C74 1.538(3) . ?
 C71 C75 1.531(3) . ?
 C72 H72A 0.9800 . ?
 C72 H72B 0.9800 . ?
 C72 H72C 0.9800 . ?
 C73 H73A 0.9800 . ?
 C73 H73B 0.9800 . ?
 C73 H73C 0.9800 . ?
 C74 H74A 0.9800 . ?
 C74 H74B 0.9800 . ?
 C74 H74C 0.9800 . ?
 C75 H75A 0.9800 . ?
 C75 H75B 0.9800 . ?
 C75 H75C 0.9800 . ?
 C76 C77 1.538(3) . ?
 C76 C81 1.529(3) . ?
 C76 C82 1.536(3) . ?
 C77 H77A 0.9900 . ?
 C77 H77B 0.9900 . ?
 C77 C78 1.512(4) . ?
 C78 H78A 0.9900 . ?
 C78 H78B 0.9900 . ?
 C78 C79 1.513(4) . ?
 C79 H79A 0.9900 . ?
 C79 H79B 0.9900 . ?
 C79 C80 1.541(3) . ?
 C80 C83 1.547(3) . ?
 C80 C84 1.515(3) . ?
 C81 H81A 0.9800 . ?
 C81 H81B 0.9800 . ?
 C81 H81C 0.9800 . ?
 C82 H82A 0.9800 . ?
 C82 H82B 0.9800 . ?
 C82 H82C 0.9800 . ?
 C83 H83A 0.9800 . ?
 C83 H83B 0.9800 . ?
 C83 H83C 0.9800 . ?
 C84 H84A 0.9800 . ?
 C84 H84B 0.9800 . ?
 C84 H84C 0.9800 . ?
 C26A H26A 0.9800 . ?
 C26A H26B 0.9800 . ?
 C26A H26C 0.9800 . ?
 C27A H27A 0.9800 . ?
 C27A H27B 0.9800 . ?
 C27A H27C 0.9800 . ?
 C26B H26D 0.9800 . ?
 C26B H26E 0.9800 . ?
 C26B H26F 0.9800 . ?
 C27B H27D 0.9800 . ?
 C27B H27E 0.9800 . ?
 C27B H27F 0.9800 . ?
 Ge5 Ge7 2.5588(3) . ?
 Ge5 Ge8 2.5355(3) . ?
 Ge5 O3 1.8636(13) . ?
 Ge5 C86 2.0078(17) . ?
 Ge6 Ge7 2.5555(3) . ?
 Ge6 Ge8 2.5323(3) . ?
 Ge6 C87 2.0361(18) . ?
 Ge7 Ge8 3.3055(3) . ?
 Ge7 O4 1.8595(13) . ?
 Ge7 C119 2.0121(17) . ?
 Ge8 C120 2.0249(18) . ?
 O3 N11 1.4587(18) . ?
 O4 N12 1.4583(18) . ?
 N7 C85 1.359(2) . ?
 N7 C86 1.396(2) . ?
 N7 C88 1.441(2) . ?
 N8 C85 1.355(2) . ?
 N8 C87 1.398(2) . ?
 N8 C100 1.450(2) . ?
 N9 C118 1.355(2) . ?
 N9 C119 1.402(2) . ?
 N9 C121 1.447(2) . ?
 N10 C118 1.347(2) . ?
 N10 C120 1.406(2) . ?
 N10 C133 1.447(2) . ?
 N11 C151 1.487(2) . ?
 N11 C155 1.485(2) . ?
 N12 C160 1.490(2) . ?
 N12 C164 1.493(2) . ?
 C85 C112 1.475(2) . ?
 C86 C87 1.377(2) . ?
 C88 C89 1.401(3) . ?
 C88 C93 1.406(2) . ?
 C89 C90 1.392(3) . ?
 C89 C94 1.524(2) . ?
 C90 H90 0.9500 . ?
 C90 C91 1.384(3) . ?
 C91 H91 0.9500 . ?
 C91 C92 1.388(3) . ?
 C92 H92 0.9500 . ?
 C92 C93 1.390(3) . ?
 C93 C97 1.528(3) . ?
 C94 H94 1.0000 . ?
 C94 C95 1.535(3) . ?
 C94 C96 1.533(3) . ?
 C95 H95A 0.9800 . ?
 C95 H95B 0.9800 . ?
 C95 H95C 0.9800 . ?
 C96 H96A 0.9800 . ?
 C96 H96B 0.9800 . ?
 C96 H96C 0.9800 . ?
 C97 H97 1.0000 . ?
 C97 C98 1.541(3) . ?
 C97 C99 1.532(2) . ?
 C98 H98A 0.9800 . ?
 C98 H98B 0.9800 . ?
 C98 H98C 0.9800 . ?
 C99 H99A 0.9800 . ?
 C99 H99B 0.9800 . ?
 C99 H99C 0.9800 . ?
 C100 C101 1.400(3) . ?
 C100 C105 1.401(3) . ?
 C101 C102 1.403(3) . ?
 C101 C106 1.520(3) . ?
 C102 H102 0.9500 . ?
 C102 C103 1.376(3) . ?
 C103 H103 0.9500 . ?
 C103 C104 1.379(4) . ?
 C104 H104 0.9500 . ?
 C104 C105 1.400(3) . ?
 C105 C109 1.519(3) . ?
 C106 H106 1.0000 . ?
 C106 C107 1.530(3) . ?
 C106 C108 1.527(3) . ?
 C107 H10A 0.9800 . ?
 C107 H10B 0.9800 . ?
 C107 H10C 0.9800 . ?
 C108 H10D 0.9800 . ?
 C108 H10E 0.9800 . ?
 C108 H10F 0.9800 . ?
 C109 H109 1.0000 . ?
 C109 C110 1.534(3) . ?
 C109 C111 1.535(3) . ?
 C110 H11D 0.9800 . ?
 C110 H11E 0.9800 . ?
 C110 H11F 0.9800 . ?
 C111 H11G 0.9800 . ?
 C111 H11H 0.9800 . ?
 C111 H11I 0.9800 . ?
 C112 C113 1.408(2) . ?
 C112 C117 1.400(3) . ?
 C113 H113 0.9500 . ?
 C113 C114 1.381(3) . ?
 C114 H114 0.9500 . ?
 C114 C115 1.384(3) . ?
 C115 H115 0.9500 . ?
 C115 C116 1.385(3) . ?
 C116 H116 0.9500 . ?
 C116 C117 1.386(3) . ?
 C117 H117 0.9500 . ?
 C118 C145 1.475(2) . ?
 C119 C120 1.376(2) . ?
 C121 C122 1.398(3) . ?
 C121 C126 1.407(3) . ?
 C122 C123 1.397(3) . ?
 C122 C127 1.525(3) . ?
 C123 H123 0.9500 . ?
 C123 C124 1.376(3) . ?
 C124 H124 0.9500 . ?
 C124 C125 1.390(3) . ?
 C125 H125 0.9500 . ?
 C125 C126 1.392(3) . ?
 C126 C130 1.527(3) . ?
 C127 H127 1.0000 . ?
 C127 C128 1.535(3) . ?
 C127 C129 1.532(3) . ?
 C128 H12D 0.9800 . ?
 C128 H12E 0.9800 . ?
 C128 H12F 0.9800 . ?
 C129 H12G 0.9800 . ?
 C129 H12H 0.9800 . ?
 C129 H12I 0.9800 . ?
 C130 H130 1.0000 . ?
 C130 C131 1.532(3) . ?
 C130 C132 1.528(3) . ?
 C131 H13A 0.9800 . ?
 C131 H13B 0.9800 . ?
 C131 H13C 0.9800 . ?
 C132 H13D 0.9800 . ?
 C132 H13E 0.9800 . ?
 C132 H13F 0.9800 . ?
 C133 C134 1.401(3) . ?
 C133 C138 1.399(3) . ?
 C134 C135 1.395(3) . ?
 C134 C139 1.524(3) . ?
 C135 H135 0.9500 . ?
 C135 C136 1.380(3) . ?
 C136 H136 0.9500 . ?
 C136 C137 1.378(3) . ?
 C137 H137 0.9500 . ?
 C137 C138 1.396(3) . ?
 C138 C142 1.525(3) . ?
 C139 H139 1.0000 . ?
 C139 C140 1.531(3) . ?
 C139 C141 1.531(3) . ?
 C140 H14D 0.9800 . ?
 C140 H14E 0.9800 . ?
 C140 H14F 0.9800 . ?
 C141 H14G 0.9800 . ?
 C141 H14H 0.9800 . ?
 C141 H14I 0.9800 . ?
 C142 H142 1.0000 . ?
 C142 C143 1.536(3) . ?
 C142 C144 1.530(3) . ?
 C143 H14J 0.9800 . ?
 C143 H14K 0.9800 . ?
 C143 H14L 0.9800 . ?
 C144 H14M 0.9800 . ?
 C144 H14N 0.9800 . ?
 C144 H14O 0.9800 . ?
 C145 C146 1.401(3) . ?
 C145 C150 1.402(3) . ?
 C146 H146 0.9500 . ?
 C146 C147 1.392(3) . ?
 C147 H147 0.9500 . ?
 C147 C148 1.383(3) . ?
 C148 H148 0.9500 . ?
 C148 C149 1.380(3) . ?
 C149 H149 0.9500 . ?
 C149 C150 1.385(3) . ?
 C150 H150 0.9500 . ?
 C151 C152 1.537(3) . ?
 C151 C156 1.536(3) . ?
 C151 C157 1.532(3) . ?
 C152 H15D 0.9900 . ?
 C152 H15E 0.9900 . ?
 C152 C153 1.520(3) . ?
 C153 H15F 0.9900 . ?
 C153 H15G 0.9900 . ?
 C153 C154 1.518(3) . ?
 C154 H15H 0.9900 . ?
 C154 H15I 0.9900 . ?
 C154 C155 1.537(3) . ?
 C155 C158 1.546(3) . ?
 C155 C159 1.531(3) . ?
 C156 H15J 0.9800 . ?
 C156 H15K 0.9800 . ?
 C156 H15L 0.9800 . ?
 C157 H15M 0.9800 . ?
 C157 H15N 0.9800 . ?
 C157 H15O 0.9800 . ?
 C158 H15P 0.9800 . ?
 C158 H15Q 0.9800 . ?
 C158 H15R 0.9800 . ?
 C159 H15S 0.9800 . ?
 C159 H15T 0.9800 . ?
 C159 H15U 0.9800 . ?
 C160 C161 1.535(3) . ?
 C160 C165 1.538(3) . ?
 C160 C166 1.530(3) . ?
 C161 H16A 0.9900 . ?
 C161 H16B 0.9900 . ?
 C161 C162 1.526(3) . ?
 C162 H16C 0.9900 . ?
 C162 H16D 0.9900 . ?
 C162 C163 1.519(3) . ?
 C163 H16E 0.9900 . ?
 C163 H16F 0.9900 . ?
 C163 C164 1.538(3) . ?
 C164 C167 1.536(3) . ?
 C164 C168 1.530(3) . ?
 C165 H16G 0.9800 . ?
 C165 H16H 0.9800 . ?
 C165 H16I 0.9800 . ?
 C166 H16J 0.9800 . ?
 C166 H16K 0.9800 . ?
 C166 H16L 0.9800 . ?
 C167 H16M 0.9800 . ?
 C167 H16N 0.9800 . ?
 C167 H16O 0.9800 . ?
 C168 H16P 0.9800 . ?
 C168 H16Q 0.9800 . ?
 C168 H16R 0.9800 . ?

loop_
  _geom_angle_atom_site_label_1
  _geom_angle_atom_site_label_2
  _geom_angle_atom_site_label_3
  _geom_angle
  _geom_angle_site_symmetry_1
  _geom_angle_site_symmetry_3
  _geom_angle_publ_flag
 Ge4 Ge1 Ge3 80.757(9) . . ?
 O1 Ge1 Ge3 144.07(4) . . ?
 O1 Ge1 Ge4 132.44(4) . . ?
 O1 Ge1 C2 97.43(6) . . ?
 C2 Ge1 Ge3 94.14(5) . . ?
 C2 Ge1 Ge4 91.78(5) . . ?
 Ge4 Ge2 Ge3 81.013(9) . . ?
 C3 Ge2 Ge3 91.59(5) . . ?
 C3 Ge2 Ge4 86.67(5) . . ?
 Ge1 Ge3 Ge4 49.106(7) . . ?
 Ge2 Ge3 Ge1 81.450(9) . . ?
 Ge2 Ge3 Ge4 49.339(7) . . ?
 O2 Ge3 Ge1 140.22(4) . . ?
 O2 Ge3 Ge2 135.50(4) . . ?
 O2 Ge3 Ge4 161.29(4) . . ?
 O2 Ge3 C35 98.20(7) . . ?
 C35 Ge3 Ge1 93.08(5) . . ?
 C35 Ge3 Ge2 92.50(5) . . ?
 C35 Ge3 Ge4 63.20(5) . . ?
 Ge1 Ge4 Ge2 82.444(9) . . ?
 Ge1 Ge4 Ge3 50.138(7) . . ?
 Ge2 Ge4 Ge3 49.649(7) . . ?
 C36 Ge4 Ge1 91.14(5) . . ?
 C36 Ge4 Ge2 89.98(5) . . ?
 C36 Ge4 Ge3 59.67(5) . . ?
 N5 O1 Ge1 110.46(10) . . ?
 N6 O2 Ge3 110.59(10) . . ?
 C1 N1 C2 109.94(14) . . ?
 C1 N1 C4 123.29(15) . . ?
 C2 N1 C4 126.31(14) . . ?
 C1 N2 C3 110.57(14) . . ?
 C1 N2 C16 127.69(15) . . ?
 C3 N2 C16 121.74(15) . . ?
 C34 N3 C35 110.15(16) . . ?
 C34 N3 C37 123.48(16) . . ?
 C35 N3 C37 126.10(16) . . ?
 C34 N4 C36 110.02(16) . . ?
 C34 N4 C49 125.89(16) . . ?
 C36 N4 C49 124.06(16) . . ?
 O1 N5 C67 106.73(14) . . ?
 O1 N5 C71 107.49(13) . . ?
 C67 N5 C71 117.54(15) . . ?
 O2 N6 C76 107.04(14) . . ?
 O2 N6 C80 107.61(15) . . ?
 C80 N6 C76 117.07(16) . . ?
 N1 C1 C28 127.04(16) . . ?
 N2 C1 N1 106.19(15) . . ?
 N2 C1 C28 126.74(16) . . ?
 N1 C2 Ge1 139.15(13) . . ?
 C3 C2 Ge1 113.81(12) . . ?
 C3 C2 N1 106.88(14) . . ?
 N2 C3 Ge2 129.35(13) . . ?
 C2 C3 Ge2 124.25(13) . . ?
 C2 C3 N2 106.39(15) . . ?
 C5 C4 N1 118.66(16) . . ?
 C9 C4 N1 118.06(16) . . ?
 C9 C4 C5 123.28(17) . . ?
 C4 C5 C10 122.01(16) . . ?
 C6 C5 C4 116.63(18) . . ?
 C6 C5 C10 121.36(17) . . ?
 C5 C6 H6 119.3 . . ?
 C7 C6 C5 121.39(18) . . ?
 C7 C6 H6 119.3 . . ?
 C6 C7 H7 119.9 . . ?
 C8 C7 C6 120.24(19) . . ?
 C8 C7 H7 119.9 . . ?
 C7 C8 H8 119.5 . . ?
 C7 C8 C9 121.04(19) . . ?
 C9 C8 H8 119.5 . . ?
 C4 C9 C8 117.36(18) . . ?
 C4 C9 C13 123.33(17) . . ?
 C8 C9 C13 119.29(17) . . ?
 C5 C10 H10 107.2 . . ?
 C5 C10 C11 113.52(15) . . ?
 C5 C10 C12 113.24(16) . . ?
 C11 C10 H10 107.2 . . ?
 C12 C10 H10 107.2 . . ?
 C12 C10 C11 108.16(16) . . ?
 C10 C11 H11A 109.5 . . ?
 C10 C11 H11B 109.5 . . ?
 C10 C11 H11C 109.5 . . ?
 H11A C11 H11B 109.5 . . ?
 H11A C11 H11C 109.5 . . ?
 H11B C11 H11C 109.5 . . ?
 C10 C12 H12A 109.5 . . ?
 C10 C12 H12B 109.5 . . ?
 C10 C12 H12C 109.5 . . ?
 H12A C12 H12B 109.5 . . ?
 H12A C12 H12C 109.5 . . ?
 H12B C12 H12C 109.5 . . ?
 C9 C13 H13 108.0 . . ?
 C9 C13 C14 111.81(17) . . ?
 C9 C13 C15 110.65(16) . . ?
 C14 C13 H13 108.0 . . ?
 C15 C13 H13 108.0 . . ?
 C15 C13 C14 110.26(17) . . ?
 C13 C14 H14A 109.5 . . ?
 C13 C14 H14B 109.5 . . ?
 C13 C14 H14C 109.5 . . ?
 H14A C14 H14B 109.5 . . ?
 H14A C14 H14C 109.5 . . ?
 H14B C14 H14C 109.5 . . ?
 C13 C15 H15A 109.5 . . ?
 C13 C15 H15B 109.5 . . ?
 C13 C15 H15C 109.5 . . ?
 H15A C15 H15B 109.5 . . ?
 H15A C15 H15C 109.5 . . ?
 H15B C15 H15C 109.5 . . ?
 C17 C16 N2 118.07(17) . . ?
 C21 C16 N2 118.49(16) . . ?
 C21 C16 C17 123.34(17) . . ?
 C16 C17 C22 122.90(17) . . ?
 C18 C17 C16 116.64(19) . . ?
 C18 C17 C22 120.45(18) . . ?
 C17 C18 H18 119.3 . . ?
 C19 C18 C17 121.39(19) . . ?
 C19 C18 H18 119.3 . . ?
 C18 C19 H19 119.8 . . ?
 C20 C19 C18 120.48(18) . . ?
 C20 C19 H19 119.8 . . ?
 C19 C20 H20 119.5 . . ?
 C19 C20 C21 121.01(19) . . ?
 C21 C20 H20 119.5 . . ?
 C16 C21 C25 122.21(17) . . ?
 C20 C21 C16 117.13(18) . . ?
 C20 C21 C25 120.63(18) . . ?
 C17 C22 H22 107.4 . . ?
 C17 C22 C23 111.91(19) . . ?
 C17 C22 C24 112.37(18) . . ?
 C23 C22 H22 107.4 . . ?
 C24 C22 H22 107.4 . . ?
 C24 C22 C23 110.1(2) . . ?
 C22 C23 H23A 109.5 . . ?
 C22 C23 H23B 109.5 . . ?
 C22 C23 H23C 109.5 . . ?
 H23A C23 H23B 109.5 . . ?
 H23A C23 H23C 109.5 . . ?
 H23B C23 H23C 109.5 . . ?
 C22 C24 H24A 109.5 . . ?
 C22 C24 H24B 109.5 . . ?
 C22 C24 H24C 109.5 . . ?
 H24A C24 H24B 109.5 . . ?
 H24A C24 H24C 109.5 . . ?
 H24B C24 H24C 109.5 . . ?
 C21 C25 H25 108.0 . . ?
 C21 C25 H25A 109.6 . . ?
 C21 C25 C26A 110.61(19) . . ?
 C21 C25 C26B 113.8(4) . . ?
 C21 C25 C27B 110.2(4) . . ?
 C26A C25 H25 108.0 . . ?
 C27A C25 C21 110.8(2) . . ?
 C27A C25 H25 108.0 . . ?
 C27A C25 C26A 111.4(2) . . ?
 C26B C25 H25A 109.6 . . ?
 C26B C25 C27B 103.8(5) . . ?
 C27B C25 H25A 109.6 . . ?
 C29 C28 C1 120.66(17) . . ?
 C33 C28 C1 121.13(16) . . ?
 C33 C28 C29 118.19(17) . . ?
 C28 C29 H29 119.6 . . ?
 C30 C29 C28 120.79(18) . . ?
 C30 C29 H29 119.6 . . ?
 C29 C30 H30 119.9 . . ?
 C31 C30 C29 120.29(18) . . ?
 C31 C30 H30 119.9 . . ?
 C30 C31 H31 120.1 . . ?
 C30 C31 C32 119.74(19) . . ?
 C32 C31 H31 120.1 . . ?
 C31 C32 H32 119.9 . . ?
 C31 C32 C33 120.28(19) . . ?
 C33 C32 H32 119.9 . . ?
 C28 C33 H33 119.6 . . ?
 C32 C33 C28 120.71(18) . . ?
 C32 C33 H33 119.6 . . ?
 N3 C34 C61 126.37(18) . . ?
 N4 C34 N3 106.71(16) . . ?
 N4 C34 C61 126.92(18) . . ?
 N3 C35 Ge3 138.78(14) . . ?
 C36 C35 Ge3 114.82(13) . . ?
 C36 C35 N3 106.39(16) . . ?
 N4 C36 Ge4 130.94(14) . . ?
 C35 C36 Ge4 122.31(13) . . ?
 C35 C36 N4 106.73(16) . . ?
 C38 C37 N3 118.38(17) . . ?
 C42 C37 N3 118.14(17) . . ?
 C42 C37 C38 123.45(19) . . ?
 C37 C38 C43 122.23(18) . . ?
 C39 C38 C37 116.64(19) . . ?
 C39 C38 C43 121.13(18) . . ?
 C38 C39 H39 119.3 . . ?
 C40 C39 C38 121.5(2) . . ?
 C40 C39 H39 119.3 . . ?
 C39 C40 H40 119.8 . . ?
 C41 C40 C39 120.4(2) . . ?
 C41 C40 H40 119.8 . . ?
 C40 C41 H41 119.4 . . ?
 C40 C41 C42 121.2(2) . . ?
 C42 C41 H41 119.4 . . ?
 C37 C42 C41 116.77(19) . . ?
 C37 C42 C46 124.40(19) . . ?
 C41 C42 C46 118.83(18) . . ?
 C38 C43 H43 107.2 . . ?
 C38 C43 C44 113.66(18) . . ?
 C38 C43 C45 113.30(17) . . ?
 C44 C43 H43 107.2 . . ?
 C44 C43 C45 108.05(17) . . ?
 C45 C43 H43 107.2 . . ?
 C43 C44 H44A 109.5 . . ?
 C43 C44 H44B 109.5 . . ?
 C43 C44 H44C 109.5 . . ?
 H44A C44 H44B 109.5 . . ?
 H44A C44 H44C 109.5 . . ?
 H44B C44 H44C 109.5 . . ?
 C43 C45 H45A 109.5 . . ?
 C43 C45 H45B 109.5 . . ?
 C43 C45 H45C 109.5 . . ?
 H45A C45 H45B 109.5 . . ?
 H45A C45 H45C 109.5 . . ?
 H45B C45 H45C 109.5 . . ?
 C42 C46 H46 108.3 . . ?
 C42 C46 C47 111.65(18) . . ?
 C42 C46 C48 111.07(17) . . ?
 C47 C46 H46 108.3 . . ?
 C47 C46 C48 109.03(18) . . ?
 C48 C46 H46 108.3 . . ?
 C46 C47 H47A 109.5 . . ?
 C46 C47 H47B 109.5 . . ?
 C46 C47 H47C 109.5 . . ?
 H47A C47 H47B 109.5 . . ?
 H47A C47 H47C 109.5 . . ?
 H47B C47 H47C 109.5 . . ?
 C46 C48 H48A 109.5 . . ?
 C46 C48 H48B 109.5 . . ?
 C46 C48 H48C 109.5 . . ?
 H48A C48 H48B 109.5 . . ?
 H48A C48 H48C 109.5 . . ?
 H48B C48 H48C 109.5 . . ?
 C50 C49 N4 117.70(17) . . ?
 C54 C49 N4 119.74(18) . . ?
 C54 C49 C50 122.55(19) . . ?
 C49 C50 C55 123.13(18) . . ?
 C51 C50 C49 117.12(18) . . ?
 C51 C50 C55 119.73(19) . . ?
 C50 C51 H51 119.3 . . ?
 C52 C51 C50 121.5(2) . . ?
 C52 C51 H51 119.3 . . ?
 C51 C52 H52 120.0 . . ?
 C53 C52 C51 120.0(2) . . ?
 C53 C52 H52 120.0 . . ?
 C52 C53 H53 119.2 . . ?
 C52 C53 C54 121.51(19) . . ?
 C54 C53 H53 119.2 . . ?
 C49 C54 C58 123.66(19) . . ?
 C53 C54 C49 117.36(19) . . ?
 C53 C54 C58 118.98(19) . . ?
 C50 C55 H55 107.4 . . ?
 C50 C55 C57 111.90(18) . . ?
 C56 C55 C50 111.74(17) . . ?
 C56 C55 H55 107.4 . . ?
 C56 C55 C57 110.75(19) . . ?
 C57 C55 H55 107.4 . . ?
 C55 C56 H56A 109.5 . . ?
 C55 C56 H56B 109.5 . . ?
 C55 C56 H56C 109.5 . . ?
 H56A C56 H56B 109.5 . . ?
 H56A C56 H56C 109.5 . . ?
 H56B C56 H56C 109.5 . . ?
 C55 C57 H57A 109.5 . . ?
 C55 C57 H57B 109.5 . . ?
 C55 C57 H57C 109.5 . . ?
 H57A C57 H57B 109.5 . . ?
 H57A C57 H57C 109.5 . . ?
 H57B C57 H57C 109.5 . . ?
 C54 C58 H58 108.4 . . ?
 C54 C58 C59 111.6(2) . . ?
 C54 C58 C60 110.6(2) . . ?
 C59 C58 H58 108.4 . . ?
 C59 C58 C60 109.26(19) . . ?
 C60 C58 H58 108.4 . . ?
 C58 C59 H59A 109.5 . . ?
 C58 C59 H59B 109.5 . . ?
 C58 C59 H59C 109.5 . . ?
 H59A C59 H59B 109.5 . . ?
 H59A C59 H59C 109.5 . . ?
 H59B C59 H59C 109.5 . . ?
 C58 C60 H60A 109.5 . . ?
 C58 C60 H60B 109.5 . . ?
 C58 C60 H60C 109.5 . . ?
 H60A C60 H60B 109.5 . . ?
 H60A C60 H60C 109.5 . . ?
 H60B C60 H60C 109.5 . . ?
 C62 C61 C34 120.17(19) . . ?
 C62 C61 C66 118.91(18) . . ?
 C66 C61 C34 120.92(19) . . ?
 C61 C62 H62 119.8 . . ?
 C63 C62 C61 120.4(2) . . ?
 C63 C62 H62 119.8 . . ?
 C62 C63 H63 119.8 . . ?
 C64 C63 C62 120.3(2) . . ?
 C64 C63 H63 119.8 . . ?
 C63 C64 H64 120.1 . . ?
 C63 C64 C65 119.71(19) . . ?
 C65 C64 H64 120.1 . . ?
 C64 C65 H65 119.7 . . ?
 C64 C65 C66 120.6(2) . . ?
 C66 C65 H65 119.7 . . ?
 C61 C66 H66 120.0 . . ?
 C65 C66 C61 120.1(2) . . ?
 C65 C66 H66 119.9 . . ?
 N5 C67 C68 106.97(17) . . ?
 N5 C67 C72 106.56(16) . . ?
 N5 C67 C73 115.71(16) . . ?
 C72 C67 C68 108.36(17) . . ?
 C72 C67 C73 108.10(18) . . ?
 C73 C67 C68 110.87(16) . . ?
 C67 C68 H68A 109.0 . . ?
 C67 C68 H68B 109.0 . . ?
 H68A C68 H68B 107.8 . . ?
 C69 C68 C67 112.91(17) . . ?
 C69 C68 H68A 109.0 . . ?
 C69 C68 H68B 109.0 . . ?
 C68 C69 H69A 109.9 . . ?
 C68 C69 H69B 109.9 . . ?
 H69A C69 H69B 108.3 . . ?
 C70 C69 C68 108.87(18) . . ?
 C70 C69 H69A 109.9 . . ?
 C70 C69 H69B 109.9 . . ?
 C69 C70 H70A 108.8 . . ?
 C69 C70 H70B 108.8 . . ?
 C69 C70 C71 113.73(18) . . ?
 H70A C70 H70B 107.7 . . ?
 C71 C70 H70A 108.8 . . ?
 C71 C70 H70B 108.8 . . ?
 N5 C71 C70 106.84(17) . . ?
 N5 C71 C74 115.61(17) . . ?
 N5 C71 C75 106.64(16) . . ?
 C70 C71 C74 111.67(18) . . ?
 C75 C71 C70 107.62(17) . . ?
 C75 C71 C74 108.10(17) . . ?
 C67 C72 H72A 109.5 . . ?
 C67 C72 H72B 109.5 . . ?
 C67 C72 H72C 109.5 . . ?
 H72A C72 H72B 109.5 . . ?
 H72A C72 H72C 109.5 . . ?
 H72B C72 H72C 109.5 . . ?
 C67 C73 H73A 109.5 . . ?
 C67 C73 H73B 109.5 . . ?
 C67 C73 H73C 109.5 . . ?
 H73A C73 H73B 109.5 . . ?
 H73A C73 H73C 109.5 . . ?
 H73B C73 H73C 109.5 . . ?
 C71 C74 H74A 109.5 . . ?
 C71 C74 H74B 109.5 . . ?
 C71 C74 H74C 109.5 . . ?
 H74A C74 H74B 109.5 . . ?
 H74A C74 H74C 109.5 . . ?
 H74B C74 H74C 109.5 . . ?
 C71 C75 H75A 109.5 . . ?
 C71 C75 H75B 109.5 . . ?
 C71 C75 H75C 109.5 . . ?
 H75A C75 H75B 109.5 . . ?
 H75A C75 H75C 109.5 . . ?
 H75B C75 H75C 109.5 . . ?
 N6 C76 C77 107.72(18) . . ?
 N6 C76 C81 106.21(16) . . ?
 N6 C76 C82 115.63(16) . . ?
 C81 C76 C77 107.15(17) . . ?
 C81 C76 C82 108.20(18) . . ?
 C82 C76 C77 111.50(18) . . ?
 C76 C77 H77A 109.1 . . ?
 C76 C77 H77B 109.1 . . ?
 H77A C77 H77B 107.8 . . ?
 C78 C77 C76 112.48(19) . . ?
 C78 C77 H77A 109.1 . . ?
 C78 C77 H77B 109.1 . . ?
 C77 C78 H78A 109.8 . . ?
 C77 C78 H78B 109.8 . . ?
 C77 C78 C79 109.4(2) . . ?
 H78A C78 H78B 108.2 . . ?
 C79 C78 H78A 109.8 . . ?
 C79 C78 H78B 109.8 . . ?
 C78 C79 H79A 109.0 . . ?
 C78 C79 H79B 109.0 . . ?
 C78 C79 C80 112.9(2) . . ?
 H79A C79 H79B 107.8 . . ?
 C80 C79 H79A 109.0 . . ?
 C80 C79 H79B 109.0 . . ?
 N6 C80 C79 105.78(19) . . ?
 N6 C80 C83 115.43(17) . . ?
 N6 C80 C84 106.61(17) . . ?
 C79 C80 C83 110.92(19) . . ?
 C84 C80 C79 109.6(2) . . ?
 C84 C80 C83 108.3(2) . . ?
 C76 C81 H81A 109.5 . . ?
 C76 C81 H81B 109.5 . . ?
 C76 C81 H81C 109.5 . . ?
 H81A C81 H81B 109.5 . . ?
 H81A C81 H81C 109.5 . . ?
 H81B C81 H81C 109.5 . . ?
 C76 C82 H82A 109.5 . . ?
 C76 C82 H82B 109.5 . . ?
 C76 C82 H82C 109.5 . . ?
 H82A C82 H82B 109.5 . . ?
 H82A C82 H82C 109.5 . . ?
 H82B C82 H82C 109.5 . . ?
 C80 C83 H83A 109.5 . . ?
 C80 C83 H83B 109.5 . . ?
 C80 C83 H83C 109.5 . . ?
 H83A C83 H83B 109.5 . . ?
 H83A C83 H83C 109.5 . . ?
 H83B C83 H83C 109.5 . . ?
 C80 C84 H84A 109.5 . . ?
 C80 C84 H84B 109.5 . . ?
 C80 C84 H84C 109.5 . . ?
 H84A C84 H84B 109.5 . . ?
 H84A C84 H84C 109.5 . . ?
 H84B C84 H84C 109.5 . . ?
 C25 C26A H26A 109.5 . . ?
 C25 C26A H26B 109.5 . . ?
 C25 C26A H26C 109.5 . . ?
 H26A C26A H26B 109.5 . . ?
 H26A C26A H26C 109.5 . . ?
 H26B C26A H26C 109.5 . . ?
 C25 C27A H27A 109.5 . . ?
 C25 C27A H27B 109.5 . . ?
 C25 C27A H27C 109.5 . . ?
 H27A C27A H27B 109.5 . . ?
 H27A C27A H27C 109.5 . . ?
 H27B C27A H27C 109.5 . . ?
 C25 C26B H26D 109.5 . . ?
 C25 C26B H26E 109.5 . . ?
 C25 C26B H26F 109.5 . . ?
 H26D C26B H26E 109.5 . . ?
 H26D C26B H26F 109.5 . . ?
 H26E C26B H26F 109.5 . . ?
 C25 C27B H27D 109.5 . . ?
 C25 C27B H27E 109.5 . . ?
 C25 C27B H27F 109.5 . . ?
 H27D C27B H27E 109.5 . . ?
 H27D C27B H27F 109.5 . . ?
 H27E C27B H27F 109.5 . . ?
 Ge8 Ge5 Ge7 80.911(9) . . ?
 O3 Ge5 Ge7 143.82(4) . . ?
 O3 Ge5 Ge8 132.84(4) . . ?
 O3 Ge5 C86 97.12(6) . . ?
 C86 Ge5 Ge7 93.80(5) . . ?
 C86 Ge5 Ge8 91.67(5) . . ?
 Ge8 Ge6 Ge7 81.034(9) . . ?
 C87 Ge6 Ge7 91.46(5) . . ?
 C87 Ge6 Ge8 87.78(5) . . ?
 Ge5 Ge7 Ge8 49.238(7) . . ?
 Ge6 Ge7 Ge5 81.388(9) . . ?
 Ge6 Ge7 Ge8 49.177(7) . . ?
 O4 Ge7 Ge5 140.15(4) . . ?
 O4 Ge7 Ge6 135.83(4) . . ?
 O4 Ge7 Ge8 160.86(4) . . ?
 O4 Ge7 C119 97.60(6) . . ?
 C119 Ge7 Ge5 93.55(5) . . ?
 C119 Ge7 Ge6 92.27(5) . . ?
 C119 Ge7 Ge8 63.35(5) . . ?
 Ge5 Ge8 Ge7 49.851(7) . . ?
 Ge6 Ge8 Ge5 82.295(9) . . ?
 Ge6 Ge8 Ge7 49.789(7) . . ?
 C120 Ge8 Ge5 91.64(5) . . ?
 C120 Ge8 Ge6 89.09(5) . . ?
 C120 Ge8 Ge7 59.47(5) . . ?
 N11 O3 Ge5 110.34(10) . . ?
 N12 O4 Ge7 109.68(10) . . ?
 C85 N7 C86 110.13(14) . . ?
 C85 N7 C88 123.52(15) . . ?
 C86 N7 C88 125.98(14) . . ?
 C85 N8 C87 110.55(14) . . ?
 C85 N8 C100 124.80(15) . . ?
 C87 N8 C100 124.31(15) . . ?
 C118 N9 C119 109.75(15) . . ?
 C118 N9 C121 122.89(15) . . ?
 C119 N9 C121 127.23(15) . . ?
 C118 N10 C120 110.02(15) . . ?
 C118 N10 C133 126.22(15) . . ?
 C120 N10 C133 123.63(15) . . ?
 O3 N11 C151 106.93(13) . . ?
 O3 N11 C155 107.62(13) . . ?
 C155 N11 C151 117.36(15) . . ?
 O4 N12 C160 107.16(13) . . ?
 O4 N12 C164 107.29(13) . . ?
 C160 N12 C164 117.06(15) . . ?
 N7 C85 C112 126.50(16) . . ?
 N8 C85 N7 106.29(15) . . ?
 N8 C85 C112 127.21(16) . . ?
 N7 C86 Ge5 138.10(13) . . ?
 C87 C86 Ge5 114.95(13) . . ?
 C87 C86 N7 106.82(14) . . ?
 N8 C87 Ge6 130.86(13) . . ?
 C86 C87 Ge6 122.93(13) . . ?
 C86 C87 N8 106.20(15) . . ?
 C89 C88 N7 117.80(15) . . ?
 C89 C88 C93 123.50(17) . . ?
 C93 C88 N7 118.68(16) . . ?
 C88 C89 C94 123.32(17) . . ?
 C90 C89 C88 116.96(17) . . ?
 C90 C89 C94 119.72(17) . . ?
 C89 C90 H90 119.4 . . ?
 C91 C90 C89 121.24(18) . . ?
 C91 C90 H90 119.4 . . ?
 C90 C91 H91 119.9 . . ?
 C90 C91 C92 120.15(18) . . ?
 C92 C91 H91 119.9 . . ?
 C91 C92 H92 119.2 . . ?
 C91 C92 C93 121.51(18) . . ?
 C93 C92 H92 119.2 . . ?
 C88 C93 C97 121.47(16) . . ?
 C92 C93 C88 116.61(17) . . ?
 C92 C93 C97 121.90(16) . . ?
 C89 C94 H94 108.0 . . ?
 C89 C94 C95 111.75(16) . . ?
 C89 C94 C96 110.59(16) . . ?
 C95 C94 H94 108.0 . . ?
 C96 C94 H94 108.0 . . ?
 C96 C94 C95 110.37(16) . . ?
 C94 C95 H95A 109.5 . . ?
 C94 C95 H95B 109.5 . . ?
 C94 C95 H95C 109.5 . . ?
 H95A C95 H95B 109.5 . . ?
 H95A C95 H95C 109.5 . . ?
 H95B C95 H95C 109.5 . . ?
 C94 C96 H96A 109.5 . . ?
 C94 C96 H96B 109.5 . . ?
 C94 C96 H96C 109.5 . . ?
 H96A C96 H96B 109.5 . . ?
 H96A C96 H96C 109.5 . . ?
 H96B C96 H96C 109.5 . . ?
 C93 C97 H97 107.1 . . ?
 C93 C97 C98 114.00(15) . . ?
 C93 C97 C99 112.98(16) . . ?
 C98 C97 H97 107.1 . . ?
 C99 C97 H97 107.1 . . ?
 C99 C97 C98 108.19(15) . . ?
 C97 C98 H98A 109.5 . . ?
 C97 C98 H98B 109.5 . . ?
 C97 C98 H98C 109.5 . . ?
 H98A C98 H98B 109.5 . . ?
 H98A C98 H98C 109.5 . . ?
 H98B C98 H98C 109.5 . . ?
 C97 C99 H99A 109.5 . . ?
 C97 C99 H99B 109.5 . . ?
 C97 C99 H99C 109.5 . . ?
 H99A C99 H99B 109.5 . . ?
 H99A C99 H99C 109.5 . . ?
 H99B C99 H99C 109.5 . . ?
 C101 C100 N8 117.29(17) . . ?
 C101 C100 C105 124.10(17) . . ?
 C105 C100 N8 118.50(17) . . ?
 C100 C101 C102 116.5(2) . . ?
 C100 C101 C106 123.57(17) . . ?
 C102 C101 C106 119.83(19) . . ?
 C101 C102 H102 119.5 . . ?
 C103 C102 C101 120.9(2) . . ?
 C103 C102 H102 119.5 . . ?
 C102 C103 H103 119.6 . . ?
 C102 C103 C104 120.89(19) . . ?
 C104 C103 H103 119.6 . . ?
 C103 C104 H104 119.3 . . ?
 C103 C104 C105 121.3(2) . . ?
 C105 C104 H104 119.3 . . ?
 C100 C105 C109 120.99(17) . . ?
 C104 C105 C100 116.2(2) . . ?
 C104 C105 C109 122.9(2) . . ?
 C101 C106 H106 107.7 . . ?
 C101 C106 C107 111.97(18) . . ?
 C101 C106 C108 111.5(2) . . ?
 C107 C106 H106 107.7 . . ?
 C108 C106 H106 107.7 . . ?
 C108 C106 C107 110.2(2) . . ?
 C106 C107 H10A 109.5 . . ?
 C106 C107 H10B 109.5 . . ?
 C106 C107 H10C 109.5 . . ?
 H10A C107 H10B 109.5 . . ?
 H10A C107 H10C 109.5 . . ?
 H10B C107 H10C 109.5 . . ?
 C106 C108 H10D 109.5 . . ?
 C106 C108 H10E 109.5 . . ?
 C106 C108 H10F 109.5 . . ?
 H10D C108 H10E 109.5 . . ?
 H10D C108 H10F 109.5 . . ?
 H10E C108 H10F 109.5 . . ?
 C105 C109 H109 107.4 . . ?
 C105 C109 C110 113.71(18) . . ?
 C105 C109 C111 110.91(18) . . ?
 C110 C109 H109 107.4 . . ?
 C110 C109 C111 109.68(18) . . ?
 C111 C109 H109 107.4 . . ?
 C109 C110 H11D 109.5 . . ?
 C109 C110 H11E 109.5 . . ?
 C109 C110 H11F 109.5 . . ?
 H11D C110 H11E 109.5 . . ?
 H11D C110 H11F 109.5 . . ?
 H11E C110 H11F 109.5 . . ?
 C109 C111 H11G 109.5 . . ?
 C109 C111 H11H 109.5 . . ?
 C109 C111 H11I 109.5 . . ?
 H11G C111 H11H 109.5 . . ?
 H11G C111 H11I 109.5 . . ?
 H11H C111 H11I 109.5 . . ?
 C113 C112 C85 121.24(17) . . ?
 C117 C112 C85 120.80(16) . . ?
 C117 C112 C113 117.96(17) . . ?
 C112 C113 H113 119.7 . . ?
 C114 C113 C112 120.62(19) . . ?
 C114 C113 H113 119.7 . . ?
 C113 C114 H114 119.7 . . ?
 C113 C114 C115 120.68(19) . . ?
 C115 C114 H114 119.7 . . ?
 C114 C115 H115 120.3 . . ?
 C114 C115 C116 119.4(2) . . ?
 C116 C115 H115 120.3 . . ?
 C115 C116 H116 119.8 . . ?
 C115 C116 C117 120.5(2) . . ?
 C117 C116 H116 119.8 . . ?
 C112 C117 H117 119.6 . . ?
 C116 C117 C112 120.76(18) . . ?
 C116 C117 H117 119.6 . . ?
 N9 C118 C145 125.88(17) . . ?
 N10 C118 N9 107.18(15) . . ?
 N10 C118 C145 126.94(17) . . ?
 N9 C119 Ge7 138.88(13) . . ?
 C120 C119 Ge7 114.37(13) . . ?
 C120 C119 N9 106.70(15) . . ?
 N10 C120 Ge8 130.89(13) . . ?
 C119 C120 Ge8 122.76(13) . . ?
 C119 C120 N10 106.35(15) . . ?
 C122 C121 N9 118.33(16) . . ?
 C122 C121 C126 123.45(18) . . ?
 C126 C121 N9 118.16(16) . . ?
 C121 C122 C127 124.16(18) . . ?
 C123 C122 C121 117.01(18) . . ?
 C123 C122 C127 118.82(18) . . ?
 C122 C123 H123 119.4 . . ?
 C124 C123 C122 121.28(19) . . ?
 C124 C123 H123 119.4 . . ?
 C123 C124 H124 119.9 . . ?
 C123 C124 C125 120.24(19) . . ?
 C125 C124 H124 119.9 . . ?
 C124 C125 H125 119.3 . . ?
 C124 C125 C126 121.44(18) . . ?
 C126 C125 H125 119.3 . . ?
 C121 C126 C130 122.19(17) . . ?
 C125 C126 C121 116.54(18) . . ?
 C125 C126 C130 121.26(17) . . ?
 C122 C127 H127 108.1 . . ?
 C122 C127 C128 111.84(17) . . ?
 C122 C127 C129 110.66(17) . . ?
 C128 C127 H127 108.1 . . ?
 C129 C127 H127 108.1 . . ?
 C129 C127 C128 109.88(17) . . ?
 C127 C128 H12D 109.5 . . ?
 C127 C128 H12E 109.5 . . ?
 C127 C128 H12F 109.5 . . ?
 H12D C128 H12E 109.5 . . ?
 H12D C128 H12F 109.5 . . ?
 H12E C128 H12F 109.5 . . ?
 C127 C129 H12G 109.5 . . ?
 C127 C129 H12H 109.5 . . ?
 C127 C129 H12I 109.5 . . ?
 H12G C129 H12H 109.5 . . ?
 H12G C129 H12I 109.5 . . ?
 H12H C129 H12I 109.5 . . ?
 C126 C130 H130 107.1 . . ?
 C126 C130 C131 114.00(16) . . ?
 C126 C130 C132 112.91(16) . . ?
 C131 C130 H130 107.1 . . ?
 C132 C130 H130 107.1 . . ?
 C132 C130 C131 108.27(16) . . ?
 C130 C131 H13A 109.5 . . ?
 C130 C131 H13B 109.5 . . ?
 C130 C131 H13C 109.5 . . ?
 H13A C131 H13B 109.5 . . ?
 H13A C131 H13C 109.5 . . ?
 H13B C131 H13C 109.5 . . ?
 C130 C132 H13D 109.5 . . ?
 C130 C132 H13E 109.5 . . ?
 C130 C132 H13F 109.5 . . ?
 H13D C132 H13E 109.5 . . ?
 H13D C132 H13F 109.5 . . ?
 H13E C132 H13F 109.5 . . ?
 C134 C133 N10 117.68(16) . . ?
 C138 C133 N10 119.78(16) . . ?
 C138 C133 C134 122.55(17) . . ?
 C133 C134 C139 123.63(17) . . ?
 C135 C134 C133 117.39(18) . . ?
 C135 C134 C139 118.97(17) . . ?
 C134 C135 H135 119.4 . . ?
 C136 C135 C134 121.27(18) . . ?
 C136 C135 H135 119.4 . . ?
 C135 C136 H136 120.0 . . ?
 C137 C136 C135 120.03(18) . . ?
 C137 C136 H136 120.0 . . ?
 C136 C137 H137 119.3 . . ?
 C136 C137 C138 121.42(18) . . ?
 C138 C137 H137 119.3 . . ?
 C133 C138 C142 123.66(17) . . ?
 C137 C138 C133 117.33(17) . . ?
 C137 C138 C142 119.01(17) . . ?
 C134 C139 H139 108.0 . . ?
 C134 C139 C140 111.08(17) . . ?
 C134 C139 C141 111.33(19) . . ?
 C140 C139 H139 108.0 . . ?
 C141 C139 H139 108.0 . . ?
 C141 C139 C140 110.33(17) . . ?
 C139 C140 H14D 109.5 . . ?
 C139 C140 H14E 109.5 . . ?
 C139 C140 H14F 109.5 . . ?
 H14D C140 H14E 109.5 . . ?
 H14D C140 H14F 109.5 . . ?
 H14E C140 H14F 109.5 . . ?
 C139 C141 H14G 109.5 . . ?
 C139 C141 H14H 109.5 . . ?
 C139 C141 H14I 109.5 . . ?
 H14G C141 H14H 109.5 . . ?
 H14G C141 H14I 109.5 . . ?
 H14H C141 H14I 109.5 . . ?
 C138 C142 H142 108.1 . . ?
 C138 C142 C143 110.76(18) . . ?
 C138 C142 C144 111.19(18) . . ?
 C143 C142 H142 108.1 . . ?
 C144 C142 H142 108.1 . . ?
 C144 C142 C143 110.50(18) . . ?
 C142 C143 H14J 109.5 . . ?
 C142 C143 H14K 109.5 . . ?
 C142 C143 H14L 109.5 . . ?
 H14J C143 H14K 109.5 . . ?
 H14J C143 H14L 109.5 . . ?
 H14K C143 H14L 109.5 . . ?
 C142 C144 H14M 109.5 . . ?
 C142 C144 H14N 109.5 . . ?
 C142 C144 H14O 109.5 . . ?
 H14M C144 H14N 109.5 . . ?
 H14M C144 H14O 109.5 . . ?
 H14N C144 H14O 109.5 . . ?
 C146 C145 C118 120.80(17) . . ?
 C146 C145 C150 119.03(17) . . ?
 C150 C145 C118 120.17(17) . . ?
 C145 C146 H146 120.0 . . ?
 C147 C146 C145 119.96(19) . . ?
 C147 C146 H146 120.0 . . ?
 C146 C147 H147 119.9 . . ?
 C148 C147 C146 120.22(19) . . ?
 C148 C147 H147 119.9 . . ?
 C147 C148 H148 119.9 . . ?
 C149 C148 C147 120.19(19) . . ?
 C149 C148 H148 119.9 . . ?
 C148 C149 H149 119.8 . . ?
 C148 C149 C150 120.42(19) . . ?
 C150 C149 H149 119.8 . . ?
 C145 C150 H150 119.9 . . ?
 C149 C150 C145 120.15(19) . . ?
 C149 C150 H150 119.9 . . ?
 N11 C151 C152 107.03(16) . . ?
 N11 C151 C156 115.63(16) . . ?
 N11 C151 C157 106.39(15) . . ?
 C156 C151 C152 110.73(16) . . ?
 C157 C151 C152 108.41(16) . . ?
 C157 C151 C156 108.36(17) . . ?
 C151 C152 H15D 108.9 . . ?
 C151 C152 H15E 108.9 . . ?
 H15D C152 H15E 107.8 . . ?
 C153 C152 C151 113.18(17) . . ?
 C153 C152 H15D 108.9 . . ?
 C153 C152 H15E 108.9 . . ?
 C152 C153 H15F 109.9 . . ?
 C152 C153 H15G 109.9 . . ?
 H15F C153 H15G 108.3 . . ?
 C154 C153 C152 108.86(17) . . ?
 C154 C153 H15F 109.9 . . ?
 C154 C153 H15G 109.9 . . ?
 C153 C154 H15H 108.8 . . ?
 C153 C154 H15I 108.8 . . ?
 C153 C154 C155 113.77(18) . . ?
 H15H C154 H15I 107.7 . . ?
 C155 C154 H15H 108.8 . . ?
 C155 C154 H15I 108.8 . . ?
 N11 C155 C154 106.81(16) . . ?
 N11 C155 C158 115.90(17) . . ?
 N11 C155 C159 107.21(16) . . ?
 C154 C155 C158 111.20(17) . . ?
 C159 C155 C154 107.74(17) . . ?
 C159 C155 C158 107.66(17) . . ?
 C151 C156 H15J 109.5 . . ?
 C151 C156 H15K 109.5 . . ?
 C151 C156 H15L 109.5 . . ?
 H15J C156 H15K 109.5 . . ?
 H15J C156 H15L 109.5 . . ?
 H15K C156 H15L 109.5 . . ?
 C151 C157 H15M 109.5 . . ?
 C151 C157 H15N 109.5 . . ?
 C151 C157 H15O 109.5 . . ?
 H15M C157 H15N 109.5 . . ?
 H15M C157 H15O 109.5 . . ?
 H15N C157 H15O 109.5 . . ?
 C155 C158 H15P 109.5 . . ?
 C155 C158 H15Q 109.5 . . ?
 C155 C158 H15R 109.5 . . ?
 H15P C158 H15Q 109.5 . . ?
 H15P C158 H15R 109.5 . . ?
 H15Q C158 H15R 109.5 . . ?
 C155 C159 H15S 109.5 . . ?
 C155 C159 H15T 109.5 . . ?
 C155 C159 H15U 109.5 . . ?
 H15S C159 H15T 109.5 . . ?
 H15S C159 H15U 109.5 . . ?
 H15T C159 H15U 109.5 . . ?
 N12 C160 C161 106.67(15) . . ?
 N12 C160 C165 115.73(16) . . ?
 N12 C160 C166 106.37(15) . . ?
 C161 C160 C165 110.94(16) . . ?
 C166 C160 C161 108.85(17) . . ?
 C166 C160 C165 108.04(16) . . ?
 C160 C161 H16A 109.0 . . ?
 C160 C161 H16B 109.0 . . ?
 H16A C161 H16B 107.8 . . ?
 C162 C161 C160 112.84(17) . . ?
 C162 C161 H16A 109.0 . . ?
 C162 C161 H16B 109.0 . . ?
 C161 C162 H16C 109.9 . . ?
 C161 C162 H16D 109.9 . . ?
 H16C C162 H16D 108.3 . . ?
 C163 C162 C161 108.82(17) . . ?
 C163 C162 H16C 109.9 . . ?
 C163 C162 H16D 109.9 . . ?
 C162 C163 H16E 108.9 . . ?
 C162 C163 H16F 108.9 . . ?
 C162 C163 C164 113.36(16) . . ?
 H16E C163 H16F 107.7 . . ?
 C164 C163 H16E 108.9 . . ?
 C164 C163 H16F 108.9 . . ?
 N12 C164 C163 106.62(15) . . ?
 N12 C164 C167 115.58(16) . . ?
 N12 C164 C168 106.71(15) . . ?
 C167 C164 C163 111.73(16) . . ?
 C168 C164 C163 108.09(16) . . ?
 C168 C164 C167 107.78(17) . . ?
 C160 C165 H16G 109.5 . . ?
 C160 C165 H16H 109.5 . . ?
 C160 C165 H16I 109.5 . . ?
 H16G C165 H16H 109.5 . . ?
 H16G C165 H16I 109.5 . . ?
 H16H C165 H16I 109.5 . . ?
 C160 C166 H16J 109.5 . . ?
 C160 C166 H16K 109.5 . . ?
 C160 C166 H16L 109.5 . . ?
 H16J C166 H16K 109.5 . . ?
 H16J C166 H16L 109.5 . . ?
 H16K C166 H16L 109.5 . . ?
 C164 C167 H16M 109.5 . . ?
 C164 C167 H16N 109.5 . . ?
 C164 C167 H16O 109.5 . . ?
 H16M C167 H16N 109.5 . . ?
 H16M C167 H16O 109.5 . . ?
 H16N C167 H16O 109.5 . . ?
 C164 C168 H16P 109.5 . . ?
 C164 C168 H16Q 109.5 . . ?
 C164 C168 H16R 109.5 . . ?
 H16P C168 H16Q 109.5 . . ?
 H16P C168 H16R 109.5 . . ?
 H16Q C168 H16R 109.5 . . ?

loop_
  _geom_torsion_atom_site_label_1
  _geom_torsion_atom_site_label_2
  _geom_torsion_atom_site_label_3
  _geom_torsion_atom_site_label_4
  _geom_torsion
  _geom_torsion_site_symmetry_1
  _geom_torsion_site_symmetry_2
  _geom_torsion_site_symmetry_3
  _geom_torsion_site_symmetry_4
  _geom_torsion_publ_flag
 Ge1 Ge3 O2 N6 -95.86(11) . . . . ?
 Ge1 O1 N5 C67 118.37(13) . . . . ?
 Ge1 O1 N5 C71 -114.69(13) . . . . ?
 Ge1 C2 C3 Ge2 -4.9(2) . . . . ?
 Ge1 C2 C3 N2 174.86(11) . . . . ?
 Ge2 Ge3 O2 N6 57.10(12) . . . . ?
 Ge3 Ge1 O1 N5 -79.45(12) . . . . ?
 Ge3 O2 N6 C76 -114.40(13) . . . . ?
 Ge3 O2 N6 C80 118.97(13) . . . . ?
 Ge3 C35 C36 Ge4 -0.3(2) . . . . ?
 Ge3 C35 C36 N4 178.40(11) . . . . ?
 Ge4 Ge1 O1 N5 73.54(11) . . . . ?
 Ge4 Ge3 O2 N6 153.24(10) . . . . ?
 O1 N5 C67 C68 177.87(15) . . . . ?
 O1 N5 C67 C72 -66.39(18) . . . . ?
 O1 N5 C67 C73 53.8(2) . . . . ?
 O1 N5 C71 C70 -176.61(15) . . . . ?
 O1 N5 C71 C74 -51.7(2) . . . . ?
 O1 N5 C71 C75 68.52(18) . . . . ?
 O2 N6 C76 C77 -178.03(15) . . . . ?
 O2 N6 C76 C81 67.43(18) . . . . ?
 O2 N6 C76 C82 -52.6(2) . . . . ?
 O2 N6 C80 C79 178.42(16) . . . . ?
 O2 N6 C80 C83 55.4(2) . . . . ?
 O2 N6 C80 C84 -64.9(2) . . . . ?
 N1 C1 C28 C29 -147.68(19) . . . . ?
 N1 C1 C28 C33 33.9(3) . . . . ?
 N1 C2 C3 Ge2 178.74(12) . . . . ?
 N1 C2 C3 N2 -1.54(19) . . . . ?
 N1 C4 C5 C6 176.95(16) . . . . ?
 N1 C4 C5 C10 -4.0(2) . . . . ?
 N1 C4 C9 C8 -177.46(16) . . . . ?
 N1 C4 C9 C13 3.8(3) . . . . ?
 N2 C1 C28 C29 35.0(3) . . . . ?
 N2 C1 C28 C33 -143.35(19) . . . . ?
 N2 C16 C17 C18 -176.40(17) . . . . ?
 N2 C16 C17 C22 4.0(3) . . . . ?
 N2 C16 C21 C20 176.50(16) . . . . ?
 N2 C16 C21 C25 -1.8(3) . . . . ?
 N3 C34 C61 C62 38.0(3) . . . . ?
 N3 C34 C61 C66 -142.0(2) . . . . ?
 N3 C35 C36 Ge4 -179.07(12) . . . . ?
 N3 C35 C36 N4 -0.4(2) . . . . ?
 N3 C37 C38 C39 176.98(17) . . . . ?
 N3 C37 C38 C43 -3.2(3) . . . . ?
 N3 C37 C42 C41 -176.33(17) . . . . ?
 N3 C37 C42 C46 3.9(3) . . . . ?
 N4 C34 C61 C62 -141.7(2) . . . . ?
 N4 C34 C61 C66 38.3(3) . . . . ?
 N4 C49 C50 C51 178.58(17) . . . . ?
 N4 C49 C50 C55 -0.1(3) . . . . ?
 N4 C49 C54 C53 -178.42(17) . . . . ?
 N4 C49 C54 C58 2.0(3) . . . . ?
 N5 C67 C68 C69 -55.1(2) . . . . ?
 N6 C76 C77 C78 53.6(2) . . . . ?
 C1 N1 C2 Ge1 -173.56(15) . . . . ?
 C1 N1 C2 C3 1.4(2) . . . . ?
 C1 N1 C4 C5 -112.22(19) . . . . ?
 C1 N1 C4 C9 67.3(2) . . . . ?
 C1 N2 C3 Ge2 -179.10(13) . . . . ?
 C1 N2 C3 C2 1.2(2) . . . . ?
 C1 N2 C16 C17 -105.8(2) . . . . ?
 C1 N2 C16 C21 77.7(2) . . . . ?
 C1 C28 C29 C30 -177.92(18) . . . . ?
 C1 C28 C33 C32 178.01(19) . . . . ?
 C2 Ge1 O1 N5 172.85(11) . . . . ?
 C2 N1 C1 N2 -0.7(2) . . . . ?
 C2 N1 C1 C28 -178.40(17) . . . . ?
 C2 N1 C4 C5 76.3(2) . . . . ?
 C2 N1 C4 C9 -104.2(2) . . . . ?
 C3 N2 C1 N1 -0.3(2) . . . . ?
 C3 N2 C1 C28 177.42(17) . . . . ?
 C3 N2 C16 C17 73.6(2) . . . . ?
 C3 N2 C16 C21 -102.9(2) . . . . ?
 C4 N1 C1 N2 -173.35(15) . . . . ?
 C4 N1 C1 C28 8.9(3) . . . . ?
 C4 N1 C2 Ge1 -1.1(3) . . . . ?
 C4 N1 C2 C3 173.82(16) . . . . ?
 C4 C5 C6 C7 1.2(3) . . . . ?
 C4 C5 C10 C11 66.3(2) . . . . ?
 C4 C5 C10 C12 -169.88(17) . . . . ?
 C4 C9 C13 C14 -125.0(2) . . . . ?
 C4 C9 C13 C15 111.7(2) . . . . ?
 C5 C4 C9 C8 2.1(3) . . . . ?
 C5 C4 C9 C13 -176.72(17) . . . . ?
 C5 C6 C7 C8 0.5(3) . . . . ?
 C6 C5 C10 C11 -114.7(2) . . . . ?
 C6 C5 C10 C12 9.1(2) . . . . ?
 C6 C7 C8 C9 -1.1(3) . . . . ?
 C7 C8 C9 C4 -0.2(3) . . . . ?
 C7 C8 C9 C13 178.65(18) . . . . ?
 C8 C9 C13 C14 56.3(2) . . . . ?
 C8 C9 C13 C15 -67.0(2) . . . . ?
 C9 C4 C5 C6 -2.6(3) . . . . ?
 C9 C4 C5 C10 176.46(17) . . . . ?
 C10 C5 C6 C7 -177.80(18) . . . . ?
 C16 N2 C1 N1 179.12(17) . . . . ?
 C16 N2 C1 C28 -3.1(3) . . . . ?
 C16 N2 C3 Ge2 1.4(3) . . . . ?
 C16 N2 C3 C2 -178.29(16) . . . . ?
 C16 C17 C18 C19 0.2(3) . . . . ?
 C16 C17 C22 C23 99.5(2) . . . . ?
 C16 C17 C22 C24 -136.0(2) . . . . ?
 C16 C21 C25 C26A -118.6(2) . . . . ?
 C16 C21 C25 C27A 117.3(2) . . . . ?
 C16 C21 C25 C26B -163.2(4) . . . . ?
 C16 C21 C25 C27B 80.7(4) . . . . ?
 C17 C16 C21 C20 0.1(3) . . . . ?
 C17 C16 C21 C25 -178.10(18) . . . . ?
 C17 C18 C19 C20 -0.4(3) . . . . ?
 C18 C17 C22 C23 -80.1(3) . . . . ?
 C18 C17 C22 C24 44.4(3) . . . . ?
 C18 C19 C20 C21 0.6(3) . . . . ?
 C19 C20 C21 C16 -0.4(3) . . . . ?
 C19 C20 C21 C25 177.87(19) . . . . ?
 C20 C21 C25 C26A 63.2(3) . . . . ?
 C20 C21 C25 C27A -60.9(3) . . . . ?
 C20 C21 C25 C26B 18.6(5) . . . . ?
 C20 C21 C25 C27B -97.5(4) . . . . ?
 C21 C16 C17 C18 0.0(3) . . . . ?
 C21 C16 C17 C22 -179.64(18) . . . . ?
 C22 C17 C18 C19 179.79(19) . . . . ?
 C28 C29 C30 C31 -0.1(3) . . . . ?
 C29 C28 C33 C32 -0.4(3) . . . . ?
 C29 C30 C31 C32 -0.4(4) . . . . ?
 C30 C31 C32 C33 0.5(4) . . . . ?
 C31 C32 C33 C28 -0.1(3) . . . . ?
 C33 C28 C29 C30 0.5(3) . . . . ?
 C34 N3 C35 Ge3 -177.97(16) . . . . ?
 C34 N3 C35 C36 0.4(2) . . . . ?
 C34 N3 C37 C38 -112.9(2) . . . . ?
 C34 N3 C37 C42 65.4(2) . . . . ?
 C34 N4 C36 Ge4 178.81(14) . . . . ?
 C34 N4 C36 C35 0.3(2) . . . . ?
 C34 N4 C49 C50 -108.2(2) . . . . ?
 C34 N4 C49 C54 71.3(3) . . . . ?
 C34 C61 C62 C63 -179.23(19) . . . . ?
 C34 C61 C66 C65 178.77(19) . . . . ?
 C35 Ge3 O2 N6 159.19(11) . . . . ?
 C35 N3 C34 N4 -0.2(2) . . . . ?
 C35 N3 C34 C61 -179.98(18) . . . . ?
 C35 N3 C37 C38 73.6(2) . . . . ?
 C35 N3 C37 C42 -108.0(2) . . . . ?
 C36 N4 C34 N3 -0.1(2) . . . . ?
 C36 N4 C34 C61 179.71(18) . . . . ?
 C36 N4 C49 C50 69.2(2) . . . . ?
 C36 N4 C49 C54 -111.3(2) . . . . ?
 C37 N3 C34 N4 -174.57(16) . . . . ?
 C37 N3 C34 C61 5.7(3) . . . . ?
 C37 N3 C35 Ge3 -3.8(3) . . . . ?
 C37 N3 C35 C36 174.57(17) . . . . ?
 C37 C38 C39 C40 -0.8(3) . . . . ?
 C37 C38 C43 C44 -168.38(18) . . . . ?
 C37 C38 C43 C45 67.8(2) . . . . ?
 C37 C42 C46 C47 114.3(2) . . . . ?
 C37 C42 C46 C48 -123.8(2) . . . . ?
 C38 C37 C42 C41 1.9(3) . . . . ?
 C38 C37 C42 C46 -177.86(18) . . . . ?
 C38 C39 C40 C41 2.1(3) . . . . ?
 C39 C38 C43 C44 11.4(3) . . . . ?
 C39 C38 C43 C45 -112.4(2) . . . . ?
 C39 C40 C41 C42 -1.4(3) . . . . ?
 C40 C41 C42 C37 -0.6(3) . . . . ?
 C40 C41 C42 C46 179.20(19) . . . . ?
 C41 C42 C46 C47 -65.4(2) . . . . ?
 C41 C42 C46 C48 56.5(2) . . . . ?
 C42 C37 C38 C39 -1.2(3) . . . . ?
 C42 C37 C38 C43 178.58(17) . . . . ?
 C43 C38 C39 C40 179.41(19) . . . . ?
 C49 N4 C34 N3 177.64(17) . . . . ?
 C49 N4 C34 C61 -2.6(3) . . . . ?
 C49 N4 C36 Ge4 1.1(3) . . . . ?
 C49 N4 C36 C35 -177.45(17) . . . . ?
 C49 C50 C51 C52 0.4(3) . . . . ?
 C49 C50 C55 C56 95.4(2) . . . . ?
 C49 C50 C55 C57 -139.8(2) . . . . ?
 C49 C54 C58 C59 -117.9(2) . . . . ?
 C49 C54 C58 C60 120.3(2) . . . . ?
 C50 C49 C54 C53 1.0(3) . . . . ?
 C50 C49 C54 C58 -178.51(19) . . . . ?
 C50 C51 C52 C53 -0.2(3) . . . . ?
 C51 C50 C55 C56 -83.2(3) . . . . ?
 C51 C50 C55 C57 41.6(3) . . . . ?
 C51 C52 C53 C54 0.3(3) . . . . ?
 C52 C53 C54 C49 -0.8(3) . . . . ?
 C52 C53 C54 C58 178.8(2) . . . . ?
 C53 C54 C58 C59 62.6(3) . . . . ?
 C53 C54 C58 C60 -59.2(3) . . . . ?
 C54 C49 C50 C51 -0.9(3) . . . . ?
 C54 C49 C50 C55 -179.54(18) . . . . ?
 C55 C50 C51 C52 179.14(19) . . . . ?
 C61 C62 C63 C64 0.3(3) . . . . ?
 C62 C61 C66 C65 -1.2(3) . . . . ?
 C62 C63 C64 C65 -1.0(3) . . . . ?
 C63 C64 C65 C66 0.5(3) . . . . ?
 C64 C65 C66 C61 0.6(3) . . . . ?
 C66 C61 C62 C63 0.8(3) . . . . ?
 C67 N5 C71 C70 -56.3(2) . . . . ?
 C67 N5 C71 C74 68.7(2) . . . . ?
 C67 N5 C71 C75 -171.16(16) . . . . ?
 C67 C68 C69 C70 56.2(2) . . . . ?
 C68 C69 C70 C71 -55.8(3) . . . . ?
 C69 C70 C71 N5 54.0(2) . . . . ?
 C69 C70 C71 C74 -73.3(2) . . . . ?
 C69 C70 C71 C75 168.2(2) . . . . ?
 C71 N5 C67 C68 57.2(2) . . . . ?
 C71 N5 C67 C72 172.89(16) . . . . ?
 C71 N5 C67 C73 -66.9(2) . . . . ?
 C72 C67 C68 C69 -169.63(18) . . . . ?
 C73 C67 C68 C69 71.9(2) . . . . ?
 C76 N6 C80 C79 57.9(2) . . . . ?
 C76 N6 C80 C83 -65.1(2) . . . . ?
 C76 N6 C80 C84 174.56(18) . . . . ?
 C76 C77 C78 C79 -55.6(3) . . . . ?
 C77 C78 C79 C80 57.7(3) . . . . ?
 C78 C79 C80 N6 -56.5(2) . . . . ?
 C78 C79 C80 C83 69.4(3) . . . . ?
 C78 C79 C80 C84 -171.1(2) . . . . ?
 C80 N6 C76 C77 -57.2(2) . . . . ?
 C80 N6 C76 C81 -171.77(17) . . . . ?
 C80 N6 C76 C82 68.2(2) . . . . ?
 C81 C76 C77 C78 167.5(2) . . . . ?
 C82 C76 C77 C78 -74.3(3) . . . . ?
 Ge5 Ge7 O4 N12 -94.56(11) . . . . ?
 Ge5 O3 N11 C151 120.21(12) . . . . ?
 Ge5 O3 N11 C155 -112.88(13) . . . . ?
 Ge5 C86 C87 Ge6 -3.51(19) . . . . ?
 Ge5 C86 C87 N8 175.89(11) . . . . ?
 Ge6 Ge7 O4 N12 59.30(12) . . . . ?
 Ge7 Ge5 O3 N11 -79.24(12) . . . . ?
 Ge7 O4 N12 C160 121.79(12) . . . . ?
 Ge7 O4 N12 C164 -111.71(13) . . . . ?
 Ge7 C119 C120 Ge8 -2.77(19) . . . . ?
 Ge7 C119 C120 N10 177.53(11) . . . . ?
 Ge8 Ge5 O3 N11 75.31(11) . . . . ?
 Ge8 Ge7 O4 N12 155.30(9) . . . . ?
 O3 N11 C151 C152 178.14(14) . . . . ?
 O3 N11 C151 C156 54.2(2) . . . . ?
 O3 N11 C151 C157 -66.11(18) . . . . ?
 O3 N11 C155 C154 -177.33(15) . . . . ?
 O3 N11 C155 C158 -52.8(2) . . . . ?
 O3 N11 C155 C159 67.41(18) . . . . ?
 O4 N12 C160 C161 178.60(14) . . . . ?
 O4 N12 C160 C165 54.7(2) . . . . ?
 O4 N12 C160 C166 -65.33(18) . . . . ?
 O4 N12 C164 C163 -177.83(14) . . . . ?
 O4 N12 C164 C167 -53.0(2) . . . . ?
 O4 N12 C164 C168 66.83(17) . . . . ?
 N7 C85 C112 C113 -146.68(19) . . . . ?
 N7 C85 C112 C117 32.4(3) . . . . ?
 N7 C86 C87 Ge6 179.92(12) . . . . ?
 N7 C86 C87 N8 -0.68(19) . . . . ?
 N7 C88 C89 C90 -176.56(16) . . . . ?
 N7 C88 C89 C94 3.9(3) . . . . ?
 N7 C88 C93 C92 176.26(16) . . . . ?
 N7 C88 C93 C97 -4.9(2) . . . . ?
 N8 C85 C112 C113 34.0(3) . . . . ?
 N8 C85 C112 C117 -146.85(19) . . . . ?
 N8 C100 C101 C102 173.99(17) . . . . ?
 N8 C100 C101 C106 -3.1(3) . . . . ?
 N8 C100 C105 C104 -174.27(17) . . . . ?
 N8 C100 C105 C109 5.2(3) . . . . ?
 N9 C118 C145 C146 -139.4(2) . . . . ?
 N9 C118 C145 C150 40.5(3) . . . . ?
 N9 C119 C120 Ge8 179.31(11) . . . . ?
 N9 C119 C120 N10 -0.39(19) . . . . ?
 N9 C121 C122 C123 -175.24(16) . . . . ?
 N9 C121 C122 C127 5.5(3) . . . . ?
 N9 C121 C126 C125 175.52(16) . . . . ?
 N9 C121 C126 C130 -4.4(3) . . . . ?
 N10 C118 C145 C146 41.3(3) . . . . ?
 N10 C118 C145 C150 -138.8(2) . . . . ?
 N10 C133 C134 C135 -178.89(17) . . . . ?
 N10 C133 C134 C139 2.4(3) . . . . ?
 N10 C133 C138 C137 178.97(17) . . . . ?
 N10 C133 C138 C142 -1.6(3) . . . . ?
 N11 C151 C152 C153 -54.7(2) . . . . ?
 N12 C160 C161 C162 -55.7(2) . . . . ?
 C85 N7 C86 Ge5 -174.24(15) . . . . ?
 C85 N7 C86 C87 1.1(2) . . . . ?
 C85 N7 C88 C89 67.8(2) . . . . ?
 C85 N7 C88 C93 -110.63(19) . . . . ?
 C85 N8 C87 Ge6 179.38(13) . . . . ?
 C85 N8 C87 C86 0.1(2) . . . . ?
 C85 N8 C100 C101 -98.1(2) . . . . ?
 C85 N8 C100 C105 78.2(2) . . . . ?
 C85 C112 C113 C114 178.05(18) . . . . ?
 C85 C112 C117 C116 -176.9(2) . . . . ?
 C86 Ge5 O3 N11 174.27(10) . . . . ?
 C86 N7 C85 N8 -1.05(19) . . . . ?
 C86 N7 C85 C112 179.56(16) . . . . ?
 C86 N7 C88 C89 -104.4(2) . . . . ?
 C86 N7 C88 C93 77.1(2) . . . . ?
 C87 N8 C85 N7 0.6(2) . . . . ?
 C87 N8 C85 C112 180.00(17) . . . . ?
 C87 N8 C100 C101 74.7(2) . . . . ?
 C87 N8 C100 C105 -109.0(2) . . . . ?
 C88 N7 C85 N8 -174.37(15) . . . . ?
 C88 N7 C85 C112 6.2(3) . . . . ?
 C88 N7 C86 Ge5 -1.1(3) . . . . ?
 C88 N7 C86 C87 174.22(16) . . . . ?
 C88 C89 C90 C91 -0.2(3) . . . . ?
 C88 C89 C94 C95 -124.61(19) . . . . ?
 C88 C89 C94 C96 112.0(2) . . . . ?
 C88 C93 C97 C98 65.3(2) . . . . ?
 C88 C93 C97 C99 -170.62(16) . . . . ?
 C89 C88 C93 C92 -2.1(3) . . . . ?
 C89 C88 C93 C97 176.76(17) . . . . ?
 C89 C90 C91 C92 -0.9(3) . . . . ?
 C90 C89 C94 C95 55.8(2) . . . . ?
 C90 C89 C94 C96 -67.5(2) . . . . ?
 C90 C91 C92 C93 0.6(3) . . . . ?
 C91 C92 C93 C88 0.8(3) . . . . ?
 C91 C92 C93 C97 -178.02(17) . . . . ?
 C92 C93 C97 C98 -115.9(2) . . . . ?
 C92 C93 C97 C99 8.2(2) . . . . ?
 C93 C88 C89 C90 1.8(3) . . . . ?
 C93 C88 C89 C94 -177.74(17) . . . . ?
 C94 C89 C90 C91 179.33(18) . . . . ?
 C100 N8 C85 N7 174.20(16) . . . . ?
 C100 N8 C85 C112 -6.4(3) . . . . ?
 C100 N8 C87 Ge6 5.7(3) . . . . ?
 C100 N8 C87 C86 -173.58(17) . . . . ?
 C100 C101 C102 C103 0.3(3) . . . . ?
 C100 C101 C106 C107 109.1(2) . . . . ?
 C100 C101 C106 C108 -126.9(2) . . . . ?
 C100 C105 C109 C110 -160.80(19) . . . . ?
 C100 C105 C109 C111 75.0(2) . . . . ?
 C101 C100 C105 C104 1.8(3) . . . . ?
 C101 C100 C105 C109 -178.77(18) . . . . ?
 C101 C102 C103 C104 1.8(3) . . . . ?
 C102 C101 C106 C107 -67.9(3) . . . . ?
 C102 C101 C106 C108 56.1(3) . . . . ?
 C102 C103 C104 C105 -2.2(3) . . . . ?
 C103 C104 C105 C100 0.4(3) . . . . ?
 C103 C104 C105 C109 -179.04(19) . . . . ?
 C104 C105 C109 C110 18.6(3) . . . . ?
 C104 C105 C109 C111 -105.5(2) . . . . ?
 C105 C100 C101 C102 -2.1(3) . . . . ?
 C105 C100 C101 C106 -179.19(19) . . . . ?
 C106 C101 C102 C103 177.5(2) . . . . ?
 C112 C113 C114 C115 -0.9(3) . . . . ?
 C113 C112 C117 C116 2.2(3) . . . . ?
 C113 C114 C115 C116 1.8(4) . . . . ?
 C114 C115 C116 C117 -0.7(4) . . . . ?
 C115 C116 C117 C112 -1.3(4) . . . . ?
 C117 C112 C113 C114 -1.1(3) . . . . ?
 C118 N9 C119 Ge7 -176.92(15) . . . . ?
 C118 N9 C119 C120 0.2(2) . . . . ?
 C118 N9 C121 C122 65.5(2) . . . . ?
 C118 N9 C121 C126 -111.7(2) . . . . ?
 C118 N10 C120 Ge8 -179.21(13) . . . . ?
 C118 N10 C120 C119 0.5(2) . . . . ?
 C118 N10 C133 C134 -105.7(2) . . . . ?
 C118 N10 C133 C138 74.1(2) . . . . ?
 C118 C145 C146 C147 178.46(18) . . . . ?
 C118 C145 C150 C149 -178.51(18) . . . . ?
 C119 Ge7 O4 N12 160.52(11) . . . . ?
 C119 N9 C118 N10 0.1(2) . . . . ?
 C119 N9 C118 C145 -179.39(17) . . . . ?
 C119 N9 C121 C122 -109.9(2) . . . . ?
 C119 N9 C121 C126 72.9(2) . . . . ?
 C120 N10 C118 N9 -0.3(2) . . . . ?
 C120 N10 C118 C145 179.13(17) . . . . ?
 C120 N10 C133 C134 69.8(2) . . . . ?
 C120 N10 C133 C138 -110.4(2) . . . . ?
 C121 N9 C118 N10 -176.01(15) . . . . ?
 C121 N9 C118 C145 4.5(3) . . . . ?
 C121 N9 C119 Ge7 -1.0(3) . . . . ?
 C121 N9 C119 C120 176.08(16) . . . . ?
 C121 C122 C123 C124 -0.4(3) . . . . ?
 C121 C122 C127 C128 -128.0(2) . . . . ?
 C121 C122 C127 C129 109.2(2) . . . . ?
 C121 C126 C130 C131 68.0(2) . . . . ?
 C121 C126 C130 C132 -167.91(17) . . . . ?
 C122 C121 C126 C125 -1.5(3) . . . . ?
 C122 C121 C126 C130 178.57(17) . . . . ?
 C122 C123 C124 C125 -1.1(3) . . . . ?
 C123 C122 C127 C128 52.7(2) . . . . ?
 C123 C122 C127 C129 -70.1(2) . . . . ?
 C123 C124 C125 C126 1.4(3) . . . . ?
 C124 C125 C126 C121 -0.1(3) . . . . ?
 C124 C125 C126 C130 179.84(18) . . . . ?
 C125 C126 C130 C131 -112.0(2) . . . . ?
 C125 C126 C130 C132 12.1(3) . . . . ?
 C126 C121 C122 C123 1.8(3) . . . . ?
 C126 C121 C122 C127 -177.52(17) . . . . ?
 C127 C122 C123 C124 178.88(18) . . . . ?
 C133 N10 C118 N9 175.72(16) . . . . ?
 C133 N10 C118 C145 -4.8(3) . . . . ?
 C133 N10 C120 Ge8 4.6(3) . . . . ?
 C133 N10 C120 C119 -175.73(16) . . . . ?
 C133 C134 C135 C136 -0.3(3) . . . . ?
 C133 C134 C139 C140 109.4(2) . . . . ?
 C133 C134 C139 C141 -127.2(2) . . . . ?
 C133 C138 C142 C143 -118.3(2) . . . . ?
 C133 C138 C142 C144 118.4(2) . . . . ?
 C134 C133 C138 C137 -1.3(3) . . . . ?
 C134 C133 C138 C142 178.17(19) . . . . ?
 C134 C135 C136 C137 -0.8(3) . . . . ?
 C135 C134 C139 C140 -69.3(3) . . . . ?
 C135 C134 C139 C141 54.1(2) . . . . ?
 C135 C136 C137 C138 0.9(3) . . . . ?
 C136 C137 C138 C133 0.1(3) . . . . ?
 C136 C137 C138 C142 -179.34(19) . . . . ?
 C137 C138 C142 C143 61.1(3) . . . . ?
 C137 C138 C142 C144 -62.2(2) . . . . ?
 C138 C133 C134 C135 1.3(3) . . . . ?
 C138 C133 C134 C139 -177.37(18) . . . . ?
 C139 C134 C135 C136 178.51(19) . . . . ?
 C145 C146 C147 C148 0.4(3) . . . . ?
 C146 C145 C150 C149 1.4(3) . . . . ?
 C146 C147 C148 C149 0.8(3) . . . . ?
 C147 C148 C149 C150 -0.8(3) . . . . ?
 C148 C149 C150 C145 -0.3(3) . . . . ?
 C150 C145 C146 C147 -1.4(3) . . . . ?
 C151 N11 C155 C154 -56.8(2) . . . . ?
 C151 N11 C155 C158 67.7(2) . . . . ?
 C151 N11 C155 C159 -172.04(16) . . . . ?
 C151 C152 C153 C154 55.6(2) . . . . ?
 C152 C153 C154 C155 -55.5(3) . . . . ?
 C153 C154 C155 N11 54.3(2) . . . . ?
 C153 C154 C155 C158 -73.0(2) . . . . ?
 C153 C154 C155 C159 169.23(19) . . . . ?
 C155 N11 C151 C152 57.2(2) . . . . ?
 C155 N11 C151 C156 -66.7(2) . . . . ?
 C155 N11 C151 C157 172.98(16) . . . . ?
 C156 C151 C152 C153 72.1(2) . . . . ?
 C157 C151 C152 C153 -169.13(18) . . . . ?
 C160 N12 C164 C163 -57.4(2) . . . . ?
 C160 N12 C164 C167 67.4(2) . . . . ?
 C160 N12 C164 C168 -172.77(15) . . . . ?
 C160 C161 C162 C163 56.6(2) . . . . ?
 C161 C162 C163 C164 -56.1(2) . . . . ?
 C162 C163 C164 N12 54.7(2) . . . . ?
 C162 C163 C164 C167 -72.5(2) . . . . ?
 C162 C163 C164 C168 169.11(17) . . . . ?
 C164 N12 C160 C161 58.1(2) . . . . ?
 C164 N12 C160 C165 -65.8(2) . . . . ?
 C164 N12 C160 C166 174.21(15) . . . . ?
 C165 C160 C161 C162 71.1(2) . . . . ?
 C166 C160 C161 C162 -170.10(17) . . . . ?

_smtbx_masks_special_details
;
A solvent mask was calculated and 444 electrons were 
found in a volume of 2552\%A^3^ in 5 voids per unit cell. 
This is consistent with the presence of 
2.5[C6H6] per Asymmetric Unit 
which account for 420 electrons 
per unit cell.
;
loop_
  _smtbx_masks_void_nr
  _smtbx_masks_void_average_x
  _smtbx_masks_void_average_y
  _smtbx_masks_void_average_z
  _smtbx_masks_void_volume
  _smtbx_masks_void_count_electrons
  _smtbx_masks_void_content
 1 -0.868 0.250 0.572 1106.1 222.3 '5 benzene'
 2 -0.302 0.750 -0.595 1106.1 222.6 '5 benzene'
 3 0.101 0.938 0.446 13.3 0.0 ?
 4 0.144 0.063 0.905 17.2 0.0 ?
 5 0.168 0.450 0.984 20.6 0.0 ?
 6 0.243 0.425 0.506 33.8 0.0 ?
 7 0.257 0.925 0.994 33.8 0.0 ?
 8 0.332 0.950 0.516 20.6 0.0 ?
 9 0.356 0.563 0.595 17.2 0.0 ?
 10 0.399 0.438 0.054 13.3 0.0 ?
 11 0.601 0.562 0.946 13.3 0.0 ?
 12 0.644 0.437 0.405 17.2 0.0 ?
 13 0.668 0.050 0.484 20.6 0.0 ?
 14 0.743 0.075 0.006 33.8 0.0 ?
 15 0.757 0.575 0.494 33.8 0.0 ?
 16 0.832 0.550 0.016 20.6 0.0 ?
 17 0.856 0.937 0.095 17.2 0.0 ?
 18 0.899 0.062 0.554 13.3 0.0 ?

_smtbx_masks_void_probe_radius     1.2
_smtbx_masks_void_truncation_radius  1.2
_shelx_res_file
;
TITL ebeler129_cu_a.res in P2(1)/n
    ebeler129_cu.res
    created by SHELXL-2018/3 at 13:21:58 on 28-Apr-2025
REM Old TITL ebeler129_Cu in P2(1)/n
REM SHELXT solution in P2(1)/n: R1 0.088, Rweak 0.004, Alpha 0.053
REM <I/s> 0.559 for 325 systematic absences, Orientation as input
REM Formula found by SHELXT: C180 N11 O7 Ge5
CELL 1.54184 18.417341 45.943312 20.507728 90 98.033 90
ZERR 4 0.000168 0.000349 0.000151 0 0.0008 0
LATT 1
SYMM 0.5-X,0.5+Y,0.5-Z
SFAC C H Ge N O
UNIT 732 972 32 48 16
RIGU 0.001 0.001 C25 C26A > C27B
SIMU 0.001 0.002 2 C25 C26A > C27B

L.S. 11
PLAN  11
SIZE 0.026 0.088 0.12
TEMP -173
CONF
BIND Ge4 Ge3
BIND Ge8 Ge7
BOND $H
more -1
list
ABIN
fmap 2 53
acta
OMIT -15 26 18
OMIT -14 18 21
OMIT -14 23 20
OMIT -14 26 19
OMIT -14 29 18
OMIT -14 32 17
OMIT -13 29 19
OMIT -13 34 17
OMIT -12 19 22
OMIT -12 24 21
OMIT -12 34 18
OMIT 21 0 5
REM <olex2.extras>
REM <HklSrc "%.\\ebeler129_Cu.hkl">
REM </olex2.extras>

WGHT    0.027600   12.905300
FVAR       0.74264   0.75365
GE1   3    0.485552    0.377267    0.805286    11.00000    0.01199    0.01657 =
         0.01315   -0.00102    0.00164    0.00095
GE2   3    0.427908    0.385162    0.644626    11.00000    0.01396    0.01936 =
         0.01424    0.00118    0.00168    0.00284
GE3   3    0.362685    0.364405    0.735953    11.00000    0.01243    0.01606 =
         0.01423   -0.00112    0.00205    0.00066
GE4   3    0.468625    0.422268    0.733793    11.00000    0.01419    0.01560 =
         0.02030   -0.00020    0.00239    0.00045
O1    5    0.546614    0.369056    0.883100    11.00000    0.01673    0.02400 =
         0.01240   -0.00328    0.00182    0.00334
O2    5    0.280455    0.341180    0.739561    11.00000    0.01764    0.01827 =
         0.02027   -0.00373    0.00419   -0.00118
N1    4    0.610375    0.341603    0.746044    11.00000    0.01182    0.01691 =
         0.01347    0.00034    0.00161    0.00046
N2    4    0.572741    0.350280    0.642756    11.00000    0.01358    0.01947 =
         0.01358    0.00108    0.00152    0.00203
N3    4    0.249856    0.414313    0.765067    11.00000    0.01220    0.02235 =
         0.01736   -0.00351    0.00099    0.00400
N4    4    0.322570    0.451401    0.762156    11.00000    0.01794    0.01788 =
         0.02097   -0.00358    0.00231    0.00410
N5    4    0.520948    0.383963    0.938421    11.00000    0.01755    0.02406 =
         0.01274   -0.00468    0.00284    0.00144
N6    4    0.287588    0.313599    0.705923    11.00000    0.01911    0.01718 =
         0.02499   -0.00207    0.00292    0.00103
C1    1    0.626697    0.337193    0.683957    11.00000    0.01300    0.01753 =
         0.01509    0.00082    0.00060    0.00032
C2    1    0.546062    0.357871    0.743477    11.00000    0.01004    0.01478 =
         0.01620   -0.00071    0.00099    0.00091
C3    1    0.521510    0.362962    0.678199    11.00000    0.01011    0.01802 =
         0.01590   -0.00159    0.00203    0.00108
C4    1    0.659003    0.333527    0.804868    11.00000    0.01135    0.01941 =
         0.01316   -0.00106    0.00157    0.00407
C5    1    0.637762    0.310768    0.844342    11.00000    0.01667    0.01895 =
         0.01731    0.00005    0.00364    0.00290
C6    1    0.687892    0.302792    0.898710    11.00000    0.02540    0.02546 =
         0.01936    0.00497    0.00466    0.00538
AFIX  43
H6    2    0.676126    0.287304    0.926085    11.00000   -1.20000
AFIX   0
C7    1    0.754686    0.317007    0.913717    11.00000    0.01891    0.03788 =
         0.02082    0.00329   -0.00153    0.00554
AFIX  43
H7    2    0.788152    0.311079    0.950839    11.00000   -1.20000
AFIX   0
C8    1    0.772649    0.339747    0.874847    11.00000    0.01578    0.03702 =
         0.02123   -0.00134   -0.00100   -0.00080
AFIX  43
H8    2    0.818140    0.349520    0.886037    11.00000   -1.20000
AFIX   0
C9    1    0.724985    0.348585    0.819377    11.00000    0.01311    0.02458 =
         0.01795   -0.00162    0.00273   -0.00003
C10   1    0.563056    0.295817    0.829235    11.00000    0.01737    0.01822 =
         0.02184    0.00269    0.00409   -0.00024
AFIX  13
H10   2    0.524972    0.311478    0.824388    11.00000   -1.20000
AFIX   0
C11   1    0.553564    0.278388    0.764636    11.00000    0.02752    0.02202 =
         0.02586   -0.00131    0.00603   -0.00546
AFIX 137
H11A  2    0.559919    0.291372    0.727942    11.00000   -1.50000
H11B  2    0.504370    0.269820    0.757279    11.00000   -1.50000
H11C  2    0.590352    0.262859    0.767494    11.00000   -1.50000
AFIX   0
C12   1    0.545874    0.275553    0.884664    11.00000    0.02843    0.02420 =
         0.02616    0.00470    0.00830   -0.00253
AFIX 137
H12A  2    0.580207    0.259143    0.888811    11.00000   -1.50000
H12B  2    0.495608    0.268232    0.874286    11.00000   -1.50000
H12C  2    0.550846    0.286354    0.926257    11.00000   -1.50000
AFIX   0
C13   1    0.746229    0.374180    0.778810    11.00000    0.01488    0.02700 =
         0.02281    0.00170    0.00098   -0.00560
AFIX  13
H13   2    0.708111    0.376170    0.739257    11.00000   -1.20000
AFIX   0
C14   1    0.820524    0.369299    0.754742    11.00000    0.02714    0.03913 =
         0.03192   -0.00285    0.01241   -0.00841
AFIX 137
H14A  2    0.859371    0.368823    0.792619    11.00000   -1.50000
H14B  2    0.829983    0.385202    0.725211    11.00000   -1.50000
H14C  2    0.819663    0.350757    0.731026    11.00000   -1.50000
AFIX   0
C15   1    0.747488    0.402474    0.818333    11.00000    0.03637    0.02774 =
         0.04194   -0.00207    0.01481   -0.00520
AFIX 137
H15A  2    0.699299    0.405666    0.832187    11.00000   -1.50000
H15B  2    0.759197    0.418792    0.790839    11.00000   -1.50000
H15C  2    0.784777    0.401084    0.857282    11.00000   -1.50000
AFIX   0
C16   1    0.565473    0.352096    0.571659    11.00000    0.01417    0.02698 =
         0.01311    0.00118    0.00265    0.00466
C17   1    0.580494    0.378885    0.543375    11.00000    0.01478    0.02804 =
         0.02034    0.00449    0.00481    0.00472
C18   1    0.568866    0.380384    0.474645    11.00000    0.02480    0.03347 =
         0.02246    0.00977    0.00809    0.00737
AFIX  43
H18   2    0.578489    0.398100    0.453552    11.00000   -1.20000
AFIX   0
C19   1    0.543644    0.356619    0.436686    11.00000    0.02652    0.04250 =
         0.01439    0.00349    0.00399    0.01052
AFIX  43
H19   2    0.535866    0.358238    0.390049    11.00000   -1.20000
AFIX   0
C20   1    0.529689    0.330559    0.466082    11.00000    0.01820    0.03600 =
         0.01736   -0.00342    0.00070    0.00441
AFIX  43
H20   2    0.512796    0.314380    0.439336    11.00000   -1.20000
AFIX   0
C21   1    0.540036    0.327618    0.534595    11.00000    0.01331    0.02836 =
         0.01793    0.00014    0.00283    0.00435
C22   1    0.608523    0.405287    0.584106    11.00000    0.02926    0.02602 =
         0.02483    0.00531    0.00684   -0.00135
AFIX  13
H22   2    0.597996    0.401937    0.630048    11.00000   -1.20000
AFIX   0
C23   1    0.691195    0.408962    0.587430    11.00000    0.02945    0.03157 =
         0.09280   -0.00069    0.00286   -0.00281
AFIX 137
H23A  2    0.716107    0.392031    0.609375    11.00000   -1.50000
H23B  2    0.706795    0.426618    0.612335    11.00000   -1.50000
H23C  2    0.703846    0.410600    0.542720    11.00000   -1.50000
AFIX   0
C24   1    0.569489    0.433206    0.559372    11.00000    0.04566    0.02939 =
         0.04842   -0.00251    0.00383    0.01030
AFIX 137
H24A  2    0.584125    0.438587    0.516838    11.00000   -1.50000
H24B  2    0.582880    0.448866    0.591234    11.00000   -1.50000
H24C  2    0.516334    0.430136    0.554123    11.00000   -1.50000
AFIX   0
C25   1    0.522008    0.299133    0.566604    11.00000    0.02686    0.02714 =
         0.02845    0.00047    0.00465   -0.00117
PART 1
AFIX  13
H25   2    0.532267    0.301706    0.615445    21.00000   -1.20000
AFIX  13
PART 2
H25A  2    0.559418    0.295188    0.605838   -21.00000   -1.20000
AFIX   0
PART 0
C28   1    0.688755    0.320556    0.665212    11.00000    0.01183    0.02157 =
         0.01623   -0.00165    0.00193    0.00063
C29   1    0.721525    0.328670    0.610238    11.00000    0.01839    0.02324 =
         0.01982    0.00282    0.00295    0.00282
AFIX  43
H29   2    0.704476    0.345464    0.585727    11.00000   -1.20000
AFIX   0
C30   1    0.778646    0.312446    0.591161    11.00000    0.02213    0.03348 =
         0.02343    0.00274    0.00969    0.00429
AFIX  43
H30   2    0.800283    0.318194    0.553753    11.00000   -1.20000
AFIX   0
C31   1    0.804123    0.287984    0.626367    11.00000    0.02631    0.03205 =
         0.03265    0.00294    0.01395    0.01217
AFIX  43
H31   2    0.842966    0.276852    0.613051    11.00000   -1.20000
AFIX   0
C32   1    0.772721    0.279741    0.681281    11.00000    0.02904    0.02470 =
         0.02955    0.00474    0.00914    0.00955
AFIX  43
H32   2    0.790429    0.263023    0.705756    11.00000   -1.20000
AFIX   0
C33   1    0.715545    0.295832    0.700575    11.00000    0.01972    0.02220 =
         0.02156    0.00111    0.00681    0.00228
AFIX  43
H33   2    0.694381    0.289998    0.738179    11.00000   -1.20000
AFIX   0
C34   1    0.253499    0.443667    0.770492    11.00000    0.01823    0.02280 =
         0.01753   -0.00397    0.00052    0.00452
C35   1    0.317689    0.403102    0.752826    11.00000    0.01384    0.02159 =
         0.01455   -0.00185    0.00052    0.00447
C36   1    0.363592    0.426545    0.751310    11.00000    0.01714    0.01846 =
         0.01721   -0.00247    0.00138    0.00504
C37   1    0.182862    0.397874    0.765493    11.00000    0.01486    0.02485 =
         0.02002   -0.00596    0.00398    0.00324
C38   1    0.177369    0.379243    0.819312    11.00000    0.01862    0.02931 =
         0.01899   -0.00490    0.00636    0.00355
C39   1    0.110961    0.364930    0.819484    11.00000    0.01995    0.04380 =
         0.02198   -0.00173    0.00813   -0.00124
AFIX  43
H39   2    0.105234    0.352004    0.854561    11.00000   -1.20000
AFIX   0
C40   1    0.052857    0.369086    0.769612    11.00000    0.01572    0.04868 =
         0.03259   -0.00525    0.00704   -0.00433
AFIX  43
H40   2    0.007491    0.359525    0.771641    11.00000   -1.20000
AFIX   0
C41   1    0.060513    0.387024    0.717047    11.00000    0.01685    0.04224 =
         0.02656   -0.00677   -0.00028    0.00244
AFIX  43
H41   2    0.020527    0.389317    0.682786    11.00000   -1.20000
AFIX   0
C42   1    0.126149    0.401913    0.713270    11.00000    0.01663    0.02851 =
         0.02237   -0.00657    0.00224    0.00653
C43   1    0.240932    0.374756    0.874862    11.00000    0.01872    0.03363 =
         0.01915   -0.00109    0.00532    0.00227
AFIX  13
H43   2    0.285369    0.370110    0.853832    11.00000   -1.20000
AFIX   0
C44   1    0.229291    0.349361    0.920652    11.00000    0.02526    0.04785 =
         0.02378    0.00509    0.00658    0.00116
AFIX 137
H44A  2    0.188125    0.353781    0.944563    11.00000   -1.50000
H44B  2    0.273824    0.346421    0.952163    11.00000   -1.50000
H44C  2    0.218474    0.331630    0.894533    11.00000   -1.50000
AFIX   0
C45   1    0.258877    0.401969    0.917399    11.00000    0.03476    0.04281 =
         0.02106   -0.00467   -0.00417    0.00735
AFIX 137
H45A  2    0.272852    0.417882    0.889855    11.00000   -1.50000
H45B  2    0.299578    0.397703    0.952210    11.00000   -1.50000
H45C  2    0.215667    0.407710    0.937308    11.00000   -1.50000
AFIX   0
C46   1    0.131680    0.421115    0.653528    11.00000    0.02170    0.03151 =
         0.02278   -0.00093   -0.00190    0.00449
AFIX  13
H46   2    0.180130    0.431300    0.660491    11.00000   -1.20000
AFIX   0
C47   1    0.127171    0.403193    0.590197    11.00000    0.04067    0.04438 =
         0.02502   -0.00197    0.00338    0.01025
AFIX 137
H47A  2    0.167748    0.389219    0.594074    11.00000   -1.50000
H47B  2    0.130447    0.416200    0.552846    11.00000   -1.50000
H47C  2    0.080429    0.392683    0.583113    11.00000   -1.50000
AFIX   0
C48   1    0.070741    0.444285    0.645225    11.00000    0.03031    0.03669 =
         0.03564   -0.00292   -0.00724    0.01050
AFIX 137
H48A  2    0.023332    0.434874    0.631418    11.00000   -1.50000
H48B  2    0.080515    0.458419    0.611733    11.00000   -1.50000
H48C  2    0.069569    0.454316    0.687238    11.00000   -1.50000
AFIX   0
C49   1    0.350512    0.480938    0.761661    11.00000    0.01544    0.01923 =
         0.02514   -0.00363    0.00061    0.00447
C50   1    0.364069    0.492465    0.700955    11.00000    0.01944    0.02054 =
         0.02637   -0.00241    0.00081    0.00635
C51   1    0.389265    0.521030    0.700903    11.00000    0.02844    0.02115 =
         0.03437    0.00106    0.00414    0.00455
AFIX  43
H51   2    0.398629    0.529521    0.660669    11.00000   -1.20000
AFIX   0
C52   1    0.401007    0.537375    0.758280    11.00000    0.02533    0.01851 =
         0.04492   -0.00641    0.00234    0.00194
AFIX  43
H52   2    0.418361    0.556813    0.757090    11.00000   -1.20000
AFIX   0
C53   1    0.387507    0.525419    0.816915    11.00000    0.02210    0.02564 =
         0.03510   -0.01372    0.00151    0.00428
AFIX  43
H53   2    0.395481    0.536850    0.855861    11.00000   -1.20000
AFIX   0
C54   1    0.362399    0.496923    0.820484    11.00000    0.01847    0.02446 =
         0.02872   -0.00718    0.00182    0.00638
C55   1    0.350878    0.475431    0.636568    11.00000    0.03315    0.02073 =
         0.02200   -0.00005   -0.00048    0.00333
AFIX  13
H55   2    0.351611    0.454273    0.648093    11.00000   -1.20000
AFIX   0
C56   1    0.275938    0.482073    0.597961    11.00000    0.04453    0.04818 =
         0.02565   -0.00588   -0.00517    0.00819
AFIX 137
H56A  2    0.237657    0.477451    0.625056    11.00000   -1.50000
H56B  2    0.268708    0.470281    0.557755    11.00000   -1.50000
H56C  2    0.273227    0.502761    0.586230    11.00000   -1.50000
AFIX   0
C57   1    0.411475    0.480594    0.594155    11.00000    0.04913    0.04770 =
         0.03610   -0.01275    0.01678   -0.00198
AFIX 137
H57A  2    0.407490    0.500423    0.576408    11.00000   -1.50000
H57B  2    0.406456    0.466588    0.557759    11.00000   -1.50000
H57C  2    0.459387    0.478084    0.621066    11.00000   -1.50000
AFIX   0
C58   1    0.349927    0.484775    0.887041    11.00000    0.03726    0.03364 =
         0.02674   -0.00939    0.00804    0.00134
AFIX  13
H58   2    0.333820    0.464049    0.880939    11.00000   -1.20000
AFIX   0
C59   1    0.290306    0.501727    0.916052    11.00000    0.03705    0.06219 =
         0.03770   -0.02206    0.01305   -0.00195
AFIX 137
H59A  2    0.306548    0.521838    0.924808    11.00000   -1.50000
H59B  2    0.281224    0.492523    0.957258    11.00000   -1.50000
H59C  2    0.245022    0.501661    0.884640    11.00000   -1.50000
AFIX   0
C60   1    0.421316    0.485585    0.935731    11.00000    0.04892    0.05256 =
         0.02890   -0.00508    0.00265    0.01445
AFIX 137
H60A  2    0.460122    0.475471    0.916532    11.00000   -1.50000
H60B  2    0.413546    0.475941    0.976816    11.00000   -1.50000
H60C  2    0.435817    0.505861    0.944905    11.00000   -1.50000
AFIX   0
C61   1    0.193765    0.463233    0.783257    11.00000    0.01734    0.02556 =
         0.02407   -0.00750   -0.00090    0.00631
C62   1    0.145549    0.454853    0.826721    11.00000    0.02071    0.02998 =
         0.02434   -0.00650    0.00077    0.00711
AFIX  43
H62   2    0.151763    0.436580    0.848467    11.00000   -1.20000
AFIX   0
C63   1    0.088506    0.473122    0.838319    11.00000    0.02346    0.03496 =
         0.03096   -0.00877    0.00478    0.00716
AFIX  43
H63   2    0.056118    0.467306    0.868116    11.00000   -1.20000
AFIX   0
C64   1    0.078710    0.499668    0.806743    11.00000    0.02257    0.03259 =
         0.03726   -0.00932    0.00172    0.01262
AFIX  43
H64   2    0.039247    0.511968    0.814248    11.00000   -1.20000
AFIX   0
C65   1    0.126722    0.508294    0.764034    11.00000    0.02682    0.02592 =
         0.03749   -0.00392    0.00009    0.01079
AFIX  43
H65   2    0.120221    0.526626    0.742581    11.00000   -1.20000
AFIX   0
C66   1    0.184190    0.490380    0.752358    11.00000    0.02351    0.02575 =
         0.02972   -0.00609    0.00221    0.00579
AFIX  43
H66   2    0.217078    0.496562    0.723337    11.00000   -1.20000
AFIX   0
C67   1    0.502702    0.361005    0.984500    11.00000    0.02016    0.03167 =
         0.01550    0.00063    0.00207   -0.00055
C68   1    0.478455    0.376598    1.044127    11.00000    0.02296    0.05098 =
         0.01809    0.00049    0.00725    0.00515
AFIX  23
H68A  2    0.431953    0.387050    1.029803    11.00000   -1.20000
H68B  2    0.468925    0.361888    1.077175    11.00000   -1.20000
AFIX   0
C69   1    0.535281    0.398208    1.076245    11.00000    0.03637    0.04523 =
         0.01725   -0.00727    0.00360    0.00642
AFIX  23
H69A  2    0.516025    0.408516    1.112610    11.00000   -1.20000
H69B  2    0.580537    0.387771    1.094734    11.00000   -1.20000
AFIX   0
C70   1    0.552254    0.419888    1.024807    11.00000    0.04395    0.03197 =
         0.02256   -0.01030    0.00101    0.00189
AFIX  23
H70A  2    0.590917    0.433333    1.045186    11.00000   -1.20000
H70B  2    0.507768    0.431590    1.010376    11.00000   -1.20000
AFIX   0
C71   1    0.577858    0.405710    0.964040    11.00000    0.02506    0.02754 =
         0.01722   -0.00326    0.00064   -0.00165
C72   1    0.436874    0.344354    0.948791    11.00000    0.02375    0.04236 =
         0.02443    0.00590    0.00107   -0.01003
AFIX 137
H72A  2    0.416621    0.331624    0.980100    11.00000   -1.50000
H72B  2    0.452617    0.332567    0.913480    11.00000   -1.50000
H72C  2    0.399240    0.358211    0.929930    11.00000   -1.50000
AFIX   0
C73   1    0.563868    0.338960    1.006541    11.00000    0.03059    0.03098 =
         0.01862    0.00228    0.00002    0.00162
AFIX 137
H73A  2    0.599448    0.347641    1.041078    11.00000   -1.50000
H73B  2    0.588556    0.333682    0.968874    11.00000   -1.50000
H73C  2    0.542645    0.321484    1.023741    11.00000   -1.50000
AFIX   0
C74   1    0.656533    0.393902    0.979491    11.00000    0.02055    0.04534 =
         0.02419    0.00170   -0.00450   -0.00591
AFIX 137
H74A  2    0.691373    0.410114    0.981717    11.00000   -1.50000
H74B  2    0.666069    0.380369    0.944735    11.00000   -1.50000
H74C  2    0.662283    0.383699    1.021865    11.00000   -1.50000
AFIX   0
C75   1    0.577046    0.429226    0.911052    11.00000    0.03587    0.02650 =
         0.02393   -0.00282   -0.00038   -0.00574
AFIX 137
H75A  2    0.526487    0.435592    0.897044    11.00000   -1.50000
H75B  2    0.597491    0.421285    0.873164    11.00000   -1.50000
H75C  2    0.606641    0.445853    0.929029    11.00000   -1.50000
AFIX   0
C76   1    0.229655    0.313071    0.647524    11.00000    0.02222    0.02698 =
         0.02475   -0.00669    0.00493   -0.00345
C77   1    0.234646    0.283619    0.612795    11.00000    0.03140    0.03768 =
         0.04424   -0.02063    0.01145   -0.00871
AFIX  23
H77A  2    0.193680    0.282039    0.576176    11.00000   -1.20000
H77B  2    0.281098    0.282804    0.593710    11.00000   -1.20000
AFIX   0
C78   1    0.231645    0.258114    0.658931    11.00000    0.03906    0.02457 =
         0.07422   -0.01886    0.01872   -0.00621
AFIX  23
H78A  2    0.238435    0.239711    0.635406    11.00000   -1.20000
H78B  2    0.183172    0.257473    0.674535    11.00000   -1.20000
AFIX   0
C79   1    0.291490    0.261303    0.717044    11.00000    0.03786    0.02099 =
         0.07405    0.00793    0.01964    0.00444
AFIX  23
H79A  2    0.339776    0.260457    0.701125    11.00000   -1.20000
H79B  2    0.288709    0.244729    0.747448    11.00000   -1.20000
AFIX   0
C80   1    0.286051    0.289971    0.755110    11.00000    0.02376    0.02385 =
         0.04280    0.01064    0.00537   -0.00068
C81   1    0.250446    0.336596    0.600736    11.00000    0.02630    0.04323 =
         0.02060   -0.00003    0.00085   -0.00418
AFIX 137
H81A  2    0.300593    0.333220    0.591609    11.00000   -1.50000
H81B  2    0.247530    0.355764    0.621173    11.00000   -1.50000
H81C  2    0.216541    0.335880    0.559441    11.00000   -1.50000
AFIX   0
C82   1    0.151316    0.319192    0.661572    11.00000    0.02002    0.03537 =
         0.02804   -0.00390    0.00014   -0.00233
AFIX 137
H82A  2    0.120707    0.325071    0.620727    11.00000   -1.50000
H82B  2    0.152319    0.334863    0.694107    11.00000   -1.50000
H82C  2    0.130946    0.301549    0.678842    11.00000   -1.50000
AFIX   0
C83   1    0.218310    0.289789    0.792004    11.00000    0.02904    0.03520 =
         0.03656    0.01137    0.00620   -0.00473
AFIX 137
H83A  2    0.178041    0.279327    0.765691    11.00000   -1.50000
H83B  2    0.203137    0.309857    0.799066    11.00000   -1.50000
H83C  2    0.230834    0.280069    0.834628    11.00000   -1.50000
AFIX   0
C84   1    0.353974    0.293734    0.805300    11.00000    0.03091    0.04401 =
         0.04888    0.02494   -0.00139   -0.00019
AFIX 137
H84A  2    0.361320    0.276279    0.832902    11.00000   -1.50000
H84B  2    0.347825    0.310688    0.833007    11.00000   -1.50000
H84C  2    0.396722    0.296669    0.782465    11.00000   -1.50000
AFIX   0
PART 1
C26A  1    0.571038    0.274538    0.547451    21.00000    0.03319    0.02984 =
         0.03749    0.00179    0.00520    0.00307
AFIX 137
H26A  2    0.562145    0.271680    0.499644    21.00000   -1.50000
H26B  2    0.559734    0.256525    0.569571    21.00000   -1.50000
H26C  2    0.622606    0.279671    0.560882    21.00000   -1.50000
AFIX   0
C27A  1    0.441858    0.291780    0.548957    21.00000    0.02883    0.03246 =
         0.03811    0.00205    0.00284   -0.00313
AFIX 137
H27A  2    0.412005    0.307780    0.562359    21.00000   -1.50000
H27B  2    0.430884    0.273908    0.571773    21.00000   -1.50000
H27C  2    0.430606    0.288875    0.501273    21.00000   -1.50000
AFIX   0
PART 2
C26B  1    0.516755    0.272386    0.518948   -21.00000    0.03279    0.03021 =
         0.03555   -0.00019    0.00411   -0.00095
AFIX 137
H26D  2    0.474913    0.274933    0.484259   -21.00000   -1.50000
H26E  2    0.510093    0.254573    0.543722   -21.00000   -1.50000
H26F  2    0.561970    0.270899    0.499012   -21.00000   -1.50000
AFIX   0
C27B  1    0.443502    0.300824    0.588559   -21.00000    0.02696    0.02993 =
         0.03350    0.00215    0.00417   -0.00249
AFIX 137
H27D  2    0.442447    0.316577    0.620631   -21.00000   -1.50000
H27E  2    0.432295    0.282308    0.608683   -21.00000   -1.50000
H27F  2    0.406922    0.304638    0.550020   -21.00000   -1.50000
AFIX   0

PART 0
GE5   3    0.021127    0.389874    0.213428    11.00000    0.01246    0.01462 =
         0.01167    0.00012    0.00161    0.00035

GE6   3    0.070353    0.405308    0.372340    11.00000    0.01515    0.01984 =
         0.01296   -0.00177    0.00175   -0.00257
GE7   3    0.141699    0.380856    0.289087    11.00000    0.01247    0.01438 =
         0.01401    0.00133    0.00160    0.00029
GE8   3    0.031766    0.438058    0.274293    11.00000    0.01399    0.01478 =
         0.01770   -0.00090    0.00270    0.00123
O3    5   -0.036551    0.377438    0.136541    11.00000    0.01851    0.02139 =
         0.01173    0.00133    0.00313   -0.00312
O4    5    0.226032    0.358277    0.293435    11.00000    0.01766    0.01629 =
         0.02241    0.00640    0.00383    0.00178
N7    4   -0.104348    0.356229    0.275205    11.00000    0.01151    0.01468 =
         0.01352   -0.00058    0.00154    0.00085
N8    4   -0.072187    0.368584    0.377348    11.00000    0.01464    0.01826 =
         0.01362   -0.00096    0.00299   -0.00203
N9    4    0.253965    0.429807    0.254094    11.00000    0.01404    0.01640 =
         0.01584    0.00134    0.00195   -0.00092
N10   4    0.179331    0.466682    0.248307    11.00000    0.01538    0.01499 =
         0.01616    0.00114    0.00220   -0.00102
N11   4   -0.008616    0.389266    0.078892    11.00000    0.01707    0.02194 =
         0.01211    0.00265    0.00245    0.00050
N12   4    0.217404    0.331899    0.331156    11.00000    0.01880    0.01481 =
         0.01912    0.00509    0.00222   -0.00023
C85   1   -0.123726    0.353891    0.336534    11.00000    0.01596    0.01575 =
         0.01514    0.00091    0.00255    0.00205
C86   1   -0.040797    0.372960    0.277192    11.00000    0.01128    0.01346 =
         0.01476    0.00036    0.00051    0.00040
C87   1   -0.019927    0.380655    0.342001    11.00000    0.01261    0.01775 =
         0.01485    0.00076    0.00228   -0.00059
C88   1   -0.148868    0.345634    0.216659    11.00000    0.01399    0.01670 =
         0.01526   -0.00085    0.00169   -0.00187
C89   1   -0.215699    0.359707    0.196287    11.00000    0.01453    0.01949 =
         0.01900    0.00010    0.00276    0.00012
C90   1   -0.259814    0.348166    0.141731    11.00000    0.01406    0.02675 =
         0.02199   -0.00063   -0.00393    0.00173
AFIX  43
H90   2   -0.305616    0.357075    0.126570    11.00000   -1.20000
AFIX   0

C91   1   -0.238182    0.323956    0.109175    11.00000    0.02124    0.02887 =
         0.01935   -0.00451   -0.00083   -0.00407
AFIX  43
H91   2   -0.269410    0.316246    0.072447    11.00000   -1.20000
AFIX   0

C92   1   -0.170979    0.310921    0.130068    11.00000    0.02395    0.01995 =
         0.02057   -0.00558    0.00520   -0.00248
AFIX  43
H92   2   -0.156624    0.294435    0.106991    11.00000   -1.20000
AFIX   0

C93   1   -0.124180    0.321435    0.183997    11.00000    0.01719    0.01612 =
         0.01700   -0.00020    0.00380   -0.00102
C94   1   -0.241003    0.386587    0.230379    11.00000    0.01571    0.02327 =
         0.02144   -0.00246   -0.00050    0.00431
AFIX  13
H94   2   -0.204899    0.390377    0.270615    11.00000   -1.20000
AFIX   0

C95   1   -0.316591    0.382008    0.252188    11.00000    0.01969    0.03117 =
         0.02623   -0.00091    0.00481    0.00657
AFIX 137
H95A  2   -0.353807    0.380277    0.213264    11.00000   -1.50000
H95B  2   -0.328262    0.398651    0.278752    11.00000   -1.50000
H95C  2   -0.315962    0.364172    0.278471    11.00000   -1.50000
AFIX   0

C96   1   -0.242159    0.413282    0.185389    11.00000    0.03226    0.02245 =
         0.03837    0.00138    0.00983    0.00579
AFIX 137
H96A  2   -0.193038    0.416477    0.173544    11.00000   -1.50000
H96B  2   -0.257239    0.430441    0.208516    11.00000   -1.50000
H96C  2   -0.276937    0.409992    0.145349    11.00000   -1.50000
AFIX   0

C97   1   -0.049063    0.307838    0.206048    11.00000    0.01755    0.01639 =
         0.02197   -0.00202    0.00459    0.00174
AFIX  13
H97   2   -0.012097    0.323869    0.207997    11.00000   -1.20000
AFIX   0

C98   1   -0.041218    0.293871    0.275009    11.00000    0.02372    0.02256 =
         0.02462    0.00086    0.00376    0.00520
AFIX 137
H98A  2   -0.050549    0.308570    0.307459    11.00000   -1.50000
H98B  2    0.008579    0.286189    0.286403    11.00000   -1.50000
H98C  2   -0.076696    0.277974    0.275012    11.00000   -1.50000
AFIX   0

C99   1   -0.027758    0.285075    0.157512    11.00000    0.02441    0.01928 =
         0.02649   -0.00296    0.00653    0.00395
AFIX 137
H99A  2   -0.060872    0.268336    0.156564    11.00000   -1.50000
H99B  2    0.022777    0.278676    0.171514    11.00000   -1.50000
H99C  2   -0.031551    0.293652    0.113413    11.00000   -1.50000
AFIX   0

C100  1   -0.075049    0.373872    0.446660    11.00000    0.01445    0.03104 =
         0.01290   -0.00301    0.00286   -0.00625
C101  1   -0.101197    0.401011    0.463963    11.00000    0.01911    0.03380 =
         0.02052   -0.00773    0.00483   -0.00718
C102  1   -0.110356    0.404753    0.530214    11.00000    0.02069    0.04833 =
         0.02307   -0.01504    0.00704   -0.00935
AFIX  43
H102  2   -0.128173    0.422781    0.544219    11.00000   -1.20000
AFIX   0

C103  1   -0.093901    0.382685    0.575180    11.00000    0.02397    0.06698 =
         0.01457   -0.00822    0.00598   -0.01389
AFIX  43
H103  2   -0.101833    0.385482    0.619538    11.00000   -1.20000
AFIX   0

C104  1   -0.066036    0.356546    0.556729    11.00000    0.01901    0.05863 =
         0.01656    0.00714   -0.00106   -0.01227
AFIX  43
H104  2   -0.053513    0.341880    0.588998    11.00000   -1.20000
AFIX   0

C105  1   -0.055837    0.351191    0.491424    11.00000    0.01377    0.03927 =
         0.01868    0.00259    0.00226   -0.00792
C106  1   -0.122780    0.425308    0.414742    11.00000    0.03549    0.02573 =
         0.02816   -0.00905    0.01334    0.00016
AFIX  13
H106  2   -0.107194    0.419385    0.371869    11.00000   -1.20000
AFIX   0

C107  1   -0.205793    0.430128    0.402934    11.00000    0.04153    0.03331 =
         0.05069   -0.00048    0.00795    0.00509
AFIX 137
H10A  2   -0.230256    0.412109    0.386421    11.00000   -1.50000
H10B  2   -0.217516    0.445666    0.370428    11.00000   -1.50000
H10C  2   -0.222769    0.435697    0.444393    11.00000   -1.50000
AFIX   0

C108  1   -0.083426    0.453709    0.436252    11.00000    0.05286    0.03296 =
         0.05086   -0.01257    0.02438   -0.01017
AFIX 137
H10D  2   -0.102413    0.461380    0.475138    11.00000   -1.50000
H10E  2   -0.091918    0.467932    0.400383    11.00000   -1.50000
H10F  2   -0.030698    0.450036    0.447034    11.00000   -1.50000
AFIX   0

C109  1   -0.026399    0.322531    0.469056    11.00000    0.01712    0.03679 =
         0.02319    0.01139    0.00080   -0.00158
AFIX  13
H109  2   -0.056364    0.317244    0.426213    11.00000   -1.20000
AFIX   0

C110  1   -0.032279    0.297280    0.516966    11.00000    0.03431    0.04697 =
         0.04486    0.02113    0.01036   -0.00094
AFIX 137
H11D  2   -0.002074    0.301502    0.559132    11.00000   -1.50000
H11E  2   -0.015001    0.279312    0.498467    11.00000   -1.50000
H11F  2   -0.083517    0.294893    0.523910    11.00000   -1.50000
AFIX   0

C111  1    0.053404    0.325787    0.456437    11.00000    0.02251    0.04320 =
         0.03788    0.01522    0.00530    0.00155
AFIX 137
H11G  2    0.056434    0.341095    0.423647    11.00000   -1.50000
H11H  2    0.070416    0.307330    0.439999    11.00000   -1.50000
H11I  2    0.084317    0.331017    0.497609    11.00000   -1.50000
AFIX   0

C112  1   -0.187786    0.338163    0.354651    11.00000    0.01347    0.01836 =
         0.01883    0.00271    0.00270    0.00093
C113  1   -0.224993    0.348120    0.405860    11.00000    0.01520    0.02544 =
         0.01981   -0.00136    0.00233    0.00072
AFIX  43
H113  2   -0.207806    0.364936    0.430221    11.00000   -1.20000
AFIX   0

C114  1   -0.286244    0.333667    0.421006    11.00000    0.02002    0.03469 =
         0.02741   -0.00033    0.01065   -0.00075
AFIX  43
H114  2   -0.310351    0.340480    0.456105    11.00000   -1.20000
AFIX   0

C115  1   -0.312851    0.309371    0.385589    11.00000    0.02821    0.03582 =
         0.04796   -0.00489    0.02147   -0.01158
AFIX  43
H115  2   -0.355812    0.299855    0.395427    11.00000   -1.20000
AFIX   0

C116  1   -0.276319    0.299037    0.335660    11.00000    0.03084    0.02602 =
         0.04521   -0.00772    0.01699   -0.00969
AFIX  43
H116  2   -0.294069    0.282236    0.311520    11.00000   -1.20000
AFIX   0

C117  1   -0.214067    0.313028    0.320668    11.00000    0.02072    0.02155 =
         0.02733   -0.00174    0.01028   -0.00153
AFIX  43
H117  2   -0.188944    0.305473    0.286939    11.00000   -1.20000
AFIX   0

C118  1    0.248866    0.458895    0.243458    11.00000    0.01651    0.01713 =
         0.01676    0.00007    0.00180   -0.00071
C119  1    0.185953    0.418865    0.265882    11.00000    0.01390    0.01714 =
         0.01474    0.00077    0.00282   -0.00184
C120  1    0.138482    0.442121    0.261984    11.00000    0.01487    0.01494 =
         0.01454    0.00105    0.00238   -0.00229
C121  1    0.322205    0.413948    0.256827    11.00000    0.01409    0.01820 =
         0.01832    0.00384    0.00365   -0.00071
C122  1    0.378313    0.420053    0.308278    11.00000    0.01727    0.02107 =
         0.02092    0.00406    0.00199   -0.00269
C123  1    0.445381    0.406051    0.306837    11.00000    0.01559    0.03050 =
         0.02621    0.00590   -0.00268   -0.00183
AFIX  43
H123  2    0.484879    0.409776    0.340821    11.00000   -1.20000
AFIX   0

C124  1    0.455354    0.386962    0.257143    11.00000    0.01484    0.03302 =
         0.03356    0.00485    0.00562    0.00566
AFIX  43
H124  2    0.501684    0.377927    0.256725    11.00000   -1.20000
AFIX   0

C125  1    0.397893    0.380853    0.207558    11.00000    0.02187    0.02657 =
         0.02264    0.00093    0.00857    0.00347
AFIX  43
H125  2    0.405300    0.367310    0.174107    11.00000   -1.20000
AFIX   0

C126  1    0.329729    0.394145    0.205843    11.00000    0.01856    0.02087 =
         0.01776    0.00311    0.00527   -0.00100
C127  1    0.370218    0.440531    0.365311    11.00000    0.02047    0.02545 =
         0.02312   -0.00224   -0.00181   -0.00342
AFIX  13
H127  2    0.322105    0.450812    0.355178    11.00000   -1.20000
AFIX   0

C128  1    0.431138    0.463583    0.374527    11.00000    0.03123    0.02879 =
         0.03328    0.00023   -0.00540   -0.00953
AFIX 137
H12D  2    0.478046    0.454220    0.390593    11.00000   -1.50000
H12E  2    0.419861    0.478131    0.406590    11.00000   -1.50000
H12F  2    0.434395    0.473113    0.332282    11.00000   -1.50000
AFIX   0

C129  1    0.369835    0.423384    0.429343    11.00000    0.04056    0.03602 =
         0.02376   -0.00280    0.00378   -0.01007
AFIX 137
H12G  2    0.329260    0.409399    0.423849    11.00000   -1.50000
H12H  2    0.363631    0.436856    0.465201    11.00000   -1.50000
H12I  2    0.416370    0.412928    0.439933    11.00000   -1.50000
AFIX   0

C130  1    0.266805    0.387425    0.151167    11.00000    0.01862    0.02333 =
         0.01837   -0.00123    0.00333   -0.00080
AFIX  13
H130  2    0.222936    0.382687    0.172925    11.00000   -1.20000
AFIX   0

C131  1    0.245490    0.412965    0.104383    11.00000    0.03752    0.02791 =
         0.02114    0.00047   -0.00305   -0.00009
AFIX 137
H13A  2    0.230328    0.429523    0.129420    11.00000   -1.50000
H13B  2    0.204819    0.407135    0.070907    11.00000   -1.50000
H13C  2    0.287685    0.418577    0.082891    11.00000   -1.50000
AFIX   0

C132  1    0.281855    0.360960    0.109954    11.00000    0.02592    0.03093 =
         0.02196   -0.00527    0.00514    0.00031
AFIX 137
H13D  2    0.321961    0.365418    0.084789    11.00000   -1.50000
H13E  2    0.237602    0.356124    0.079548    11.00000   -1.50000
H13F  2    0.295653    0.344367    0.139092    11.00000   -1.50000
AFIX   0

C133  1    0.150391    0.496013    0.244724    11.00000    0.01431    0.01355 =
         0.02175    0.00033    0.00247   -0.00117
C134  1    0.136378    0.509028    0.303479    11.00000    0.01832    0.01877 =
         0.02216   -0.00051    0.00189   -0.00329
C135  1    0.107263    0.537115    0.299518    11.00000    0.02610    0.02035 =
         0.02672   -0.00374    0.00686   -0.00052
AFIX  43
H135  2    0.096983    0.546489    0.338493    11.00000   -1.20000
AFIX   0

C136  1    0.093113    0.551541    0.240059    11.00000    0.02184    0.01614 =
         0.03658    0.00135    0.00295    0.00116
AFIX  43
H136  2    0.072669    0.570556    0.238314    11.00000   -1.20000
AFIX   0

C137  1    0.108627    0.538373    0.183224    11.00000    0.02118    0.02174 =
         0.02402    0.00532   -0.00023   -0.00040
AFIX  43
H137  2    0.099331    0.548624    0.142684    11.00000   -1.20000
AFIX   0

C138  1    0.137702    0.510304    0.183944    11.00000    0.01949    0.01846 =
         0.02022    0.00193    0.00222   -0.00199
C139  1    0.152641    0.494449    0.370708    11.00000    0.04312    0.01866 =
         0.01896   -0.00170    0.00553   -0.00118
AFIX  13
H139  2    0.166533    0.473762    0.363661    11.00000   -1.20000
AFIX   0

C140  1    0.217225    0.509197    0.413253    11.00000    0.04461    0.04559 =
         0.02078    0.00252   -0.00027   -0.00274
AFIX 137
H14D  2    0.261318    0.507416    0.391764    11.00000   -1.50000
H14E  2    0.225696    0.499781    0.456528    11.00000   -1.50000
H14F  2    0.205992    0.529831    0.418693    11.00000   -1.50000
AFIX   0

C141  1    0.084995    0.494376    0.406449    11.00000    0.05560    0.03313 =
         0.02472   -0.00553    0.01503   -0.01380
AFIX 137
H14G  2    0.072686    0.514416    0.417074    11.00000   -1.50000
H14H  2    0.095430    0.483049    0.447173    11.00000   -1.50000
H14I  2    0.043576    0.485616    0.377974    11.00000   -1.50000
AFIX   0

C142  1    0.154513    0.497002    0.119560    11.00000    0.04021    0.02385 =
         0.01986    0.00404    0.00646    0.00635
AFIX  13
H142  2    0.175334    0.477123    0.129358    11.00000   -1.20000
AFIX   0

C143  1    0.211971    0.515219    0.090268    11.00000    0.03663    0.05191 =
         0.02432    0.00861    0.01111    0.00546
AFIX 137
H14J  2    0.191894    0.534575    0.078559    11.00000   -1.50000
H14K  2    0.224634    0.505565    0.050759    11.00000   -1.50000
H14L  2    0.256048    0.517141    0.122795    11.00000   -1.50000
AFIX   0

C144  1    0.084821    0.493874    0.069843    11.00000    0.05100    0.03320 =
         0.02378    0.00011   -0.00060   -0.01077
AFIX 137
H14M  2    0.048619    0.482351    0.089399    11.00000   -1.50000
H14N  2    0.096614    0.484065    0.030206    11.00000   -1.50000
H14O  2    0.064600    0.513204    0.058087    11.00000   -1.50000
AFIX   0

C145  1    0.308660    0.478111    0.228748    11.00000    0.01547    0.02002 =
         0.02052    0.00407    0.00007   -0.00168
C146  1    0.318073    0.505839    0.257088    11.00000    0.01996    0.02071 =
         0.02643    0.00123    0.00344   -0.00219
AFIX  43
H146  2    0.285025    0.512663    0.285321    11.00000   -1.20000
AFIX   0

C147  1    0.375880    0.523388    0.243855    11.00000    0.02723    0.02016 =
         0.03240    0.00208    0.00185   -0.00589
AFIX  43
H147  2    0.382373    0.542143    0.263301    11.00000   -1.20000
AFIX   0

C148  1    0.423900    0.513608    0.202484    11.00000    0.02085    0.02746 =
         0.03389    0.00657    0.00278   -0.00885
AFIX  43
H148  2    0.463623    0.525567    0.194042    11.00000   -1.20000
AFIX   0

C149  1    0.414271    0.486532    0.173444    11.00000    0.02094    0.02872 =
         0.02884    0.00366    0.00670   -0.00263
AFIX  43
H149  2    0.447051    0.480046    0.144617    11.00000   -1.20000
AFIX   0

C150  1    0.357112    0.468750    0.186057    11.00000    0.02274    0.02054 =
         0.02361    0.00243    0.00362   -0.00239
AFIX  43
H150  2    0.350722    0.450170    0.165737    11.00000   -1.20000
AFIX   0

C151  1    0.010452    0.364036    0.039123    11.00000    0.02170    0.02693 =
         0.01477   -0.00075    0.00408    0.00225
C152  1    0.037475    0.376436   -0.022824    11.00000    0.02621    0.04017 =
         0.01729   -0.00085    0.00742   -0.00011
AFIX  23
H15D  2    0.084250    0.386880   -0.009684    11.00000   -1.20000
H15E  2    0.047338    0.360120   -0.051876    11.00000   -1.20000
AFIX   0

C153  1   -0.017016    0.397114   -0.061257    11.00000    0.04059    0.04214 =
         0.01415    0.00527    0.00396   -0.00162
AFIX  23
H15F  2    0.004409    0.405528   -0.098720    11.00000   -1.20000
H15G  2   -0.062180    0.386436   -0.078973    11.00000   -1.20000
AFIX   0

C154  1   -0.035278    0.421212   -0.015607    11.00000    0.04315    0.03179 =
         0.01883    0.00779    0.00255    0.00171
AFIX  23
H15H  2   -0.072758    0.434076   -0.040033    11.00000   -1.20000
H15I  2    0.009289    0.433036   -0.002396    11.00000   -1.20000
AFIX   0

C155  1   -0.063953    0.410130    0.046726    11.00000    0.02308    0.02511 =
         0.01721    0.00295   -0.00102    0.00257
C156  1   -0.051165    0.341786    0.020457    11.00000    0.02825    0.02811 =
         0.01899   -0.00457    0.00020   -0.00174
AFIX 137
H15J  2   -0.085314    0.349229   -0.016743    11.00000   -1.50000
H15K  2   -0.077462    0.338561    0.058200    11.00000   -1.50000
H15L  2   -0.030042    0.323368    0.008001    11.00000   -1.50000
AFIX   0

C157  1    0.074702    0.348522    0.080487    11.00000    0.02200    0.03240 =
         0.02447   -0.00330    0.00268    0.00842
AFIX 137
H15M  2    0.096606    0.334539    0.052858    11.00000   -1.50000
H15N  2    0.056937    0.338215    0.116998    11.00000   -1.50000
H15O  2    0.111661    0.362890    0.098065    11.00000   -1.50000
AFIX   0

C158  1   -0.143089    0.398353    0.030630    11.00000    0.02143    0.03985 =
         0.02482   -0.00322   -0.00612    0.00724
AFIX 137
H15P  2   -0.177475    0.414704    0.023744    11.00000   -1.50000
H15Q  2   -0.154763    0.386406    0.067368    11.00000   -1.50000
H15R  2   -0.147179    0.386484   -0.009423    11.00000   -1.50000
AFIX   0

C159  1   -0.065728    0.435990    0.093551    11.00000    0.03632    0.02283 =
         0.02333    0.00208    0.00059    0.00615
AFIX 137
H15S  2   -0.015528    0.442529    0.108584    11.00000   -1.50000
H15T  2   -0.089004    0.430050    0.131595    11.00000   -1.50000
H15U  2   -0.093787    0.451945    0.070451    11.00000   -1.50000
AFIX   0

C160  1    0.227042    0.306702    0.287398    11.00000    0.01945    0.01848 =
         0.02404    0.00164    0.00221    0.00167
C161  1    0.219790    0.279112    0.328167    11.00000    0.02647    0.01686 =
         0.03258    0.00125    0.00345    0.00026
AFIX  23
H16A  2    0.169072    0.277818    0.338768    11.00000   -1.20000
H16B  2    0.228560    0.261862    0.301409    11.00000   -1.20000
AFIX   0

C162  1    0.273271    0.278512    0.392077    11.00000    0.02938    0.02218 =
         0.03207    0.01054    0.00423    0.00362
AFIX  23
H16C  2    0.264788    0.260890    0.417752    11.00000   -1.20000
H16D  2    0.324320    0.277972    0.382107    11.00000   -1.20000
AFIX   0

C163  1    0.261599    0.305608    0.431748    11.00000    0.02540    0.02562 =
         0.02212    0.00790    0.00019    0.00109
AFIX  23
H16E  2    0.297744    0.305682    0.472302    11.00000   -1.20000
H16F  2    0.212043    0.304822    0.445160    11.00000   -1.20000
AFIX   0

C164  1    0.269186    0.334076    0.393829    11.00000    0.01641    0.02226 =
         0.02159    0.00356   -0.00225    0.00006
C165  1    0.298755    0.306339    0.256957    11.00000    0.02725    0.02810 =
         0.02758    0.00285    0.00780    0.00698
AFIX 137
H16G  2    0.338244    0.298247    0.288780    11.00000   -1.50000
H16H  2    0.311431    0.326242    0.245569    11.00000   -1.50000
H16I  2    0.292292    0.294297    0.217123    11.00000   -1.50000
AFIX   0

C166  1    0.163030    0.307884    0.231197    11.00000    0.02790    0.02618 =
         0.02713   -0.00316   -0.00030    0.00305
AFIX 137
H16J  2    0.161080    0.289686    0.206084    11.00000   -1.50000
H16K  2    0.169997    0.324264    0.202093    11.00000   -1.50000
H16L  2    0.117016    0.310461    0.249422    11.00000   -1.50000
AFIX   0

C167  1    0.349442    0.340419    0.386089    11.00000    0.01620    0.02804 =
         0.03558    0.00450   -0.00170   -0.00093
AFIX 137
H16M  2    0.375899    0.346948    0.428347    11.00000   -1.50000
H16N  2    0.351231    0.355678    0.352962    11.00000   -1.50000
H16O  2    0.372389    0.322676    0.372023    11.00000   -1.50000
AFIX   0

C168  1    0.241796    0.359062    0.433307    11.00000    0.02259    0.02641 =
         0.02258   -0.00046   -0.00219   -0.00018
AFIX 137
H16P  2    0.190599    0.355531    0.439058    11.00000   -1.50000
H16Q  2    0.245300    0.377413    0.409589    11.00000   -1.50000
H16R  2    0.271950    0.360242    0.476558    11.00000   -1.50000
AFIX   0
HKLF 4


REM  ebeler129_cu_a.res in P2(1)/n
REM wR2 = 0.0713, GooF = S = 1.014, Restrained GooF = 1.015 for all data
REM R1 = 0.0305 for 29561 Fo > 4sig(Fo) and 0.0388 for all 34718 data
REM 1798 parameters refined using 60 restraints

END

WGHT      0.0276     12.9871

REM Highest difference peak  0.381,  deepest hole -0.365,  1-sigma level  0.054
Q1    1   0.4965  0.4025  0.7811  11.00000  0.05    0.38
Q2    1   0.0221  0.3817  0.3606  11.00000  0.05    0.34
Q3    1   0.0190  0.4222  0.2179  11.00000  0.05    0.34
Q4    1  -0.2054  0.3413  0.3796  11.00000  0.05    0.34
Q5    1   0.5198  0.3614  0.7155  11.00000  0.05    0.33
Q6    1   0.5158  0.3597  0.7662  11.00000  0.05    0.32
Q7    1   0.1688  0.4019  0.2624  11.00000  0.05    0.31
Q8    1  -0.0996  0.4000  0.0368  11.00000  0.05    0.31
Q9    1   0.0458  0.4175  0.3188  11.00000  0.05    0.31
Q10   1  -0.0222  0.3821  0.1715  11.00000  0.05    0.31
Q11   1   0.3973  0.3781  0.7033  11.00000  0.05    0.29
;
_shelx_res_checksum                23556
_shelx_hkl_file
;
   0   0  -2 979472. 9092.91  12
   0   0   2 999999. 9005.30   1
   0   0   2 990467. 9132.92   3
   0   0  -2 992670. 9107.96   5
   0   0  -3 24.2977 65.0318  12
   0   0   3-69.6081 81.3863  13
   0   0   3-6.23888 40.5574   1
   0   0   3 11.9991 86.4030   3
   0   0  -3-7.32723 75.8409   5
   0   0  -4 79800.8 1040.53  12
   0   0   4 80157.7 1070.62  13
   0   0   4 80557.4 897.251   1
   0   0  -4 80962.4 1061.90   5
   0   0   4 79680.2 1096.46   3
   0   0   5 96.2518 123.559  13
   0   0  -5-1.81034 107.083   5
   0   0   5 74.3948 115.403   3
   0   0   5-30.6498 59.4378   1
   0   0   6 268321. 3001.74  13
   0   0   6 263385. 3039.23   3
   0   0  -6 263515. 2960.07   5
   0   0   6 269167. 2662.81   1
   0   0  -6 262813. 3037.73   6
   0   0   7-15.6942 140.267  13
   0   0  -7 22.9324 137.100   6
   0   0   7-7.58961 60.1447   1
   0   0   7-69.9156 162.561   3
   0   0  -7-115.022 134.569   5
   0   0  -8 11003.2 485.912   6
   0   0  -8 11533.4 461.143   5
   0   0   8 11376.0 291.823   1
   0   0   8 11187.0 493.966   3
   0   0  -9 210.609 148.931   5
   0   0   9-9.23342 53.9881   1
   0   0   9 112.760 168.294   3
   0   0 -10 3274.00 307.075   5
   0   0  10 2930.08 323.302   3
   0   0 -11 142.418 166.094   5
   0   0  11-69.2555 163.721   3
   0   0 -12 5970.42 432.902   5
   0   0  12 6339.61 493.125   3
   0   0 -13 139.510 185.408   5
   0   0  13 234.984 189.512   3
   0   0 -14 1229.00 268.755   5
   0   0  14 1501.52 306.125   3
   0   0 -15 659.127 248.680   5
   0   0  15-77.7052 220.527   3
   0   0 -16 123.641 108.502  27
   0   0  16 114.360 168.252   3
   0   0 -16 430.826 201.919   5
   0   0  16 441.739 119.938  32
   0   0  17 8.92433 116.566  32
   0   0 -17 65.7143 103.775  18
   0   0 -17 75.6717 108.862  27
   0   0 -17-327.393 253.800   5
   0   0  17 201.895 244.787   3
   0   0  18 6671.97 318.249  32
   0   0 -18 7092.06 318.113  18
   0   0  18 6873.09 326.995  28
   0   0  19 136.576 128.378  32
   0   0 -19 51.5297 103.446  18
   0   0  19 47.3896 133.993  28
   0   0  20 834.992 150.958  32
   0   0 -20 1292.04 168.905  18
   0   0  20 997.771 165.257  17
   0   0  20 1123.40 169.888  28
   0   0 -21 181.150 126.901  18
   0   0  21-64.4502 117.154  17
   0   0  21 102.770 135.190  28
   0   0  22 83.5026 118.512  17
   0   0 -22 503.356 135.538  18
   0   0  22 255.076 128.077  28
   0   0 -23 76.8751 87.3567  18
   0   0  23 111.673 103.066  17
   0   0  23 28.5413 105.346  28
   0   0  24 239.881 86.7995  17
   0   0 -24 132.058 74.8948  18
   0   0  24 63.3661 75.7225  28
   0   0  25 94.2781 56.4737  35
   0   0  25-22.7912 54.0889  17
   0   0  25 72.3812 44.9452  31
   0  -1  -1 1806.32 63.7943   5
   0   1  -1 1896.93 68.8095   5
   0   1  -2 3969.48 125.265  12
   0  -1   2 4062.25 132.593  13
   0  -1  -2 4361.24 137.788   5
   0   1  -2 4195.23 142.269   5
   0   1   2 4411.45 147.988   3
   0  -1   2 4014.88 89.2581   1
   0  -1   2 3958.26 141.158   3
   0   1  -3 7642.04 212.907  12
   0  -1   3 7032.48 216.946  13
   0  -1  -3 7063.04 218.930   5
   0   1   3 7416.84 238.186   3
   0  -1   3 7337.14 241.072   3
   0   1  -3 7027.19 222.764   5
   0  -1   3 7433.87 149.813   1
   0   1  -4 2060.96 149.152  12
   0   1   4 2161.35 159.985  13
   0  -1   4 2038.26 154.782  13
   0   1  -4 2174.21 161.314   5
   0  -1  -4 1968.89 154.110   5
   0   1   4 2125.43 171.116   3
   0  -1   4 2033.01 170.491   3
   0  -1   4 2272.45 96.5489   1
   0   1  -5 42102.3 715.810  12
   0  -1   5 42589.6 747.617  13
   0   1   5 42372.7 765.776  13
   0  -1   5 41332.5 550.906   1
   0   1   5 41768.4 592.274   1
   0  -1  -5 41289.2 733.422   5
   0   1   5 41943.8 777.372   3
   0  -1   5 41628.1 782.388   3
   0   1  -5 41414.8 742.332   5
   0   1   6 4246.73 271.603  13
   0   1  -6 3984.93 236.005  12
   0  -1   6 3867.67 253.847  13
   0  -1   6 3769.04 147.757   1
   0  -1   6 3787.15 265.425   3
   0   1   6 4257.17 173.122   1
   0   1   6 4211.46 272.023   3
   0  -1  -6 4222.87 257.774   5
   0   1  -6 4093.67 260.042   5
   0  -1  -6 3861.15 255.445   6
   0   1  -6 3708.30 251.004   6
   0   1   7 818.387 190.538  13
   0  -1   7 819.548 176.285  13
   0   1   7 868.391 99.0221   1
   0  -1   7 941.180 188.025   3
   0  -1   7 892.218 87.5699   1
   0   1   7 832.120 171.077   3
   0  -1  -7 874.372 177.214   5
   0   1  -7 891.915 174.914   5
   0  -1  -7 703.315 160.397   6
   0   1  -7 771.066 178.005   6
   0  -1   8 3837.71 290.574  13
   0   1   8 3579.08 174.896   1
   0  -1   8 3709.08 316.823   3
   0  -1   8 3570.18 151.863   1
   0   1   8 3655.46 305.964   3
   0  -1  -8 3608.94 268.454   5
   0   1  -8 3372.05 279.754   5
   0   1  -8 3578.29 299.179   6
   0   1   9 14302.5 355.989   1
   0  -1   9 13903.9 596.290   3
   0   1   9 13938.7 590.332   3
   0   1  -9 14655.3 561.713   5
   0  -1  -9 14395.4 552.596   5
   0   1  -9 14328.9 592.428   6
   0   1  10-152.970 203.304   3
   0  -1  10 47.6696 170.568   3
   0   1 -10 68.4574 143.265   5
   0  -1 -10 49.0791 155.660   5
   0   1  11 66171.0 1514.29   3
   0  -1  11 64619.8 1494.04   3
   0   1 -11 64639.1 1404.74   5
   0  -1 -11 65945.2 1405.49   5
   0   1  12 17271.0 781.720   3
   0  -1  12 16728.9 771.701   3
   0  -1 -12 16837.3 715.598   5
   0   1 -12 17307.8 733.722   5
   0  -1  13 26580.1 1035.44   3
   0   1  13 28020.6 1050.40   3
   0   1 -13 26219.3 954.061   5
   0  -1 -13 26114.5 946.060   5
   0  -1  14 7312.00 572.906   3
   0   1  14 7367.24 577.230   3
   0   1 -14 7570.11 549.086   5
   0  -1 -14 7278.10 528.106   5
   0   1  15 1333.96 306.278   3
   0  -1  15 1546.32 321.506   3
   0   1 -15 1227.84 265.583   5
   0  -1 -15 1381.49 274.907   5
   0  -1  15 1421.65 142.173  32
   0   1 -16-16.2465 161.950   5
   0  -1 -16 259.039 193.628   5
   0   1  16 131.387 106.045  32
   0  -1  16 144.178 117.703  32
   0   1  16-148.477 247.840   3
   0  -1  16 571.181 269.848   3
   0  -1  17 164.705 120.007  32
   0   1  17 115.894 117.389  32
   0   1  17 675.186 287.479   3
   0  -1  17 85.1828 239.980   3
   0  -1  17 444.274 221.430   2
   0  -1 -17 123.019 106.645  18
   0  -1 -17 176.269 187.846   5
   0   1 -17 722.430 271.549   5
   0   1  18 1999.40 210.238  28
   0   1  18 1785.20 182.607  32
   0  -1  18 1854.78 193.205  32
   0  -1 -18 1754.66 189.446  18
   0   1 -18 1594.07 173.972  18
   0   1  19 780.112 160.383  28
   0  -1  19 884.756 179.888  28
   0   1  19 779.903 153.752  32
   0  -1  19 733.812 153.136  32
   0   1 -19 997.197 173.250  18
   0  -1 -19 867.130 148.471  18
   0   1  20 1766.97 194.856  28
   0  -1  20 1375.23 177.844  28
   0  -1  20 1454.66 179.793  32
   0   1 -20 1381.67 176.334  18
   0  -1  20 1687.97 189.123  17
   0   1  20 1453.13 177.120  17
   0  -1 -20 1784.54 192.866  18
   0  -1  21 1605.66 194.597  28
   0   1  21 1463.69 182.435  28
   0  -1 -21 1549.45 167.478  18
   0   1 -21 1819.98 179.926  18
   0  -1  21 1614.93 180.464  17
   0   1  21 1549.40 184.011  17
   0  -1  22 2270.38 194.282  28
   0   1  22 2856.08 207.051  28
   0   1 -22 2873.06 195.452  18
   0  -1  22 2738.63 198.735  17
   0  -1 -22 2673.78 192.510  18
   0   1  22 2598.88 199.434  17
   0   1  23-19.3673 95.4363  28
   0  -1  23 364.355 140.112  28
   0   1  23 249.016 115.929  17
   0  -1  23 5.44855 107.974  17
   0  -1 -23 311.399 105.043  18
   0   1  24-41.1727 79.8443  28
   0  -1  24-38.4816 82.1831  28
   0   1  24-3.81101 63.4901  31
   0   1  24 13.9493 79.7247  17
   0  -1 -24-12.3106 68.4428  18
   0   1 -24 99.0572 68.7095  18
   0  -1  24-36.9545 76.4464  17
   0  -1  25 73.0939 50.1770  31
   0  -1  25 202.258 61.7302  35
   0   1  25 282.079 68.7998  35
   0  -1 -25 109.127 52.7138  18
   0   1  25 136.964 64.9112  17
   0  -1  25 185.207 65.0865  17
   0  -2   1 706.050 56.6555   3
   0  -2   1 742.996 50.8856   2
   0  -2   1 726.967 38.4725   1
   0  -2  -1 715.658 49.2957   5
   0   2   1 770.481 52.8916   4
   0   2  -1 716.216 54.9953   5
   0   2  -2 76878.4 854.878  12
   0  -2   2 76796.2 862.440  13
   0  -2   2 78130.6 787.449   1
   0  -2   2 76422.7 918.302   3
   0   2  -2 77059.4 905.200   5
   0  -2  -2 79514.2 882.646   5
   0   2   2 79354.7 882.628   4
   0  -2   3 2493.05 137.043  13
   0   2  -3 2635.40 130.367  12
   0  -2   3 2751.57 86.3401   1
   0  -2   3 2578.58 151.364   3
   0  -2  -3 2882.41 144.846   5
   0   2   3 2537.47 150.999   3
   0   2  -3 2655.83 150.355   5
   0  -2   4 17756.7 400.990  13
   0   2  -4 17957.9 385.275  12
   0  -2   4 17199.6 436.481   3
   0  -2   4 17737.1 277.290   1
   0   2   4 17181.6 429.541   3
   0  -2  -4 18088.5 407.433   5
   0   2  -4 17751.8 420.028   5
   0   2   5 183.513 125.860  13
   0  -2   5 155.919 113.290  13
   0   2  -5 96.1082 98.1704  12
   0   2  -5 60.9833 122.223   5
   0   2   5-43.7890 137.351   3
   0  -2  -5 203.604 121.328   5
   0  -2   5 115.587 52.3819   1
   0  -2   5 251.374 148.058   3
   0   2   6 86642.3 1298.30  13
   0  -2   6 81890.2 1227.81  13
   0   2  -6 81538.7 1180.92  12
   0  -2  -6 80727.8 1222.07   5
   0   2  -6 80756.4 1243.27   5
   0   2   6 83920.0 1295.30   3
   0  -2   6 82076.9 1292.02   3
   0   2   6 82016.0 1043.31   1
   0  -2   6 82831.5 944.033   1
   0   2  -6 82502.3 1291.69   6
   0  -2   7 196.738 131.926  13
   0  -2  -7 124.653 131.162   5
   0   2  -7 339.215 157.800   5
   0   2   7 230.654 162.191   3
   0  -2   7 124.365 54.8040   1
   0   2   7 197.415 73.6018   1
   0  -2   7 318.890 171.634   3
   0   2  -7 450.968 183.510   6
   0  -2   8 9544.00 425.604  13
   0   2   8 9384.57 447.970   3
   0   2  -8 9035.64 427.129   5
   0  -2  -8 9293.29 417.599   5
   0  -2   8 9386.34 232.398   1
   0   2   8 9356.65 294.316   1
   0  -2   8 9143.78 453.239   3
   0   2  -8 9796.16 468.181   6
   0   2   9 3788.45 324.206   3
   0  -2  -9 3445.09 292.186   5
   0   2  -9 3164.60 280.669   5
   0   2   9 3647.45 188.647   1
   0  -2   9 3428.83 321.887   3
   0   2  -9 3422.77 325.228   6
   0   2 -10 2266.11 273.237   5
   0  -2 -10 2174.83 261.955   5
   0   2  10 2666.10 314.928   3
   0  -2  10 2712.84 320.414   3
   0   2 -10 2647.15 313.470   6
   0   2  11 52208.6 1321.91   3
   0  -2  11 51494.1 1319.77   3
   0  -2 -11 50512.2 1204.34   5
   0   2 -11 49537.9 1221.45   5
   0   2  12 1883.26 314.984   3
   0  -2  12 1852.26 309.430   3
   0   2 -12 1618.87 255.271   5
   0  -2 -12 1608.52 263.044   5
   0  -2  13 42470.9 1317.18   3
   0   2  13 41250.4 1294.61   3
   0   2 -13 40636.7 1208.66   5
   0  -2 -13 41626.7 1201.34   5
   0  -2  14 462.971 233.494   3
   0   2  14 291.923 227.109   3
   0  -2 -14 218.676 205.572   5
   0   2 -14 148.903 157.627   5
   0  -2  15 11539.9 382.909  32
   0   2 -15 11181.0 686.933   5
   0  -2 -15 10972.4 670.146   5
   0  -2  15 11587.8 755.164   3
   0   2  15 11874.0 761.798   3
   0  -2 -16 832.034 145.797  18
   0   2  16 1071.59 139.690  32
   0  -2  16 908.889 144.274  32
   0  -2 -16 18.2725 95.1677  27
   0   2 -16 759.356 218.699   5
   0  -2 -16 999.624 248.812   5
   0  -2  16 673.334 255.780   3
   0  -2  16 600.374 204.797   2
   0   2  16 902.166 247.763   3
   0  -2 -17 11558.6 401.591  18
   0  -2  17 11917.3 411.701  32
   0   2  17 11612.5 401.239  32
   0  -2 -17 10044.4 707.233   7
   0   2 -17 11637.3 752.858   5
   0  -2 -17 10820.3 708.143   5
   0   2  17 13019.4 854.145   3
   0  -2  17 10585.4 710.520   2
   0  -2  17 12546.1 844.425   3
   0  -2 -18 3057.12 218.456  18
   0   2 -18 2660.32 217.953  18
   0   2  18 3097.16 238.276  28
   0   2  18 3119.09 231.541  32
   0  -2  18 2788.98 224.073  32
   0  -2 -19 10668.3 390.126  18
   0   2 -19 10601.5 389.244  18
   0  -2  19 10465.5 398.634  28
   0   2  19 10798.3 409.848  28
   0   2  19 10283.6 386.365  32
   0  -2  19 10148.6 393.172  32
   0   2  20 657.653 156.218  17
   0   2 -20 516.795 131.596  18
   0  -2 -20 573.148 154.680  18
   0   2  20 533.905 151.562  28
   0  -2  20 308.316 132.891  28
   0  -2  20 600.025 154.138  32
   0   2  21 1176.55 168.781  17
   0  -2  21 1069.37 157.834  17
   0   2 -21 890.247 146.724  18
   0  -2 -21 1136.88 150.744  18
   0   2  21 1239.38 172.742  28
   0  -2  21 920.238 167.138  28
   0   2  22 2902.55 204.180  17
   0  -2 -22 3096.10 204.912  18
   0  -2  22 2957.76 206.695  17
   0   2 -22 2842.97 191.165  18
   0   2  22 2830.72 205.105  28
   0  -2  22 2698.93 212.174  28
   0  -2 -23 10800.2 322.498  18
   0   2 -23 10603.1 306.051  18
   0  -2  23 10268.5 319.659  17
   0   2  23 10279.8 326.987  17
   0   2  23 10339.3 330.152  28
   0  -2  23 10900.3 341.252  28
   0   2  24 45.6250 83.6508  28
   0  -2  24 11.5876 84.3137  28
   0   2  24 146.513 68.3397  31
   0   2  24 62.7588 75.7486  35
   0   2 -24 40.1957 65.3508  18
   0  -2  24-44.1025 77.4265  17
   0  -2 -24 18.1268 68.1413  18
   0   2  24 91.4579 79.5806  17
   0   2  25 11018.9 247.210  35
   0  -2  25 10455.4 233.889  35
   0  -2  25 11339.0 261.926  28
   0  -2 -25 9950.37 222.056  18
   0  -2  25 10617.4 242.619  17
   0   2  25 11067.0 251.842  17
   0  -2  25 9673.28 222.771  31
   0   3   0 138.981 51.9595   4
   0  -3   0 101.905 42.4282   2
   0   3   1 10388.5 206.672   4
   0  -3  -1 10589.0 191.673   5
   0   3  -1 9307.63 207.044   5
   0  -3   1 9990.63 207.647   3
   0  -3   1 9613.69 194.976   2
   0   3  -1 9529.65 175.605   9
   0  -3  -1 9701.21 174.850   7
   0   3  -2 7988.51 180.517  12
   0   3   2 7746.99 204.112   4
   0   3  -2 7383.65 213.063   5
   0  -3  -2 7753.18 193.974   5
   0  -3   2 7940.37 223.002   3
   0  -3   2 8108.78 156.213   1
   0  -3   2 8150.83 200.617   8
   0   3  -3 2631.36 132.692  12
   0  -3   3 2614.42 135.974  13
   0  -3   3 2543.11 89.4040   1
   0  -3   3 2541.69 166.683   3
   0  -3  -3 2790.17 145.398   5
   0   3  -3 2647.77 156.195   5
   0   3   3 2837.86 146.324   4
   0  -3   4 2716.98 163.479  13
   0   3  -4 2546.77 151.621  12
   0   3   4 2655.77 189.759   3
   0  -3  -4 2595.31 163.877   5
   0   3  -4 2599.28 189.232   5
   0  -3   4 2603.36 100.970   1
   0  -3   4 2532.24 190.939   3
   0   3  -5-87.2521 98.8978  12
   0  -3   5 28.2721 108.164  13
   0  -3  -5-31.8349 101.408   5
   0   3   5-114.757 121.422   3
   0   3  -5 122.748 127.877   5
   0  -3   5 35.3084 135.280   3
   0  -3   5 28.0088 47.6846   1
   0   3  -5 154.886 144.907   6
   0   3  -6 6892.09 284.296  12
   0  -3   6 6859.60 309.182  13
   0   3  -6 6738.87 320.554   5
   0   3   6 6978.86 347.161   3
   0  -3  -6 6781.21 307.209   5
   0  -3   6 6986.64 182.282   1
   0  -3   6 6890.32 341.315   3
   0   3  -6 7182.70 342.862   6
   0   3  -7 709.611 134.473  12
   0  -3   7 511.304 144.884  13
   0   3  -7 577.132 160.736   5
   0  -3  -7 533.559 154.265   5
   0   3   7 645.833 193.023   3
   0  -3   7 611.732 180.784   3
   0  -3   7 775.013 71.3258   1
   0   3   7 625.673 105.394   1
   0   3  -7 1040.38 207.472   6
   0  -3   8 384.066 145.301  13
   0   3  -8 425.402 175.114   6
   0  -3   8 386.258 56.0892   1
   0  -3   8 222.043 169.682   3
   0   3   8 408.977 102.848   1
   0   3   8 380.371 166.821   3
   0  -3  -8 474.463 159.387   5
   0   3  -8 301.307 159.793   5
   0   3  -9 4966.33 379.392   6
   0   3   9 4613.97 221.534   1
   0  -3   9 4462.93 357.849   3
   0   3   9 4697.13 369.856   3
   0   3  -9 4541.91 335.518   5
   0  -3  -9 4783.01 332.686   5
   0   3 -10 1945.81 269.904   6
   0  -3 -10 2034.95 250.123   5
   0   3 -10 2404.07 282.092   5
   0   3  10 1889.50 272.079   3
   0  -3  10 2113.90 289.770   3
   0  -3 -11 6125.97 410.408   5
   0   3 -11 6376.58 441.131   5
   0  -3  11 6940.16 493.645   3
   0   3  11 6144.21 455.546   3
   0   3 -12 4494.27 398.354   5
   0  -3 -12 3936.75 362.048   5
   0  -3  12 4424.67 424.273   3
   0   3  12 4265.16 417.203   3
   0  -3 -13 13018.6 663.073   5
   0   3 -13 12316.1 664.412   5
   0   3  13 13078.3 731.853   3
   0  -3  13 12943.7 725.304   3
   0  -3 -14 14116.8 718.357   5
   0   3 -14 15348.6 774.309   5
   0  -3  14 16156.5 846.054   3
   0   3  14 14933.4 817.714   3
   0   3 -15 12135.4 724.893   5
   0  -3 -15 11785.4 686.214   5
   0   3  15 11604.8 752.288   3
   0  -3  15 11145.7 746.047   3
   0  -3  15 11631.6 385.674  32
   0  -3 -16 69.2557 112.290  18
   0   3  16-9.13444 100.339  32
   0  -3  16 95.1647 100.627  32
   0  -3 -16 201.047 180.721   5
   0   3 -16 237.082 193.003   5
   0  -3  16 123.263 180.747   2
   0   3  16 90.7085 193.810   3
   0  -3  16 446.793 248.045   3
   0  -3 -17 5666.48 297.811  18
   0  -3  17 5615.82 290.291  32
   0   3  17 5630.34 284.351  32
   0  -3 -17 5363.55 517.423   7
   0   3  17 5848.87 296.938  28
   0   3 -17 5607.86 551.209   5
   0  -3 -17 5755.95 529.529   5
   0  -3  17 6504.83 618.701   3
   0  -3  17 5717.01 521.080   2
   0   3  17 5669.93 570.840   3
   0   3 -18 9639.35 367.008  18
   0  -3 -18 9788.58 377.157  18
   0   3  18 9188.19 373.013  28
   0   3  18 9359.67 365.938  32
   0  -3  18 8935.55 371.286  32
   0  -3 -19 471.742 146.341  18
   0   3  19 234.846 136.363  17
   0   3 -19 431.133 151.561  18
   0   3  19 438.763 147.759  28
   0  -3  19 292.938 130.664  28
   0  -3  19 355.351 146.532  32
   0   3  19 218.381 116.571  32
   0  -3 -20 1238.17 173.098  18
   0   3 -20 1245.78 158.447  18
   0   3  20 1019.72 171.389  17
   0  -3  20 1051.75 171.342  28
   0   3  20 1349.49 172.977  28
   0  -3  20 1152.53 168.783  32
   0  -3 -21 54.5490 112.228  18
   0   3 -21-86.5071 101.647  18
   0   3  21 68.0994 125.200  17
   0  -3  21-51.9868 126.089  17
   0   3  21 50.0221 131.876  28
   0  -3  21 32.4458 128.992  28
   0  -3  22 1125.34 153.432  17
   0  -3 -22 1420.61 161.364  18
   0   3  22 1173.26 159.394  17
   0   3 -22 1101.85 138.513  18
   0   3  22 1293.48 159.550  28
   0  -3  22 1145.27 165.978  28
   0   3  23 706.121 137.392  17
   0   3 -23 691.209 114.293  18
   0  -3  23 642.231 120.460  17
   0   3  23 884.277 133.085  28
   0  -3  23 551.443 125.268  28
   0   3  24-15.5203 81.2794  28
   0  -3  24 77.4904 79.1732  28
   0   3  24 108.250 65.7371  31
   0   3  24-52.9662 78.5290  35
   0  -3 -24 147.404 77.0770  18
   0   3 -24 40.6596 62.5236  18
   0   3  24 259.641 92.8287  17
   0  -3  24 100.783 75.8921  17
   0   3  25 318.268 75.2370  35
   0  -3  25 84.5259 52.2588  35
   0  -3  25 37.2781 62.2130  28
   0  -3 -25 262.505 70.8972  18
   0  -3  25 34.5575 53.5365  17
   0   3  25 10.1552 62.7224  17
   0  -3  25 109.765 52.6059  31
   0   4   0 664260. 6339.81   4
   0  -4   0 701200. 6330.75   2
   0   4   1 10320.8 232.538   4
   0   4  -1 9931.06 228.552   5
   0  -4   1 10438.2 221.249   2
   0  -4  -1 10221.7 229.415   2
   0  -4   1 10421.6 232.980   3
   0  -4  -1 10433.0 190.174   7
   0   4  -1 10021.1 194.167   9
   0   4  -2 7538.52 228.836   5
   0   4   2 7370.11 215.564   4
   0  -4  -2 7508.89 201.480   5
   0  -4   2 7602.54 208.730   2
   0  -4   2 7818.11 172.136   1
   0  -4   2 7657.46 230.822   3
   0  -4  -2 7649.95 192.332   7
   0  -4   2 8024.92 212.398   8
   0   4  -3 194.911 70.3747  12
   0  -4   3 306.375 80.8209  13
   0  -4  -3 187.627 84.1555   5
   0   4  -3 284.364 100.913   5
   0   4   3 310.751 100.144   4
   0  -4   3 219.051 89.0275   3
   0  -4   3 190.021 50.9805   1
   0  -4   3 261.133 94.7989   8
   0  -4   4 36770.7 609.122  13
   0   4  -4 36631.8 593.428  12
   0   4   4 37577.2 630.407   4
   0  -4  -4 36172.5 623.993   5
   0   4  -4 35810.5 661.584   5
   0   4   4 37712.8 670.988   3
   0  -4   4 36801.7 476.541   1
   0  -4   4 35378.3 674.963   3
   0   4  -4 36632.2 667.212   6
   0  -4   5 590.155 125.042  13
   0   4  -5 662.744 120.039  12
   0  -4  -5 716.477 132.939   5
   0   4  -5 681.220 157.656   5
   0   4   5 614.122 151.400   3
   0  -4   5 700.411 160.466   3
   0  -4   5 588.946 63.7814   1
   0   4  -5 577.291 152.571   6
   0   4  -6 5844.63 264.045  12
   0  -4   6 5948.30 280.864  13
   0   4   6 6084.63 319.638   3
   0  -4  -6 5690.25 285.033   5
   0   4  -6 5640.02 310.364   5
   0  -4   6 5717.88 315.130   3
   0  -4   6 5816.55 164.928   1
   0   4  -6 5694.87 313.833   6
   0   4  -7 4611.70 263.098  12
   0  -4   7 4508.05 276.241  13
   0  -4  -7 4334.48 276.966   5
   0   4  -7 4540.68 300.742   5
   0   4   7 4659.96 318.878   3
   0  -4   7 4275.92 310.204   3
   0  -4   7 4625.51 145.890   1
   0   4  -7 4581.79 305.868   6
   0   4  -8 668.484 142.846  12
   0  -4   8 333.201 149.776  13
   0   4  -8 538.184 169.929   5
   0  -4  -8 585.356 166.421   5
   0  -4   8 449.827 176.991   3
   0   4   8 593.595 106.012   1
   0   4   8 682.773 199.943   3
   0  -4   8 564.115 61.1777   1
   0   4  -8 562.506 196.028   6
   0  -4   9 536.208 159.906  13
   0   4  -9 519.073 207.013   6
   0   4   9 441.289 104.868   1
   0  -4   9 539.918 190.035   3
   0   4   9 456.848 191.744   3
   0   4  -9 301.380 161.114   5
   0  -4  -9 563.906 174.412   5
   0   4 -10 1890.60 284.719   6
   0   4  10 2105.06 290.570   3
   0  -4  10 2351.40 299.835   3
   0   4  10 2086.93 163.465   1
   0  -4 -10 2373.99 260.390   5
   0   4 -10 2315.52 280.134   5
   0   4 -11 4139.80 393.263   6
   0   4 -11 3991.58 361.525   5
   0  -4 -11 4056.64 350.157   5
   0  -4  11 3863.25 385.935   3
   0   4  11 4131.09 382.508   3
   0  -4 -12 33071.1 1007.22   5
   0   4 -12 33930.0 1055.85   5
   0  -4  12 33797.9 1116.23   3
   0   4  12 34614.8 1118.41   3
   0  -4 -13 2956.17 333.690   5
   0   4 -13 2375.17 319.103   5
   0  -4  13 3041.16 386.495   3
   0   4  13 2702.41 363.180   3
   0   4 -14 26990.1 1039.24   5
   0  -4 -14 26518.8 987.641   5
   0  -4  14 27367.2 1116.08   3
   0   4  14 26935.6 1089.40   3
   0  -4 -15 1382.41 162.070  18
   0  -4  15 1021.00 145.614  32
   0  -4 -15 1393.36 281.538   5
   0   4 -15 1387.34 284.518   5
   0   4  15 847.782 290.934   3
   0  -4  15 1090.19 264.261   2
   0  -4  15 1566.91 349.961   3
   0  -4 -16 1934.62 175.046  18
   0  -4  16 1873.67 187.239  32
   0   4  16 1892.79 177.671  32
   0  -4 -16 1477.13 294.716   7
   0  -4 -16 1775.58 288.513   5
   0   4 -16 1688.68 313.575   5
   0  -4  16 2008.84 359.749   3
   0   4  16 2301.27 393.581   3
   0  -4  16 1965.09 320.098   2
   0  -4 -17 279.153 146.922  18
   0  -4  17 174.119 125.009  32
   0   4  17 388.468 126.372  32
   0  -4 -17-245.824 229.436   7
   0   4  17 358.873 136.828  28
   0  -4 -17 289.501 194.764   5
   0   4 -17 101.095 177.101   5
   0  -4  17 145.216 212.404   3
   0   4  17 763.715 370.998   3
   0  -4  17 81.3057 185.024   2
   0  -4 -18 1661.15 194.689  18
   0   4 -18 1990.22 187.543  18
   0   4  18 1762.54 192.334  28
   0   4  18 1917.26 187.890  32
   0  -4  18 1696.81 197.780  32
   0   4  19 167.104 128.444  17
   0  -4 -19 91.0456 126.068  18
   0   4 -19 179.613 147.564  18
   0   4  19 97.2223 118.680  28
   0  -4  19 212.050 143.069  32
   0  -4 -20 141.250 136.778  18
   0   4 -20 291.392 133.736  18
   0   4  20 36.9354 132.758  17
   0  -4  20-71.7509 138.437  28
   0   4  20-10.4327 116.452  28
   0  -4  20 105.860 130.804  32
   0  -4  21 1028.65 160.213  17
   0   4  21 959.289 166.142  17
   0   4 -21 658.121 139.285  18
   0  -4 -21 595.594 134.280  18
   0  -4  21 772.037 155.310  28
   0   4  21 729.244 157.513  28
   0   4  22 197.203 130.552  17
   0  -4 -22 147.306 118.200  18
   0   4 -22-25.5079 93.7245  18
   0  -4  22 2.80906 100.554  17
   0   4  22 27.3408 106.394  28
   0  -4  22 38.2049 119.774  28
   0   4 -23 309.094 90.1933  18
   0  -4  23 495.211 115.952  17
   0   4  23 404.010 118.710  17
   0  -4 -23 467.925 106.222  18
   0   4  23 392.069 107.541  28
   0  -4  23 305.341 111.998  28
   0  -4  24-34.2578 83.0863  28
   0   4  24-15.1342 74.9513  28
   0   4  24 61.2418 58.9347  31
   0   4  24-52.9145 74.9456  35
   0  -4 -24-75.5470 69.7516  18
   0   4  24 95.9301 78.8518  17
   0  -4  24-26.2284 72.4313  17
   0   4 -24 55.7032 61.1744  18
   0   4  25 923.294 82.5064  35
   0  -4  25 1027.27 91.8162  28
   0  -4 -25 872.802 77.0789  18
   0  -4  25 925.808 78.6028  17
   0   4  25 829.644 82.1630  17
   0  -5   0 129.601 69.2207   2
   0   5   0 129.359 76.3789   4
   0  -5   1 473.169 74.8268   2
   0  -5  -1 579.314 85.7383   2
   0  -5   1 522.483 77.2343   3
   0   5   1 628.602 89.2061   4
   0   5  -1 500.012 72.2740   4
   0  -5  -1 546.408 55.7108   7
   0  -5   2 48.9001 72.8838   2
   0  -5   2 49.9482 67.7490   3
   0   5  -2-43.4602 76.4411   6
   0   5   2 53.8197 83.1565   4
   0  -5  -2 19.6238 60.9529   5
   0   5  -2 111.320 91.9894   5
   0  -5  -2 33.0312 56.7289   7
   0   5  -2 73.5062 57.7624   9
   0  -5   2 60.6285 73.9084   8
   0   5  -3 59328.6 763.718  12
   0  -5   3 59744.0 830.944   2
   0  -5   3 58764.4 869.252   3
   0  -5   3 59782.4 711.726   1
   0   5   3 59578.1 838.804   4
   0  -5  -3 59359.8 808.832   5
   0   5  -3 56859.5 858.965   5
   0   5  -3 58625.7 847.551   6
   0  -5   3 57975.8 825.409   8
   0  -5   4 2213.50 149.595  13
   0   5  -4 2086.80 144.516  12
   0  -5   4 2135.58 184.941   3
   0  -5   4 2105.05 104.854   1
   0   5  -4 1964.51 180.049   5
   0  -5  -4 1994.58 155.539   5
   0   5   4 2124.96 168.317   4
   0   5  -4 1945.83 167.563   6
   0  -5   5 115.879 104.154  13
   0   5  -5 316.749 99.0024  12
   0  -5   5 175.789 141.287   3
   0  -5   5 157.195 56.3052   1
   0   5   5 269.526 145.678   3
   0   5  -5 105.233 136.758   5
   0  -5  -5 259.550 120.107   5
   0   5  -5 141.712 115.328   6
   0  -5   6 1433.22 163.060  13
   0   5  -6 1680.67 163.097  12
   0  -5   6 1554.08 91.4316   1
   0  -5   6 1681.35 204.746   3
   0   5   6 1990.54 216.773   3
   0  -5  -6 1812.09 186.632   5
   0   5  -6 1764.39 196.630   5
   0   5  -6 1557.55 211.171   6
   0  -5   7 1880.08 192.942  13
   0   5  -7 1790.58 181.781  12
   0  -5   7 1773.09 94.5040   1
   0  -5   7 1836.30 245.403   3
   0  -5  -7 1561.59 185.570   5
   0   5   7 1816.99 232.526   3
   0   5  -7 1593.76 206.486   5
   0   5  -7 1853.79 224.002   6
   0   5  -8 7889.67 351.118  12
   0  -5   8 8300.71 390.424  13
   0  -5   8 8060.77 186.713   1
   0   5   8 8128.71 312.595   1
   0  -5   8 7996.76 439.685   3
   0   5   8 7558.93 418.878   3
   0   5  -8 8116.35 420.883   5
   0  -5  -8 7493.16 373.931   5
   0   5  -8 7939.11 432.812   6
   0  -5   9 5702.88 353.841  13
   0   5  -9 5296.65 379.708   6
   0   5  -9 4668.00 355.533   5
   0  -5  -9 5008.91 336.053   5
   0   5   9 4783.24 371.739   3
   0  -5   9 5111.61 391.147   3
   0   5   9 5210.36 261.599   1
   0   5 -10 14787.7 655.488   6
   0   5  10 15339.5 661.550   3
   0  -5 -10 14694.9 593.295   5
   0   5 -10 14709.1 630.780   5
   0  -5  10 14755.9 663.246   3
   0   5  10 15418.3 454.668   1
   0   5 -11 32833.1 1029.14   6
   0  -5  11 31330.8 1023.40   3
   0  -5 -11 32287.6 936.974   5
   0   5  11 31535.6 1015.13   3
   0   5 -11 32243.6 986.778   5
   0   5  12 21717.3 887.188   3
   0  -5  12 20927.4 881.067   3
   0   5 -12 21805.5 857.531   5
   0  -5 -12 21356.0 796.501   5
   0  -5  13 21889.3 950.862   3
   0   5  13 21929.7 939.804   3
   0   5 -13 21339.1 890.347   5
   0  -5 -13 22283.2 859.715   5
   0  -5  14 11683.2 664.192   2
   0  -5  14 11126.0 719.703   3
   0   5  14 12660.9 759.901   3
   0   5 -14 10751.7 667.138   5
   0  -5 -14 11300.8 645.644   5
   0  -5 -15 1121.38 136.357  18
   0  -5  15 912.421 155.602  32
   0  -5 -15 760.021 213.597   7
   0  -5  15 1182.74 274.036   2
   0  -5  15 632.369 259.133   3
   0   5  15 947.278 288.243   3
   0  -5 -15 1197.78 267.066   5
   0   5 -15 1274.81 293.814   5
   0  -5 -16 3394.19 233.881  18
   0  -5  16 3483.54 237.109  32
   0   5  16 3484.98 218.837  32
   0  -5 -16 3774.10 435.987   7
   0   5  16 3500.08 231.330  28
   0  -5  16 3372.22 401.219   2
   0   5  16 3635.09 444.505   3
   0  -5  16 3646.46 476.614   3
   0  -5 -16 3688.03 425.703   5
   0   5 -16 3058.79 401.414   5
   0  -5 -17 6536.54 310.358  18
   0   5  17 6618.03 303.644  32
   0  -5  17 6634.39 321.151  32
   0  -5 -17 5746.42 519.700   7
   0   5  17 6995.04 319.761  28
   0   5 -17 6969.30 601.125   5
   0  -5  17 6783.73 625.705   3
   0   5  17 7044.06 650.531   3
   0   5  18 1610.52 189.878  28
   0  -5  18 1974.48 212.067  32
   0   5  18 1978.58 188.422  32
   0  -5 -18 2249.84 209.778  18
   0   5  19 6735.20 321.269  28
   0  -5  19 6569.85 326.746  32
   0  -5 -19 5699.75 306.652  18
   0   5 -19 6298.97 299.147  18
   0   5  19 6153.50 305.325  17
   0   5  20 4033.40 259.886  28
   0  -5  20 4224.35 271.418  28
   0  -5  20 3846.66 259.762  32
   0  -5 -20 4147.32 257.295  18
   0   5 -20 4349.75 255.396  18
   0   5  20 4419.90 270.111  17
   0  -5  21 1552.32 185.206  28
   0   5  21 1964.59 194.475  28
   0  -5  21 1764.61 191.168  32
   0  -5  21 1601.87 175.089  17
   0  -5 -21 1429.24 172.237  18
   0   5  21 1626.79 187.388  17
   0   5 -21 1627.24 162.627  18
   0  -5  22 28.0808 121.762  28
   0   5  22 192.706 115.840  28
   0   5  22 103.622 118.482  17
   0  -5 -22 243.868 116.884  18
   0   5 -22 68.2578 92.4711  18
   0  -5  22 52.6671 105.239  17
   0   5  23 239.302 113.348  28
   0  -5  23-46.8258 111.419  28
   0  -5  23 67.3523 100.568  17
   0  -5 -23 21.0466 92.1871  18
   0   5  23 123.232 104.587  17
   0   5  24-19.8865 70.4721  35
   0  -5  24 56.0042 78.1480  28
   0   5  24 133.786 64.6184  31
   0   5  24-26.1054 51.1163  22
   0   5  24 61.5664 79.8906  17
   0  -5  24 62.6022 72.7975  17
   0  -5 -24-50.5976 71.7493  18
   0   5 -24-9.28688 57.4598  18
   0   5  25 239.961 64.4850  35
   0  -5  25 216.490 59.5540  31
   0  -5 -25 214.806 62.1858  18
   0   5  25 188.183 67.5854  17
   0  -5  25 128.792 49.0874  17
   0  -6   0 20819.0 386.066   2
   0   6   0 20377.2 398.917   4
   0   6   0 20411.3 380.759  10
   0  -6   1 1262.29 108.722   2
   0  -6  -1 1239.41 111.973   2
   0  -6   1 1227.43 117.785   3
   0   6  -1 1344.47 115.090   4
   0   6   1 1238.77 120.970   4
   0  -6  -1 1374.78 85.0515   7
   0   6   1 1062.04 106.401  10
   0  -6   2 1209.90 133.538   3
   0  -6   2 1161.92 111.045   2
   0  -6  -2 1221.28 108.877   5
   0   6  -2 1249.09 124.315   6
   0   6   2 1144.07 123.313   4
   0   6  -2 1036.24 131.693   5
   0  -6   2 1267.53 110.348   8
   0  -6  -2 1176.46 95.1299   7
   0   6  -2 1106.59 100.675   9
   0  -6   3 9269.19 318.996   3
   0  -6   3 9841.86 292.443   2
   0   6  -3 9892.99 308.161   6
   0   6  -3 9686.02 320.271   5
   0  -6  -3 9770.39 281.045   5
   0   6   3 10182.0 305.860   4
   0  -6   3 8997.66 282.247   8
   0  -6  -3 9594.24 258.779   7
   0   6  -4 37023.5 605.053  12
   0  -6   4 37024.1 601.635  13
   0  -6   4 37100.6 664.989   2
   0  -6   4 36567.1 527.465   1
   0  -6   4 36401.5 712.278   3
   0  -6  -4 37320.3 648.772   5
   0   6   4 37726.1 676.196   4
   0   6  -4 36353.8 698.799   5
   0  -6   4 36957.5 662.090   8
   0   6  -4 37644.1 703.222   6
   0  -6   5 2167.13 167.465  13
   0   6  -5 2058.71 155.628  12
   0  -6   5 2105.69 114.846   1
   0  -6   5 2180.79 218.713   3
   0   6  -5 2140.12 211.197   6
   0   6   5 2258.49 193.731   4
   0   6  -5 2295.96 217.884   5
   0  -6  -5 2069.34 176.446   5
   0  -6   6 2343.26 189.539  13
   0   6  -6 2185.13 171.912  12
   0  -6   6 2120.42 110.750   1
   0  -6   6 1981.65 230.503   3
   0   6   6 2368.35 230.816   3
   0  -6  -6 2255.87 199.835   5
   0   6  -6 2389.03 233.975   5
   0   6  -6 2186.46 225.894   6
   0   6  -7 1039.17 146.956  12
   0  -6   7 922.478 150.798  13
   0  -6   7 1247.59 83.3108   1
   0  -6   7 1038.02 202.660   3
   0   6   7 1431.06 219.062   3
   0  -6  -7 1099.14 175.559   5
   0   6  -7 1206.99 205.933   5
   0   6  -7 1181.67 212.121   6
   0  -6   8 19590.4 594.952  13
   0   6  -8 20368.8 566.086  12
   0  -6   8 20584.7 697.290   3
   0  -6  -8 18879.9 593.918   5
   0   6  -8 19820.4 655.235   5
   0   6   8 19123.4 654.733   3
   0   6  -8 18836.1 652.727   6
   0   6  -9 13599.8 489.013  12
   0  -6   9 14091.0 537.741  13
   0   6  -9 13553.3 590.824   6
   0   6  -9 12988.3 568.988   5
   0  -6  -9 14657.0 551.823   5
   0   6   9 13568.1 588.692   3
   0   6   9 14399.3 448.892   1
   0  -6   9 13577.0 598.377   3
   0   6 -10 6882.01 460.448   6
   0  -6 -10 7539.38 425.676   5
   0   6  10 7570.86 477.274   3
   0   6 -10 6908.86 447.851   5
   0  -6  10 7229.65 478.825   3
   0   6  10 7548.80 331.754   1
   0   6 -11 27604.8 948.477   6
   0   6  11 27056.2 940.465   3
   0   6 -11 27517.3 923.532   5
   0  -6 -11 26917.9 854.662   5
   0  -6  11 27086.0 960.883   3
   0   6 -12 7808.56 550.713   6
   0  -6 -12 8431.41 508.171   5
   0   6 -12 7560.59 503.863   5
   0   6  12 8513.81 567.562   3
   0  -6  12 8050.72 562.224   3
   0  -6 -13 12769.3 646.266   5
   0   6 -13 12419.4 688.849   5
   0  -6  13 12070.5 642.225   2
   0  -6  13 12812.1 729.694   3
   0   6  13 12399.3 712.062   3
   0  -6 -14 10898.1 641.162   7
   0   6  14 12017.2 733.980   3
   0  -6  14 11145.3 652.311   2
   0  -6  14 10577.6 702.563   3
   0  -6 -14 10899.5 629.003   5
   0   6 -14 10837.6 664.642   5
   0  -6 -15 9644.83 346.352  18
   0  -6  15 9257.43 351.178  32
   0  -6 -15 9099.26 618.439   7
   0   6  15 9495.52 349.625  28
   0  -6  15 8947.36 610.784   2
   0   6  15 9598.28 695.769   3
   0  -6  15 9434.28 694.503   3
   0  -6 -15 9351.80 604.569   5
   0   6 -15 9227.01 653.584   5
   0  -6 -16 4494.83 257.058  18
   0   6  16 4025.02 235.181  32
   0  -6  16 3631.40 240.160  32
   0  -6 -16 3595.00 414.702   7
   0   6  16 4184.45 247.575  28
   0  -6  16 4058.45 436.756   2
   0  -6  16 3958.20 490.027   3
   0   6  16 4410.28 497.883   3
   0  -6 -16 4819.23 463.913   5
   0   6 -16 3596.47 434.398   5
   0  -6 -17 10102.2 374.228  18
   0  -6  17 10126.2 388.749  32
   0   6  17 9593.21 358.148  32
   0  -6 -17 10039.8 694.444   7
   0   6  17 9970.42 379.005  28
   0   6 -17 10873.6 737.336   5
   0   6  17 10246.2 768.092   3
   0  -6  17 10136.0 773.170   3
   0   6  18-104.294 131.332  28
   0   6  18 77.3989 108.818  32
   0  -6  18 68.3244 126.741  32
   0   6  18 283.186 128.110  17
   0  -6 -18 233.977 137.414  18
   0   6  19 302.428 137.647  28
   0  -6  19 301.228 149.141  32
   0   6 -19 642.008 149.489  18
   0  -6 -19 618.350 173.762  18
   0   6  19 510.555 142.361  17
   0   6  20 3841.83 254.257  28
   0  -6  20 3708.45 253.820  28
   0  -6  20 3790.02 254.190  32
   0  -6 -20 4766.07 274.045  18
   0   6 -20 3920.43 232.866  18
   0   6  20 3793.98 251.272  17
   0   6  21 1105.91 163.750  28
   0  -6  21 1128.06 169.598  28
   0  -6  21 1156.72 166.373  32
   0   6 -21 1169.42 144.339  18
   0  -6  21 926.817 153.373  17
   0   6  21 1385.90 177.275  17
   0  -6 -21 1121.40 162.651  18
   0  -6  22 1248.49 167.008  28
   0   6  22 1249.40 154.790  28
   0   6 -22 1163.75 136.922  18
   0  -6  22 1317.60 151.943  17
   0  -6 -22 1340.12 154.883  18
   0   6  22 1338.26 167.287  17
   0  -6  23 10747.4 334.823  28
   0   6  23 10609.7 326.614  28
   0   6  23 10059.3 281.248  31
   0  -6 -23 11083.7 323.982  18
   0  -6  23 10537.9 313.558  17
   0   6  23 10165.1 323.266  17
   0   6 -23 10185.6 295.629  18
   0   6  24 39.1941 71.0021  35
   0  -6  24 83.0925 85.2787  28
   0   6  24 35.3473 51.4928  31
   0   6  24-12.1399 51.6408  22
   0  -6  24 37.9700 68.0903  17
   0   6  24 16.9489 79.5032  17
   0   6 -24 97.3501 61.6356  18
   0  -6 -24-13.2326 70.0251  18
   0   6  25 11629.7 255.664  35
   0  -6  25 11038.4 242.353  31
   0  -6  25 11941.5 262.339  28
   0  -6 -25 10480.5 231.252  18
   0   6  25 11224.4 252.347  17
   0   7   0-102.057 97.9053   4
   0  -7   0-54.6534 91.4187   2
   0   7   0 16.7570 76.5962  10
   0   7   1 5243.38 216.323   4
   0   7  -1 5178.48 211.189   4
   0  -7   1 5257.04 205.394   2
   0  -7  -1 4947.41 203.080   2
   0  -7   1 5274.99 209.079   3
   0   7   1 4877.39 195.787  10
   0  -7  -1 5206.56 160.306   7
   0   7  -2 2736.04 179.811   5
   0  -7  -2 2753.27 154.578   5
   0   7   2 2717.42 173.288   4
   0  -7   2 2810.15 167.873   2
   0  -7   2 2457.68 175.638   3
   0  -7  -2 2733.92 128.436   7
   0  -7   2 2763.29 158.113   8
   0   7  -2 2619.97 137.887   9
   0   7   3 5811.31 250.622   4
   0   7  -3 6374.36 268.814   5
   0   7  -3 6389.80 261.037   6
   0  -7  -3 6056.90 230.039   5
   0  -7   3 6128.73 264.571   3
   0  -7   3 5830.15 240.569   2
   0  -7   3 5519.95 238.684   8
   0  -7  -3 6007.99 209.938   7
   0   7  -4 1454.74 130.024  12
   0   7  -4 1466.64 174.936   6
   0   7  -4 1430.86 162.940   5
   0  -7  -4 1493.87 145.652   5
   0   7   4 1497.38 168.388   4
   0  -7   4 1468.21 175.019   3
   0  -7   4 1346.55 148.851   2
   0  -7   4 1594.73 161.305   8
   0  -7  -4 1459.41 135.821   7
   0  -7   5 5551.46 245.093  13
   0   7  -5 5280.05 234.052  12
   0  -7  -5 5703.97 272.098   5
   0   7  -5 5112.41 285.436   5
   0   7   5 5993.31 287.161   4
   0  -7   5 4994.94 305.112   3
   0  -7   5 5150.07 266.619   2
   0   7  -5 5321.41 293.793   6
   0   7  -6 9.14768 96.4805  12
   0  -7   6 86.8685 99.2389  13
   0   7  -6-53.1441 157.527   5
   0   7   6 62.5897 141.111   3
   0   7   6 86.9405 122.029   4
   0  -7  -6-0.28844 116.255   5
   0  -7   6-76.3968 121.911   2
   0  -7   6 66.7308 159.045   3
   0   7  -6 146.853 153.716   6
   0   7  -7 3978.41 239.733  12
   0  -7   7 3835.79 248.407  13
   0   7   7 4451.72 312.029   3
   0  -7  -7 3900.38 267.161   5
   0   7  -7 4118.69 301.691   5
   0  -7   7 4455.71 289.621   2
   0  -7   7 4430.84 324.133   3
   0   7  -7 3927.78 302.403   6
   0   7  -8 14.8898 109.288  12
   0  -7   8 63.2642 120.031  13
   0   7  -8 86.6545 167.817   5
   0   7   8-109.454 148.929   3
   0  -7  -8 60.0996 132.180   5
   0  -7   8-13.7754 172.548   3
   0   7  -8 16.9328 153.589   6
   0  -7   9 921.119 181.823  13
   0   7  -9 666.869 131.841  12
   0   7  -9 818.728 212.990   6
   0  -7   9 748.927 219.488   3
   0   7   9 953.404 138.238   1
   0   7   9 658.643 195.557   3
   0  -7  -9 1001.58 198.500   5
   0   7  -9 764.141 213.295   5
   0   7 -10 87.2892 175.314   6
   0  -7  10 10.2994 140.857   2
   0  -7  10 50.7344 208.822   3
   0   7  10-159.997 177.129   3
   0   7  10 141.240 100.010   1
   0  -7 -10 58.3344 137.672   5
   0   7 -10 45.0099 173.797   5
   0   7 -11 434.591 203.344   6
   0   7  11 613.082 216.369   3
   0  -7  11 582.493 175.625   2
   0  -7  11 413.930 213.706   3
   0  -7 -11 849.946 206.055   5
   0   7 -11 528.198 202.606   5
   0   7 -12 26361.7 985.780   6
   0  -7  12 27467.2 1022.18   3
   0  -7  12 27718.0 935.975   2
   0  -7 -12 27227.8 905.375   5
   0   7 -12 27107.7 971.025   5
   0   7  12 27069.6 1000.45   3
   0  -7 -13 2415.77 314.051   7
   0  -7  13 2563.56 312.498   2
   0   7  13 2561.85 357.336   3
   0  -7  13 2298.40 353.044   3
   0  -7 -13 2408.73 309.675   5
   0   7 -13 2322.50 321.900   5
   0  -7 -14 20025.3 860.826   7
   0  -7 -14 19733.3 842.337   5
   0   7 -14 18302.2 875.361   5
   0  -7  14 20205.5 974.333   3
   0   7  14 20460.9 958.741   3
   0  -7  14 20225.8 876.674   2
   0  -7 -15 1449.97 150.425  18
   0  -7  15 1762.44 174.590  32
   0  -7 -15 1765.62 304.785   7
   0   7  15 1800.80 170.598  28
   0   7 -15 1938.43 343.093   5
   0  -7 -15 1323.57 263.301   5
   0  -7  15 1281.94 259.700   2
   0   7  15 1829.37 355.037   3
   0  -7  15 1944.18 361.206   3
   0  -7 -16 446.736 124.169  18
   0  -7  16 291.972 116.365  32
   0   7  16 114.278 98.5236  32
   0  -7 -16 395.547 200.006   7
   0   7  16 192.662 111.648  28
   0  -7 -16 290.802 179.618   5
   0   7 -16 444.455 219.430   5
   0   7  16 376.879 269.081   3
   0  -7  16 58.9614 168.101   2
   0  -7  16 188.420 209.308   3
   0   7  17 4956.18 261.604  32
   0  -7  17 5220.71 293.088  32
   0  -7  17 4622.80 535.672   3
   0   7  17 6012.51 603.839   3
   0   7  17 5070.88 277.858  28
   0   7 -17 4804.15 530.629   5
   0  -7 -17 5104.95 279.873  18
   0  -7 -18 5594.89 292.229  18
   0   7  18 5190.03 287.708  17
   0   7  18 5523.42 293.996  28
   0  -7  18 5350.06 304.394  32
   0   7 -19 5136.87 272.015  18
   0   7  19 5146.50 287.097  17
   0  -7 -19 5209.78 287.769  18
   0   7  19 4601.78 270.760  28
   0  -7  19 4862.74 285.585  32
   0  -7 -20 147.978 153.378  18
   0   7  20 16.8364 120.498  17
   0   7 -20 195.005 125.651  18
   0  -7  20 323.227 158.449  28
   0   7  20 5.24334 121.715  28
   0  -7  20 111.371 148.848  32
   0   7  21-102.311 124.141  17
   0  -7  21 31.2859 106.106  17
   0   7 -21 138.242 114.488  18
   0  -7 -21 143.183 124.214  18
   0  -7  21 131.762 125.651  28
   0   7  21 119.384 118.384  28
   0  -7  21 286.021 139.599  32
   0  -7  22 436.551 119.955  17
   0  -7 -22 229.520 123.508  18
   0   7  22 126.105 116.772  17
   0   7 -22 444.336 109.701  18
   0  -7  22 338.564 133.755  28
   0   7  22 238.422 117.854  28
   0  -7  23 641.526 130.163  28
   0   7  23 427.612 113.346  28
   0   7  23 371.660 84.3949  31
   0  -7 -23 605.107 138.633  18
   0   7  23 289.622 120.762  17
   0  -7  23 329.456 100.550  17
   0   7 -23 422.938 95.7803  18
   0   7  24 926.347 105.499  35
   0  -7  24 893.477 106.936  28
   0   7  24 891.330 82.7949  22
   0  -7 -24 581.462 91.9084  18
   0  -7  24 827.911 93.6003  17
   0   7 -24 651.386 74.6024  18
   0   7  24 812.951 107.467  17
   0   7  25 384.199 76.1601  35
   0  -7  25 27.8885 52.8603  31
   0  -7  25 34.3006 57.4865  28
   0  -7 -25 517.989 79.9378  18
   0   7  25 98.1149 62.4623  17
   0  -8   0 146869. 1673.89   2
   0   8   0 146661. 1703.30   4
   0   8   0 148622. 1679.80  10
   0  -8   1 6536.17 246.620   3
   0  -8   1 6705.93 243.075   2
   0  -8  -1 6394.81 241.454   2
   0   8   1 7167.96 275.181   4
   0   8  -1 6849.36 259.695   4
   0  -8   1 6185.84 237.980   8
   0  -8  -1 6557.22 192.645   7
   0   8   1 6564.13 236.626  10
   0  -8   2 11164.0 348.185   3
   0  -8   2 11355.8 322.206   2
   0   8   2 11292.5 340.510   4
   0   8  -2 11481.2 336.009   4
   0   8  -2 11399.8 278.080   9
   0  -8   2 10745.5 324.802   8
   0  -8  -2 11523.8 274.006   7
   0  -8   3 9433.38 349.239   3
   0  -8   3 9631.47 321.696   2
   0   8   3 9664.70 335.989   4
   0   8  -3 9689.81 344.957   5
   0  -8  -3 9762.24 300.891   5
   0   8  -3 9581.52 326.460   6
   0  -8  -3 9784.97 273.274   7
   0  -8   3 10105.8 316.358   8
   0  -8   4 2111.49 184.002   2
   0  -8   4 2391.09 221.987   3
   0   8   4 1985.06 191.513   4
   0   8  -4 2144.36 205.990   5
   0   8  -4 2044.24 191.770   6
   0  -8  -4 1954.37 168.864   5
   0  -8   4 2477.02 194.980   8
   0  -8  -4 2048.04 158.444   7
   0   8  -5 1738.64 145.570  12
   0  -8   5 1709.11 148.875  13
   0  -8   5 1695.61 212.930   3
   0  -8   5 1732.29 182.180   2
   0  -8  -5 1765.27 175.127   5
   0   8   5 1736.76 186.566   4
   0   8  -5 1782.93 202.736   6
   0   8  -5 1862.74 218.773   5
   0  -8  -5 1947.44 165.883   7
   0  -8   5 1876.27 188.317   8
   0  -8   6 3014.81 200.616  13
   0   8  -6 2875.09 194.739  12
   0  -8   6 2756.99 266.278   3
   0  -8   6 2964.99 239.288   2
   0   8   6 2772.23 234.129   4
   0   8  -6 2675.19 251.293   5
   0  -8  -6 2590.87 216.532   5
   0   8  -6 2826.23 252.043   6
   0  -8  -6 2657.02 207.501   7
   0  -8   7 1204.74 164.706  13
   0   8  -7 1184.65 153.155  12
   0  -8   7 1257.46 196.896   2
   0  -8   7 1188.99 217.753   3
   0  -8  -7 877.165 161.149   5
   0   8  -7 866.370 199.082   5
   0   8   7 977.784 200.798   3
   0   8  -7 1317.36 208.341   6
   0   8  -8 11774.3 428.135  12
   0  -8   8 11855.0 446.883  13
   0  -8   8 11390.4 480.108   2
   0  -8   8 11431.8 532.831   3
   0   8  -8 10753.7 503.395   5
   0   8   8 12189.0 533.884   3
   0  -8  -8 11485.1 470.469   5
   0   8  -8 11846.0 521.433   6
   0  -8   9 304.354 134.628  13
   0   8  -9 270.817 119.353  12
   0   8  -9 228.529 172.911   6
   0   8  -9 42.0791 171.635   5
   0   8   9 227.843 159.833   3
   0  -8  -9 147.116 142.394   5
   0  -8   9 198.536 207.952   3
   0  -8   9 260.221 147.448   2
   0   8 -10 6616.93 457.509   6
   0   8  10 6328.73 447.025   3
   0  -8 -10 6200.47 395.888   5
   0   8 -10 6357.60 449.371   5
   0  -8  10 6553.21 459.432   3
   0  -8  10 6435.15 412.850   2
   0   8  10 6597.68 334.673   1
   0   8 -11 1015.61 227.765   6
   0  -8 -11 1377.08 215.923   5
   0   8 -11 1382.13 264.176   5
   0   8  11 1276.38 268.177   3
   0  -8  11 1172.53 213.159   2
   0  -8  11 1303.88 285.699   3
   0  -8 -12 24923.7 866.560   7
   0   8 -12 23598.1 939.698   6
   0   8  12 24250.3 946.210   3
   0  -8 -12 23531.8 837.146   5
   0   8 -12 23144.0 906.756   5
   0  -8  12 24556.5 881.996   2
   0  -8  12 24950.2 975.523   3
   0   8 -13 3434.05 409.100   6
   0  -8 -13 2719.17 324.972   7
   0   8 -13 2907.22 364.209   5
   0  -8 -13 2694.48 312.131   5
   0  -8  13 2742.40 333.599   2
   0   8  13 3222.00 387.743   3
   0  -8  13 2425.94 356.009   3
   0  -8 -14 10503.7 621.936   7
   0   8  14 9476.52 654.673   3
   0  -8  14 10300.2 623.903   2
   0  -8  14 10895.8 711.889   3
   0   8 -14 9566.74 650.730   5
   0  -8 -14 10871.5 622.555   5
   0  -8 -15 1446.53 166.705  18
   0   8  15 1382.27 146.296  32
   0  -8  15 1369.92 167.656  32
   0  -8 -15 1082.59 243.880   7
   0   8  15 1559.76 161.756  28
   0   8  15 1002.84 257.226   3
   0  -8  15 843.873 251.921   3
   0  -8  15 1885.07 314.676   2
   0   8 -15 1038.80 274.576   5
   0  -8 -15 1589.04 283.775   5
   0  -8 -16 1561.62 175.895  18
   0   8  16 1330.22 153.497  32
   0  -8  16 1240.36 163.020  32
   0  -8 -16 1290.41 274.048   7
   0   8  16 1318.73 156.594  28
   0   8 -16 1062.53 273.818   5
   0   8  16 1775.06 378.072   3
   0  -8  16 1419.77 339.908   3
   0  -8  16 2151.72 344.453   2
   0  -8  17 175.687 130.377  32
   0   8  17 166.267 240.332   3
   0  -8  17 127.319 208.677   3
   0   8  17 172.109 119.196  28
   0  -8 -17 199.989 130.566  18
   0   8 -17-21.2219 175.435   5
   0   8  18 7329.22 335.041  28
   0  -8  18 7226.18 345.390  32
   0   8  18 6548.23 326.478  17
   0  -8 -18 6891.04 328.630  18
   0   8  19 255.782 135.181  28
   0  -8  19 318.670 150.406  32
   0  -8 -19 294.626 135.240  18
   0   8  19 204.502 124.618  17
   0   8 -19 226.989 119.631  18
   0  -8  20 2986.98 240.050  28
   0   8  20 3174.42 227.735  28
   0  -8  20 3055.79 240.806  32
   0   8  20 2891.24 230.493  17
   0   8 -20 3191.60 218.428  18
   0  -8 -20 3036.14 226.389  18
   0  -8  21 407.330 141.074  28
   0   8  21 242.716 122.780  28
   0  -8  21 402.304 140.746  32
   0  -8 -21 267.856 127.006  18
   0   8 -21 428.152 116.224  18
   0  -8  21 455.971 120.790  17
   0   8  21 363.177 131.296  17
   0  -8  22 2396.23 192.067  28
   0   8  22 2576.99 186.311  28
   0   8  22 2313.08 192.271  17
   0  -8 -22 2423.53 186.480  18
   0   8 -22 1924.95 154.404  18
   0  -8  22 2317.05 173.801  17
   0   8  23 1880.47 163.249  35
   0   8  23 1826.65 147.966  28
   0  -8  23 1744.23 158.577  28
   0   8  23 1719.10 118.571  31
   0  -8 -23 1636.19 147.583  18
   0   8  23 1847.16 135.832  22
   0   8  23 1735.40 159.214  17
   0  -8  23 1626.28 136.674  17
   0   8 -23 1716.05 128.789  18
   0   8  24 1016.04 108.358  35
   0  -8  24 984.889 111.992  28
   0   8  24 984.854 85.5827  22
   0   8  24 1008.72 111.266  17
   0   8 -24 840.077 79.6122  18
   0  -8 -24 952.877 106.195  18
   0  -8  24 1058.21 95.3754  17
   0  -8  25 2095.94 107.785  31
   0  -8  25 2031.30 109.087  28
   0  -8 -25 2119.02 104.125  18
   0   8  25 2192.20 110.151  35
   0  -9   0 42.0423 112.250   2
   0   9   0 61.0709 140.971   4
   0   9   0 68.0295 96.5389  10
   0  -9   1 53101.7 821.253   2
   0  -9  -1 54867.8 851.058   2
   0  -9   1 54445.2 852.545   3
   0   9   1 56207.0 872.737   4
   0   9  -1 52273.6 848.559   4
   0  -9   1 52956.8 829.847   8
   0  -9  -1 55538.6 729.565   7
   0   9   1 54307.4 824.303  10
   0  -9   2 1986.49 168.555   2
   0  -9   2 2082.51 183.727   3
   0   9  -2 1911.84 169.308   4
   0   9   2 2174.07 188.637   4
   0  -9  -2 2236.01 132.548   7
   0   9   2 1878.88 155.543  10
   0  -9   2 2152.18 173.797   8
   0   9  -2 2027.55 135.309   9
   0  -9   3 7080.42 312.422   3
   0  -9   3 7243.58 289.214   2
   0   9  -3 7144.66 305.762   5
   0   9   3 7558.01 317.649   4
   0   9  -3 7275.24 296.224   6
   0  -9  -3 7778.39 276.413   5
   0  -9   3 7669.98 292.325   8
   0   9  -3 6964.49 246.272   9
   0  -9  -3 7800.80 245.683   7
   0  -9   4 266.948 134.599   2
   0  -9   4 390.208 154.811   3
   0   9  -4 328.905 130.054   6
   0  -9  -4 195.027 112.268   5
   0   9   4 217.331 145.275   4
   0   9  -4 142.000 130.638   5
   0  -9   4 99.2828 118.203   8
   0  -9  -4 148.566 95.7282   7
   0   9  -5 16566.6 419.094  12
   0  -9   5 17140.3 421.595  13
   0  -9   5 17356.1 543.959   3
   0  -9   5 17416.6 497.710   2
   0   9  -5 16634.8 527.706   5
   0   9   5 16607.9 499.663   4
   0  -9  -5 16815.7 472.855   5
   0  -9  -5 17691.8 449.038   7
   0   9  -5 17049.8 518.765   6
   0  -9   5 17321.8 492.456   8
   0  -9   6 13113.8 402.148  13
   0   9  -6 12892.4 395.976  12
   0  -9   6 13675.0 506.920   3
   0  -9   6 13764.8 467.838   2
   0   9   6 13302.7 470.124   4
   0   9  -6 13934.8 512.971   5
   0  -9  -6 13787.8 449.220   5
   0  -9  -6 13449.3 426.513   7
   0   9  -6 13664.5 494.823   6
   0   9  -7 39539.5 779.670  12
   0  -9   7 40284.4 802.945  13
   0  -9   7 38547.9 952.721   3
   0  -9   7 38883.3 868.502   2
   0  -9  -7 38714.8 845.393   5
   0   9   7 39319.9 923.646   3
   0   9  -7 38141.3 921.732   5
   0  -9  -7 38906.5 818.999   7
   0   9  -7 39119.5 919.794   6
   0  -9   8 164.042 112.985  13
   0   9  -8 236.056 108.668  12
   0  -9   8 193.480 202.625   3
   0  -9   8 270.652 158.544   2
   0   9   8 64.3019 167.949   3
   0  -9  -8 324.663 145.691   5
   0   9  -8 262.735 175.566   5
   0   9  -8 302.588 184.970   6
   0  -9  -8 237.279 138.626   7
   0  -9   9 88.2677 129.804  13
   0   9  -9 85.0217 101.205  12
   0  -9   9-115.594 150.778   2
   0  -9   9-170.445 195.050   3
   0   9  -9 66.8392 163.636   5
   0  -9  -9-33.2163 132.748   5
   0   9   9-89.3210 161.325   3
   0  -9  -9 72.8506 126.728   7
   0   9  -9-53.9137 180.331   6
   0   9 -10 536.875 141.697  12
   0  -9  10 447.899 149.983  13
   0   9 -10 681.454 234.801   6
   0  -9 -10 676.234 169.125   7
   0  -9  10 706.624 200.598   2
   0   9  10 605.269 138.027   1
   0  -9  10 451.700 214.079   3
   0   9  10 523.829 203.859   3
   0  -9 -10 286.136 137.924   5
   0   9 -10 614.770 220.141   5
   0   9 -11 177.344 196.113   6
   0  -9 -11 315.428 158.472   7
   0  -9  11 188.396 192.961   3
   0   9  11 211.294 166.285   3
   0  -9  11 92.0652 137.947   2
   0  -9 -11 89.5550 130.952   5
   0   9 -11 167.147 191.198   5
   0  -9 -12 6528.33 446.256   7
   0   9 -12 6959.03 524.518   6
   0  -9  12 6975.74 473.900   2
   0  -9  12 6838.27 535.029   3
   0   9  12 7095.53 525.052   3
   0  -9 -12 7150.90 468.577   5
   0   9 -12 6861.02 509.510   5
   0  -9 -13 566.988 184.687   7
   0   9 -13 420.681 192.139   6
   0   9  13 728.138 250.410   3
   0  -9  13 649.559 217.170   2
   0  -9  13 653.084 231.768   3
   0  -9 -13 787.339 199.904   5
   0   9 -13 750.814 236.646   5
   0  -9 -14 1784.09 281.819   7
   0  -9 -14 1649.75 264.038   5
   0   9 -14 1786.74 309.144   5
   0   9  14 1607.48 313.553   3
   0  -9  14 1534.71 321.529   3
   0  -9  14 1674.93 294.854   2
   0  -9  15 4558.74 444.053   2
   0   9  15 5213.48 539.760   3
   0  -9  15 5293.82 546.428   3
   0  -9 -15 4510.27 249.337  18
   0  -9  15 5145.06 272.642  32
   0   9  15 4175.50 224.787  32
   0  -9 -15 4129.15 419.130   7
   0   9  15 4826.39 255.623  28
   0   9 -15 4794.32 251.318  19
   0   9 -15 4955.32 499.347   5
   0  -9 -15 4679.54 429.690   5
   0  -9 -16 1324.79 154.278  18
   0  -9  16 1508.25 181.479  32
   0   9  16 1570.78 158.292  32
   0  -9 -16 1636.36 313.406   7
   0   9  16 1619.16 175.967  28
   0   9 -16 1442.99 285.306   5
   0  -9  16 1285.35 310.883   3
   0   9  16 1525.81 333.383   3
   0  -9  16 1396.59 258.264   2
   0  -9  17 3956.71 262.829  32
   0   9  17 3771.78 471.609   3
   0  -9  17 4626.09 534.679   3
   0   9  17 3827.15 246.989  28
   0   9  17 4162.87 252.568  17
   0  -9 -17 4077.33 254.335  18
   0   9 -17 4256.19 491.547   5
   0   9  18 3415.51 236.057  28
   0  -9  18 3824.79 267.248  32
   0  -9 -18 3505.16 245.162  18
   0   9  18 3156.45 242.061  17
   0   9  19 515.718 151.968  28
   0  -9  19 354.308 142.855  32
   0  -9 -19 225.697 129.777  18
   0   9 -19 486.029 129.205  18
   0   9  19 159.486 129.323  17
   0  -9  20 8280.53 367.265  28
   0   9  20 9259.11 361.404  28
   0  -9  20 9619.02 385.208  32
   0   9 -20 9405.70 338.738  18
   0   9  20 8856.60 359.415  17
   0  -9 -20 9307.97 362.562  18
   0  -9  21 204.307 121.367  28
   0   9  21 137.869 118.772  28
   0  -9  21 569.799 160.342  32
   0   9 -21 292.109 111.314  18
   0  -9 -21 459.968 136.334  18
   0   9  21 355.103 133.812  17
   0  -9  21 373.579 119.521  17
   0   9  22 107.981 104.727  28
   0  -9  22 120.539 115.840  28
   0   9  22 312.528 87.0730  31
   0  -9 -22 4.51562 108.203  18
   0   9 -22 110.697 85.7211  18
   0  -9  22 221.710 97.6252  17
   0   9  22 157.965 117.066  17
   0   9  23 2228.89 172.788  35
   0  -9 -23 2093.07 158.454  18
   0   9  23 2225.24 147.132  22
   0   9 -23 2378.14 140.103  18
   0   9  23 2065.79 163.399  17
   0  -9  23 2197.86 147.778  17
   0  -9  23 2195.06 166.700  28
   0   9  24 220.551 86.7186  35
   0  -9  24-18.8297 77.7592  28
   0   9  24 46.7939 56.2255  22
   0  -9 -24-35.0879 71.6199  18
   0   9  24 94.1033 85.0156  17
   0  -9  24 77.2796 57.6937  17
   0   9 -24 126.798 51.5587  18
   0  -9  25 142.683 52.5891  31
   0  -9  25 73.0374 53.1518  28
   0  -9 -25 89.4156 50.7799  18
   0   9  25-30.1604 51.4145  35
   0 -10   0 257749. 2754.94   2
   0  10   0 254380. 2785.68   4
   0  10   0 253134. 2752.73  10
   0 -10  -1 35049.5 670.011   2
   0 -10   1 35083.8 655.416   2
   0  10   1 35514.4 690.304   4
   0  10  -1 33347.5 672.950   4
   0 -10   1 35932.2 668.017   8
   0  10   1 34830.7 647.683  10
   0 -10   2 8990.40 329.352   2
   0 -10   2 8991.04 347.474   3
   0  10  -2 8910.05 333.523   4
   0  10   2 8921.99 344.727   4
   0  10   2 8798.60 311.310  10
   0  10  -2 8939.08 268.710   9
   0 -10   2 9299.10 322.693   8
   0 -10  -2 8556.97 252.226   7
   0 -10   3 11421.1 378.146   2
   0 -10   3 11596.3 407.368   3
   0 -10  -3 11456.4 350.971   5
   0  10   3 11664.7 399.002   4
   0  10  -3 11110.1 375.213   4
   0  10  -3 11238.0 381.841   6
   0  10  -3 11092.9 317.588   9
   0 -10  -3 11953.0 316.753   7
   0 -10   3 11447.9 366.748   8
   0 -10   4 16227.4 465.389   2
   0 -10   4 16161.9 508.809   3
   0  10  -4 16447.4 487.261   6
   0  10  -4 16124.4 498.218   5
   0  10   4 15971.3 482.791   4
   0 -10  -4 16043.3 440.132   5
   0 -10  -4 15225.0 392.037   7
   0 -10   4 16585.5 466.982   8
   0  10  -5 1434.09 141.882  12
   0 -10   5 1342.56 130.564  13
   0 -10   5 1443.18 217.593   3
   0 -10   5 1560.14 186.930   2
   0  10   5 1601.56 200.233   4
   0 -10  -5 1715.52 183.389   5
   0  10  -5 1392.60 214.719   5
   0  10  -5 1687.60 200.994   6
   0 -10  -5 1433.88 151.769   7
   0 -10   5 1375.92 176.348   8
   0  10  -6 190.661 98.6387  12
   0 -10   6 45.5369 95.0173  13
   0 -10   6-1.24091 162.270   3
   0 -10   6 85.4705 133.301   2
   0  10  -6 81.5194 147.607   6
   0  10   6 87.3200 140.754   4
   0  10  -6 293.536 180.714   5
   0 -10  -6 100.893 123.880   5
   0 -10  -6 57.4591 103.737   7
   0 -10   7 74.3956 100.822  13
   0  10  -7 81.4551 101.911  12
   0 -10   7 91.4252 134.762   2
   0 -10   7 131.612 179.746   3
   0  10  -7 153.054 171.809   5
   0  10   7-52.9073 137.959   4
   0 -10  -7 80.6893 127.658   5
   0  10   7-36.0056 145.491   3
   0  10  -7 133.256 162.268   6
   0 -10  -7 103.535 115.473   7
   0  10  -8 13986.5 466.833  12
   0 -10   8 14235.1 489.368  13
   0 -10   8 14138.9 602.701   3
   0 -10   8 14084.8 543.259   2
   0 -10  -8 12684.6 499.284   5
   0  10   8 14095.1 587.839   3
   0  10  -8 14186.6 593.627   5
   0  10  -8 14176.2 584.979   6
   0 -10  -8 13699.7 502.313   7
   0 -10   9-24.1709 115.984  13
   0  10  -9-33.0830 104.136  12
   0 -10   9-127.759 194.098   3
   0 -10   9 29.1468 146.342   2
   0  10  -9-120.284 185.857   5
   0  10   9-337.447 210.809   3
   0 -10  -9 7.51370 132.363   5
   0 -10  -9 54.1016 126.909   7
   0  10  -9 80.9087 168.553   6
   0  10 -10 10540.2 450.865  12
   0 -10  10 10917.0 494.819  13
   0 -10 -10 9551.91 473.668   7
   0  10 -10 10262.6 567.935   6
   0 -10  10 9694.65 565.991   3
   0 -10  10 11007.0 536.609   2
   0  10  10 10571.0 570.166   3
   0  10 -10 10367.3 565.299   5
   0 -10 -10 9829.05 481.708   5
   0 -10 -11 1265.32 220.268   7
   0  10 -11 1407.72 282.919   6
   0  10  11 1213.44 262.474   3
   0 -10  11 1075.69 211.509   2
   0  10  11 1097.52 174.183   1
   0 -10  11 1030.40 252.411   3
   0 -10 -11 1196.31 220.983   5
   0  10 -11 1148.84 255.885   5
   0 -10 -12 16955.8 705.727   7
   0  10 -12 15854.8 781.728   6
   0 -10  12 14507.8 762.716   3
   0 -10  12 15153.6 699.791   2
   0 -10 -12 15849.4 689.256   5
   0  10  12 16478.2 790.706   3
   0  10 -12 16416.2 781.693   5
   0  10 -13 1673.14 315.475   6
   0 -10 -13 1700.16 275.302   7
   0 -10  13 1863.03 280.152   2
   0 -10  13 1281.97 287.151   3
   0  10  13 1439.20 287.416   3
   0  10 -13 1076.07 269.824   5
   0 -10 -13 1161.85 230.666   5
   0 -10 -14 4968.02 431.069   7
   0  10 -14 5627.82 514.506   5
   0 -10 -14 4840.59 418.071   5
   0 -10  14 4643.96 435.611   2
   0 -10  14 5307.35 524.832   3
   0  10  14 5379.78 508.495   3
   0 -10  15 8078.44 661.969   3
   0  10  15 8675.62 662.727   3
   0 -10  15 8624.02 601.443   2
   0 -10 -15 8844.47 339.099  18
   0 -10  15 8965.66 350.217  32
   0  10  15 7944.70 305.640  32
   0 -10 -15 8998.30 597.434   7
   0  10  15 8754.83 335.030  28
   0  10 -15 7598.36 321.202  19
   0  10 -15 8751.01 657.483   5
   0 -10 -15 8983.65 588.053   5
   0 -10  16 170.860 112.981  32
   0  10  16 118.930 195.091   3
   0 -10  16 175.609 210.619   3
   0  10  16 223.060 101.082  28
   0 -10 -16 288.421 127.314  18
   0  10  16 113.288 93.8510  17
   0  10 -16 459.527 249.932   5
   0  10  17 11158.5 401.076  28
   0 -10 -17 11643.7 409.624  18
   0  10  17 10966.4 403.790  17
   0 -10  17 10535.0 409.376  32
   0  10  17 11644.0 816.033   3
   0 -10  17 10992.1 816.261   3
   0  10  18 4882.21 276.730  28
   0 -10  18 4511.20 283.577  32
   0  10  18 4814.44 276.417  17
   0 -10 -18 4732.12 280.024  18
   0  10  19 855.978 141.837  28
   0 -10  19 814.466 174.640  32
   0 -10 -19 1005.79 181.158  18
   0  10  19 836.680 160.882  17
   0  10  20 47.2578 109.669  28
   0 -10  20 100.997 137.338  32
   0  10  20 125.966 125.489  17
   0  10 -20 82.0245 95.5183  18
   0 -10 -20 223.167 142.219  18
   0 -10  21 1180.52 164.450  28
   0  10  21 992.873 143.691  28
   0 -10  21 1066.65 174.061  32
   0  10  21 850.708 151.194  17
   0  10 -21 1190.00 138.220  18
   0 -10  21 940.057 137.006  17
   0 -10 -21 1029.70 168.319  18
   0 -10  22 1895.06 175.873  28
   0  10  22 1923.02 165.679  28
   0  10  22 1836.80 128.692  31
   0 -10 -22 1857.05 166.228  18
   0 -10  22 2015.39 155.718  17
   0  10 -22 1928.58 148.082  18
   0  10  22 1911.80 175.358  17
   0  10  23 5261.80 238.897  35
   0 -10 -23 4953.25 221.604  18
   0  10  23 5272.22 209.583  22
   0 -10  23 5271.15 205.405  17
   0  10 -23 5334.86 192.603  18
   0  10  23 5214.55 229.613  17
   0 -10  23 5535.92 236.141  28
   0  10  24 5627.46 206.919  35
   0 -10  24 5336.65 200.137  28
   0  10  24 5238.67 172.166  22
   0 -10 -24 5156.84 193.293  18
   0 -10  24 5093.55 166.240  17
   0  10  24 5418.29 202.900  17
   0 -10  25 4417.29 150.256  28
   0  10  25 4430.79 148.872  35
   0 -10  25 4743.84 149.760  31
   0 -11   0 116.486 147.811   2
   0  11   0 73.1811 145.336   4
   0  11   0-43.9816 116.017  10
   0 -11  -1 8543.95 336.218   2
   0 -11   1 8052.30 313.380   2
   0  11   1 8740.85 346.040   4
   0  11  -1 7336.10 323.944   4
   0  11   1 8742.56 325.674  10
   0 -11   1 8157.15 321.227   8
   0 -11   2 6061.03 300.644   3
   0 -11   2 5916.94 281.895   2
   0  11  -2 6741.72 308.510   4
   0  11   2 6085.78 300.511   4
   0  11  -2 6301.17 236.678   9
   0  11   2 6523.56 281.341  10
   0 -11  -2 6181.00 225.478   7
   0 -11   2 5416.76 282.713   8
   0 -11   3 5218.27 275.169   2
   0 -11   3 5217.78 304.251   3
   0  11  -3 5004.03 274.374   4
   0 -11  -3 4748.44 246.975   5
   0  11  -3 5408.39 281.280   6
   0  11   3 5073.23 294.042   4
   0 -11  -3 4766.33 207.084   7
   0 -11   3 5183.08 267.609   8
   0  11  -3 4905.54 225.592   9
   0 -11   4 13066.8 465.914   3
   0 -11   4 13210.5 431.504   2
   0 -11  -4 13310.2 414.170   5
   0  11  -4 12932.8 441.672   6
   0  11  -4 12824.2 430.431   4
   0  11   4 13861.3 464.552   4
   0 -11  -4 13373.3 369.286   7
   0 -11   4 13605.3 432.468   8
   0 -11   5 4085.54 206.181  13
   0  11  -5 3811.81 213.492  12
   0 -11   5 4486.28 280.785   2
   0 -11   5 4308.93 312.175   3
   0  11  -5 4257.50 280.506   6
   0 -11  -5 4195.54 250.077   5
   0  11   5 4335.40 290.822   4
   0  11  -5 4089.68 306.920   5
   0 -11  -5 4068.58 226.453   7
   0 -11   5 4372.00 279.472   8
   0 -11   6 1875.09 159.960  13
   0  11  -6 1799.46 169.539  12
   0 -11   6 1742.45 207.825   2
   0 -11   6 1798.49 249.401   3
   0  11  -6 1625.76 217.484   6
   0  11  -6 1776.49 228.364   5
   0 -11  -6 1791.70 198.705   5
   0  11   6 1759.98 218.661   4
   0 -11   6 1786.38 201.152   8
   0 -11  -6 1860.96 178.989   7
   0 -11   7 12048.7 413.801  13
   0  11  -7 12636.6 419.955  12
   0 -11   7 12993.5 556.912   3
   0 -11   7 12329.1 488.930   2
   0  11  -7 12748.8 552.829   5
   0  11   7 12323.5 496.800   4
   0 -11  -7 12381.7 470.620   5
   0 -11  -7 12286.9 441.396   7
   0  11  -7 12356.6 521.788   6
   0 -11   8 64.3837 108.714  13
   0  11  -8-51.0207 105.312  12
   0 -11   8 42.4463 134.386   2
   0 -11   8 492.680 211.318   3
   0  11  -8 33.4745 182.264   5
   0 -11  -8 174.281 144.187   5
   0  11   8 39.8051 166.182   3
   0  11  -8 9.31236 167.498   6
   0 -11  -8 216.410 131.494   7
   0  11  -9-81.3450 104.092  12
   0 -11   9-137.182 137.918  13
   0 -11   9-38.7841 191.685   3
   0 -11   9 104.895 142.843   2
   0 -11  -9 123.258 141.259   5
   0  11   9-30.8828 162.062   3
   0  11  -9 35.1410 180.228   5
   0  11  -9 236.194 192.553   6
   0 -11  -9 138.345 126.749   7
   0 -11  10 1075.08 180.160  13
   0  11 -10 1225.43 177.714  12
   0 -11 -10 1128.95 195.599   7
   0  11 -10 1042.12 235.845   6
   0 -11  10 1223.54 241.604   3
   0 -11  10 1384.98 234.274   2
   0  11 -10 1211.49 244.126   5
   0 -11 -10 1184.20 207.784   5
   0  11  10 1588.47 277.474   3
   0  11 -11 1155.44 231.188   6
   0 -11 -11 1619.52 236.856   7
   0 -11  11 1436.92 235.270   2
   0 -11  11 1698.34 302.649   3
   0  11  11 1258.82 179.511   1
   0  11  11 1301.47 257.121   3
   0  11 -11 1415.94 262.090   5
   0 -11 -11 1398.94 214.941   5
   0  11 -12 13753.9 731.863   6
   0 -11 -12 13798.7 633.636   7
   0 -11  12 13983.2 752.572   3
   0 -11  12 14268.8 677.825   2
   0 -11 -12 13831.0 645.115   5
   0  11 -12 14099.8 732.615   5
   0  11  12 13517.4 726.208   3
   0 -11 -13 9487.43 559.461   7
   0  11 -13 10443.3 662.094   6
   0 -11  13 11027.1 627.633   2
   0 -11  13 11134.7 706.274   3
   0  11 -13 9683.59 642.853   5
   0 -11 -13 9870.18 575.562   5
   0  11  13 9507.08 636.514   3
   0 -11 -14 4960.45 432.437   7
   0  11 -14 5362.42 527.429   6
   0  11 -14 4107.16 452.847   5
   0 -11 -14 4735.09 421.627   5
   0  11  14 4314.02 476.870   3
   0 -11  14 4832.38 442.136   2
   0 -11  14 4902.23 513.077   3
   0 -11  15 995.273 250.118   2
   0  11  15 671.994 310.842   3
   0 -11  15 854.570 300.117   3
   0 -11 -15 698.901 131.142  18
   0 -11  15 653.879 138.602  32
   0 -11 -15 353.456 155.265   7
   0  11  15 812.288 122.915  28
   0  11 -15 717.221 123.464  19
   0  11 -15 580.405 241.809   5
   0 -11 -15 665.534 203.467   5
   0 -11  16 2614.67 221.681  32
   0  11  16 2544.89 399.991   3
   0 -11  16 2740.68 430.853   3
   0  11  16 2655.06 207.561  28
   0  11 -16 3051.22 421.890   5
   0  11  16 2479.78 206.398  17
   0 -11 -16 2558.41 198.679  18
   0  11  17 771.727 141.167  28
   0 -11 -17 1008.86 158.647  18
   0  11  17 1051.94 165.223  17
   0 -11  17 1015.86 166.513  32
   0 -11 -18 2899.18 230.403  18
   0  11  18 2662.54 218.380  17
   0  11  18 3008.50 222.936  28
   0 -11  18 2729.12 231.106  32
   0  11  19 2508.67 224.043  17
   0 -11 -19 2744.71 224.451  18
   0  11  19 2421.39 213.589  28
   0 -11  19 2768.98 240.227  32
   0  11  20 389.953 137.105  17
   0 -11 -20 309.056 142.403  18
   0  11 -20 462.093 124.314  18
   0  11  20 617.263 144.108  28
   0 -11  20 570.624 165.187  32
   0  11 -21 271.925 99.4472  18
   0 -11 -21 98.4949 123.321  18
   0  11  21 42.8261 119.201  17
   0 -11  21 165.354 100.315  17
   0 -11  21 309.908 138.538  28
   0  11  21 108.080 118.745  28
   0  11  21 92.4231 78.6622  31
   0 -11  21 146.656 139.035  32
   0  11  22 953.724 148.946  35
   0  11 -22 1005.65 114.937  18
   0 -11  22 1080.66 125.978  17
   0  11  22 1047.73 145.831  17
   0 -11 -22 901.209 135.039  18
   0 -11  22 1108.51 150.088  28
   0  11  22 1252.76 139.732  28
   0  11  23 74.4969 106.157  35
   0  11  23 318.241 91.8347  22
   0  11  23 81.2731 104.243  17
   0 -11 -23 370.177 109.521  18
   0 -11  23 141.532 72.5617  17
   0  11 -23 238.906 73.3476  18
   0 -11  23 219.023 105.586  28
   0  11  24 2423.62 145.546  35
   0 -11  24 2348.08 139.877  28
   0 -11 -24 2436.16 141.188  18
   0  11  24 2100.02 114.955  22
   0  11  24 2349.47 141.138  17
   0 -11  24 2103.72 106.275  17
   0  11  25 1026.51 80.6046  35
   0 -11  25 1196.05 81.7902  31
   0 -12   0 39678.7 766.551   2
   0  12   0 40356.7 795.786   4
   0 -12   0 38868.3 762.326   8
   0 -12  -1 14420.4 453.190   2
   0 -12   1 14110.7 438.554   2
   0  12   1 13932.5 464.507   4
   0  12  -1 13663.1 468.303   4
   0  12   1 14512.1 437.041  10
   0 -12   1 14675.7 453.878   8
   0 -12   2 120594. 1649.61   3
   0 -12  -2 121198. 1650.98   2
   0 -12   2 121880. 1605.68   2
   0  12   2 123825. 1671.12   4
   0  12  -2 119302. 1632.01   4
   0  12   2 121850. 1588.07  10
   0 -12  -2 122834. 1442.26   7
   0 -12   2 122327. 1617.70   8
   0  12  -2 120478. 1463.54   9
   0 -12   3 64038.1 1050.37   2
   0 -12   3 64072.1 1106.56   3
   0 -12  -3 64950.3 1023.03   5
   0  12   3 64112.7 1104.79   4
   0  12  -3 64937.2 1080.96   4
   0  12  -3 64931.0 944.647   9
   0  12   3 63516.5 1044.98  10
   0 -12   3 64781.7 1061.88   8
   0 -12  -3 64573.4 917.623   7
   0 -12   4 9054.25 372.302   2
   0 -12   4 9637.38 419.335   3
   0  12  -4 9650.33 390.865   6
   0  12  -4 8973.87 375.989   4
   0  12   4 9533.48 405.641   4
   0 -12  -4 9375.75 359.984   5
   0 -12   4 8961.56 372.437   8
   0 -12  -4 9407.77 314.299   7
   0 -12   5 9121.65 388.212   2
   0 -12   5 9424.31 440.365   3
   0  12  -5 9541.74 431.895   5
   0 -12  -5 8564.23 362.121   5
   0  12  -5 8904.27 404.319   6
   0  12   5 9011.52 408.610   4
   0 -12   5 8951.83 379.974   8
   0 -12  -5 8619.34 321.174   7
   0  12  -6 8430.94 326.540  12
   0 -12   6 8067.11 308.464  13
   0 -12   6 8178.41 437.069   3
   0 -12   6 8374.33 386.684   2
   0  12   6 8442.22 411.142   4
   0  12  -6 8460.70 436.503   5
   0 -12  -6 8105.60 369.852   5
   0 -12   6 8333.92 393.772   8
   0 -12  -6 8112.05 341.025   7
   0  12  -6 8940.04 421.549   6
   0  12  -7 2246.38 188.842  12
   0 -12   7 2657.03 205.474  13
   0 -12   7 2642.56 249.605   2
   0 -12   7 2622.71 287.405   3
   0  12  -7 2499.26 273.976   6
   0  12  -7 2598.20 289.857   5
   0  12   7 2309.32 241.247   4
   0 -12  -7 2434.83 234.613   5
   0 -12  -7 2377.85 209.610   7
   0  12  -8 7008.85 332.531  12
   0 -12   8 6963.90 336.766  13
   0 -12   8 6627.45 390.894   2
   0 -12   8 7468.37 470.004   3
   0  12   8 6052.46 406.993   3
   0  12  -8 7121.65 445.911   5
   0 -12  -8 6360.38 373.804   5
   0 -12  -8 6641.21 353.117   7
   0  12  -8 7073.33 428.096   6
   0 -12   9 8788.53 411.185  13
   0  12  -9 8383.98 384.671  12
   0 -12   9 8661.34 529.535   3
   0 -12   9 8240.59 454.795   2
   0  12   9 8347.65 491.795   3
   0 -12  -9 8199.69 435.768   5
   0  12  -9 8030.49 496.735   5
   0  12  -9 8060.57 488.106   6
   0 -12  -9 8582.16 420.311   7
   0 -12  10 192.962 141.607  13
   0  12 -10-49.8370 103.060  12
   0 -12  10 94.6642 204.109   3
   0 -12  10 88.4100 148.731   2
   0  12  10 53.6010 177.660   3
   0 -12 -10-59.9201 129.377   5
   0  12 -10 64.6273 171.834   5
   0 -12 -10 154.203 112.144   7
   0  12 -10-21.7167 178.205   6
   0  12  11 1474.95 198.066   1
   0 -12  11 1326.53 229.503   2
   0 -12  11 1137.86 286.573   3
   0 -12 -11 1271.53 211.252   5
   0  12 -11 1754.26 307.627   5
   0  12  11 1207.60 254.599   3
   0 -12 -11 1401.95 218.878   7
   0  12 -11 1510.34 262.675   6
   0 -12  12 16744.7 826.553   3
   0 -12  12 16121.5 726.479   2
   0  12  12 16881.4 814.469   3
   0 -12 -12 17080.1 717.923   5
   0  12 -12 16294.3 790.661   5
   0  12 -12 16388.9 799.835   6
   0 -12 -12 16789.0 698.989   7
   0 -12  13 1709.69 276.431   2
   0  12  13 1400.74 288.308   3
   0 -12  13 1967.25 342.411   3
   0  12 -13 1545.76 298.064   5
   0 -12 -13 1517.55 246.375   5
   0  12 -13 1917.74 311.145   6
   0 -12 -13 1645.05 261.143   7
   0 -12 -14 19077.7 507.774  18
   0 -12 -14 20699.0 856.549   7
   0  12 -14 20857.9 993.547   6
   0 -12  14 19588.8 984.678   3
   0 -12  14 21606.4 916.312   2
   0  12 -14 18862.1 923.220   5
   0 -12 -14 20082.8 849.437   5
   0  12  14 20499.5 985.114   3
   0 -12 -15 10241.4 371.873  18
   0  12  15 10539.3 369.198  17
   0 -12  15 10896.7 394.599  32
   0  12  15 9200.42 699.165   3
   0 -12  15 11843.8 797.969   3
   0 -12  15 10383.2 652.053   2
   0  12  15 10692.3 376.148  28
   0  12 -15 10583.0 364.687  19
   0  12 -15 10407.1 723.497   5
   0  12  16 319.534 117.943  28
   0 -12 -16 406.994 135.056  18
   0  12  16 346.185 119.396  17
   0 -12  16 364.886 138.230  32
   0 -12  16 107.421 180.101   3
   0  12  16 336.368 204.171   3
   0  12  17 1721.46 186.626  28
   0 -12  17 1425.51 192.684  32
   0  12  17 1507.57 174.753  17
   0 -12 -17 1889.28 195.841  18
   0  12  18 943.837 157.956  28
   0 -12  18 473.442 148.561  32
   0  12  18 730.918 151.163  17
   0 -12 -18 1049.20 176.832  18
   0  12  19 2069.08 193.000  28
   0 -12  19 1897.90 209.444  32
   0  12  19 2004.74 205.569  17
   0 -12 -19 2264.56 205.370  18
   0  12  20 2663.05 205.793  28
   0 -12  20 2621.45 227.838  32
   0 -12 -20 2743.18 176.349  20
   0 -12 -20 2766.12 223.015  18
   0  12  20 2525.92 213.251  17
   0  12 -20 2865.60 195.662  18
   0  12  21 753.618 127.572  28
   0 -12  21 893.236 150.537  28
   0 -12  21 873.464 161.209  32
   0  12 -21 823.276 116.955  18
   0 -12  21 901.651 128.967  17
   0 -12 -21 838.116 147.580  18
   0  12  21 835.079 152.422  17
   0  12  22 1646.54 167.012  35
   0 -12 -22 1806.86 167.236  18
   0  12  22 1688.56 161.844  17
   0 -12  22 1530.07 138.038  17
   0  12 -22 1813.88 133.629  18
   0 -12  22 1840.62 169.285  28
   0  12  23 3455.92 186.717  35
   0  12  23 3658.11 175.993  22
   0 -12 -23 3328.39 186.439  18
   0  12  23 3444.54 187.239  17
   0  12 -23 3458.18 147.798  18
   0 -12  23 3798.86 163.508  17
   0 -12  23 3679.53 192.250  28
   0  12  24 18.3365 68.0081  35
   0 -12  24 209.206 76.3638  28
   0 -12 -24 207.034 80.5919  18
   0  12  24 94.2307 56.9957  22
   0  12  24 104.095 75.3989  17
   0 -13   0-62.8721 138.234   2
   0 -13   0 79.5533 138.878   8
   0  13   0-84.4896 163.198   4
   0 -13   1 145.034 143.664   2
   0 -13  -1 104.858 142.359   2
   0  13   1 317.808 142.559  10
   0 -13  -1 228.900 123.432   8
   0 -13   1 239.992 153.332   8
   0  13  -1 237.680 161.044   4
   0  13   1 515.286 181.563   4
   0 -13   2 11651.9 431.945   3
   0 -13   2 11374.4 400.184   2
   0 -13  -2 12521.8 448.141   2
   0  13   2 12306.6 421.535  10
   0 -13  -2 12202.2 338.175   7
   0 -13  -2 12182.7 438.180   8
   0 -13   2 12454.0 430.730   8
   0  13  -2 11830.5 344.358   9
   0  13   2 12530.2 462.400   4
   0  13  -2 11811.1 439.664   4
   0 -13   3 31702.7 711.285   2
   0 -13   3 31961.9 756.976   3
   0 -13   3 34290.0 736.287   8
   0  13   3 31807.7 707.324  10
   0  13  -3 32179.8 620.794   9
   0 -13  -3 33130.6 606.154   7
   0 -13  -3 33480.2 760.492   8
   0  13  -3 31646.3 736.452   4
   0 -13  -3 33421.1 700.119   5
   0  13   3 33482.5 775.460   4
   0 -13   4 52084.4 981.933   2
   0 -13   4 54030.0 1064.05   3
   0 -13  -4 54020.0 861.421   7
   0 -13   4 55407.3 1005.01   8
   0  13  -4 54176.6 1011.52   4
   0  13  -4 54214.7 1021.80   6
   0  13   4 54882.6 1053.33   4
   0 -13  -4 55118.9 966.496   5
   0 -13   5 12963.0 523.096   3
   0 -13   5 12699.0 470.457   2
   0 -13  -5 13315.7 402.024   7
   0 -13   5 12029.3 464.509   8
   0  13  -5 12936.8 490.190   6
   0  13   5 12615.0 499.997   4
   0 -13  -5 12602.0 444.968   5
   0  13  -5 12435.9 467.772   4
   0 -13  -6 29997.6 672.749   7
   0 -13   6 30518.8 770.612   8
   0  13  -6 31605.7 817.861   6
   0 -13   6 32071.0 791.891   2
   0 -13   6 31805.7 858.574   3
   0 -13  -6 30458.6 742.542   5
   0  13   6 30659.5 796.399   4
   0  13  -6 31229.3 665.096  12
   0 -13   6 30008.8 630.805  13
   0 -13  -7 49918.0 954.937   7
   0  13  -7 48549.4 1098.35   6
   0 -13   7 48114.6 1046.02   2
   0 -13   7 50468.4 1161.36   3
   0 -13  -7 48475.4 1011.30   5
   0  13   7 49305.9 1083.15   4
   0  13  -7 48837.9 1136.71   5
   0 -13   7 49982.4 907.789  13
   0  13  -7 49305.3 919.556  12
   0  13  -8 51518.2 1197.27   6
   0 -13  -8 52360.2 1042.62   7
   0 -13   8 51957.0 1135.24   2
   0 -13   8 52344.4 1250.13   3
   0  13  -8 52543.1 1235.49   5
   0  13   8 50830.3 1198.75   3
   0  13   8 51700.6 1154.77   4
   0 -13   8 55088.0 1014.77  13
   0  13  -8 52486.6 989.308  12
   0  13  -9 10268.5 550.485   6
   0 -13  -9 10620.3 468.253   7
   0 -13   9 9929.00 493.124   2
   0 -13   9 9965.55 561.894   3
   0 -13  -9 9456.99 473.223   5
   0  13  -9 10003.7 554.211   5
   0  13   9 9982.78 548.202   3
   0  13  -9 10373.4 425.479  12
   0 -13   9 11126.2 456.553  13
   0 -13 -10 261.608 125.782   7
   0  13 -10 323.132 192.294   6
   0 -13  10 351.320 218.898   3
   0 -13  10 164.783 155.156   2
   0 -13 -10 488.190 164.741   5
   0  13  10 478.275 208.096   3
   0  13 -10 314.180 212.005   5
   0 -13  10 224.530 125.734  13
   0  13 -10 317.977 110.429  12
   0 -13  11 218.981 150.302   2
   0 -13  11 100.209 207.706   3
   0  13  11 47.7386 127.129   1
   0 -13 -11 126.355 131.245   7
   0  13 -11 215.363 193.663   6
   0  13  11 93.0222 163.150   3
   0  13 -11 164.698 190.776   5
   0 -13 -11 41.1671 122.548   5
   0  13  12 307.937 228.447   3
   0 -13  12 86.4690 209.602   3
   0 -13  12 212.998 170.725   2
   0 -13 -12 81.2658 145.244   7
   0  13 -12 147.441 216.521   6
   0 -13 -12 533.266 181.457   5
   0  13 -12 189.166 172.835   5
   0 -13  13 1732.68 316.894   3
   0  13  13 1992.30 336.411   3
   0 -13  13 1545.00 264.920   2
   0 -13 -13 1339.68 239.264   7
   0  13 -13 2060.94 331.744   6
   0 -13 -13 1802.17 271.425   5
   0  13 -13 1765.48 321.434   5
   0  13 -14 5005.81 509.735   6
   0 -13  14 4890.37 446.419   2
   0 -13  14 4274.96 469.823   3
   0  13  14 4472.79 238.676  17
   0 -13 -14 4665.77 243.494  18
   0  13 -14 4637.14 495.946   5
   0 -13 -14 5590.47 459.099   5
   0  13  14 5191.64 530.266   3
   0  13  15 4767.07 260.068  17
   0 -13 -15 4900.35 265.670  18
   0  13  15 4539.43 248.234  28
   0  13 -15 4842.71 255.133  19
   0 -13  15 4919.27 526.506   3
   0  13  15 4340.52 483.654   3
   0 -13  15 5477.40 486.658   2
   0  13  16 475.451 130.627  28
   0 -13 -16 223.624 106.116  18
   0  13  16 317.765 128.261  17
   0 -13  16 153.289 114.341  32
   0  13  16 141.652 209.853   3
   0 -13  16 162.765 206.765   3
   0  13  17 9463.27 365.097  28
   0 -13  17 10144.3 403.270  32
   0 -13 -17 9098.82 368.729  18
   0  13  17 8931.34 368.066  17
   0  13  18 4727.15 269.101  28
   0 -13  18 4556.13 285.661  32
   0 -13 -18 4362.48 264.065  18
   0  13  18 4487.72 276.369  17
   0  13  19 3356.68 229.286  28
   0 -13  19 3679.96 256.849  32
   0 -13 -19 3871.31 260.587  18
   0  13  19 3655.36 244.896  17
   0  13  20 5294.80 273.761  28
   0 -13  20 5326.73 293.358  32
   0 -13 -20 5340.38 236.358  20
   0  13  20 5022.36 275.296  17
   0 -13 -20 4861.96 273.143  18
   0  13 -20 5286.87 250.882  18
   0 -13  21 2277.47 195.413  28
   0  13  21 2270.68 181.233  28
   0 -13  21 2257.60 205.220  32
   0 -13 -21 2025.79 186.366  18
   0  13  21 2392.70 201.003  17
   0 -13  21 1978.77 158.136  17
   0  13 -21 2148.85 156.435  18
   0  13  22 219.216 119.506  35
   0  13  22 228.693 98.9519  22
   0  13  22 208.826 110.718  17
   0 -13 -22 127.500 114.059  18
   0 -13  22 258.973 87.2242  17
   0  13 -22 258.751 75.7944  18
   0 -13  22 155.371 107.512  28
   0  13  23 817.920 119.730  35
   0  13  23 956.601 110.003  22
   0 -13 -23 959.326 132.349  18
   0  13  23 943.324 121.958  17
   0 -13  23 996.503 91.4452  17
   0 -13  23 889.954 117.640  28
   0 -13  24 1377.75 113.398  28
   0  13  24 1448.06 95.9754  22
   0 -13 -24 1442.22 112.657  18
   0  13  24 1493.69 117.666  35
   0 -14   0 29903.2 698.311   2
   0 -14   0 32459.9 721.396   8
   0  14   0 31509.9 740.301   4
   0 -14   1 8003.85 359.850   2
   0 -14  -1 7588.85 353.594   2
   0 -14   1 7726.18 363.318   8
   0 -14  -1 8204.40 362.967   8
   0  14   1 7637.65 345.817  10
   0  14  -1 8157.96 384.527   4
   0  14   1 7628.50 373.112   4
   0 -14   2 1954.79 210.130   2
   0 -14  -2 2077.99 220.364   2
   0 -14  -2 2018.18 219.191   8
   0  14  -2 1934.45 165.587   9
   0 -14   2 2146.88 219.805   8
   0  14   2 2032.87 202.091  10
   0  14   2 2045.77 242.130   4
   0  14  -2 2226.18 236.803   4
   0 -14   3 22477.0 651.733   3
   0 -14   3 22585.5 606.270   2
   0 -14  -3 22927.8 644.968   8
   0 -14   3 23219.8 625.437   8
   0  14  -3 22772.3 520.389   9
   0 -14  -3 22929.4 499.261   7
   0  14   3 22068.1 595.886  10
   0 -14  -3 22717.8 585.939   5
   0  14  -3 23490.2 637.389   4
   0  14   3 23405.0 666.635   4
   0 -14   4 10341.2 422.249   2
   0 -14   4 11008.5 470.888   3
   0 -14   4 10811.5 437.165   8
   0 -14  -4 10982.6 352.570   7
   0  14   4 10927.3 417.135  10
   0  14  -4 11114.5 445.673   6
   0 -14  -4 10886.7 409.542   5
   0  14  -4 10957.5 447.279   4
   0  14   4 11025.2 470.378   4
   0 -14   5 67264.0 1203.04   2
   0 -14   5 68157.4 1294.66   3
   0 -14   5 65731.1 1198.77   8
   0 -14  -5 68467.6 1060.94   7
   0  14   5 67687.0 1256.89   4
   0  14  -5 65842.7 1230.13   6
   0 -14  -5 67950.4 1162.73   5
   0  14  -5 66957.7 1209.73   4
   0 -14   6 60121.9 1168.56   8
   0 -14  -6 60510.3 1034.72   7
   0 -14   6 60282.9 1170.85   2
   0 -14   6 63925.5 1292.75   3
   0  14   6 60085.0 1211.63   4
   0 -14  -6 59777.5 1122.87   5
   0  14  -6 62627.2 1186.78   4
   0  14  -6 62191.1 1227.70   6
   0  14  -6 63155.1 1035.03  12
   0 -14   6 62836.2 982.633  13
   0 -14  -7 19537.7 568.025   7
   0  14  -7 18593.3 674.728   6
   0 -14   7 19151.7 641.340   2
   0 -14   7 20205.2 735.970   3
   0 -14  -7 19413.8 621.420   5
   0  14   7 20165.7 685.013   4
   0  14  -7 20066.0 644.907   4
   0  14  -7 18917.0 704.122   5
   0  14  -7 19242.0 543.961  12
   0 -14   7 20592.2 537.140  13
   0 -14  -8 12897.5 488.469   7
   0  14  -8 13015.1 593.473   6
   0 -14   8 13690.0 641.911   3
   0 -14   8 12985.6 556.110   2
   0  14  -8 13155.5 623.502   5
   0  14   8 13081.2 575.499   4
   0 -14  -8 12533.2 518.204   5
   0  14  -8 13806.1 473.252  12
   0 -14   8 13102.8 457.846  13
   0 -14  -9 469.855 136.448   7
   0  14  -9 739.658 194.849   6
   0 -14   9 765.390 232.412   3
   0 -14   9 686.891 179.342   2
   0  14  -9 578.687 199.330   5
   0  14   9 483.473 183.614   3
   0 -14  -9 494.645 152.223   5
   0 -14   9 894.292 150.425  13
   0  14  -9 731.895 142.314  12
   0  14 -10 2798.77 341.053   6
   0 -14 -10 2957.62 275.460   7
   0 -14  10 3511.51 336.777   2
   0 -14  10 2882.85 359.794   3
   0  14  10 3025.90 345.986   3
   0  14 -10 3049.72 352.690   5
   0 -14 -10 2975.46 287.738   5
   0  14 -10 3166.95 258.040  12
   0 -14  10 2800.29 243.833  13
   0  14 -11 280.581 208.026   5
   0  14  11 289.961 213.361   3
   0 -14 -11 449.829 154.451   5
   0 -14 -11 185.843 131.279   7
   0  14 -11 449.889 224.442   6
   0 -14  11 134.701 143.308   2
   0 -14  11 339.063 212.036   3
   0  14 -12 27147.1 1054.60   5
   0  14  12 25483.8 1018.79   3
   0 -14 -12 27618.8 933.100   5
   0 -14 -12 27284.3 892.483   7
   0  14 -12 26158.0 1023.15   6
   0 -14  12 26076.2 1058.65   3
   0 -14  12 27007.2 956.486   2
   0 -14 -13 638.873 192.949   5
   0  14 -13 492.013 230.533   5
   0 -14  13 658.510 244.658   3
   0 -14  13 238.686 147.745   2
   0  14  13 379.277 282.153   3
   0  14 -13 558.505 237.248   6
   0 -14 -13 397.196 152.505   7
   0  14 -14 9503.16 676.270   6
   0  14  14 8799.93 326.885  28
   0 -14  14 9452.38 607.338   2
   0 -14  14 9666.31 713.562   3
   0  14  14 9120.11 337.227  17
   0 -14 -14 9249.32 345.527  18
   0  14  14 8966.95 669.034   3
   0 -14 -14 9395.19 591.105   5
   0 -14 -15 3874.26 237.571  18
   0  14  15 4133.01 236.519  17
   0  14  15 4194.32 242.683  28
   0  14 -15 4023.61 238.771  19
   0 -14  15 4730.65 525.250   3
   0  14  15 3825.31 459.284   3
   0  14  16 6684.42 302.243  28
   0  14  16 6478.22 305.570  17
   0 -14 -16 6876.00 317.751  18
   0 -14  16 6498.38 321.969  32
   0 -14  16 6743.08 644.709   3
   0  14  16 6831.22 618.465   3
   0  14  17 12999.7 428.373  28
   0 -14  17 13929.1 471.590  32
   0  14  17 13517.3 439.623  17
   0 -14 -17 13068.8 444.909  18
   0  14  18 3242.74 226.843  28
   0 -14  18 3261.34 257.083  32
   0 -14 -18 3300.07 246.902  18
   0  14  18 3045.12 235.616  17
   0  14  19 863.348 153.321  28
   0 -14  19 897.501 170.093  32
   0  14  19 884.615 160.679  17
   0 -14 -19 672.158 164.730  18
   0  14  20 1340.77 154.490  28
   0 -14 -20 1253.22 134.781  20
   0 -14 -20 1640.77 195.635  18
   0  14 -20 1341.56 141.138  18
   0  14  20 1223.70 163.623  17
   0 -14  21-30.6733 108.074  28
   0 -14  21-0.52967 127.436  32
   0  14  21 89.0007 127.996  35
   0  14  21-101.716 110.657  17
   0 -14 -21 179.770 136.468  18
   0  14 -21 12.8076 80.0125  18
   0 -14  21-27.0630 83.1235  17
   0  14  22 2020.24 174.798  35
   0  14  22 2136.86 162.992  22
   0 -14 -22 1973.18 166.167  18
   0 -14  22 2079.01 139.109  17
   0  14  22 2136.51 173.490  17
   0  14 -22 2025.09 131.459  18
   0 -14  22 2029.35 175.659  28
   0  14  23 563.667 105.963  35
   0 -14 -23 798.504 112.628  18
   0  14  23 812.629 101.108  22
   0  14  23 657.504 113.756  17
   0 -14  23 599.988 74.1830  17
   0 -14  23 883.026 114.010  28
   0 -14  24 4717.11 169.804  28
   0 -14 -24 4419.47 166.681  18
   0  14  24 4262.43 148.057  22
   0  14  24 4347.41 174.769  35
   0 -15   0 39.9255 138.538   2
   0 -15   0-27.3734 139.267   8
   0  15   0-2.17819 165.228   4
   0 -15   1 836.421 170.147   2
   0 -15  -1 1005.04 191.334   2
   0 -15  -1 816.955 176.569   8
   0 -15   1 818.332 167.182   8
   0  15   1 680.886 171.155  10
   0  15   1 1012.96 210.599   4
   0  15  -1 739.990 190.455   4
   0 -15  -2 2807.87 251.098   2
   0 -15   2 3064.88 249.850   2
   0  15  -2 2690.59 188.784   9
   0 -15  -2 2844.20 255.860   8
   0 -15   2 2764.60 252.375   8
   0  15   2 2985.76 237.613  10
   0  15  -2 2456.98 251.667   4
   0  15   2 3279.49 298.922   4
   0 -15   3 5775.74 322.025   2
   0 -15   3 5798.82 348.091   3
   0  15   3 5868.05 317.935  10
   0 -15  -3 5627.28 335.892   8
   0  15  -3 6069.25 268.315   9
   0 -15   3 6127.26 337.880   8
   0 -15  -3 5694.56 249.123   7
   0 -15  -3 5990.35 316.624   5
   0  15   3 5458.76 358.267   4
   0  15  -3 5760.74 346.954   4
   0 -15   4 1503.19 202.455   2
   0 -15   4 1737.27 245.301   3
   0 -15  -4 1416.27 148.691   7
   0 -15  -4 1375.03 223.355   8
   0 -15   4 1460.54 207.492   8
   0  15   4 1465.71 189.574  10
   0  15  -4 1631.05 215.618   4
   0  15   4 1896.21 235.018   4
   0  15  -4 1644.60 215.717   6
   0 -15  -4 1440.33 189.325   5
   0 -15   5 35851.1 925.346   3
   0 -15   5 35088.0 847.019   2
   0  15   5 37531.0 850.409  10
   0 -15   5 36695.0 862.278   8
   0 -15  -5 38140.2 737.679   7
   0 -15  -5 36989.2 829.947   5
   0  15   5 37574.7 921.517   4
   0  15  -5 36093.0 871.039   4
   0  15  -5 36290.0 887.138   6
   0 -15  -6 41006.6 816.990   7
   0 -15   6 39631.3 936.737   8
   0 -15   6 39959.3 940.208   2
   0 -15   6 41554.6 1036.72   3
   0  15  -6 41788.5 998.393   6
   0  15   6 39876.8 984.792   4
   0 -15  -6 41130.9 912.500   5
   0  15  -6 40308.1 942.234   4
   0 -15   6 42403.8 764.259  13
   0  15  -6 42265.5 826.139  12
   0  15  -7 59532.8 1276.73   6
   0 -15   7 60121.8 1226.06   8
   0 -15  -7 60510.3 1087.87   7
   0 -15   7 59753.8 1334.27   3
   0 -15   7 59816.7 1232.26   2
   0  15   7 59071.1 1262.93   4
   0 -15  -7 60295.9 1187.33   5
   0  15  -7 62142.1 1074.74  12
   0 -15   7 62764.2 1026.02  13
   0  15  -8 3563.92 333.590   6
   0 -15  -8 3727.62 268.705   7
   0 -15   8 3304.78 348.670   3
   0 -15   8 3699.58 310.225   2
   0 -15  -8 3409.02 287.327   5
   0  15   8 3461.39 323.240   4
   0  15  -8 3572.81 301.144   4
   0 -15   8 3814.46 248.330  13
   0  15  -8 3649.73 251.539  12
   0  15  -9 11149.3 586.195   6
   0 -15  -9 10634.4 470.340   7
   0 -15   9 9947.90 574.007   3
   0 -15   9 10579.8 523.483   2
   0 -15  -9 9897.74 487.099   5
   0  15   9 10728.2 572.948   3
   0  15  -9 10006.7 495.867   4
   0 -15   9 11173.3 446.457  13
   0  15  -9 10841.8 441.396  12
   0  15  10 810.127 209.580   3
   0 -15 -10 677.142 175.371   5
   0  15 -10 825.871 185.573   4
   0  15 -10 691.383 226.265   5
   0 -15  10 638.691 228.011   3
   0 -15  10 1028.70 208.932   2
   0 -15 -10 888.743 178.701   7
   0  15 -10 889.849 222.270   6
   0  15  11 20564.7 889.485   3
   0  15 -11 22199.1 789.934   4
   0 -15 -11 22483.4 806.609   5
   0 -15  11 22540.9 850.441   2
   0 -15  11 21682.0 930.581   3
   0  15 -11 21068.8 883.880   6
   0 -15 -11 22935.8 773.892   7
   0 -15 -12 837.502 189.399   5
   0  15 -12 915.723 201.045   4
   0  15  12 1147.15 271.661   3
   0 -15  12 931.680 273.864   3
   0 -15  12 930.274 206.961   2
   0 -15 -12 994.410 199.885   7
   0  15 -12 1243.97 283.124   6
   0 -15 -13 48028.3 1315.59   5
   0  15  13 47188.1 1488.94   3
   0  15 -13 46998.2 1476.89   6
   0 -15  13 46610.9 1523.31   3
   0 -15  13 48802.5 1376.20   2
   0 -15 -14 1421.41 169.402  18
   0  15  14 1220.40 141.052  17
   0  15  14 1245.85 139.997  28
   0  15 -14 1197.20 298.976   6
   0  15 -14 1205.97 145.132  19
   0  15  14 1431.19 325.733   3
   0 -15  14 1248.13 325.587   3
   0 -15  14 1225.76 245.923   2
   0 -15 -15 8967.71 355.286  18
   0  15  15 9130.78 346.061  17
   0  15  15 9007.69 341.027  28
   0  15 -15 9485.74 346.465  19
   0 -15  15 9646.42 745.408   3
   0  15  15 8803.62 683.671   3
   0 -15  16 5732.52 305.370  32
   0 -15 -16 5781.64 296.627  18
   0  15  16 6241.52 304.757  17
   0  15  16 6204.92 289.755  28
   0  15 -16 6065.11 284.447  19
   0 -15  16 5859.92 603.866   3
   0  15  16 6189.08 593.612   3
   0  15  17 4607.09 267.783  28
   0 -15  17 5152.65 296.124  32
   0 -15 -17 4860.58 278.127  18
   0  15  17 4513.53 266.679  17
   0  15  18 3750.73 239.618  28
   0 -15  18 4191.00 284.378  32
   0  15  18 4531.95 270.589  17
   0 -15 -18 4240.91 265.146  18
   0  15  19 54.3067 105.325  28
   0 -15  19 29.2370 133.074  32
   0 -15 -19 142.579 133.337  18
   0  15  19 133.158 126.285  17
   0  15  20 794.562 135.545  28
   0 -15  20 746.264 167.379  32
   0 -15 -20 802.105 121.409  20
   0 -15 -20 818.407 161.484  18
   0  15  20 884.637 152.936  17
   0  15 -20 920.992 126.666  18
   0  15  21-42.9775 107.454  35
   0 -15  21-9.66529 111.256  28
   0 -15  21 127.785 133.456  32
   0 -15 -21 91.1719 80.2136  20
   0 -15 -21 90.8131 121.740  18
   0  15  21-14.7020 110.698  17
   0  15 -21 73.5619 78.8609  18
   0 -15  21 1.55499 75.3537  17
   0  15  22 1674.22 160.387  35
   0 -15 -22 1718.42 159.795  18
   0  15  22 1535.76 143.967  22
   0  15 -22 1483.93 114.165  18
   0  15  22 1575.82 152.243  17
   0 -15  22 1687.36 124.144  17
   0 -15  22 1545.20 154.741  28
   0  15  23 886.470 117.831  35
   0  15  23 739.687 97.0750  22
   0 -15 -23 660.005 107.774  18
   0  15  23 660.769 104.765  17
   0 -15  23 734.787 106.358  28
   0 -15  24 1655.21 104.567  28
   0  15  24 1505.90 92.2939  22
   0  15  24 1678.41 116.042  35
   0 -16   0 18631.6 571.651   2
   0 -16   0 18973.5 587.783   8
   0  16   0 18375.3 593.948   4
   0 -16  -1 30687.5 759.286   2
   0 -16   1 30043.1 740.874   2
   0 -16   1 31091.5 757.595   8
   0 -16  -1 30675.4 766.009   8
   0  16   1 30953.4 745.604  10
   0  16  -1 29704.2 772.647   4
   0  16   1 30511.1 783.487   4
   0 -16  -2 78239.6 1347.10   2
   0 -16   2 79758.7 1315.17   2
   0 -16  -2 78455.5 1357.28   8
   0  16  -2 79395.7 1159.69   9
   0  16   2 79129.5 1310.96  10
   0 -16   2 79339.0 1336.10   8
   0  16  -2 76602.5 1340.75   4
   0  16   2 79590.9 1386.65   4
   0 -16   3 34371.6 811.399   2
   0 -16   3 36938.4 876.170   3
   0 -16  -3 35054.5 671.022   7
   0  16  -3 34845.7 694.770   9
   0 -16  -3 33974.5 852.050   8
   0  16   3 34430.2 803.499  10
   0 -16   3 35793.1 837.368   8
   0  16   3 34331.7 873.402   4
   0  16  -3 35042.4 857.951   4
   0 -16  -3 34810.7 787.320   5
   0 -16   4 28339.9 800.286   3
   0 -16   4 27682.7 737.892   2
   0 -16  -4 28104.3 605.317   7
   0 -16  -4 28182.3 794.827   8
   0  16   4 28082.9 724.466  10
   0  16  -4 27774.3 628.962   9
   0 -16   4 27499.5 748.749   8
   0 -16  -4 28846.6 717.548   5
   0  16  -4 28408.1 758.867   6
   0  16   4 28285.2 797.937   4
   0  16  -4 27246.5 756.346   4
   0 -16   5 40382.6 1008.81   3
   0 -16   5 40242.7 929.702   2
   0 -16   5 40331.4 930.914   8
   0  16   5 40110.8 908.939  10
   0 -16  -5 39793.5 775.993   7
   0 -16  -5 39306.4 882.857   5
   0  16  -5 41060.0 950.171   4
   0  16   5 39386.2 976.472   4
   0  16  -5 39944.4 953.402   6
   0 -16   6 815.820 190.614   8
   0 -16  -6 969.089 146.386   7
   0 -16   6 811.755 180.336   2
   0 -16   6 1237.00 234.282   3
   0  16   6 1131.84 226.443   4
   0  16  -6 753.724 192.124   4
   0 -16  -6 843.612 171.675   5
   0  16  -6 1280.87 237.166   6
   0  16  -6 1229.95 154.186  12
   0 -16   6 965.259 124.407  13
   0  16  -7 13878.3 599.698   6
   0 -16  -7 13534.1 470.521   7
   0 -16   7 12234.3 533.998   8
   0 -16   7 12963.0 552.256   2
   0 -16   7 13489.7 628.648   3
   0 -16  -7 11706.5 506.538   5
   0  16   7 13247.2 584.167   4
   0  16  -7 14011.3 566.463   4
   0  16  -7 13774.2 467.034  12
   0 -16   7 13839.8 425.603  13
   0 -16  -8 5777.66 328.674   7
   0  16  -8 5942.09 416.635   6
   0 -16   8 5974.40 450.839   3
   0 -16   8 5633.62 385.543   2
   0  16  -8 6089.01 392.990   4
   0 -16  -8 5788.70 371.465   5
   0  16   8 5588.91 403.388   4
   0  16  -8 5791.20 311.053  12
   0  16  -9 1757.02 284.429   6
   0 -16  -9 1920.07 212.197   7
   0 -16   9 1711.35 232.100   2
   0 -16   9 1940.01 311.469   3
   0  16   9 1815.09 275.312   3
   0 -16  -9 1567.88 219.269   5
   0  16  -9 1729.07 241.008   4
   0  16  -9 1733.83 189.773  12
   0  16  10 1058.52 233.396   3
   0  16 -10 1417.01 223.052   4
   0 -16 -10 1146.51 203.588   5
   0 -16  10 1318.99 296.444   3
   0 -16  10 1167.81 220.018   2
   0  16 -10 1135.71 243.462   6
   0 -16 -10 1004.18 185.043   7
   0  16  11 587.016 215.178   3
   0  16 -11 1075.66 205.288   4
   0 -16 -11 966.952 200.879   5
   0 -16  11 829.016 200.208   2
   0 -16  11 585.709 205.611   3
   0  16 -11 847.796 228.235   6
   0 -16 -11 877.906 180.517   7
   0  16  12 3374.96 399.881   3
   0  16 -12 3706.09 342.159   4
   0 -16 -12 4085.84 365.378   5
   0 -16  12 3716.13 366.671   2
   0 -16  12 3501.58 431.785   3
   0  16 -12 3415.05 399.503   6
   0 -16 -13 409.323 171.438   5
   0  16  13 486.967 252.982   3
   0 -16  13 548.972 180.173   2
   0 -16  13 314.584 225.655   3
   0  16 -13 547.793 266.139   6
   0 -16  14 6379.84 600.436   3
   0 -16  14 8137.68 572.060   2
   0  16 -14 7406.40 611.634   6
   0  16  14 7667.85 310.683  17
   0 -16 -14 8066.47 325.244  18
   0  16  14 8015.32 315.634  28
   0  16 -14 7168.17 302.423  19
   0  16  14 7697.03 629.663   3
   0 -16 -15 101.317 119.199  18
   0  16  15 75.9610 103.227  17
   0  16 -15 136.549 209.397   6
   0  16  15 219.091 119.580  28
   0  16 -15 210.007 100.498  19
   0 -16  15 465.821 296.071   3
   0  16  15 37.3294 187.404   3
   0 -16  16 6624.85 325.841  32
   0 -16 -16 7069.14 322.450  18
   0  16  16 6772.29 312.193  17
   0  16  16 6504.54 301.054  28
   0  16 -16 6007.13 295.937  19
   0 -16  16 6346.71 612.483   3
   0  16  16 7699.10 673.090   3
   0  16  17 415.006 130.962  28
   0 -16  17 500.558 147.044  32
   0  16  17 472.191 134.392  17
   0 -16 -17 323.199 147.376  18
   0  16  18 145.860 119.191  28
   0 -16  18 113.538 147.408  32
   0 -16 -18 57.7120 139.174  18
   0  16  18 74.0200 125.839  17
   0  16  19 906.836 146.816  28
   0 -16 -19 1338.99 158.306  20
   0 -16 -19 1125.71 173.505  18
   0  16  19 870.408 152.741  17
   0 -16  19 864.409 177.362  32
   0  16  20 766.270 166.505  35
   0 -16  20 1140.00 181.541  32
   0 -16 -20 979.247 131.155  20
   0  16  20 914.788 158.777  17
   0 -16 -20 764.628 158.157  18
   0  16 -20 948.183 124.369  18
   0  16  21 44.4396 117.456  35
   0 -16  21-61.8834 110.631  28
   0 -16  21 82.3239 124.960  32
   0 -16 -21 42.4342 73.2823  20
   0  16  21 101.466 112.832  22
   0 -16 -21 118.102 113.110  18
   0  16 -21 65.7192 73.0764  18
   0  16  21-24.0159 107.717  17
   0 -16  21 22.3163 73.0050  17
   0  16  22 40.6886 102.147  35
   0  16  22 15.5099 87.8411  22
   0  16  22 208.417 105.343  17
   0 -16 -22 33.3546 108.387  18
   0 -16  22-82.2620 64.7736  17
   0 -16  22-41.3746 92.2943  28
   0  16  23 794.453 109.901  35
   0 -16 -23 860.915 110.794  18
   0  16  23 619.620 91.1835  22
   0  16  23 818.747 106.855  17
   0 -16  23 777.866 98.7336  28
   0 -16  24 1613.40 96.7094  28
   0  16  24 1588.31 91.8378  22
   0 -16 -24 1710.21 107.589  18
   0  16  24 1604.75 110.888  35
   0 -17   0-64.8257 137.022   2
   0 -17   0-109.100 156.606   8
   0  17   0 218.203 189.326   4
   0 -17  -1 261.264 168.864   2
   0 -17   1 327.639 155.689   2
   0 -17   1 112.370 162.795   8
   0  17   1 163.443 144.342  10
   0 -17  -1 152.027 150.667   8
   0  17   1 107.294 171.934   4
   0  17  -1 258.054 153.698   4
   0 -17  -2 773.956 212.592   2
   0 -17   2 1267.69 199.295   2
   0 -17  -2 947.196 190.866   8
   0  17  -2 789.342 133.810   9
   0  17   2 938.585 182.929  10
   0 -17   2 1045.74 201.218   8
   0  17   2 801.107 207.551   4
   0  17  -2 689.371 198.272   4
   0 -17   3 277.623 155.883   2
   0 -17  -3 268.546 176.673   8
   0  17   3 289.641 157.730  10
   0  17  -3 241.696 98.4850   9
   0 -17   3 199.993 154.796   8
   0  17   3 511.466 200.706   4
   0  17  -3 240.257 174.748   4
   0 -17   4 240.160 169.752   3
   0 -17   4 115.837 141.373   2
   0  17  -4 123.610 108.422   9
   0 -17  -4 265.423 189.671   8
   0  17   4 70.3396 134.499  10
   0 -17  -4 60.7404 84.4589   7
   0 -17   4 173.716 152.987   8
   0  17  -4 166.468 145.795   6
   0  17   4-59.1437 172.321   4
   0 -17  -4 31.6734 124.746   5
   0  17  -4 80.4119 162.832   4
   0 -17   5 2217.70 282.423   3
   0 -17   5 2186.79 249.682   2
   0 -17  -5 2024.65 258.843   8
   0 -17  -5 2171.40 185.689   7
   0 -17   5 1906.80 233.060   8
   0  17   5 2262.73 239.469  10
   0  17  -5 2358.99 271.955   4
   0  17  -5 2504.82 283.619   6
   0 -17  -5 2365.56 238.604   5
   0  17   5 2402.74 290.532   4
   0 -17  -6 8927.59 365.924   7
   0 -17   6 8611.89 446.846   8
   0  17   6 8968.00 436.601  10
   0 -17   6 8965.83 510.041   3
   0 -17   6 8515.78 445.086   2
   0  17  -6 8621.32 462.011   6
   0  17  -6 8117.38 444.245   4
   0  17   6 8737.71 482.659   4
   0 -17  -6 8866.11 427.565   5
   0 -17   6 8910.41 315.105  13
   0  17  -7 3626.42 335.915   6
   0 -17  -7 4065.28 266.821   7
   0 -17   7 3295.45 300.965   8
   0 -17   7 3513.27 307.469   2
   0 -17   7 3615.76 360.520   3
   0  17  -7 3407.64 302.728   4
   0  17   7 3743.66 345.705   4
   0 -17  -7 3581.67 290.994   5
   0  17  -7 3477.31 244.984  12
   0 -17  -8 2725.95 234.746   7
   0 -17   8 2405.38 271.170   2
   0 -17   8 2619.90 332.901   3
   0  17  -8 2848.15 286.609   4
   0  17   8 3061.35 321.396   4
   0  17  -8 2345.86 286.660   6
   0 -17  -8 2424.36 260.621   5
   0  17  -8 2765.99 228.093  12
   0 -17   9 4859.64 375.892   2
   0 -17   9 4764.80 432.514   3
   0 -17  -9 5200.79 328.830   7
   0  17  -9 4992.75 416.778   6
   0  17   9 4911.07 400.981   4
   0  17   9 4396.10 388.487   3
   0  17  -9 5385.16 383.177   4
   0 -17  -9 4873.89 360.754   5
   0 -17  10 1188.84 215.010   2
   0 -17  10 1182.48 277.429   3
   0  17 -10 1136.27 252.452   6
   0 -17 -10 1060.09 178.995   7
   0  17 -10 1186.87 214.467   4
   0 -17 -10 1271.20 209.200   5
   0  17  10 1329.29 262.025   3
   0 -17  11 2626.64 360.707   3
   0 -17  11 2551.11 311.379   2
   0  17 -11 3007.73 365.000   6
   0  17 -11 2745.37 293.620   4
   0 -17 -11 3296.35 330.821   5
   0  17  11 2565.15 349.544   3
   0 -17  12 3788.23 453.910   3
   0 -17  12 3656.33 369.139   2
   0  17 -12 3303.73 401.558   6
   0  17  12 3559.26 423.670   3
   0 -17 -12 4330.21 380.400   5
   0  17 -12 3783.28 359.350   4
   0 -17 -13 3494.25 210.541  18
   0 -17  13 2819.83 420.179   3
   0  17  13 2632.12 382.890   3
   0 -17  13 3425.49 376.506   2
   0  17 -13 2353.05 366.113   6
   0  17 -14 1444.94 297.730   6
   0 -17 -14 1661.52 164.382  18
   0  17  14 1458.93 163.432  17
   0  17  14 1698.03 165.404  28
   0  17 -14 1455.79 157.230  19
   0  17  14 1825.69 339.698   3
   0 -17  14 1938.09 384.762   3
   0 -17  15 7885.64 692.420   3
   0  17  15 7536.04 318.736  17
   0 -17 -15 7750.15 325.002  18
   0  17 -15 7106.30 619.564   6
   0  17  15 7633.23 315.848  28
   0  17 -15 7740.22 309.484  19
   0  17  15 7511.61 643.595   3
   0 -17  16 14729.1 480.947  32
   0  17  16 15171.2 466.023  17
   0 -17 -16 15526.5 478.927  18
   0  17  16 14902.1 452.254  28
   0  17 -16 14606.3 445.633  19
   0  17  16 15321.4 937.154   3
   0  17  17 4882.69 268.453  28
   0 -17  17 5147.09 293.796  32
   0  17  17 5156.14 282.539  17
   0 -17 -17 5078.55 283.595  18
   0  17  18 8083.68 334.222  28
   0 -17  18 8929.99 379.628  32
   0  17  18 7985.28 344.140  17
   0 -17 -18 8460.84 357.252  18
   0  17  19 5545.21 300.308  35
   0  17  19 5316.42 266.442  28
   0 -17 -19 5472.73 294.947  18
   0 -17 -19 5834.43 265.801  20
   0  17  19 5734.99 286.697  17
   0 -17  19 5514.61 298.678  32
   0  17  20 7007.14 319.874  35
   0 -17  20 7743.25 331.411  32
   0 -17 -20 7399.72 275.753  20
   0 -17 -20 7869.95 326.407  18
   0  17  20 7150.88 305.639  17
   0  17 -20 7267.84 270.213  18
   0  17  21 40.7728 109.111  35
   0 -17  21 130.338 106.410  28
   0 -17  21 134.968 123.990  32
   0  17  21 76.9964 107.614  22
   0 -17 -21 134.580 81.2512  20
   0  17  21 46.8393 105.937  17
   0 -17  21 83.2748 70.0070  17
   0 -17 -21 149.169 124.787  18
   0  17  22 855.038 128.470  35
   0  17  22 879.184 122.309  22
   0 -17 -22 824.486 122.094  18
   0  17  22 836.807 121.501  17
   0 -17  22 1021.40 125.684  28
   0 -17  23 695.709 91.7670  28
   0  17  23 613.886 102.314  35
   0  17  23 634.100 92.4468  22
   0 -17 -23 700.970 103.515  18
   0 -17  24 771.848 73.2828  28
   0 -17 -24 903.323 83.1217  18
   0  17  24 796.964 83.0513  35
   0 -18   0 8604.68 417.688   2
   0 -18   0 8712.87 433.372   8
   0  18   0 8526.39 436.565   4
   0 -18  -1 2497.46 264.973   2
   0 -18   1 2576.01 253.849   2
   0 -18   1 2412.25 248.780   8
   0 -18  -1 2156.31 255.070   8
   0  18  -1 2437.30 276.368   4
   0  18   1 2199.04 270.365   4
   0 -18   2 1308.63 215.710   2
   0  18   2 1388.02 206.206  10
   0 -18  -2 1270.64 217.794   8
   0 -18   2 1238.88 211.783   8
   0  18  -2 1161.55 148.780   9
   0  18  -2 1220.69 222.647   4
   0  18   2 1263.74 238.723   4
   0 -18   3 4912.95 332.706   2
   0  18   3 4770.90 324.076  10
   0 -18  -3 4991.79 356.374   8
   0  18  -3 4722.47 259.647   9
   0 -18   3 4777.11 337.938   8
   0  18   3 4849.29 361.620   4
   0  18  -3 4363.59 337.404   4
   0 -18   4 3984.48 345.930   3
   0 -18   4 4028.92 304.585   2
   0  18  -4 4296.00 251.252   9
   0  18   4 3855.15 298.493  10
   0 -18  -4 3965.62 340.541   8
   0 -18  -4 4188.21 235.361   7
   0 -18   4 4199.84 327.715   8
   0  18   4 4473.14 355.062   4
   0  18  -4 3541.18 312.983   4
   0  18  -4 3911.78 315.575   6
   0 -18  -4 4223.66 301.985   5
   0 -18   5 12430.8 569.040   3
   0 -18   5 11103.5 501.307   2
   0  18   5 11155.0 494.557  10
   0 -18  -5 11406.5 544.827   8
   0 -18   5 11695.0 515.762   8
   0 -18  -5 12064.7 410.148   7
   0 -18  -5 11930.0 489.972   5
   0  18  -5 11626.2 527.524   4
   0  18   5 11513.9 551.256   4
   0  18  -5 11510.5 515.717   6
   0 -18   6 4283.09 385.219   3
   0 -18   6 4302.37 341.224   2
   0 -18  -6 4128.81 252.839   7
   0 -18  -6 3999.80 359.947   8
   0  18   6 4178.51 320.193  10
   0 -18   6 4132.55 328.006   8
   0  18  -6 4200.53 353.804   6
   0  18  -6 4470.11 349.850   4
   0  18   6 3965.95 357.563   4
   0 -18  -6 3930.94 310.285   5
   0 -18  -7 547.489 133.939   7
   0 -18   7 596.692 188.334   8
   0  18   7 349.322 149.145  10
   0 -18   7 329.454 159.485   2
   0 -18   7 516.752 225.510   3
   0  18  -7 609.513 217.503   6
   0  18  -7 350.220 165.773   4
   0 -18  -7 635.220 176.803   5
   0  18   7 646.017 223.527   4
   0  18  -7 515.015 130.611  12
   0 -18  -8 1052.61 159.168   7
   0 -18   8 793.102 228.793   3
   0 -18   8 812.192 185.076   2
   0  18  -8 1166.72 208.951   4
   0 -18  -8 978.383 196.161   5
   0  18  -8 1061.83 228.942   6
   0  18   8 966.412 228.511   4
   0  18  -8 1103.93 159.019  12
   0 -18   9 3085.45 374.794   3
   0 -18   9 3031.82 317.510   2
   0 -18  -9 2838.87 249.132   7
   0  18  -9 3213.86 353.383   6
   0 -18  -9 2725.16 281.791   5
   0  18   9 2495.15 303.319   4
   0  18  -9 3037.52 309.945   4
   0  18   9 2646.98 322.389   3
   0 -18  10 3824.74 414.908   3
   0 -18  10 3712.37 350.014   2
   0  18 -10 3696.88 388.289   6
   0 -18 -10 4115.32 346.391   5
   0  18 -10 4060.97 356.985   4
   0  18  10 4095.17 399.553   3
   0 -18  11 157.790 211.848   3
   0 -18  11 126.020 146.013   2
   0  18 -11-224.650 203.426   6
   0  18  11 133.508 176.505   3
   0 -18 -11 164.205 124.301   5
   0  18 -11-216.682 170.435   4
   0 -18  12 9684.77 687.160   3
   0 -18  12 10731.1 618.812   2
   0  18 -12 10634.5 677.906   6
   0  18  12 9920.87 664.989   3
   0 -18 -12 10546.4 583.297   5
   0  18  13 134.084 104.981  17
   0 -18 -13-8.23502 81.0596  18
   0  18  13-254.413 225.356   3
   0 -18  13-153.679 213.199   3
   0 -18  13 93.9650 152.743   2
   0  18 -13 99.7190 173.815   6
   0 -18  14 15066.2 895.362   3
   0  18 -14 14131.8 854.585   6
   0 -18 -14 15818.1 461.835  18
   0  18  14 15388.1 443.632  17
   0  18  14 15316.7 437.061  28
   0  18 -14 15444.5 438.905  19
   0  18  14 15535.7 893.386   3
   0 -18 -15 928.571 156.568  18
   0  18  15 926.251 149.134  17
   0  18 -15 783.108 266.398   6
   0  18  15 780.389 135.989  28
   0  18 -15 994.202 143.654  19
   0 -18  15 661.048 280.202   3
   0  18  15 615.629 242.196   3
   0  18  16 10004.2 368.853  28
   0 -18  16 9802.90 392.719  32
   0  18 -16 10941.0 370.916  19
   0  18  16 9741.62 368.763  17
   0 -18 -16 10013.2 381.264  18
   0  18  17 5321.53 276.400  28
   0 -18  17 5516.71 305.163  32
   0  18  17 4880.10 273.696  17
   0 -18 -17 5375.31 295.433  18
   0  18  18-37.4056 115.206  28
   0  18  18 99.2939 122.547  17
   0 -18 -18 248.823 149.186  18
   0 -18  18 26.6343 137.115  32
   0  18  19 1217.40 176.231  35
   0 -18 -19 1099.25 141.394  20
   0  18  19 834.089 144.773  17
   0 -18 -19 1242.63 184.919  18
   0 -18  19 1333.88 187.496  32
   0  18  20 667.600 157.410  35
   0 -18  20 710.224 164.452  32
   0 -18 -20 589.517 109.856  20
   0  18 -20 480.698 96.8293  18
   0  18  20 550.019 137.527  17
   0 -18 -20 605.246 152.369  18
   0  18  21 306.453 124.480  35
   0 -18  21 411.931 115.249  28
   0 -18  21 215.056 119.498  32
   0  18  21 261.973 111.513  22
   0 -18 -21 180.662 80.6206  20
   0  18  21 170.531 102.019  17
   0 -18 -21 310.171 115.197  18
   0  18  22 107.991 100.484  35
   0  18  22 164.130 89.0196  22
   0 -18 -22 174.770 101.999  18
   0  18  22 124.905 91.4701  17
   0 -18  22 208.509 83.5689  28
   0 -18 -22 191.792 66.3254  30
   0 -18  23 51.1783 62.3063  28
   0  18  23-21.0943 63.1016  22
   0 -18 -23 2.67700 70.1734  18
   0  18  23 52.8473 74.7185  35
   0 -18 -24 240.213 60.4011  18
   0  18  24 288.348 64.4398  35
   0 -19   0-133.281 157.223   2
   0 -19   0 110.616 159.372   8
   0  19   0-141.613 190.627   4
   0 -19  -1 63.0529 152.624   2
   0 -19   1-9.66082 144.475   2
   0 -19  -1 242.852 176.207   8
   0 -19   1 51.6705 177.973   8
   0  19   1 320.254 214.392   4
   0  19  -1 84.9455 187.728   4
   0 -19   2 3535.24 289.767   2
   0  19   2 3913.26 301.030  10
   0 -19  -2 3935.57 319.944   8
   0 -19   2 3780.87 316.243   8
   0  19  -2 3782.54 237.571   9
   0  19   2 3649.70 331.260   4
   0  19  -2 3489.05 313.662   4
   0 -19   3 105.910 139.539   2
   0 -19   3 286.571 188.534   8
   0 -19  -3-234.585 204.437   8
   0  19  -3 299.106 113.474   9
   0  19   3 291.701 165.066  10
   0  19   3 57.0081 191.953   4
   0  19  -3 313.654 188.617   4
   0 -19   4 1658.40 231.460   2
   0 -19   4 1759.53 269.803   3
   0 -19  -4 1641.60 274.908   8
   0 -19   4 1674.56 243.076   8
   0  19   4 1529.63 223.161  10
   0  19  -4 1782.05 178.698   9
   0 -19  -4 1557.88 210.530   5
   0  19   4 1522.81 246.923   4
   0  19  -4 1785.75 253.530   4
   0  19  -4 1610.97 238.358   6
   0 -19   5 8280.61 493.743   3
   0 -19   5 8483.83 451.917   2
   0 -19   5 8603.19 465.313   8
   0  19   5 8836.45 455.473  10
   0 -19  -5 8908.63 501.795   8
   0 -19  -5 9821.34 375.031   7
   0 -19  -5 8552.32 428.015   5
   0  19  -5 8138.30 458.560   6
   0  19  -5 8098.02 462.816   4
   0  19   5 9002.84 512.158   4
   0 -19   6 31466.9 972.026   3
   0 -19   6 32210.1 903.193   2
   0  19   6 31849.6 889.807  10
   0 -19   6 30618.2 888.423   8
   0 -19  -6 32974.5 744.478   7
   0 -19  -6 31098.3 961.826   8
   0  19  -6 31518.3 918.577   4
   0 -19  -6 32068.1 861.233   5
   0  19   6 31965.3 967.147   4
   0  19  -6 31522.9 926.294   6
   0 -19  -7 38542.3 1106.44   8
   0 -19  -7 39393.8 858.004   7
   0  19   7 37582.6 1001.49  10
   0  19  -7 37026.0 1061.30   6
   0 -19   7 38360.5 1028.51   8
   0 -19   7 38864.3 1130.75   3
   0 -19   7 38449.9 1024.91   2
   0  19   7 38734.4 1100.49   4
   0 -19  -7 38104.5 978.055   5
   0  19  -7 38803.0 1040.39   4
   0  19  -7 40345.9 875.849  12
   0  19   8 26234.3 915.172   4
   0 -19  -8 27742.6 844.991   5
   0  19  -8 26935.1 872.766   4
   0  19   8 26699.0 846.181  10
   0  19  -8 26713.4 920.775   6
   0 -19  -8 28469.2 743.328   7
   0 -19   8 24316.2 925.358   3
   0 -19   8 25614.6 858.534   2
   0  19   9-62.4169 168.682   4
   0  19   9 261.810 209.692   3
   0 -19  -9 120.135 120.438   5
   0  19  -9 150.272 133.578   4
   0  19   9-51.6943 141.066  10
   0  19  -9 194.412 167.074   6
   0 -19   9 353.215 198.304   3
   0 -19   9 258.802 155.436   2
   0 -19 -10-1.97147 118.229   5
   0  19 -10-110.250 131.629   4
   0  19  10-88.3186 174.889   3
   0  19 -10 105.996 159.161   6
   0 -19  10-156.082 196.163   3
   0 -19  10-126.167 138.130   2
   0 -19 -11 5301.58 417.016   5
   0  19 -11 5378.21 426.656   4
   0  19  11 4283.00 455.318   3
   0  19 -11 5075.97 462.345   6
   0 -19  11 4615.82 473.991   3
   0 -19  11 4703.69 410.867   2
   0 -19 -12 1953.70 268.246   5
   0  19  12 1998.35 329.108   3
   0 -19  12 1979.50 293.476   2
   0 -19  12 1768.81 335.632   3
   0  19 -12 2247.65 342.425   6
   0  19 -13 14107.3 818.825   6
   0  19  13 15370.0 429.385  17
   0 -19 -13 14784.7 436.742  18
   0  19  13 13005.9 398.208  28
   0  19  13 14890.9 850.596   3
   0 -19  13 16766.9 805.313   2
   0 -19  13 13848.6 852.925   3
   0  19  14 560.593 124.843  17
   0 -19 -14 586.399 141.652  18
   0  19  14 300.440 110.509  28
   0  19 -14 883.756 292.164   6
   0  19 -14 344.079 101.237  19
   0  19  14 488.153 225.483   3
   0 -19  14 386.844 209.834   3
   0 -19 -15 2557.21 218.419  18
   0  19  15 2437.68 198.451  17
   0  19 -15 2027.52 372.918   6
   0 -19 -15 2358.98 392.508   8
   0  19  15 2481.66 193.754  28
   0  19 -15 2533.62 192.115  19
   0  19  15 2659.29 412.812   3
   0 -19  15 2594.77 424.382   3
   0  19  16 575.799 127.130  28
   0 -19  16 822.217 164.952  32
   0  19 -16 729.635 130.841  19
   0 -19 -16 443.526 132.998  18
   0  19  16 1001.34 158.133  17
   0  19  17 2184.02 188.916  28
   0  19  17 1952.39 197.294  17
   0 -19 -17 1756.29 201.290  18
   0 -19  17 2007.72 214.209  32
   0  19  18-42.5146 137.566  35
   0 -19 -18 127.429 110.525  20
   0  19  18 99.4016 124.719  17
   0 -19 -18 146.233 123.926  18
   0 -19  18 183.761 143.007  32
   0  19  19-7.08512 129.049  35
   0 -19 -19-56.9962 94.5098  20
   0  19  19 124.189 125.100  17
   0 -19 -19-172.265 133.623  18
   0 -19  19 64.9457 135.958  32
   0  19  20-60.5202 120.958  35
   0 -19  20 51.9484 120.415  32
   0 -19 -20 36.6732 90.8658  20
   0  19  20-51.3494 117.814  22
   0 -19 -20-98.3260 132.427  18
   0  19  20 20.9153 115.924  17
   0  19  21 585.370 128.167  35
   0 -19  21 394.915 104.993  28
   0 -19  21 506.291 124.445  32
   0 -19 -21 576.305 93.0389  20
   0 -19 -21 532.455 132.440  18
   0  19  21 512.986 118.696  22
   0  19  21 642.853 124.862  17
   0 -19  22 889.198 111.007  28
   0 -19 -22 797.406 91.3082  30
   0  19  22 945.116 125.477  35
   0 -19 -22 903.900 121.692  18
   0  19  22 1043.10 119.027  22
   0 -19  23 137.121 66.1623  28
   0 -19 -23 41.6194 74.1421  18
   0  19  23 80.1968 68.9250  22
   0  19  23-20.3407 77.0834  35
   0 -19 -24 1706.19 93.9962  18
   0  19  24 1659.60 97.1945  35
   0 -20   0 5307.27 361.878   2
   0  20   0 5338.81 387.445   4
   0 -20   0 4944.43 357.076   8
   0 -20  -1 5339.80 369.935   2
   0 -20   1 4550.77 339.216   2
   0  20  -1 5243.12 382.143   4
   0  20   1 5872.83 404.110   4
   0 -20  -1 5230.67 366.756   8
   0 -20   1 5553.57 376.025   8
   0 -20   2 9969.32 477.544   2
   0  20   2 10052.6 514.568   4
   0  20  -2 9916.98 504.502   4
   0  20   2 9986.17 478.476  10
   0  20  -2 9905.26 386.194   9
   0 -20  -2 9913.61 495.644   8
   0 -20   2 9985.66 485.599   8
   0 -20   3 44813.5 1049.77   2
   0  20   3 46953.3 1149.73   4
   0  20  -3 44256.8 1089.22   4
   0  20  -3 46107.2 894.773   9
   0 -20   3 47717.5 1099.61   8
   0 -20  -3 45210.2 1112.69   8
   0  20   3 45293.8 1045.53  10
   0 -20   4 4100.53 343.613   2
   0  20  -4 4251.96 338.051   6
   0  20   4 3640.87 351.820   4
   0 -20  -4 3428.61 300.692   5
   0  20  -4 4140.70 357.105   4
   0 -20  -4 4118.28 371.270   8
   0  20   4 4423.47 332.015  10
   0  20  -4 4203.68 263.060   9
   0 -20   4 4481.96 348.802   8
   0 -20   5 20924.1 782.649   3
   0 -20   5 21320.6 724.772   2
   0  20  -5 21823.0 759.950   4
   0  20   5 21720.2 793.926   4
   0  20  -5 21827.9 759.332   6
   0 -20  -5 22774.5 715.153   5
   0 -20   5 21913.8 747.222   8
   0 -20  -5 22517.2 588.460   7
   0 -20  -5 22152.6 790.606   8
   0  20   5 21972.5 728.103  10
   0 -20   6 2001.87 298.207   3
   0 -20   6 2015.42 257.162   2
   0  20  -6 1305.67 231.868   4
   0 -20  -6 1877.77 229.904   5
   0  20  -6 1902.50 272.562   6
   0  20   6 2325.06 317.962   4
   0 -20  -6 2368.42 314.789   8
   0  20   6 1614.11 213.858  10
   0 -20   6 2101.61 274.712   8
   0 -20  -6 2009.59 187.705   7
   0  20  -7 2192.70 213.409  12
   0 -20   7 1704.80 247.578   8
   0 -20  -7 2331.67 210.138   7
   0  20   7 2159.49 250.898  10
   0 -20  -7 1983.65 303.986   8
   0  20   7 2285.96 308.995   4
   0  20  -7 2301.87 285.181   4
   0  20  -7 2219.17 291.344   6
   0 -20  -7 2161.26 252.068   5
   0 -20   7 2144.67 275.865   2
   0 -20   7 2350.24 327.505   3
   0 -20  -8 400.292 204.471   8
   0  20   8 794.668 204.403  10
   0 -20   8 450.283 158.420   8
   0 -20  -8 600.291 158.498   5
   0  20  -8 290.112 166.353   4
   0  20  -8 695.306 212.099   6
   0  20   8 851.980 245.869   4
   0 -20   8 666.218 243.161   3
   0 -20   8 640.680 199.537   2
   0  20   9 151.545 145.749  10
   0  20  -9 179.578 171.426   6
   0  20  -9 21.0691 148.037   4
   0  20   9 15.4094 160.560   4
   0 -20  -9 161.949 136.974   5
   0 -20   9-33.5872 136.967   2
   0 -20   9-2.55056 199.624   3
   0  20 -10 1049.09 260.522   6
   0  20  10 973.242 211.970  10
   0 -20 -10 925.905 196.216   5
   0  20 -10 985.426 227.533   4
   0  20  10 536.953 225.578   3
   0 -20  10 935.529 259.585   3
   0 -20  10 596.585 176.877   2
   0  20  11-110.679 160.413  10
   0  20 -11-68.5241 181.629   6
   0  20 -11 171.493 179.375   4
   0 -20 -11 26.8866 124.011   5
   0  20  11 35.4473 191.381   3
   0 -20  11 69.2150 139.505   2
   0 -20  11 362.477 252.839   3
   0  20  12 556.787 192.860  10
   0  20 -12 437.048 236.660   6
   0 -20  12 381.181 229.865   3
   0 -20  12 511.767 214.850   2
   0  20  12 624.288 242.500   3
   0  20  13 502.465 109.565  17
   0 -20 -13 445.201 125.371  18
   0  20  13 475.307 115.888  28
   0  20 -13 362.057 191.447   6
   0 -20  13 230.748 144.103   2
   0 -20  13 591.591 269.280   3
   0  20  13 341.835 230.874   3
   0 -20 -14 3864.57 461.145   8
   0  20 -14 4125.10 488.493   6
   0  20  14 3016.48 209.218  28
   0 -20 -14 3498.12 230.317  18
   0  20  14 3592.94 220.136  17
   0 -20  14 4195.71 496.871   3
   0  20  14 3631.46 459.692   3
   0 -20  15 28598.2 1294.47   3
   0 -20 -15 28430.7 659.982  18
   0  20  15 28389.3 636.692  17
   0 -20  15 28213.8 664.203  32
   0 -20 -15 26891.4 1189.29   8
   0  20 -15 28536.6 1251.06   6
   0  20  15 28863.0 631.391  28
   0  20 -15 28941.7 622.278  19
   0  20  15 26373.2 1215.59   3
   0  20 -16 548.460 126.363  19
   0  20  16 959.227 163.233  17
   0 -20 -16 628.855 160.851  18
   0 -20  16 555.127 158.982  32
   0  20  17 22392.4 601.830  35
   0 -20 -17 22383.1 585.336  18
   0  20  17 22058.2 561.071  17
   0 -20  17 23054.8 594.654  32
   0  20  18-25.9849 119.253  35
   0 -20 -18 89.2813 103.563  20
   0 -20 -18-44.4714 134.346  18
   0  20  18-54.0048 119.786  17
   0 -20  18-30.3531 132.566  32
   0  20  19 7047.37 328.573  35
   0 -20 -19 7239.27 294.617  20
   0 -20 -19 7383.04 326.880  18
   0  20  19 6978.65 303.420  17
   0 -20  19 7617.62 327.014  32
   0  20  20 2243.00 202.146  35
   0 -20  20 2249.46 192.220  32
   0 -20 -20 2083.56 158.383  20
   0  20  20 2347.72 197.120  22
   0 -20 -20 2344.30 203.982  18
   0  20  20 2352.70 182.628  17
   0  20  21 1479.18 164.484  35
   0 -20  21 1244.12 131.829  28
   0 -20  21 1546.16 154.903  32
   0 -20 -21 1348.85 117.106  20
   0  20  21 1373.88 150.810  22
   0 -20 -21 1539.97 155.872  18
   0  20  21 1477.30 146.626  17
   0 -20  22 51.2921 70.8121  28
   0 -20 -22-54.9979 58.4166  30
   0  20  22 112.208 95.0338  35
   0 -20 -22-24.3436 92.8033  18
   0  20  22 7.47526 84.5617  22
   0 -20  23 69.1101 53.0514  28
   0 -20 -23 101.537 69.9534  18
   0  20  23 178.230 68.9590  22
   0  20  23 247.190 77.8628  35
   0 -21   0-81.7043 166.898   2
   0 -21   0-46.8383 166.789   8
   0  21   0 104.706 191.609   4
   0 -21  -1 215.283 172.020   2
   0 -21   1 286.516 162.710   2
   0 -21  -1 91.2661 176.977   8
   0 -21   1 229.340 169.899   8
   0  21   1 247.301 208.938   4
   0  21  -1 303.423 207.703   4
   0 -21   2 4411.44 346.511   2
   0  21  -2 4671.66 278.307   9
   0 -21   2 3808.99 347.475   8
   0  21   2 4604.41 349.739  10
   0 -21  -2 4381.42 358.358   8
   0  21  -2 4544.84 368.490   4
   0  21   2 4298.17 382.244   4
   0 -21   3 764.133 190.951   2
   0  21   3 580.828 176.256  10
   0  21  -3 972.755 153.483   9
   0 -21  -3 598.347 199.464   8
   0 -21   3 753.287 198.613   8
   0  21   3 631.336 234.064   4
   0  21  -3 477.665 203.774   4
   0 -21   4-78.4415 157.088   2
   0 -21   4 54.2697 149.113   8
   0  21   4 50.8568 141.294  10
   0 -21  -4 105.800 173.219   8
   0  21  -4 124.626 108.333   9
   0 -21  -4-46.8352 145.764   5
   0  21  -4 44.7527 182.514   4
   0  21  -4 21.0268 154.447   6
   0  21   4-34.8694 190.098   4
   0 -21   5 245.871 169.798   2
   0 -21   5 181.797 199.496   3
   0  21   5 179.572 151.501  10
   0 -21   5 266.121 181.972   8
   0 -21  -5 211.993 171.488   8
   0  21   5 219.773 208.340   4
   0  21  -5 274.526 198.206   4
   0  21  -5 341.343 174.141   6
   0 -21  -5 236.632 143.234   5
   0 -21   6 1485.02 234.815   2
   0 -21   6 1552.73 284.375   3
   0  21   6 1230.77 211.509  10
   0 -21  -6 1590.55 278.029   8
   0 -21   6 1581.65 250.862   8
   0 -21  -6 1415.41 161.411   7
   0  21  -6 1254.40 227.078   6
   0  21  -6 1390.23 248.760   4
   0 -21  -6 1463.75 218.945   5
   0  21   6 1574.26 285.742   4
   0 -21   7 161.315 186.740   3
   0 -21   7 229.835 159.156   2
   0 -21  -7 205.632 207.867   8
   0  21   7 293.367 165.067  10
   0 -21   7 172.501 157.449   8
   0  21  -7 18.3164 156.814   6
   0  21  -7 83.9281 152.860   4
   0  21   7-296.289 214.811   4
   0 -21  -7 76.0988 123.982   5
   0 -21   8-38.9001 194.376   3
   0 -21   8 48.3113 131.963   2
   0 -21  -8 23.2202 159.706   8
   0 -21   8 38.8882 149.628   8
   0  21   8-10.2549 125.482  10
   0  21  -8-128.102 185.275   6
   0  21   8-103.697 167.350   4
   0 -21  -8-78.7425 136.775   5
   0  21  -8-259.265 180.456   4
   0 -21   9-13.2199 183.642   3
   0 -21   9 12.0690 148.784   2
   0  21   9 22.6520 124.574  10
   0 -21  -9-65.7881 187.169   8
   0  21  -9 32.8676 164.094   6
   0  21  -9-6.41849 136.121   4
   0  21   9 33.9484 183.120   4
   0 -21  -9-42.2188 117.325   5
   0 -21  10 1588.63 306.241   3
   0 -21  10 1736.81 265.167   2
   0  21  10 2095.57 292.580  10
   0  21 -10 1699.02 289.395   6
   0 -21 -10 1823.82 312.351   8
   0  21  10 1770.86 295.495   3
   0 -21 -10 1733.50 233.106   5
   0  21 -10 1764.45 261.683   4
   0 -21  11 2140.46 304.032   2
   0 -21  11 1901.19 361.935   3
   0 -21 -11 1868.24 278.147   5
   0  21 -11 1806.92 263.463   4
   0  21  11 1885.72 329.347   3
   0 -21 -11 1700.26 302.727   8
   0  21  11 1745.11 265.680  10
   0  21 -11 1417.46 271.295   6
   0 -21 -12 1906.52 326.935   8
   0  21 -12 1537.43 294.754   6
   0 -21  12 1873.67 291.147   2
   0 -21  12 1887.85 344.867   3
   0  21 -12 1680.31 168.860  25
   0  21  12 2033.31 341.296   3
   0 -21 -12 1889.71 169.182  18
   0 -21 -13 3578.79 212.136  37
   0  21 -13 3324.79 426.855   6
   0 -21 -13 3491.43 435.242   8
   0  21  13 3629.54 221.083  17
   0 -21 -13 3648.24 234.876  18
   0  21  13 3296.68 211.010  28
   0 -21  13 3399.67 474.799   3
   0  21  13 3904.09 468.763   3
   0  21  14 8616.06 329.364  17
   0 -21  14 8260.71 687.702   3
   0  21 -14 8366.34 666.332   6
   0 -21 -14 8580.75 670.187   8
   0 -21 -14 8612.77 343.548  18
   0  21  14 8188.40 678.519   3
   0  21  15 12297.6 822.466   3
   0  21  15 12189.6 429.519  35
   0  21 -15 12250.4 812.199   6
   0 -21 -15 11928.7 417.333  18
   0  21  15 11360.3 390.428  17
   0 -21  15 12012.0 419.961  32
   0  21  16 26047.5 641.193  35
   0 -21 -16 25244.4 622.715  18
   0  21  16 24574.5 597.871  17
   0 -21  16 25243.1 622.768  32
   0  21  17 1176.97 178.699  35
   0 -21 -17 1026.23 164.957  20
   0  21  17 812.250 143.077  17
   0 -21 -17 1139.86 176.217  18
   0 -21  17 769.590 155.350  32
   0  21  18 5766.41 302.258  35
   0 -21 -18 5985.79 312.359  18
   0 -21 -18 5691.32 276.221  20
   0  21  18 5629.92 284.557  17
   0 -21  18 6283.06 306.723  32
   0  21  19 831.055 158.992  35
   0 -21 -19 779.229 131.392  20
   0  21  19 989.557 165.924  22
   0  21  19 889.096 145.915  17
   0 -21 -19 1033.61 174.564  18
   0 -21  19 974.008 156.544  32
   0  21  20 3801.20 243.861  35
   0 -21  20 3684.13 224.558  32
   0 -21 -20 3261.81 189.615  20
   0  21  20 3558.59 230.373  22
   0 -21 -20 3592.29 230.680  18
   0  21  20 3414.76 208.374  17
   0 -21  21 90.3063 106.907  32
   0 -21  21 222.837 91.4128  28
   0  21  21-105.959 105.751  35
   0 -21 -21 149.899 110.256  18
   0 -21 -21 252.697 84.0241  20
   0  21  21 97.5605 97.5027  22
   0 -21  22 2127.52 134.241  28
   0 -21 -22 2005.68 117.542  30
   0  21  22 2024.98 149.960  35
   0 -21 -22 1704.87 101.960  20
   0 -21 -22 2285.72 153.006  18
   0  21  22 1936.75 144.508  22
   0 -21  23 103.690 52.0161  28
   0  21  23-86.0111 62.8002  22
   0 -21 -23-8.93900 64.5637  18
   0  21  23 37.7053 65.7179  35
   0 -22   0 15626.0 631.903   2
   0 -22   0 15591.1 640.002   8
   0  22   0 15623.9 658.611   4
   0 -22   1 21722.8 737.864   2
   0 -22  -1 21984.1 752.114   2
   0 -22  -1 21704.3 752.000   8
   0 -22   1 21337.9 745.690   8
   0  22  -1 21166.1 762.796   4
   0  22   1 21321.1 781.100   4
   0 -22   2 10800.9 526.473   2
   0 -22  -2 10873.4 547.944   8
   0  22  -2 11006.9 425.961   9
   0 -22   2 10790.1 532.516   8
   0  22  -2 11611.3 571.299   4
   0  22   2 10639.2 566.768   4
   0 -22   3 17231.5 659.610   2
   0 -22   3 18028.9 695.076   8
   0 -22  -3 17741.6 709.333   8
   0  22   3 16859.4 645.985  10
   0  22  -3 18252.7 547.987   9
   0  22   3 17037.3 710.070   4
   0 -22  -3 17653.0 644.065   5
   0  22  -3 16913.3 690.901   4
   0 -22   4 3169.21 309.937   2
   0  22  -4 3344.95 246.535   9
   0 -22  -4 3400.93 346.263   8
   0  22   4 3051.55 295.736  10
   0 -22   4 3302.72 319.932   8
   0  22  -4 2892.97 307.438   6
   0 -22  -4 3543.13 309.590   5
   0  22  -4 2998.53 325.091   4
   0  22   4 2651.55 318.593   4
   0 -22   5 111.022 147.649   2
   0 -22   5 252.594 177.980   8
   0 -22  -5 10.7030 167.244   8
   0  22   5 26.8028 137.903  10
   0 -22  -5 103.028 133.087   5
   0  22  -5-94.7336 191.275   4
   0  22  -5 113.873 160.300   6
   0  22   5 101.592 202.874   4
   0 -22   6 545.264 240.799   3
   0 -22   6 433.840 184.814   2
   0 -22   6 378.645 177.148   8
   0  22   6 230.750 142.635  10
   0 -22  -6 126.636 182.350   8
   0  22  -6 558.555 207.157   4
   0 -22  -6 336.337 142.369   5
   0  22   6 295.584 226.619   4
   0  22  -6 374.101 185.650   6
   0 -22   7 4828.17 429.945   3
   0 -22   7 5103.32 393.025   2
   0  22   7 5071.45 390.222  10
   0 -22   7 4611.88 388.350   8
   0 -22  -7 4264.12 409.581   8
   0  22  -7 4805.38 405.115   4
   0 -22  -7 4495.07 352.359   5
   0  22  -7 4417.36 391.909   6
   0  22   7 4850.67 430.578   4
   0 -22   8 3886.64 408.960   3
   0 -22   8 3893.31 359.467   2
   0 -22  -8 3614.59 377.259   8
   0 -22   8 3718.75 362.921   8
   0  22   8 3922.71 354.491  10
   0  22  -8 3677.10 383.462   6
   0 -22  -8 3512.34 327.305   5
   0  22   8 3145.17 368.039   4
   0  22  -8 3321.24 342.049   4
   0 -22   9 103.463 151.308   2
   0 -22   9 242.965 231.121   3
   0  22   9 313.179 142.958  10
   0 -22  -9 118.935 184.041   8
   0  22   9 92.3775 183.644   4
   0  22  -9 310.472 200.787   6
   0  22  -9 315.643 164.490   4
   0 -22  -9 282.150 144.044   5
   0 -22  10 1893.55 283.990   2
   0 -22  10 1893.28 341.862   3
   0  22 -10 1474.46 297.520   6
   0 -22 -10 1850.02 319.884   8
   0  22  10 2129.69 283.697  10
   0  22  10 2197.23 350.574   3
   0  22 -10 2190.23 296.603   4
   0 -22 -10 2040.03 264.986   5
   0 -22  11 4702.14 428.576   2
   0 -22  11 5088.93 524.983   3
   0  22 -11 5685.79 453.961   4
   0  22  11 5041.52 498.801   3
   0 -22 -11 5026.20 487.038   8
   0  22  11 4707.91 419.847  10
   0  22 -11 4232.17 444.240   6
   0  22  12 1764.93 163.272  35
   0 -22 -12 1640.78 162.784  37
   0 -22 -12 1364.74 277.905   8
   0  22 -12 959.341 253.262   6
   0 -22  12 1690.24 329.628   3
   0 -22  12 1701.92 290.764   2
   0  22 -12 1829.92 186.679  25
   0 -22 -12 1586.87 160.415  18
   0  22  12 1653.64 146.367  17
   0  22  12 1455.35 307.947   3
   0  22  13 3649.70 452.153   3
   0 -22  13 3896.56 485.482   3
   0 -22 -13 3841.28 218.806  37
   0  22  13 3892.00 240.678  35
   0  22 -13 3850.39 473.601   6
   0 -22 -13 3091.67 429.542   8
   0 -22 -13 3769.85 242.139  18
   0  22  13 3722.65 221.972  17
   0  22  14 32471.0 1337.36   3
   0 -22  14 35188.2 1430.71   3
   0  22  14 34526.1 734.107  35
   0 -22 -14 31012.2 1318.73   8
   0  22 -14 31765.0 1307.24   6
   0 -22 -14 33373.9 708.194  18
   0  22  14 32309.6 673.526  17
   0  22  15 81.9675 127.206  35
   0  22  15 36.5307 102.490  17
   0 -22 -15 378.070 146.486  18
   0 -22  15 247.071 127.116  32
   0  22  16 18425.8 534.757  35
   0 -22 -16 17924.6 518.030  18
   0  22  16 17292.2 487.268  17
   0 -22  16 16738.8 501.113  32
   0  22  17 254.096 132.978  35
   0 -22 -17 288.514 124.694  20
   0  22  17 197.877 122.604  17
   0 -22 -17 206.311 132.655  18
   0 -22  17 399.592 138.023  32
   0  22  18-178.786 141.058  35
   0 -22 -18 43.2945 112.128  20
   0 -22 -18 23.5527 123.315  18
   0  22  18 64.9300 118.859  17
   0 -22  18 179.562 120.379  32
   0  22  19 2266.51 201.787  35
   0 -22 -19 2138.39 173.471  20
   0  22  19 2426.10 203.569  22
   0 -22 -19 2035.79 195.700  18
   0  22  19 2106.79 180.603  17
   0 -22  19 2291.63 194.351  32
   0  22  20 3623.38 226.996  35
   0 -22  20 3850.43 219.517  32
   0 -22 -20 4132.58 238.176  18
   0  22  20 3931.18 227.604  22
   0 -22 -20 3672.06 194.581  20
   0  22  20 3873.76 214.370  17
   0 -22  21 2254.08 165.094  32
   0 -22  21 2236.11 151.063  28
   0  22  21 2032.34 166.943  35
   0  22  21 2255.36 169.488  22
   0 -22 -21 2337.07 173.186  18
   0 -22 -21 2402.21 143.964  20
   0 -22  22 327.219 73.5112  28
   0 -22 -22 228.044 63.6288  30
   0 -22 -22 221.540 57.1418  20
   0 -22 -22 284.797 91.2659  18
   0  22  22 154.015 82.8934  22
   0  22  22 325.069 95.0071  35
   0  22  23 848.108 83.8965  22
   0 -22 -23 754.293 84.1182  18
   0  22  23 718.902 82.9125  35
   0 -23   0 96.6567 163.193   2
   0  23   0 108.834 196.250   4
   0 -23   0-2.29034 170.906   8
   0 -23  -1 83.8841 180.634   2
   0 -23   1 264.578 181.509   2
   0  23  -1 465.965 231.992   4
   0  23   1-72.0474 197.716   4
   0 -23  -1 357.525 207.881   8
   0 -23   1 190.641 175.796   8
   0 -23   2 24.2748 160.428   2
   0  23  -2 141.117 171.757   4
   0  23   2 160.813 186.247   4
   0 -23  -2 298.281 186.983   8
   0 -23   2 35.4331 165.574   8
   0  23  -2 118.410 102.562   9
   0 -23   3 1859.23 259.776   2
   0  23  -3 1490.44 260.599   4
   0 -23  -3 1660.78 235.838   5
   0  23   3 1731.57 306.741   4
   0  23  -3 1639.84 181.301   9
   0  23   3 1568.75 232.087  10
   0 -23  -3 1571.16 274.774   8
   0 -23   3 1749.51 270.732   8
   0 -23   4 3445.55 320.530   2
   0  23  -4 3595.52 337.053   6
   0  23  -4 3592.02 350.384   4
   0 -23  -4 3427.77 306.228   5
   0  23   4 3227.55 360.703   4
   0  23  -4 3722.60 254.371   9
   0  23   4 3274.04 309.967  10
   0 -23  -4 3280.19 353.296   8
   0 -23   4 3708.38 347.581   8
   0 -23   5 20.2556 153.478   2
   0  23  -5 121.521 203.377   4
   0 -23  -5 80.1880 127.639   5
   0  23   5-113.322 217.291   4
   0  23  -5-68.1773 178.519   6
   0 -23  -5 35.7297 202.057   8
   0  23   5-67.0512 155.159  10
   0 -23   5-23.7045 183.510   8
   0 -23   6 13794.5 637.216   2
   0 -23  -6 13163.1 590.627   5
   0  23  -6 12772.0 635.015   4
   0  23   6 14055.6 701.652   4
   0  23  -6 12997.0 637.653   6
   0  23   6 13774.1 631.235  10
   0 -23   6 13369.6 635.446   8
   0 -23  -6 13040.9 668.083   8
   0 -23   7 724.625 179.040   2
   0 -23   7 566.387 199.778   3
   0 -23  -7 746.916 170.387   5
   0  23   7 910.458 252.032   4
   0  23  -7 727.534 191.450   4
   0  23  -7 727.140 216.855   6
   0 -23  -7 685.081 236.042   8
   0  23   7 953.589 214.852  10
   0 -23   7 909.486 231.096   8
   0 -23   8 5018.65 462.042   3
   0 -23   8 5020.29 402.229   2
   0  23   8 5298.13 467.575   4
   0  23  -8 5147.41 433.594   4
   0 -23  -8 5208.99 396.092   5
   0 -23   8 4867.73 413.098   8
   0  23   8 4951.37 406.433  10
   0 -23  -8 4790.60 457.493   8
   0  23  -8 5780.69 471.742   6
   0 -23   9 892.660 213.216   2
   0 -23   9 1065.81 267.439   3
   0  23  -9 914.469 219.184   4
   0  23  -9 659.362 200.586   6
   0  23   9 658.877 231.067   4
   0 -23  -9 661.660 170.181   5
   0  23   9 893.138 217.206  10
   0 -23  -9 480.632 226.748   8
   0 -23  10 10484.4 617.118   2
   0 -23  10 11299.6 729.013   3
   0  23 -10 10822.1 672.614   6
   0  23  10 11505.3 630.873  10
   0 -23 -10 10295.4 675.401   8
   0 -23 -10 11094.4 595.534   5
   0  23 -10 10733.4 622.514   4
   0  23  10 11067.8 703.994   3
   0  23 -11 46.9088 94.6419  25
   0 -23  11 443.347 198.122   2
   0 -23  11 412.554 254.940   3
   0  23  11 213.755 136.835  10
   0 -23 -11 499.176 238.463   8
   0  23 -11 55.1963 168.396   6
   0  23  11 372.559 193.066   3
   0  23 -11 554.416 180.658   4
   0  23  12 18441.0 960.807   3
   0 -23 -12 18103.3 474.841  37
   0  23  12 19152.4 506.367  35
   0  23 -12 18462.6 939.685   6
   0 -23 -12 18486.9 943.509   8
   0 -23  12 18078.8 850.301   2
   0 -23  12 18269.7 980.606   3
   0  23 -12 18934.9 517.713  25
   0 -23 -12 18159.1 493.591  18
   0  23  12 17636.5 460.551  17
   0  23  13 112.430 98.8545  35
   0 -23 -13 233.968 106.809  37
   0  23 -13 382.149 218.395   6
   0 -23 -13 282.317 190.932   8
   0 -23  13 234.573 205.917   3
   0  23  13 261.675 192.045   3
   0  23  13 85.8889 93.9551  17
   0 -23 -13 184.624 115.191  18
   0  23  14 814.392 156.813  35
   0 -23 -14 1123.26 137.254  37
   0 -23 -14 1235.53 293.626   8
   0  23 -14 1078.23 312.022   6
   0 -23  14 737.417 303.399   3
   0  23  14 810.852 283.796   3
   0 -23 -14 1042.27 166.411  18
   0  23  14 1017.13 145.809  17
   0  23  15 177.949 122.404  35
   0 -23 -15 376.015 152.666  18
   0  23  15 360.769 120.417  17
   0 -23  15 411.150 137.923  32
   0  23  16 2585.34 226.256  35
   0 -23 -16 3166.82 244.078  18
   0 -23 -16 2838.82 220.898  20
   0  23  16 2627.94 201.212  17
   0 -23  16 2449.19 211.975  32
   0  23  17-48.2260 133.502  35
   0 -23 -17 69.5678 117.437  20
   0 -23 -17 92.4973 124.586  18
   0  23  17 202.254 117.039  17
   0 -23  17 20.3760 112.903  32
   0  23  18 6308.19 311.883  35
   0  23  18 6559.65 322.419  22
   0 -23 -18 6667.77 312.187  18
   0 -23 -18 6313.89 286.203  20
   0  23  18 6748.48 291.497  17
   0 -23  18 6284.37 296.550  32
   0  23  19 54.9528 122.258  35
   0 -23 -19 34.7743 128.546  18
   0  23  19 6.44608 119.289  22
   0 -23 -19 63.6838 99.5762  20
   0  23  19 12.8482 108.358  17
   0 -23  19 128.207 117.494  32
   0 -23  20 1331.66 152.048  32
   0  23  20 1492.48 162.580  35
   0 -23 -20 1244.30 127.723  20
   0  23  20 1125.57 151.214  22
   0 -23 -20 1276.03 154.747  18
   0 -23  21 2392.99 147.156  28
   0  23  21 2295.64 169.395  35
   0  23  21 2276.54 165.878  22
   0 -23 -21 2505.34 167.572  18
   0 -23 -21 2158.40 136.377  20
   0 -23  22 4.24513 57.5211  28
   0 -23 -22 195.015 64.7151  30
   0 -23 -22-78.1143 54.4968  20
   0  23  22 119.174 78.0706  22
   0 -23 -22 41.3708 73.4188  18
   0  23  22-93.5601 84.1010  35
   0  23  23 1683.45 98.6192  22
   0 -23 -23 1700.44 102.908  18
   0  23  23 1570.72 102.746  35
   0 -24   0 3473.39 341.903   2
   0 -24   0 3698.33 345.432   8
   0  24   0 3409.38 360.022   4
   0 -24   1 13419.3 613.717   2
   0 -24  -1 13609.9 628.799   2
   0 -24  -1 13878.0 640.424   8
   0 -24   1 13647.3 628.199   8
   0  24  -1 13853.0 652.880   4
   0  24   1 13936.8 666.031   4
   0 -24   2 3165.74 318.964   2
   0  24  -2 3482.77 256.873   9
   0 -24   2 3530.87 356.269   8
   0 -24  -2 3468.47 350.540   8
   0  24  -2 3262.10 346.936   4
   0  24   2 3384.68 362.015   4
   0 -24   3 44262.4 1147.51   2
   0  24  -3 48098.2 966.914   9
   0 -24  -3 44121.4 1194.10   8
   0 -24   3 46085.1 1184.64   8
   0  24  -3 44777.9 1199.30   4
   0  24   3 44218.2 1224.33   4
   0 -24  -3 44590.1 1113.05   5
   0 -24   4 681.345 194.619   2
   0 -24  -4 501.388 224.872   8
   0  24   4 573.337 173.282  10
   0 -24   4 741.448 210.618   8
   0  24   4 933.980 257.249   4
   0  24  -4 781.288 233.480   4
   0  24  -4 990.013 235.835   6
   0 -24  -4 661.047 189.623   5
   0 -24   5 29502.9 942.724   2
   0 -24  -5 28940.8 1005.48   8
   0  24   5 29201.2 923.421  10
   0 -24   5 29520.2 962.252   8
   0  24  -5 29636.0 974.042   4
   0  24  -5 29284.2 953.779   6
   0 -24  -5 28858.9 895.627   5
   0  24   5 28310.9 1004.11   4
   0 -24   6 4388.96 380.493   2
   0  24   6 4582.00 379.388  10
   0 -24  -6 4042.24 400.158   8
   0 -24   6 4710.03 404.587   8
   0 -24  -6 4598.14 367.730   5
   0  24   6 3711.98 401.186   4
   0  24  -6 4272.79 394.535   4
   0  24  -6 4615.65 404.949   6
   0 -24   7 6785.50 469.255   2
   0 -24   7 7184.40 486.782   8
   0 -24  -7 6483.74 513.463   8
   0  24   7 6281.55 444.302  10
   0 -24  -7 7340.02 458.801   5
   0  24   7 7280.09 539.634   4
   0  24  -7 7071.54 510.617   6
   0  24  -7 6877.02 494.419   4
   0 -24   8 783.247 201.773   2
   0 -24   8 893.664 242.351   3
   0 -24   8 752.119 204.193   8
   0 -24  -8 385.284 236.862   8
   0  24   8 786.398 196.738  10
   0 -24  -8 631.237 158.546   5
   0  24   8 769.422 246.804   4
   0  24  -8 732.680 208.085   6
   0  24  -8 583.049 209.258   4
   0 -24   9 7358.69 582.894   3
   0 -24   9 8785.47 555.562   2
   0  24  -9 8070.22 571.681   6
   0 -24  -9 7913.79 598.023   8
   0  24   9 8463.89 538.144  10
   0 -24  -9 8855.37 526.767   5
   0  24   9 7955.62 585.361   4
   0  24  -9 8461.85 553.614   4
   0 -24  10 207.006 162.054   2
   0 -24  10 207.502 197.574   3
   0  24 -10 388.179 165.389   4
   0  24  10 462.992 238.189   3
   0  24 -10 344.034 185.690   6
   0  24  10 133.339 134.139  10
   0 -24 -10 86.4356 172.643   8
   0  24  11 227.112 97.1499  35
   0 -24 -11 205.077 86.4585  37
   0 -24 -11 410.548 231.834   8
   0  24 -11 323.534 216.157   6
   0 -24  11 210.956 139.387   2
   0 -24  11 261.161 231.241   3
   0  24 -11 197.706 109.754  25
   0  24  11 198.832 187.238   3
   0  24 -11 207.636 161.005   4
   0 -24 -11 322.730 116.024  18
   0  24  12 626.171 118.878  35
   0 -24 -12 500.090 113.014  37
   0 -24 -12 549.228 253.063   8
   0  24 -12 777.922 266.458   6
   0 -24  12 709.197 285.832   3
   0  24 -12 718.076 135.880  25
   0 -24 -12 781.380 128.705  18
   0  24  12 833.383 122.854  17
   0  24  12 742.109 244.667   3
   0  24  13 5302.01 541.450   3
   0 -24  13 5206.41 554.464   3
   0  24  13 5084.49 271.579  35
   0 -24 -13 5177.40 255.186  37
   0 -24 -13 5514.36 545.161   8
   0  24 -13 5056.32 530.289   6
   0 -24 -13 5217.30 274.476  18
   0  24  13 5441.59 261.511  17
   0  24  14 10171.0 755.884   3
   0 -24  14 10144.0 778.389   3
   0  24  14 9795.45 387.591  35
   0 -24 -14 10220.9 352.148  37
   0  24 -14 10039.2 748.221   6
   0 -24 -14 10108.1 385.113  18
   0  24  14 10521.3 363.819  17
   0  24  15 3985.17 259.734  35
   0 -24 -15 4001.75 259.730  18
   0 -24 -15 3885.35 246.020  20
   0  24  15 3889.66 235.673  17
   0 -24  15 4007.19 248.807  32
   0  24  16 8196.93 360.027  35
   0 -24 -16 7982.57 356.553  18
   0 -24 -16 7681.42 337.702  20
   0  24  16 7911.57 322.854  17
   0 -24  16 8182.15 338.574  32
   0  24  17 2631.85 227.262  35
   0 -24 -17 2401.46 205.602  20
   0 -24 -17 2233.72 211.890  18
   0  24  17 2571.81 223.104  22
   0  24  17 2644.49 202.624  17
   0 -24  17 2772.78 217.843  32
   0  24  18 4187.83 257.002  35
   0  24  18 4140.46 259.213  22
   0 -24 -18 3882.14 232.474  20
   0 -24 -18 4160.47 265.548  18
   0  24  18 4300.16 236.727  17
   0 -24  18 3915.09 238.711  32
   0  24  19 125.659 121.934  35
   0 -24  19 164.980 107.262  32
   0 -24 -19 214.703 103.235  20
   0 -24 -19 179.864 132.635  18
   0  24  19 40.5179 126.164  22
   0  24  19 151.264 107.793  17
   0 -24  20 1855.55 159.159  32
   0 -24  20 1893.07 149.700  28
   0  24  20 2051.98 180.532  35
   0  24  20 2018.09 175.356  22
   0 -24 -20 1977.43 148.174  20
   0 -24 -20 1982.01 174.106  18
   0 -24  21 581.707 87.0594  28
   0  24  21 646.542 119.909  35
   0 -24 -21 422.165 104.305  18
   0 -24 -21 627.827 90.1215  20
   0  24  21 578.501 114.193  22
   0 -24  22 763.091 75.5737  28
   0 -24 -22 766.528 77.5782  30
   0 -24 -22 799.253 102.558  18
   0  24  22 875.477 98.3724  22
   0  24  22 952.108 106.064  35
   0  24  23 2159.95 103.738  22
   0 -24 -23 1973.88 105.284  18
   0  24  23 2012.66 107.159  35
   0 -25   0-29.9662 167.558   2
   0 -25   0 17.9428 182.125   8
   0  25   0 105.619 226.781   4
   0 -25   1 985.298 221.632   2
   0 -25  -1 987.802 237.741   2
   0 -25  -1 939.978 228.181   8
   0 -25   1 1084.99 246.929   8
   0  25  -1 1344.65 265.648   4
   0  25   1 965.508 269.372   4
   0 -25   2 19054.5 746.851   2
   0 -25   2 20435.2 786.696   8
   0 -25  -2 20368.9 798.286   8
   0  25  -2 19237.3 605.406   9
   0  25  -2 19537.3 791.886   4
   0  25   2 18999.1 798.906   4
   0 -25   3 1753.25 247.320   2
   0 -25  -3 1795.60 293.529   8
   0 -25   3 1847.37 289.904   8
   0  25  -3 1577.71 274.270   4
   0 -25  -3 1455.69 238.540   5
   0  25   3 1788.43 316.769   4
   0 -25   4 25201.8 878.152   2
   0  25   4 23591.5 839.297  10
   0 -25   4 25660.1 901.670   8
   0 -25  -4 25390.9 926.239   8
   0 -25  -4 26396.9 856.100   5
   0  25  -4 25650.2 885.364   6
   0  25  -4 24623.5 897.776   4
   0  25   4 25278.2 947.981   4
   0 -25   5 3517.71 346.847   2
   0 -25  -5 3262.14 364.801   8
   0  25   5 3635.82 343.057  10
   0 -25   5 3433.36 352.987   8
   0  25  -5 3552.20 371.136   4
   0 -25  -5 3535.63 328.517   5
   0  25  -5 3582.48 362.059   6
   0  25   5 3599.72 395.036   4
   0 -25   6 673.949 194.549   2
   0 -25   6 517.525 208.151   8
   0 -25  -6 1037.73 241.774   8
   0  25   6 916.786 211.940  10
   0  25  -6 1139.47 265.872   6
   0  25   6 961.025 274.355   4
   0 -25  -6 834.785 188.183   5
   0  25  -6 869.862 209.672   4
   0 -25   7 461.224 180.912   2
   0  25   7 528.886 199.726  10
   0 -25  -7 440.360 195.146   8
   0 -25   7 284.176 177.796   8
   0 -25  -7 561.712 166.886   5
   0  25   7 249.255 198.996   4
   0  25  -7 184.433 178.813   6
   0  25  -7 445.369 175.026   4
   0 -25   8 110.074 148.934   2
   0  25   8 97.1447 140.909  10
   0 -25   8-47.1403 179.095   8
   0 -25  -8 123.564 200.377   8
   0 -25  -8 146.423 121.690   5
   0  25   8 22.3223 188.709   4
   0  25  -8 317.504 201.734   6
   0  25  -8 195.120 197.301   4
   0 -25   9 481.070 213.177   2
   0 -25   9 253.221 231.578   3
   0 -25  -9 208.996 185.353   8
   0  25   9 280.907 151.982  10
   0  25  -9 407.144 216.984   6
   0  25  -9 225.600 173.616   4
   0  25   9 627.106 240.624   4
   0 -25  -9 347.570 161.581   5
   0 -25  10 12017.7 674.500   2
   0 -25  10 13535.2 812.780   3
   0  25 -10 13454.5 713.942   4
   0  25  10 13057.8 773.950   4
   0  25  10 12952.3 776.045   3
   0  25 -10 13247.9 756.272   6
   0 -25 -10 14093.5 813.007   8
   0  25  10 13784.8 710.169  10
   0  25  11 83.9278 109.260  35
   0 -25 -11 154.700 106.673  37
   0 -25 -11-53.0276 213.630   8
   0  25 -11-8.45798 183.872   6
   0 -25  11-380.140 190.429   2
   0 -25  11 35.9975 226.034   3
   0  25 -11 88.5364 101.817  25
   0 -25 -11-3.22319 104.447  18
   0  25  11-56.7002 203.197   3
   0  25  12 3197.62 417.542   3
   0  25  12 4066.97 240.145  35
   0 -25 -12 3891.93 231.007  37
   0  25 -12 3639.03 448.158   6
   0 -25 -12 4087.97 481.635   8
   0 -25  12 3876.99 481.426   3
   0  25 -12 3922.47 243.278  25
   0 -25 -12 3775.00 227.231  18
   0  25  12 3874.39 217.264  17
   0  25  13 5915.27 574.533   3
   0 -25  13 7186.34 651.862   3
   0  25  13 6576.93 306.763  35
   0 -25 -13 6214.91 282.335  37
   0 -25 -13 6713.50 305.304  18
   0  25  13 6875.82 289.324  17
   0  25 -13 6066.77 586.698   6
   0 -25 -13 7128.99 634.870   8
   0 -25 -14 5575.28 263.573  37
   0  25  14 5148.57 291.685  35
   0 -25 -14 5151.94 289.270  18
   0 -25 -14 4900.96 274.941  20
   0  25  14 5000.54 253.369  17
   0  25  15 381.842 133.272  35
   0 -25 -15 476.130 155.814  20
   0 -25 -15 431.802 128.240  18
   0  25  15 383.538 115.886  17
   0 -25  15 458.862 117.420  32
   0  25  16 8448.52 359.703  35
   0 -25 -16 8183.20 350.731  18
   0  25  16 8467.10 367.941  22
   0 -25 -16 8145.54 342.348  20
   0  25  16 8289.14 328.408  17
   0 -25  16 8192.28 339.180  32
   0  25  17 3734.83 247.360  35
   0 -25 -17 3583.16 244.821  18
   0  25  17 3601.58 253.672  22
   0 -25 -17 3616.72 234.703  20
   0  25  17 3453.28 214.723  17
   0 -25  17 3536.93 231.766  32
   0  25  18 35.1103 120.281  35
   0 -25 -18-61.2190 117.615  20
   0  25  18 70.3737 132.742  22
   0 -25 -18 107.751 121.669  18
   0  25  18 127.345 104.016  17
   0 -25  18 10.1825 108.840  32
   0 -25  19 3251.96 202.932  32
   0 -25 -19 3080.45 194.448  20
   0 -25 -19 3148.05 212.409  18
   0  25  19 2972.00 212.666  22
   0  25  19 2975.34 212.612  35
   0 -25  20 310.179 98.2011  32
   0 -25  20 294.539 85.4951  28
   0  25  20 307.699 112.771  35
   0 -25 -20 511.020 123.514  18
   0  25  20 258.814 111.825  22
   0 -25 -20 366.543 93.9660  20
   0 -25  21 19.6368 60.5723  28
   0 -25 -21-133.646 79.0016  30
   0  25  21-9.32967 86.9844  35
   0  25  21 32.6499 84.1440  22
   0 -25 -21-58.5023 95.2921  18
   0 -25 -21 30.0618 65.1203  20
   0 -25  22 700.135 68.3121  28
   0 -25 -22 617.496 70.6749  30
   0  25  22 1043.43 102.444  22
   0 -25 -22 945.513 97.4367  18
   0  25  22 795.417 95.9495  35
   0 -26   0 12582.6 626.936   2
   0  26   0 13347.7 674.634   4
   0 -26   0 12724.6 634.736   8
   0 -26   1 28847.4 954.154   2
   0  26  -1 30375.0 1010.11   4
   0  26   1 29085.9 1004.11   4
   0 -26  -1 29307.5 966.617   8
   0 -26   1 29253.0 963.622   8
   0 -26   2 11882.1 610.246   2
   0  26  -2 11782.8 636.115   4
   0  26   2 12730.2 672.168   4
   0 -26  -2 12532.2 649.599   8
   0 -26   2 13555.7 653.936   8
   0 -26   3 24697.4 877.029   2
   0 -26  -3 24173.2 833.149   5
   0  26  -3 24872.8 913.257   4
   0  26   3 24029.3 930.639   4
   0 -26  -3 23880.0 904.784   8
   0 -26   3 24037.0 881.632   8
   0 -26   4 3101.16 329.927   2
   0  26  -4 3664.23 362.232   6
   0  26   4 3463.35 396.652   4
   0 -26  -4 3443.96 328.424   5
   0  26  -4 3494.01 382.927   4
   0 -26  -4 3378.19 375.680   8
   0 -26   4 3270.53 349.378   8
   0 -26   5 4956.52 409.139   2
   0 -26  -5 4788.81 377.229   5
   0  26  -5 4472.65 417.607   4
   0  26  -5 4941.02 418.224   6
   0  26   5 4697.58 440.863   4
   0 -26   5 5056.77 423.620   8
   0 -26  -5 5405.24 456.999   8
   0  26   5 5534.17 425.197  10
   0 -26   6 1256.74 240.177   2
   0  26   6 1096.24 273.971   4
   0 -26  -6 902.144 197.459   5
   0  26  -6 945.840 229.674   6
   0  26  -6 1159.00 232.380   4
   0 -26  -6 976.732 255.650   8
   0 -26   6 1017.59 245.175   8
   0  26   6 1062.23 217.666  10
   0 -26   7 1568.87 260.165   2
   0 -26  -7 1656.91 256.671   5
   0  26   7 1904.17 324.032   4
   0  26  -7 1581.38 286.439   6
   0  26  -7 914.521 245.053   4
   0 -26  -7 1149.38 281.506   8
   0  26   7 1177.69 223.584  10
   0 -26   7 856.623 223.896   8
   0 -26   8 2523.43 329.430   2
   0  26   8 2273.21 352.241   4
   0 -26  -8 2579.37 300.455   5
   0  26  -8 2747.11 351.986   4
   0 -26  -8 2239.16 350.951   8
   0  26  -8 3122.04 370.318   6
   0 -26   8 2852.22 353.880   8
   0  26   8 2468.20 312.204  10
   0 -26   9 11766.2 669.633   2
   0  26   9 12076.3 659.574  10
   0 -26  -9 11473.9 724.999   8
   0  26  -9 11428.2 694.863   6
   0  26   9 11485.9 730.345   4
   0  26  -9 11130.7 659.905   4
   0 -26 -10 216.470 83.6691  37
   0  26  10 399.300 107.852  35
   0 -26 -10 470.728 239.807   8
   0  26 -10 405.927 226.672   6
   0 -26  10 267.184 192.315   3
   0 -26  10 288.957 185.177   2
   0  26 -10 241.704 106.046  25
   0 -26 -10 380.674 118.500  20
   0 -26 -10 261.436 86.5982  18
   0  26  10 320.284 108.487  22
   0  26  10 419.403 228.461   4
   0  26 -10 106.524 154.006   4
   0  26  10 261.593 185.871   3
   0  26  11 8429.09 668.008   3
   0  26  11 8786.79 346.070  35
   0 -26 -11 8641.25 329.874  37
   0 -26 -11 8597.55 669.590   8
   0  26 -11 9638.30 685.011   6
   0 -26  11 8626.61 691.555   3
   0  26 -11 9065.89 360.026  25
   0 -26 -11 9534.21 358.818  20
   0 -26 -11 9573.74 352.429  18
   0  26  11 8852.27 316.526  17
   0  26  12 161.713 176.422   3
   0  26  12 354.144 111.380  35
   0 -26 -12 462.897 112.226  37
   0  26 -12 174.550 190.902   6
   0 -26 -12 671.200 275.186   8
   0 -26  12 157.607 182.008   3
   0  26 -12 339.059 127.360  25
   0 -26 -12 528.176 128.640  20
   0  26  12 330.801 98.3818  17
   0 -26 -12 435.824 121.537  18
   0  26  13 263.971 242.308   3
   0 -26  13 327.847 223.067   3
   0 -26 -13 33.8169 98.2985  37
   0  26  13 210.058 113.266  35
   0  26 -13-18.0815 192.179   6
   0 -26 -13 44.7250 243.124   8
   0  26  13-61.0918 110.766  22
   0 -26 -13 190.644 133.232  20
   0  26  13 133.591 98.5748  17
   0 -26 -13 164.150 104.261  18
   0 -26 -14 18133.4 481.635  37
   0  26  14 19604.9 544.711  35
   0 -26 -14 19322.3 536.453  18
   0 -26 -14 17680.1 519.914  20
   0  26  14 18316.3 544.528  22
   0  26  14 19000.8 492.416  17
   0 -26  14 17637.6 494.880  32
   0 -26 -15 94.2051 85.9756  37
   0  26  15 187.549 130.002  35
   0 -26 -15-11.0610 114.039  20
   0 -26 -15 195.933 125.224  18
   0  26  15-21.7799 136.436  22
   0  26  15 10.2558 96.9170  17
   0 -26  15-91.2729 120.880  32
   0  26  16 1732.75 200.119  35
   0 -26 -16 1461.96 188.996  20
   0 -26 -16 1400.25 173.885  18
   0  26  16 1327.67 179.188  22
   0  26  16 1463.71 158.670  17
   0 -26  16 1430.66 163.930  32
   0  26  17 194.534 120.704  35
   0 -26 -17 326.827 136.146  18
   0 -26 -17 485.694 134.074  20
   0  26  17 449.161 154.181  22
   0  26  17 460.601 122.945  17
   0 -26  17 432.758 123.453  32
   0 -26  18 2396.24 183.924  32
   0  26  18 2523.94 212.194  35
   0 -26 -18 2306.39 201.254  18
   0  26  18 2722.17 219.549  22
   0 -26 -18 2387.22 192.336  20
   0 -26  19 298.330 104.982  32
   0 -26 -19 110.404 95.8812  20
   0  26  19 479.440 140.263  22
   0 -26 -19 239.440 117.456  18
   0  26  19 181.666 113.836  35
   0 -26  20 6446.09 244.180  32
   0 -26  20 6598.16 227.740  28
   0  26  20 7174.26 278.317  35
   0 -26 -20 7359.78 274.970  18
   0 -26 -20 6414.30 236.284  20
   0  26  20 7338.84 278.482  22
   0 -26  21 99.7869 57.1588  28
   0 -26 -21-104.656 77.9766  30
   0  26  21 43.1478 86.1847  35
   0 -26 -21-18.7834 88.7030  18
   0 -26 -21 82.1665 62.9207  20
   0  26  21 6.77129 80.7973  22
   0 -26 -22 2089.86 104.369  30
   0  26  22 2323.34 128.090  22
   0 -26 -22 2532.38 130.841  18
   0  26  22 2356.97 127.838  35
   0 -27   0 77.8578 177.951   8
   0  27   0-17.6062 208.467   4
   0 -27   0 18.4879 151.047   2
   0 -27  -1 677.249 228.829   8
   0 -27   1 1244.98 264.830   8
   0  27  -1 821.759 244.590   4
   0  27   1 1171.45 291.551   4
   0 -27   1 983.433 222.236   2
   0 -27   2 2961.68 337.489   8
   0 -27  -2 2496.88 320.811   8
   0  27   2 3099.93 362.366   4
   0  27  -2 2678.04 344.330   4
   0 -27   2 2593.48 308.457   2
   0 -27   3-69.0740 174.071   8
   0 -27  -3-6.12820 198.765   8
   0 -27  -3-90.4511 147.729   5
   0  27  -3 67.9611 188.213   4
   0  27   3-36.8146 183.167   4
   0 -27   3 116.451 158.759   2
   0 -27  -4 2318.39 326.975   8
   0 -27   4 2692.85 332.434   8
   0  27   4 2769.19 378.659   4
   0  27  -4 2646.66 320.497   6
   0  27  -4 2569.42 327.954   4
   0 -27  -4 2940.95 311.536   5
   0 -27   4 2356.64 304.806   2
   0 -27  -5 200.391 192.200   8
   0  27   5 452.676 168.197  10
   0 -27   5 362.751 194.244   8
   0  27  -5 495.378 221.480   4
   0  27  -5 273.490 186.342   6
   0  27   5 171.579 213.158   4
   0 -27  -5 665.805 183.717   5
   0 -27   5 480.171 193.218   2
   0 -27  -6 3487.87 411.809   8
   0 -27   6 3456.82 366.182   8
   0  27   6 2984.06 331.696  10
   0  27   6 3177.85 388.819   4
   0 -27  -6 2660.19 301.745   5
   0  27  -6 3076.92 350.685   6
   0  27  -6 2876.86 368.326   4
   0 -27   6 3325.96 365.582   2
   0 -27  -7 2142.34 347.436   8
   0  27   7 2091.61 288.529  10
   0 -27   7 1946.98 306.250   8
   0 -27  -7 2030.14 272.337   5
   0  27   7 1589.40 307.914   4
   0  27  -7 2258.10 327.862   6
   0  27  -7 1992.71 310.638   4
   0 -27   7 2090.58 283.088   2
   0 -27   8 2991.80 366.552   8
   0  27  -8 3229.49 385.934   6
   0  27   8 3540.56 372.826  10
   0 -27  -8 2962.91 391.601   8
   0  27   8 3076.50 401.763   4
   0 -27  -8 2737.71 306.301   5
   0  27  -8 2726.71 345.404   4
   0 -27   8 2888.93 333.484   2
   0  27  -9 5935.46 511.877   6
   0  27   9 6710.34 512.162  10
   0 -27  -9 7264.07 597.717   8
   0 -27   9 6991.51 519.649   2
   0 -27  -9 7088.37 299.342  20
   0  27  -9 6924.71 529.517   4
   0  27   9 6489.44 561.004   4
   0 -27 -10 6549.69 292.072  37
   0  27  10 6674.22 297.198  35
   0 -27 -10 6058.12 560.125   8
   0  27 -10 6255.25 547.265   6
   0 -27  10 6836.22 524.427   2
   0  27 -10 6296.92 297.363  25
   0  27  10 6446.90 295.177  22
   0 -27 -10 6319.67 280.972  18
   0 -27 -10 6638.93 299.025  20
   0  27  10 6564.54 577.999   4
   0  27  10 5564.40 533.466   3
   0  27 -10 7331.06 559.446   4
   0  27  11 852.657 146.524  35
   0 -27 -11 786.765 123.536  37
   0  27 -11 698.006 217.842   6
   0 -27 -11 1392.18 303.546   8
   0  27 -11 841.586 151.245  25
   0 -27 -11 800.338 141.480  20
   0 -27 -11 944.595 146.986  18
   0  27  11 822.532 143.942  22
   0  27  11 591.302 226.266   3
   0  27  12 9748.83 731.024   3
   0  27  12 10119.6 378.999  35
   0 -27 -12 10038.9 365.105  37
   0 -27 -12 10658.2 755.238   8
   0  27 -12 8763.76 675.044   6
   0 -27  12 9811.08 748.230   3
   0  27 -12 9974.36 382.511  25
   0  27  12 10321.1 395.653  22
   0 -27 -12 10360.2 384.763  20
   0 -27 -12 9971.40 370.942  18
   0  27  12 9180.78 327.780  17
   0  27  13 281.151 230.088   3
   0 -27 -13 91.4598 95.9779  37
   0  27  13 78.1640 112.690  35
   0  27 -13-69.0483 164.820   6
   0 -27 -13-2.11324 106.644  20
   0  27  13-105.637 126.514  22
   0 -27 -13 5.64255 107.554  18
   0  27  13 24.8381 87.3595  17
   0  27  14 6839.73 324.190  35
   0 -27 -14 6849.28 293.749  37
   0 -27 -14 7053.26 326.361  18
   0 -27 -14 6628.00 318.417  20
   0  27  14 6883.36 328.366  22
   0  27  14 7368.72 299.080  17
   0 -27  14 6670.25 297.120  32
   0 -27 -15 415.680 115.381  37
   0  27  15 465.638 143.806  35
   0  27  15 437.401 147.565  22
   0 -27 -15 329.017 131.463  18
   0 -27 -15 193.927 130.493  20
   0  27  15 464.715 112.933  17
   0 -27  15 713.951 139.541  32
   0 -27  16-74.8215 109.044  32
   0  27  16 83.5965 134.193  35
   0  27  16 56.7816 136.594  22
   0 -27 -16-36.2636 130.351  18
   0 -27 -16 155.923 124.036  20
   0 -27  17 96.9918 100.675  32
   0  27  17 145.266 124.771  35
   0 -27 -17 41.8917 114.686  20
   0  27  17 53.6986 129.069  22
   0 -27 -17 8.89121 108.849  18
   0 -27  18 504.761 115.728  32
   0  27  18 197.424 133.819  35
   0 -27 -18 317.765 129.615  18
   0 -27 -18 298.670 120.855  20
   0  27  18 536.346 141.764  22
   0 -27  19 190.128 99.7909  32
   0 -27 -19 42.5140 104.337  18
   0  27  19 163.932 120.653  22
   0 -27 -19 261.235 108.436  20
   0  27  19 49.6147 109.208  35
   0 -27  20 1208.53 119.303  32
   0 -27  20 1082.52 103.190  28
   0  27  20 1139.55 133.858  35
   0 -27 -20 1086.22 133.835  18
   0  27  20 1012.59 130.149  22
   0 -27 -20 1183.53 117.852  20
   0 -27 -21 4297.71 176.226  30
   0  27  21 4569.75 195.353  22
   0 -27 -21 4711.73 192.663  18
   0 -27 -21 4113.94 159.151  20
   0  27  21 4759.53 197.392  35
   0  27  22 85.2717 60.2367  22
   0  27  22 130.289 62.0114  35
   0  28   0 1366.76 286.304   4
   0 -28   0 1363.72 270.616   2
   0 -28   0 1125.65 233.865   8
   0  28  -1 383.132 217.092   4
   0  28   1 486.817 223.334   4
   0 -28   1 462.427 194.160   2
   0 -28   1 318.750 191.699   8
   0 -28  -1 423.006 224.560   8
   0  28   2-34.2721 190.557   4
   0  28  -2 47.4842 206.190   4
   0 -28   2 332.384 196.119   2
   0 -28   2 91.1107 195.525   8
   0 -28  -2 110.658 203.495   8
   0  28   3 4076.66 428.025   4
   0 -28  -3 3870.49 356.810   5
   0  28  -3 3540.51 382.771   4
   0 -28   3 3671.91 363.539   2
   0 -28  -3 3765.63 397.123   8
   0 -28   3 3565.79 379.080   8
   0  28  -4 1872.75 305.956   4
   0  28  -4 1666.13 276.348   6
   0 -28  -4 1842.13 266.545   5
   0  28   4 1678.52 312.601   4
   0 -28   4 1704.59 278.492   2
   0 -28  -4 1619.36 303.584   8
   0 -28   4 1706.20 272.899   8
   0  28  -5 9090.81 574.791   6
   0 -28  -5 8947.53 536.153   5
   0  28  -5 8000.16 557.277   4
   0  28   5 8097.26 600.626   4
   0 -28   5 8746.83 557.332   2
   0 -28   5 9127.58 578.319   8
   0 -28  -5 8734.47 602.644   8
   0 -28  -6 1596.18 249.442   5
   0  28  -6 1655.81 291.616   6
   0  28   6 1630.18 303.908   4
   0  28  -6 1729.67 298.131   4
   0 -28   6 1991.50 286.043   2
   0 -28  -6 2143.84 339.704   8
   0  28   6 2061.57 295.591  10
   0 -28   6 1676.79 289.721   8
   0  28  -7 161.672 154.681   6
   0  28  -7-215.428 211.627   4
   0 -28  -7 105.816 117.110   5
   0  28   7-24.1041 194.805   4
   0 -28   7 195.686 136.757   2
   0  28   7 24.8958 166.492  10
   0 -28   7-10.4395 168.066   8
   0 -28  -7 32.9779 182.158   8
   0  28   8 313.845 224.540   4
   0  28  -8 642.540 216.843   6
   0  28  -8 535.005 227.487   4
   0 -28   8 740.170 213.546   2
   0 -28  -8 384.797 214.934   8
   0  28   8 481.498 187.614  10
   0 -28   8 439.602 203.487   8
   0 -28   9 3227.26 365.072   2
   0  28  -9 3575.90 410.181   6
   0 -28  -9 3415.08 419.585   8
   0 -28  -9 3505.57 217.069  37
   0  28   9 3478.80 220.760  35
   0  28  -9 3638.75 229.990  25
   0 -28  -9 3512.24 219.047  20
   0 -28  -9 3741.37 222.754  18
   0  28   9 3617.16 218.073  22
   0  28   9 3889.87 454.832   4
   0  28  -9 3494.16 403.558   4
   0 -28  10 1764.36 282.175   2
   0  28  10 1796.88 175.377  35
   0 -28 -10 1416.18 153.355  37
   0  28 -10 1845.97 181.395  25
   0 -28 -10 1924.59 345.579   8
   0  28 -10 2042.44 334.633   6
   0 -28 -10 1632.82 176.717  20
   0 -28 -10 1636.95 159.964  18
   0  28  10 1677.07 168.497  22
   0  28  10 1379.94 322.641   4
   0  28 -10 1580.51 280.101   4
   0  28  10 1385.71 302.459   3
   0  28  11 1785.57 185.061  35
   0 -28 -11 1730.29 174.236  37
   0  28 -11 1812.72 183.246  25
   0  28 -11 1698.49 326.614   6
   0 -28 -11 2066.83 383.732   8
   0  28  11 1918.86 192.045  22
   0 -28 -11 1734.61 171.138  18
   0 -28 -11 1902.18 194.964  20
   0  28  11 1325.38 280.634   3
   0 -28 -12 4329.21 245.968  37
   0  28  12 4956.88 271.123  35
   0  28 -12 4748.38 274.688  25
   0  28  12 5050.25 286.339  22
   0 -28 -12 4668.68 270.350  20
   0 -28 -12 4648.11 262.662  18
   0  28  12 4487.28 524.501   3
   0 -28 -12 4250.49 531.109   8
   0  28 -12 5473.19 552.041   6
   0 -28 -13 1333.42 160.320  37
   0  28  13 1609.50 178.936  35
   0 -28 -13 1656.28 180.894  18
   0  28  13 1591.50 192.517  22
   0 -28 -13 1381.61 180.863  20
   0 -28  14 746.280 127.691  32
   0 -28 -14 764.695 130.644  37
   0  28  14 836.071 147.674  35
   0 -28 -14 763.056 164.247  20
   0  28  14 641.937 143.245  22
   0 -28 -14 726.431 143.883  18
   0 -28  15 577.505 127.023  32
   0  28  15 545.351 153.791  35
   0 -28 -15 589.302 114.264  37
   0 -28 -15 293.177 137.462  18
   0 -28 -15 463.652 135.936  20
   0  28  15 384.016 136.395  22
   0 -28  16 2053.71 174.936  32
   0  28  16 1860.63 199.257  35
   0 -28 -16 1813.33 193.549  20
   0 -28 -16 1872.35 199.821  18
   0  28  16 1845.44 202.435  22
   0 -28  17 264.910 111.940  32
   0  28  17 355.130 128.646  35
   0 -28 -17 320.866 122.053  18
   0  28  17 400.100 147.429  22
   0 -28 -17 334.848 127.239  20
   0 -28  18 918.055 127.182  32
   0  28  18 924.017 147.990  35
   0 -28 -18 749.860 143.344  18
   0  28  18 1018.69 164.250  22
   0 -28 -18 849.974 132.664  20
   0 -28  19 256.864 95.2330  32
   0 -28 -19 368.467 113.381  18
   0 -28 -19 287.350 101.915  20
   0  28  19 270.771 111.303  22
   0  28  19 216.622 112.929  35
   0  28  20 147.455 91.4843  22
   0 -28 -20 149.628 78.1101  20
   0 -28 -20 191.800 104.228  18
   0  28  20 182.420 96.1266  35
   0 -28  20 106.290 59.6059  28
   0  28  21 2871.40 155.186  35
   0 -28 -21 2719.05 138.446  30
   0  28  21 2834.59 156.617  22
   0 -28 -21 2605.66 142.513  18
   0  28  21 2508.23 112.267  16
   0  28  22 656.280 76.2923  22
   0  29   0-63.7816 212.886   4
   0 -29   0 41.8039 171.637   2
   0 -29   0 162.438 178.744   8
   0  29  -1 22.8378 189.509   4
   0  29   1 152.481 220.286   4
   0 -29   1 423.528 213.684   2
   0 -29   1 255.498 185.985   8
   0 -29  -1 72.9129 191.478   8
   0  29   2 41581.3 1301.71   4
   0  29  -2 38713.9 1246.73   4
   0 -29   2 39289.6 1198.28   2
   0 -29  -2 41216.8 1255.45   8
   0 -29   2 41057.3 1239.04   8
   0  29  -3 468.721 235.534   4
   0  29  -3 554.678 208.759   6
   0 -29  -3 297.673 153.024   5
   0  29   3 246.399 223.741   4
   0 -29   3 535.495 200.810   2
   0 -29  -3 485.645 222.881   8
   0 -29   3 339.355 211.715   8
   0  29  -4 29375.8 1080.48   4
   0  29   4 29197.8 1128.18   4
   0 -29  -4 29583.9 993.596   5
   0  29  -4 30662.3 1053.54   6
   0 -29   4 29752.8 1041.20   2
   0 -29  -4 29467.6 1087.93   8
   0 -29   4 31938.8 1092.39   8
   0 -29  -5 1178.83 230.854   5
   0  29  -5 1331.47 291.465   4
   0  29  -5 1614.28 276.384   6
   0  29   5 913.389 262.749   4
   0 -29   5 1187.87 239.308   2
   0 -29  -5 1095.87 267.317   8
   0 -29   5 1207.35 265.568   8
   0  29  -6 283.947 211.150   4
   0 -29  -6 114.065 133.724   5
   0  29  -6-129.726 180.922   6
   0  29   6-154.329 234.531   4
   0 -29   6 152.478 146.053   2
   0 -29   6 28.8500 165.957   8
   0 -29  -6 154.996 220.873   8
   0  29  -7 638.536 234.262   6
   0 -29  -7 569.646 171.486   5
   0  29   7 217.283 191.430   4
   0  29  -7 166.875 189.683   4
   0 -29   7 488.524 197.854   2
   0 -29  -7 150.824 170.920   8
   0 -29   7 562.602 214.207   8
   0  29   7 389.636 183.378  10
   0 -29   8 4280.54 421.291   2
   0  29   8 4090.38 408.888  10
   0  29  -8 3635.17 411.865   6
   0 -29  -8 4407.98 484.608   8
   0 -29   8 3927.01 423.207   8
   0 -29  -8 4019.23 230.292  37
   0  29  -8 4046.48 244.289  29
   0  29  -8 3609.72 222.766  25
   0  29   8 3961.97 223.424  22
   0 -29  -8 4431.88 245.517  20
   0  29  -8 3961.31 424.131   4
   0  29   8 4178.83 474.425   4
   0 -29   9 377.505 170.880   2
   0  29   9 429.858 114.157  35
   0 -29  -9 280.733 109.175  37
   0  29  -9 336.198 112.820  25
   0 -29  -9-41.1362 201.040   8
   0  29   9 366.212 123.508  22
   0 -29  -9 405.752 123.071  18
   0 -29  -9 316.753 114.969  20
   0  29   9 158.313 175.483   4
   0  29  -9-3.84857 177.413   4
   0  29  -9 243.217 193.847   6
   0  29  10 28867.1 643.014  35
   0 -29 -10 27281.6 620.539  37
   0  29 -10 27670.4 647.061  25
   0 -29 -10 28567.4 1215.73   8
   0  29 -10 27614.0 1150.80   6
   0 -29 -10 28838.3 644.814  20
   0 -29 -10 28573.0 630.961  18
   0  29  10 28830.6 649.974  22
   0  29  10 28526.4 1220.90   4
   0  29 -10 27705.3 1098.29   4
   0  29  10 27152.5 1188.25   3
   0  29  11 1343.23 168.112  35
   0 -29 -11 1290.36 153.882  37
   0  29 -11 1431.90 171.472  25
   0 -29 -11 1068.36 314.195   8
   0  29 -11 711.971 222.763   6
   0  29  11 1265.15 169.766  22
   0 -29 -11 1257.78 174.328  20
   0 -29 -11 1141.95 150.943  18
   0  29  11 1408.99 300.662   3
   0 -29 -12 19194.9 514.087  37
   0  29  12 20330.2 545.830  35
   0  29 -12 20029.5 553.007  25
   0  29  12 20641.8 564.314  22
   0 -29 -12 20317.5 552.817  20
   0 -29 -12 19957.3 534.474  18
   0  29  12 21492.4 1092.15   3
   0 -29  13 54.3544 94.4540  32
   0 -29 -13 18.4817 96.6456  37
   0  29  13-112.910 120.294  35
   0  29  13 133.588 135.015  22
   0 -29 -13-19.4522 123.985  20
   0 -29 -13 98.7731 116.176  18
   0 -29  14 80.6556 93.4223  32
   0 -29 -14 26.7087 105.833  37
   0  29  14-25.4856 114.681  35
   0  29  14 177.658 127.130  22
   0 -29 -14 134.875 115.237  20
   0 -29 -14 69.6267 111.107  18
   0 -29  15 2080.93 177.357  32
   0  29  15 1886.87 196.657  35
   0 -29 -15 2142.54 172.072  37
   0 -29 -15 2134.33 206.481  18
   0  29  15 1890.12 206.478  22
   0 -29 -15 2040.71 204.409  20
   0 -29  16 62.2696 93.5161  32
   0  29  16 148.173 130.466  35
   0 -29 -16 122.559 129.410  18
   0 -29 -16 24.5479 122.950  20
   0  29  16 146.909 118.699  22
   0 -29  17 6973.19 276.925  32
   0  29  17 6934.00 309.163  35
   0  29  17 7574.01 326.854  22
   0 -29 -17 7384.75 306.082  20
   0 -29 -17 7284.71 313.405  18
   0 -29  18 111.331 86.1137  32
   0 -29 -18 305.871 124.369  18
   0 -29 -18 113.883 108.921  20
   0  29  18 217.913 131.228  22
   0  29  18 201.792 113.739  35
   0 -29  19 4009.94 185.759  32
   0 -29  19 4015.87 172.851  28
   0  29  19 4284.01 223.478  35
   0  29  19 4042.87 223.159  22
   0 -29 -19 4122.42 203.546  20
   0 -29 -19 4184.16 215.646  18
   0 -29 -20 167.137 85.3287  30
   0  29  20 93.1141 84.0091  35
   0 -29 -20 216.561 79.4050  20
   0 -29 -20 226.519 93.4006  18
   0  29  20 139.814 96.1605  22
   0 -29 -21 1654.40 110.284  30
   0  29  21 1757.99 123.488  22
   0  29  21 1656.74 121.345  35
   0  30   0 5259.74 485.773   4
   0 -30   0 5793.44 490.538   8
   0  30   1 10280.7 661.196   4
   0  30  -1 8724.07 600.206   4
   0 -30   1 8156.66 558.590   2
   0 -30   1 9057.09 595.834   8
   0 -30  -1 9004.45 590.465   8
   0  30   2 2686.91 379.236   4
   0  30  -2 2390.57 348.781   4
   0 -30   2 2905.37 354.891   2
   0 -30   2 2325.48 318.947   8
   0 -30  -2 2799.71 372.818   8
   0  30  -3 3336.46 367.890   6
   0 -30  -3 4279.40 399.026   5
   0  30  -3 3710.04 412.770   4
   0  30   3 4030.23 446.199   4
   0 -30   3 3641.63 381.200   2
   0 -30  -3 3581.95 393.983   8
   0 -30   3 3974.80 401.811   8
   0 -30  -4 1433.87 245.516   5
   0  30  -4 1894.25 291.826   6
   0  30  -4 1857.82 323.159   4
   0  30   4 1681.16 307.268   4
   0 -30   4 1646.69 286.444   2
   0 -30   4 1826.76 295.113   8
   0 -30  -4 1726.75 303.493   8
   0 -30  -5 124.401 159.395   5
   0  30  -5 108.757 174.640   4
   0  30  -5-21.5066 161.569   6
   0  30   5 345.162 250.600   4
   0 -30   5-111.837 171.987   2
   0 -30   5 132.679 167.073   8
   0 -30  -5-277.640 221.638   8
   0  30  -6 6471.82 514.035   6
   0  30  -6 5592.48 491.554   4
   0  30   6 5770.03 535.658   4
   0 -30  -6 5934.32 454.046   5
   0 -30   6 5502.57 468.006   2
   0 -30   6 6085.57 512.115   8
   0 -30  -6 5898.46 536.136   8
   0 -30   7 2538.94 338.054   2
   0 -30   7 2267.74 339.684   8
   0 -30  -7 2407.18 381.566   8
   0 -30  -7 2573.31 194.093  37
   0  30  -7 2450.61 199.551  29
   0 -30   7 2349.32 196.767  26
   0 -30  -7 2627.53 194.287  20
   0  30   7 3100.55 425.058   4
   0  30  -7 2606.52 374.153   6
   0  30  -7 2588.62 361.018   4
   0 -30   8 4776.59 443.851   2
   0 -30  -8 5158.76 505.799   8
   0  30  -8 6322.80 538.143   6
   0 -30   8 5396.00 496.175   8
   0  30   8 5401.89 265.674  35
   0 -30  -8 5415.38 267.519  37
   0  30  -8 5492.02 283.933  29
   0  30  -8 5499.47 271.796  25
   0 -30  -8 5124.86 246.755  18
   0 -30  -8 5242.93 264.227  20
   0  30   8 5405.99 261.754  22
   0  30  -8 4659.44 458.885   4
   0  30   8 5237.24 546.246   4
   0 -30   9 17333.6 841.065   2
   0  30   9 15203.4 450.699  35
   0 -30  -9 15333.5 454.810  37
   0  30  -9 14966.9 459.553  25
   0  30  -9 14568.1 815.871   6
   0 -30  -9 15000.5 876.496   8
   0 -30  -9 16031.4 450.060  18
   0  30   9 16171.7 466.486  22
   0 -30  -9 15886.6 460.474  20
   0  30  -9 16039.4 828.488   4
   0  30   9 15948.7 908.970   4
   0 -30 -10-0.85145 115.946  37
   0  30  10 122.374 117.647  35
   0  30 -10 231.381 131.234  25
   0 -30 -10 138.432 257.201   8
   0  30 -10-151.075 203.758   6
   0  30  10 218.944 124.735  22
   0 -30 -10-20.3153 97.1556  20
   0 -30 -10 58.7162 94.1890  18
   0  30  10 83.4139 222.574   3
   0  30 -10 85.3009 173.340   4
   0  30  10-30.1114 230.824   4
   0 -30 -11 90.7633 108.774  37
   0  30  11 112.573 111.995  35
   0  30 -11 165.442 129.268  25
   0 -30 -11 22.2809 174.119   8
   0  30  11 28.5733 112.779  22
   0 -30 -11 33.3848 104.083  20
   0 -30 -11 68.6968 114.599  18
   0  30  11 188.747 173.108   3
   0  30 -12 71.8026 123.161  25
   0  30  12 130.491 105.805  35
   0 -30 -12-170.237 120.729  37
   0 -30 -12 156.057 118.189  20
   0  30  12 28.0284 111.691  22
   0 -30 -12-162.269 130.458  18
   0 -30 -13 426.479 117.395  37
   0  30  13 577.561 132.784  35
   0 -30 -13 521.083 148.195  20
   0  30  13 557.997 141.130  22
   0 -30 -13 518.039 147.694  18
   0 -30  14 12435.8 386.518  32
   0  30  14 11959.8 417.735  35
   0 -30 -14 11932.6 385.128  37
   0  30  14 11539.6 427.510  22
   0 -30 -14 11995.9 413.356  18
   0 -30 -14 11562.5 414.528  20
   0 -30  15-50.0421 92.6948  32
   0  30  15-75.1865 122.557  35
   0 -30 -15-66.6276 89.0066  37
   0 -30 -15-54.6654 116.384  20
   0 -30 -15-87.7541 124.753  18
   0  30  15-34.1074 130.035  22
   0 -30  16 3750.15 213.103  32
   0  30  16 3500.15 234.895  35
   0 -30 -16 3400.30 233.658  18
   0  30  16 3413.27 236.706  22
   0 -30 -16 3476.91 231.776  20
   0 -30  17 1.48614 85.0407  32
   0  30  17 92.1464 115.289  35
   0 -30 -17 0.73627 119.453  20
   0  30  17 65.7450 125.188  22
   0 -30 -17 59.8780 110.848  18
   0 -30  18 353.721 89.7997  32
   0  30  18 416.522 128.554  35
   0  30  18 217.338 120.636  22
   0 -30 -18 267.504 120.056  18
   0 -30 -18 95.6385 101.719  20
   0 -30  19 2495.07 145.389  32
   0  30  19 3152.41 196.347  22
   0 -30 -19 2661.45 167.872  20
   0 -30 -19 2818.01 179.103  18
   0  30  19 2815.20 180.591  35
   0  30  20 4603.13 195.665  35
   0 -30 -20 4009.18 183.822  30
   0  30  20 4090.00 163.440  16
   0 -30 -20 4312.96 190.281  18
   0 -30 -20 3961.60 170.088  20
   0  30  20 4168.64 192.481  22
   0  30  21 1225.44 103.436  22
   0 -30 -21 1275.84 96.3378  30
   0 -31   0 107.511 196.856   8
   0  31   0-78.9478 200.162   4
   0  31   1-54.2310 200.204   4
   0  31  -1 80.3223 203.904   4
   0 -31   1-248.596 214.240   8
   0 -31  -1 43.2717 201.543   8
   0 -31   1 117.778 174.317   2
   0 -31  -2 887.776 217.532   5
   0  31   2 606.914 239.517   4
   0  31  -2 882.690 268.448   4
   0 -31  -2 651.264 231.128   8
   0 -31   2 1013.43 266.287   8
   0 -31   2 1045.91 240.578   2
   0  31  -3 155.979 187.060   6
   0 -31  -3 33.0534 140.024   5
   0  31   3-10.8980 191.230   4
   0  31  -3-17.8410 201.675   4
   0 -31   3 289.121 227.747   8
   0 -31  -3 103.406 197.293   8
   0 -31   3 138.339 170.680   2
   0 -31  -4 18630.7 804.580   5
   0  31  -4 17567.6 817.878   6
   0  31  -4 17053.4 858.616   4
   0  31   4 16988.9 880.790   4
   0 -31  -4 17583.1 871.517   8
   0 -31   4 17990.8 852.691   8
   0 -31   4 17598.9 824.112   2
   0  31  -5 192.350 199.785   4
   0  31   5 357.534 212.699   4
   0  31  -5 277.062 178.059   6
   0 -31  -5 973.450 222.119   5
   0 -31   5 760.190 238.401   2
   0 -31   5 578.882 214.817   8
   0 -31  -5 672.817 239.537   8
   0 -31   6 35805.9 1240.57   8
   0 -31  -6 37397.9 1321.57   8
   0 -31  -6 35521.8 708.531  37
   0  31  -6 35762.7 731.293  29
   0 -31   6 37052.4 724.100  26
   0 -31  -6 37340.1 1173.57   5
   0  31  -6 35615.8 1224.54   6
   0  31  -6 34961.7 1248.82   4
   0  31   6 34485.2 1312.33   4
   0 -31   6 35891.6 1209.01   2
   0 -31   7 3623.08 391.370   2
   0 -31   7 3340.93 392.002   8
   0 -31  -7 3841.65 464.436   8
   0  31  -7 2924.36 388.725   6
   0  31   7 3447.27 211.799  35
   0 -31  -7 3586.97 220.735  37
   0 -31  -7 3523.37 206.642  36
   0  31  -7 3689.36 230.983  29
   0 -31   7 3632.06 228.355  26
   0 -31  -7 3546.44 208.644  18
   0 -31  -7 3216.06 206.102  20
   0  31   7 3600.50 220.001  22
   0  31  -7 3253.72 407.681   4
   0  31   7 3364.06 455.309   4
   0 -31   8 28934.6 1096.25   2
   0 -31  -8 27449.1 624.518  37
   0  31   8 26976.3 609.277  35
   0  31  -8 27613.9 631.792  25
   0  31  -8 28355.7 657.502  29
   0 -31  -8 26967.6 1158.95   8
   0 -31   8 27517.9 1102.88   8
   0  31  -8 28968.5 1139.71   6
   0 -31  -8 27604.8 599.011  18
   0 -31  -8 27699.4 623.414  20
   0  31   8 28450.1 626.785  22
   0  31   8 26087.5 1172.35   4
   0  31  -8 26866.2 1096.77   4
   0 -31  -9 4630.60 255.698  37
   0  31   9 4546.37 248.935  35
   0  31  -9 4457.52 260.508  25
   0 -31  -9 4452.89 500.240   8
   0  31  -9 4307.42 465.290   6
   0 -31  -9 4496.32 257.335  20
   0 -31  -9 4668.31 247.607  18
   0  31   9 4736.41 262.537  22
   0  31   9 4765.33 527.232   4
   0  31  -9 4212.78 457.572   4
   0  31  10 14078.4 445.722  35
   0 -31 -10 13926.3 440.687  37
   0  31 -10 14250.4 455.014  25
   0 -31 -10 14717.4 889.706   8
   0  31 -10 14178.3 833.847   6
   0 -31 -10 14335.7 438.614  18
   0 -31 -10 14316.3 453.605  20
   0  31  10 14684.3 459.635  22
   0  31  10 14069.6 867.837   3
   0  31  10 13215.3 848.851   4
   0 -31 -11 536.396 135.096  37
   0  31  11 372.641 133.920  35
   0 -31 -11 386.609 127.214  18
   0 -31 -11 355.718 140.020  20
   0  31  11 400.106 129.960  22
   0  31  11 352.056 217.288   3
   0  31 -11 325.590 128.629  25
   0  31 -12 1736.98 191.718  25
   0  31  12 1873.10 185.436  35
   0 -31 -12 1840.29 175.917  37
   0  31  12 1998.96 204.596  22
   0 -31 -12 1774.57 196.712  20
   0 -31 -12 1808.26 182.219  18
   0 -31 -13 646.706 125.387  37
   0  31  13 835.454 146.835  35
   0 -31 -13 705.458 144.317  18
   0 -31 -13 870.749 172.843  20
   0  31  13 779.202 151.717  22
   0 -31  14 357.689 104.689  32
   0  31  14 170.791 114.318  35
   0 -31 -14 450.524 109.365  37
   0  31  14 492.786 157.463  22
   0 -31 -14 305.621 132.173  20
   0 -31 -14 351.948 121.023  18
   0 -31  15-66.2838 91.6121  32
   0 -31 -15 42.7790 90.2794  37
   0  31  15-7.26174 121.162  35
   0  31  15-45.6093 127.904  22
   0 -31 -15-2.82493 140.008  20
   0 -31 -15 167.915 127.241  18
   0 -31  16 1602.75 145.838  32
   0 -31 -16 1746.63 145.528  37
   0  31  16 1969.61 190.123  35
   0 -31 -16 1614.51 177.376  20
   0  31  16 1733.93 195.627  22
   0 -31 -16 1848.85 182.405  18
   0 -31  17 1367.65 131.719  32
   0  31  17 912.150 138.392  35
   0 -31 -17 1128.73 150.580  20
   0  31  17 1126.82 164.458  22
   0 -31 -17 1100.07 145.934  18
   0 -31  18 1075.36 113.441  32
   0  31  18 719.091 133.710  22
   0 -31 -18 730.525 127.504  18
   0 -31 -18 1006.13 131.618  20
   0  31  18 684.754 129.566  35
   0 -31 -19 97.7664 83.3542  20
   0  31  19 112.132 100.219  22
   0 -31 -19 70.4385 83.7734  18
   0  31  19 19.6505 83.7062  35
   0 -31 -20 254.641 84.2303  30
   0  31  20 183.131 61.3597  16
   0  31  20 219.933 89.3821  22
   0 -31 -21 3070.57 126.694  30
   0 -32   0 4328.52 452.594   8
   0  32   0 3825.39 443.580   4
   0  32  -1 4007.69 454.343   4
   0  32   1 3975.58 450.500   4
   0 -32  -1 4501.38 454.012   8
   0 -32   1 3874.73 426.884   8
   0 -32   1 3558.68 408.343   2
   0 -32  -2 267.712 167.858   5
   0  32  -2 1.95672 184.297   4
   0  32   2 62.9467 225.280   4
   0 -32  -2 50.7838 164.944   8
   0 -32   2 166.844 170.927   8
   0 -32   2 228.377 172.839   2
   0  32   3 19681.6 964.698   4
   0  32  -3 20653.7 956.813   4
   0  32  -3 20384.9 887.682   6
   0 -32  -3 21839.6 887.585   5
   0 -32  -3 20099.7 937.885   8
   0 -32   3 21397.1 941.466   8
   0 -32   3 20340.0 908.695   2
   0  32   4 14176.3 826.734   4
   0  32  -4 13780.4 744.292   6
   0  32  -4 13126.0 768.859   4
   0 -32  -4 14806.8 733.980   5
   0 -32   4 13720.2 740.157   2
   0 -32   4 14136.5 771.871   8
   0 -32  -4 13495.7 782.771   8
   0 -32  -5 9511.47 677.697   8
   0 -32   5 10132.7 654.690   8
   0 -32  -5 10340.6 358.655  37
   0  32  -5 10695.8 374.518  29
   0 -32   5 10412.2 361.434  26
   0  32  -5 10325.7 653.012   6
   0 -32  -5 10932.7 632.441   5
   0  32  -5 9773.22 672.889   4
   0  32   5 9993.40 712.674   4
   0 -32   5 9833.28 635.002   2
   0 -32   6 1819.50 288.190   2
   0 -32  -6 2011.38 337.240   8
   0 -32   6 2353.22 339.345   8
   0 -32  -6 2057.12 167.401  36
   0 -32  -6 2133.13 191.298  37
   0  32  -6 1821.00 179.520  29
   0 -32   6 2078.57 183.391  26
   0  32   6 2255.24 180.738  22
   0 -32  -6 2287.26 185.669  20
   0  32  -6 2168.91 352.339   4
   0  32   6 1514.79 312.886   4
   0  32  -6 1790.03 311.995   6
   0 -32   7-55.1503 186.190   2
   0 -32   7-311.875 212.437   8
   0 -32  -7-5.55371 172.958   8
   0 -32  -7 49.7125 114.304  37
   0  32   7 44.6851 86.0768  35
   0 -32  -7-60.3438 92.2369  36
   0  32  -7 137.985 116.623  29
   0  32   7 62.5751 108.712  22
   0 -32  -7 53.8264 86.4001  18
   0 -32  -7-1.08255 102.213  20
   0  32  -7-271.302 192.009   6
   0  32  -7-196.410 210.668   4
   0  32   7-273.124 253.409   4
   0 -32   8-18.4490 135.033   2
   0 -32  -8 61.5088 91.2033  37
   0 -32  -8 193.527 87.8430  36
   0  32   8 141.293 100.839  35
   0  32  -8 130.658 108.853  25
   0  32  -8 218.265 127.567  29
   0 -32  -8-65.8811 230.939   8
   0 -32   8-9.18927 164.237   8
   0  32   8 127.550 108.166  22
   0 -32  -8 132.043 116.643  20
   0 -32  -8 249.459 100.242  18
   0  32   8 461.098 244.872   4
   0  32  -8 201.780 176.473   4
   0  32  -8-60.1214 173.488   6
   0 -32  -9 5027.11 273.606  37
   0  32   9 4880.25 257.938  35
   0  32  -9 5462.68 285.753  25
   0 -32  -9 4855.48 532.264   8
   0  32  -9 5431.93 528.361   6
   0  32   9 5286.45 282.915  22
   0 -32  -9 5388.49 282.950  20
   0 -32  -9 5452.12 272.119  18
   0  32   9 5676.68 568.806   4
   0  32  -9 5899.62 524.492   4
   0  32  10 1957.24 187.492  35
   0 -32 -10 1994.17 189.941  37
   0  32 -10 1942.38 186.384  25
   0 -32 -10 2020.91 361.199   8
   0 -32 -10 1781.99 190.591  20
   0 -32 -10 1663.37 177.081  18
   0  32  10 1948.17 192.637  22
   0  32  10 1540.82 317.972   3
   0  32 -11 1313.28 174.585  25
   0 -32 -11 1268.70 157.544  37
   0  32  11 1279.02 165.613  35
   0  32  11 1313.04 166.063  22
   0 -32 -11 1436.59 170.980  18
   0 -32 -11 1401.42 177.583  20
   0  32 -12 6593.93 318.388  25
   0  32  12 6719.73 313.851  35
   0 -32 -12 6727.05 304.041  37
   0  32  12 6505.36 323.190  22
   0 -32 -12 7014.72 314.208  18
   0 -32 -12 6723.85 321.953  20
   0 -32 -13 348.004 115.889  37
   0  32  13 251.851 113.945  35
   0  32  13 432.697 144.509  22
   0 -32 -13 358.620 138.966  18
   0 -32 -13 393.326 144.204  20
   0 -32 -14 274.576 104.247  37
   0  32  14 282.650 118.493  35
   0 -32 -14 160.499 123.750  20
   0 -32 -14 231.782 111.686  18
   0  32  14 150.865 127.798  22
   0  32  15 140.127 119.325  35
   0 -32 -15 185.912 87.5704  37
   0 -32 -15 85.5963 117.782  18
   0 -32 -15 21.2777 122.680  20
   0  32  15 112.759 127.993  22
   0 -32  16 3001.00 175.007  32
   0  32  16 3148.94 221.010  35
   0 -32 -16 2950.67 171.615  37
   0 -32 -16 2940.35 214.545  20
   0  32  16 2656.78 215.920  22
   0 -32 -16 3138.24 212.770  18
   0 -32  17 1408.18 122.375  32
   0  32  17 1391.22 154.210  35
   0  32  17 1349.00 166.800  22
   0 -32 -17 1652.59 166.301  20
   0 -32 -17 1291.98 151.559  18
   0 -32  18 1281.46 111.224  32
   0 -32 -18 999.320 130.262  18
   0 -32 -18 1235.61 137.170  20
   0  32  18 1457.68 144.996  35
   0  32  19 997.143 113.807  35
   0 -32 -19 976.330 119.666  30
   0  32  19 1112.06 109.434  16
   0  32  19 1170.49 135.887  22
   0 -32 -19 987.639 112.426  20
   0 -32 -20 233.536 76.5631  30
   0  32  20 257.983 57.4132  16
   0  32  20 131.401 77.1795  22
   0 -32 -21 0.98418 48.5890  30
   0 -33   0 1.91362 187.220   8
   0  33   0 162.991 208.609   4
   0 -33  -1 113.033 175.278   8
   0 -33   1 132.731 184.112   8
   0  33  -1 417.091 230.660   4
   0  33   1 170.105 230.066   4
   0 -33   2 24983.1 1026.12   2
   0 -33   2 25933.0 1056.59   8
   0 -33  -2 26835.8 1087.16   8
   0 -33  -2 26569.4 1003.60   5
   0  33   2 25359.1 1103.63   4
   0  33  -2 25152.6 1086.00   4
   0 -33   3 217.923 167.803   2
   0  33   3 178.164 212.693   4
   0 -33  -3 447.555 169.781   5
   0  33  -3 434.899 237.180   4
   0  33  -3 142.176 171.258   6
   0 -33   3 89.7318 191.641   8
   0 -33  -3 419.979 248.741   8
   0 -33  -4 1146.91 143.848  36
   0 -33  -4 1079.45 144.748  37
   0 -33  -4 788.266 263.156   8
   0 -33   4 1028.29 271.630   8
   0 -33   4 535.105 189.743   2
   0  33  -4 1290.47 162.163  29
   0 -33   4 1230.28 152.071  26
   0  33   4 1183.20 143.479  16
   0 -33  -4 797.244 209.126   5
   0  33  -4 961.981 287.115   4
   0  33  -4 1216.94 260.534   6
   0  33   4 1019.08 294.604   4
   0 -33  -5 133.711 93.8308  36
   0 -33  -5-6.92311 107.766  37
   0 -33  -5 163.215 222.194   8
   0 -33   5 47.6222 179.398   8
   0 -33   5 95.0551 168.156   2
   0  33  -5 7.35914 103.413  29
   0 -33   5 86.9211 101.343  26
   0 -33  -5 45.8291 85.1677  20
   0  33   5 7.10427 79.7996  22
   0  33   5 90.7177 192.857   4
   0  33  -5 123.374 164.369   6
   0  33  -5-25.0014 202.750   4
   0 -33  -5 25.7898 124.765   5
   0 -33  -6 9994.97 366.351  37
   0 -33  -6 10168.8 350.169  36
   0 -33   6 9276.25 647.308   8
   0 -33  -6 10706.6 727.070   8
   0 -33   6 10056.4 650.334   2
   0 -33   6 10002.0 365.511  26
   0  33  -6 9984.21 378.718  29
   0  33   6 9612.21 349.733  22
   0 -33  -6 9867.13 349.265  20
   0  33  -6 10091.9 694.842   4
   0  33  -6 9650.53 649.950   6
   0  33   6 10221.1 737.283   4
   0 -33  -7 1724.17 174.957  37
   0 -33  -7 1815.26 159.847  36
   0 -33  -7 2001.33 363.720   8
   0 -33   7 1997.80 337.974   8
   0 -33   7 2423.37 337.812   2
   0  33  -7 1976.32 189.072  29
   0  33  -7 2078.84 185.610  25
   0 -33  -7 2019.54 187.993  20
   0  33   7 1964.92 181.856  22
   0  33   7 1701.43 335.635   4
   0  33  -7 2006.61 354.436   4
   0  33  -7 1885.46 317.271   6
   0 -33   8 384.397 219.212   8
   0 -33  -8 492.021 274.899   8
   0 -33  -8 215.595 119.311  37
   0 -33  -8 247.901 97.7943  36
   0  33   8 329.136 115.513  35
   0  33  -8 425.992 125.430  25
   0  33  -8 498.901 134.805  29
   0 -33  -8 274.179 105.372  18
   0 -33  -8 472.819 137.302  20
   0  33   8 320.633 124.846  22
   0  33  -8 346.726 213.997   4
   0  33   8 592.535 269.207   4
   0 -33  -9 8050.10 669.744   8
   0  33  -9 7623.51 333.953  25
   0  33   9 7548.43 322.733  35
   0 -33  -9 7710.08 333.728  37
   0  33   9 7800.55 335.987  22
   0 -33  -9 8099.08 326.000  18
   0 -33  -9 8027.74 339.089  20
   0  33   9 7461.33 644.820   4
   0  33  -9 6992.40 580.767   4
   0  33 -10 3379.15 236.538  25
   0 -33 -10 3125.09 225.213  37
   0  33  10 3163.45 223.141  35
   0 -33 -10 3022.24 215.821  18
   0 -33 -10 3074.02 225.268  20
   0  33  10 3116.51 234.327  22
   0  33  10 2557.64 402.842   3
   0 -33 -11 4674.91 271.751  20
   0  33  11 4744.46 277.284  22
   0 -33 -11 5067.65 272.575  18
   0 -33 -11 4440.36 257.745  37
   0  33  11 4550.02 264.342  35
   0  33 -11 4560.12 271.444  25
   0  33  12 707.017 161.217  22
   0 -33 -12 483.229 137.985  20
   0 -33 -12 606.901 128.443  18
   0  33  12 630.154 138.070  35
   0 -33 -12 655.395 141.578  37
   0  33 -12 520.620 145.029  25
   0 -33 -13 385.564 151.812  20
   0 -33 -13 163.610 119.660  18
   0  33  13 335.912 140.271  22
   0  33  13 378.114 119.179  35
   0 -33 -13 40.3475 103.563  37
   0 -33 -14 1825.42 196.506  20
   0  33  14 1696.06 190.136  22
   0 -33 -14 1724.97 175.874  18
   0 -33 -14 1725.66 161.121  37
   0  33  14 1673.98 179.999  35
   0  33  15 1843.37 193.313  22
   0 -33 -15 1973.32 186.633  18
   0 -33 -15 1827.72 191.651  20
   0 -33 -15 1786.12 153.265  37
   0  33  15 1850.60 181.266  35
   0 -33 -16 238.729 115.975  18
   0 -33 -16 315.721 156.967  20
   0  33  16 110.061 122.551  22
   0 -33 -16 60.8790 72.7848  37
   0  33  16 126.858 104.914  35
   0 -33 -17 4383.23 222.792  18
   0  33  17 4897.43 248.893  22
   0 -33 -17 4588.52 234.257  20
   0  33  17 4721.12 233.236  35
   0 -33 -18-19.8332 89.5677  18
   0  33  18 91.7506 100.014  22
   0 -33 -18 54.8673 88.2546  20
   0  33  18-65.8721 95.5530  35
   0 -33 -19 5739.54 220.555  30
   0  33  19 5754.51 200.297  16
   0  33  19 5640.20 225.250  22
   0 -33 -19 5792.51 210.506  20
   0 -33 -20 67.0385 64.5423  30
   0  33  20 110.840 47.2809  16
   0 -34   0 4028.18 236.531  36
   0 -34   0 4136.69 234.670  37
   0  34   0 4476.74 501.336   4
   0  34   0 4097.24 231.190  16
   0 -34   0 3307.70 405.371   8
   0 -34  -1-37.2646 112.592  36
   0 -34   1 280.879 114.439  36
   0 -34  -1 132.962 101.405  37
   0 -34   1 35.9376 101.840  37
   0 -34  -1-46.3808 171.855   8
   0 -34   1 155.200 193.972   8
   0  34   1 6.53905 209.572   4
   0  34  -1-145.472 205.591   4
   0  34   1 28.9585 87.8200  16
   0 -34  -2 1126.43 145.274  36
   0 -34   2 1150.85 154.643  36
   0 -34  -2 1103.80 142.783  37
   0 -34  -2 929.435 220.605   8
   0 -34   2 1387.55 300.577   8
   0 -34   2 1087.53 256.489   2
   0  34  -2 984.775 145.615  29
   0  34  -2 1013.47 140.806  16
   0  34   2 972.224 129.133  16
   0  34   2 1351.71 325.465   4
   0  34  -2 712.612 260.769   4
   0 -34  -2 1417.39 260.629   5
   0  34  -2 1253.73 278.839   6
   0 -34  -3 338.508 125.918   5
   0  34  -3 148.496 208.770   4
   0  34   3 392.362 259.426   4
   0  34  -3 275.770 198.543   6
   0 -34  -3 507.381 119.339  36
   0 -34  -3 726.828 139.504  37
   0 -34   3 422.774 117.687  36
   0 -34  -3 354.271 183.347   8
   0 -34   3 292.645 203.940   8
   0 -34   3 167.270 163.829   2
   0  34  -3 500.673 128.808  29
   0 -34   3 496.610 113.083  26
   0 -34  -3 379.373 106.775  20
   0  34   3 526.263 105.680  16
   0  34   4 877.628 253.921   4
   0  34  -4 1037.93 289.745   4
   0 -34  -4 718.614 196.087   5
   0  34  -4 776.598 200.477   6
   0 -34  -4 933.036 134.169  36
   0 -34  -4 754.935 139.406  37
   0 -34  -4 727.112 268.815   8
   0 -34   4 970.475 252.107   8
   0 -34   4 931.663 242.071   2
   0  34  -4 839.173 143.153  29
   0 -34   4 853.810 138.776  26
   0 -34  -4 839.674 122.795  20
   0  34   4 822.604 136.252  16
   0 -34  -5-32.9819 85.7149  37
   0 -34  -5 58.6856 104.239  36
   0 -34   5 264.697 205.785   8
   0 -34  -5 246.307 197.065   8
   0 -34   5-192.685 178.037   2
   0 -34   5-14.5494 93.6991  26
   0  34  -5-54.3357 115.212  29
   0 -34  -5 89.2080 107.158  20
   0  34  -5 122.084 194.922   4
   0  34   5 283.091 252.038   4
   0  34  -5-1.95341 162.812   6
   0 -34  -6 10660.7 382.033  37
   0 -34  -6 10064.5 353.263  36
   0 -34  -6 10531.9 733.140   8
   0 -34   6 10004.5 683.436   8
   0 -34   6 9142.47 630.008   2
   0  34  -6 10230.0 388.052  29
   0 -34   6 10477.5 377.517  26
   0 -34  -6 10019.7 362.247  20
   0  34   6 9702.04 355.837  22
   0  34  -6 10216.0 673.223   6
   0  34  -6 9880.69 696.586   4
   0  34   6 9363.33 716.135   4
   0 -34  -7 24753.9 602.653  37
   0 -34  -7 25051.4 569.414  36
   0 -34   7 25387.4 1085.19   8
   0 -34  -7 25702.4 1155.78   8
   0 -34   7 24807.5 1051.26   2
   0  34  -7 25569.0 630.314  29
   0  34  -7 24857.1 597.040  25
   0 -34  -7 25117.4 589.470  20
   0  34   7 24333.0 587.824  22
   0  34   7 24208.6 1145.67   4
   0  34  -7 24008.2 1083.40   4
   0 -34   8 4250.59 457.095   8
   0 -34  -8 4451.61 516.439   8
   0  34  -8 4366.98 260.628  25
   0 -34  -8 4010.41 245.250  37
   0 -34  -8 4457.41 238.572  36
   0  34   8 4283.97 256.074  22
   0 -34  -8 4106.72 242.257  20
   0  34   8 4587.63 513.070   4
   0  34  -8 4005.69 477.862   4
   0  34  -9 38535.9 784.999  25
   0  34   9 37759.4 757.099  35
   0 -34  -9 37179.9 767.591  37
   0  34   9 38348.7 775.580  22
   0 -34  -9 37574.7 739.007  18
   0 -34  -9 37556.0 770.359  20
   0  34   9 38742.2 1488.74   4
   0  34  -9 36643.9 1346.83   4
   0 -34 -10 130.858 117.057  18
   0  34  10 48.4605 119.888  22
   0 -34 -10 226.251 134.213  20
   0  34  10 104.801 109.683  35
   0 -34 -10 220.177 121.845  37
   0  34 -10 81.8907 108.354  25
   0  34  11 4099.51 257.777  22
   0 -34 -11 4627.90 255.783  18
   0 -34 -11 4675.11 278.993  20
   0 -34 -11 4166.82 254.210  37
   0  34  11 4379.68 253.558  35
   0  34 -11 4699.83 271.226  25
   0  34  12 7900.30 351.076  22
   0 -34 -12 7625.03 344.701  20
   0 -34 -12 7259.31 315.272  18
   0 -34 -12 7811.48 325.563  37
   0  34  12 8126.77 341.089  35
   0  34 -12 8184.56 347.173  25
   0 -34 -13 15.4752 129.036  20
   0  34  13-31.4084 132.625  22
   0 -34 -13 112.761 116.661  18
   0 -34 -13-98.5268 102.272  37
   0  34  13 46.7762 115.358  35
   0 -34 -14 11351.5 404.095  20
   0 -34 -14 11358.1 384.954  18
   0  34  14 11633.0 406.017  22
   0  34  14 12314.8 404.103  35
   0 -34 -14 11055.4 362.465  37
   0  34  15 360.184 131.490  22
   0 -34 -15 372.428 131.273  20
   0 -34 -15 310.217 123.297  18
   0  34  15 308.298 109.243  35
   0 -34 -15 363.006 101.014  37
   0  34  16 1720.85 172.575  22
   0 -34 -16 1644.74 164.545  20
   0 -34 -16 1644.88 160.958  18
   0  34  16 1709.37 163.633  35
   0 -34 -16 1798.87 132.815  37
   0 -34 -17 66.6002 95.2735  20
   0  34  17-27.4328 109.527  22
   0  34  17-134.397 100.966  35
   0 -34 -18 306.780 106.029  30
   0  34  18 100.247 75.7818  16
   0 -34 -18 119.647 86.2946  20
   0  34  18 222.147 99.9932  22
   0 -34 -19 1865.45 131.137  30
   0  34  19 1802.29 114.623  16
   0  34  19 1967.43 139.169  22
   0 -34 -20 405.853 69.8923  30
   0 -35   0 201.530 115.630  37
   0 -35   0-87.8887 112.650  36
   0 -35   0 49.9088 165.852   8
   0  35   0 233.397 225.337   4
   0  35   0 98.1956 93.0978  16
   0 -35   1 2821.69 206.265  36
   0 -35  -1 2952.03 205.107  37
   0 -35   1 3096.40 212.114  37
   0 -35  -1 3321.62 218.880  36
   0 -35   1 2921.71 188.820  26
   0 -35  -1 2873.05 411.550   8
   0 -35   1 3187.20 407.957   8
   0  35   1 2612.97 405.390   4
   0  35  -1 3337.99 444.574   4
   0  35  -1 3153.27 207.409  16
   0  35   1 3188.59 217.029  16
   0 -35  -2 6008.70 279.524  36
   0 -35  -2 6247.04 289.706  37
   0 -35   2 6143.30 295.827  36
   0 -35   2 5519.75 521.890   8
   0 -35  -2 6322.72 552.053   8
   0  35  -2 6109.05 293.543  29
   0 -35   2 5904.26 270.772  26
   0  35   2 5621.04 548.657   4
   0  35  -2 5407.89 487.664   6
   0 -35  -2 5816.13 489.545   5
   0  35  -2 5456.06 533.720   4
   0  35  -2 5846.30 274.299  16
   0  35   2 6337.89 289.346  16
   0 -35  -3 453.578 111.954  37
   0 -35  -3 621.478 134.428  36
   0 -35   3 757.799 239.506   8
   0 -35  -3 496.759 243.308   8
   0 -35   3 620.909 231.994   2
   0 -35   3 611.280 117.169  26
   0  35  -3 508.912 121.635  29
   0  35   3 715.913 137.084  16
   0  35  -3 512.867 224.038   4
   0  35  -3 368.390 178.915   6
   0  35   3 279.890 228.981   4
   0 -35  -3 519.170 212.237   5
   0  35  -4 31105.2 1248.05   4
   0  35   4 30790.5 1290.40   4
   0  35  -4 33417.6 1210.86   6
   0 -35  -4 33286.2 681.670  36
   0 -35  -4 32859.6 693.559  37
   0 -35  -4 33529.9 1286.96   8
   0 -35   4 31797.0 1218.58   8
   0 -35   4 31555.0 1196.05   2
   0  35  -4 32462.2 704.113  29
   0 -35   4 31820.2 677.619  26
   0 -35  -4 32546.4 661.961  20
   0  35   4 32225.1 688.475  16
   0  35   5 1431.99 339.370   4
   0  35  -5 1699.03 299.009   6
   0  35  -5 1690.06 326.383   4
   0 -35  -5 1284.74 167.319  37
   0 -35  -5 1270.83 151.942  36
   0 -35  -5 1853.38 360.265   8
   0 -35   5 1661.39 324.805   8
   0 -35   5 1365.08 269.169   2
   0  35  -5 1773.76 183.809  29
   0 -35   5 1271.16 156.241  26
   0 -35  -5 1506.49 157.615  20
   0  35   5 1393.65 173.720  16
   0 -35  -6 20837.5 526.121  36
   0 -35  -6 20930.0 552.130  37
   0 -35   6 21751.7 1008.94   8
   0 -35  -6 21607.3 1060.07   8
   0 -35   6 21388.3 977.294   2
   0  35  -6 21523.5 574.720  29
   0  35   6 20842.2 531.978  22
   0 -35  -6 21142.5 536.849  20
   0  35  -6 20036.4 998.810   4
   0  35   6 20817.4 1067.94   4
   0 -35  -7 240.143 183.123   8
   0 -35   7 125.632 223.008   8
   0 -35  -7 233.594 109.639  36
   0 -35  -7 343.035 137.011  37
   0  35  -7 283.734 135.462  29
   0  35  -7 406.332 129.293  25
   0 -35  -7 467.681 133.687  20
   0  35   7 235.026 108.642  22
   0  35  -7 194.648 207.831   4
   0  35   7 22.8239 185.084   4
   0 -35  -8 16451.0 961.080   8
   0  35  -8 15921.2 478.890  25
   0 -35  -8 16116.7 488.157  37
   0 -35  -8 15939.9 444.832  36
   0 -35  -8 16689.2 485.354  20
   0  35   8 15557.0 469.013  22
   0  35  -8 16573.4 901.031   4
   0  35   8 14965.6 918.660   4
   0  35   9 1255.91 159.762  22
   0 -35  -9 1446.28 181.738  20
   0 -35  -9 1394.58 181.078  37
   0  35  -9 1247.18 167.751  25
   0 -35 -10 21817.0 571.709  20
   0  35  10 21223.1 563.797  22
   0 -35 -10 21495.3 563.843  37
   0  35 -10 21656.4 567.080  25
   0  35  11 3345.22 238.478  22
   0 -35 -11 3183.37 233.256  20
   0 -35 -11 3073.68 219.623  37
   0  35  11 2902.64 214.311  35
   0  35 -11 3105.28 227.252  25
   0 -35 -12 2442.88 197.462  18
   0  35  12 2052.53 200.356  22
   0 -35 -12 2555.52 223.826  20
   0 -35 -12 2052.34 184.996  37
   0  35  12 2081.61 189.382  35
   0  35 -12 2170.77 198.107  25
   0  35  13 2798.21 211.774  35
   0 -35 -13 2350.34 186.259  37
   0 -35 -13 2843.74 218.143  20
   0 -35 -13 2622.90 200.081  18
   0  35  13 2873.21 230.331  22
   0 -35 -14 227.396 100.084  37
   0  35  14 84.4781 110.930  35
   0  35  14 216.344 119.828  22
   0 -35 -14 239.319 131.787  20
   0 -35 -14 109.247 108.798  18
   0  35  15 83.6777 99.1751  35
   0 -35 -15 118.241 78.8433  37
   0  35  15 149.196 123.714  22
   0 -35 -15 169.691 105.479  18
   0 -35 -15 252.560 126.995  20
   0 -35 -16 333.241 84.1122  37
   0  35  16 327.115 118.775  22
   0 -35 -16 482.726 129.587  20
   0  35  17 743.583 115.820  16
   0 -35 -17 579.618 113.701  20
   0  35  17 673.713 128.332  22
   0 -35 -18 814.432 117.615  30
   0  35  18 668.673 96.4983  16
   0 -35 -18 720.347 104.496  20
   0  35  18 904.705 117.972  22
   0 -35 -19 88.4240 72.1510  30
   0  35  19 208.629 61.1803  16
   0 -35 -20 854.407 76.6055  30
   0 -36   0 873.614 139.773  36
   0 -36   0 990.408 149.205  37
   0 -36   0 803.561 122.039  26
   0 -36   0 1030.12 285.808   8
   0  36   0 685.692 266.244   4
   0  36   0 968.781 144.305  16
   0 -36   1 37331.0 742.797  37
   0 -36   1 38192.0 758.239  36
   0 -36  -1 37723.6 751.759  36
   0 -36  -1 36890.3 743.581  37
   0 -36   1 37117.9 713.207  26
   0 -36  -1 39345.2 1380.79   8
   0 -36   1 37129.5 1350.43   8
   0 -36  -1 38198.1 1290.14   5
   0  36  -1 36230.5 1372.64   4
   0  36   1 36997.3 1401.29   4
   0  36  -1 36781.2 736.958  16
   0  36   1 36847.7 741.602  16
   0 -36  -2 7291.54 319.544  36
   0 -36  -2 7086.55 315.909  37
   0 -36   2 6873.78 316.300  36
   0  36  -2 6889.26 317.356  29
   0 -36   2 6578.31 289.236  26
   0 -36   2 6807.51 572.514   8
   0 -36  -2 7488.99 609.305   8
   0 -36  -2 7120.80 550.884   5
   0  36  -2 8069.21 659.813   4
   0  36   2 7093.31 637.553   4
   0  36  -2 6867.03 549.709   6
   0  36   2 7449.34 318.557  16
   0 -36  -3 28028.4 640.357  37
   0 -36  -3 27109.3 622.233  36
   0 -36  -3 28566.9 1188.52   8
   0 -36   3 26637.6 1127.51   8
   0 -36   3 27457.0 616.614  26
   0  36  -3 26988.1 642.113  29
   0  36   3 26926.8 1200.33   4
   0 -36  -3 26366.3 1044.90   5
   0  36  -3 27528.9 1100.67   6
   0  36  -3 26687.1 1172.30   4
   0  36   3 26595.5 617.232  16
   0 -36  -4 5167.08 278.008  37
   0 -36  -4 5047.80 268.559  36
   0 -36   4 4498.23 484.942   8
   0 -36  -4 5182.21 547.430   8
   0 -36   4 5217.82 499.965   2
   0 -36   4 4505.08 252.725  26
   0  36  -4 5105.25 279.858  29
   0  36   4 4846.05 269.191  16
   0  36  -4 4936.95 513.387   4
   0  36   4 5616.01 579.399   4
   0  36   5 13802.4 875.006   4
   0  36  -5 14501.4 861.999   4
   0 -36  -5 15057.9 461.223  37
   0 -36  -5 14662.1 442.481  36
   0 -36   5 13240.9 805.873   8
   0 -36  -5 15312.5 898.834   8
   0 -36   5 14989.8 828.051   2
   0  36  -5 15011.4 477.330  29
   0 -36  -5 14354.2 432.768  20
   0  36   5 14065.3 449.333  16
   0  36   6 1351.87 343.073   4
   0  36  -6 1751.66 341.198   4
   0 -36  -6 1437.00 159.653  36
   0 -36  -6 1397.24 170.132  37
   0 -36  -6 1745.35 349.570   8
   0 -36   6 1373.70 304.032   8
   0 -36   6 1455.10 267.431   2
   0  36  -6 1629.81 182.648  29
   0 -36  -6 1605.77 166.590  20
   0  36   6 1588.17 181.204  16
   0 -36  -7 29600.5 1275.49   8
   0 -36   7 28123.1 1172.09   8
   0  36  -7 27587.4 639.522  25
   0  36  -7 28613.7 684.102  29
   0 -36  -7 27845.2 655.680  37
   0 -36  -7 26796.9 606.897  36
   0  36   7 26961.6 624.012  22
   0 -36  -7 28609.0 647.376  20
   0  36   7 27744.2 1271.09   4
   0  36  -7 28488.6 1201.23   4
   0  36  -8 3764.90 240.688  25
   0 -36  -8 3533.01 216.815  36
   0 -36  -8 3378.33 242.089  37
   0  36   8 3630.59 240.972  22
   0 -36  -8 3428.22 241.691  20
   0  36  -8 4060.11 472.690   4
   0 -36  -9 13045.8 433.602  20
   0  36   9 12059.7 415.858  22
   0 -36  -9 12373.4 423.618  37
   0  36  -9 12914.7 433.003  25
   0 -36 -10 2132.40 201.817  20
   0  36  10 2177.93 199.878  22
   0 -36 -10 1991.60 188.124  37
   0  36 -10 1976.51 194.263  25
   0 -36 -11 667.595 145.489  20
   0  36  11 607.136 151.270  22
   0 -36 -11 516.145 132.631  37
   0  36 -11 640.083 143.575  25
   0 -36 -12 1318.86 173.627  20
   0  36  12 1297.37 174.268  22
   0 -36 -12 1478.63 171.375  37
   0  36 -12 1206.98 160.728  25
   0 -36 -13 1059.69 144.835  37
   0  36  13 923.009 159.501  22
   0 -36 -13 894.221 158.220  20
   0 -36 -14 532.114 116.000  37
   0  36  14 283.288 119.670  22
   0 -36 -14 532.291 155.610  20
   0 -36 -15 85.2662 77.8642  37
   0  36  15 68.1975 116.340  22
   0 -36 -15-39.8594 115.751  20
   0 -36 -16 2305.56 141.628  37
   0  36  16 2324.62 172.875  16
   0 -36 -16 2671.86 189.791  20
   0  36  16 2417.89 185.397  22
   0 -36 -17 1974.17 160.413  30
   0  36  17 2209.18 155.884  16
   0 -36 -17 2162.62 161.765  20
   0  36  17 2242.79 167.729  22
   0 -36 -18 2529.39 154.433  30
   0  36  18 2452.65 139.674  16
   0 -36 -19 2232.06 124.729  30
   0  36  19 2117.33 106.530  16
   0 -37   0 54.4930 91.0013  37
   0 -37   0 19.3510 103.423  36
   0 -37   0-113.661 86.0445  26
   0 -37   0 77.0083 203.545   8
   0  37   0 99.0041 210.434   4
   0  37   0-25.2076 110.726  16
   0 -37  -1 3120.10 226.423  36
   0 -37  -1 3395.62 230.399  37
   0 -37   1 3020.58 223.931  36
   0 -37   1 2864.71 198.442  26
   0  37  -1 3310.93 229.055  29
   0 -37  -1 2755.16 403.657   8
   0 -37   1 3155.26 419.165   8
   0  37   1 3418.27 475.300   4
   0 -37  -1 3725.76 421.229   5
   0  37  -1 3069.38 414.017   4
   0  37  -1 2861.89 207.158  16
   0  37   1 3146.32 216.305  16
   0 -37  -2 743.726 136.282  36
   0 -37   2 981.651 166.073  36
   0 -37  -2 636.292 126.916  37
   0 -37   2 626.979 128.457  26
   0  37  -2 1072.66 163.781  29
   0 -37  -2 1042.93 293.577   8
   0 -37   2 753.473 210.374   8
   0 -37  -2 819.094 220.672   5
   0  37   2 318.694 246.256   4
   0  37  -2 853.416 299.881   4
   0  37   2 716.792 128.740  16
   0 -37  -3 1909.93 190.162  36
   0 -37  -3 1591.38 177.787  37
   0 -37   3 1487.65 310.880   8
   0 -37  -3 1792.10 361.474   8
   0 -37   3 1608.20 172.485  26
   0  37  -3 1556.88 188.269  29
   0  37   3 1414.19 337.057   4
   0  37  -3 1620.91 329.406   4
   0  37   3 1115.64 151.575  16
   0 -37  -4 1076.59 149.022  37
   0 -37  -4 938.746 149.358  36
   0 -37  -4 702.908 282.773   8
   0 -37   4 957.498 254.970   8
   0 -37   4 581.347 201.142   2
   0 -37   4 1097.51 145.937  26
   0  37  -4 785.016 145.053  29
   0  37   4 840.923 138.217  16
   0  37  -4 1097.49 272.548   4
   0  37   4 794.675 303.788   4
   0  37   5 369.146 216.393   4
   0  37  -5-150.515 175.900   4
   0 -37  -5 188.533 138.033  37
   0 -37  -5 106.981 100.237  36
   0 -37  -5-299.061 265.474   8
   0 -37   5-257.814 225.655   8
   0 -37   5-252.429 231.646   2
   0  37  -5 77.5022 118.905  29
   0 -37  -5 18.7560 110.926  20
   0  37   5-19.3626 114.456  16
   0  37   6 1924.93 385.414   4
   0  37  -6 1979.80 350.232   4
   0 -37  -6 2371.78 399.120   8
   0 -37   6 2240.36 349.142   8
   0 -37  -6 2073.31 187.800  36
   0 -37  -6 1907.11 193.574  37
   0 -37  -6 2021.98 186.856  20
   0  37   6 1972.86 196.700  16
   0  37  -6 2211.78 217.281  29
   0 -37  -7 20.4688 108.712  36
   0 -37  -7-30.8850 134.093  37
   0 -37  -7 228.888 118.718  20
   0  37   7-13.3316 128.246  16
   0  37  -7-46.4116 127.709  29
   0  37  -7-22.9012 107.024  25
   0 -37  -8 1704.92 179.973  20
   0  37   8 1752.36 186.384  22
   0 -37  -8 1930.06 166.936  36
   0 -37  -8 1952.96 193.675  37
   0  37  -8 1643.77 173.998  25
   0 -37  -9 1360.01 179.183  20
   0  37   9 1106.69 159.714  22
   0 -37  -9 1386.75 185.876  37
   0  37  -9 1157.72 162.477  25
   0  37  10 2261.43 204.059  22
   0 -37 -10 2130.10 199.551  20
   0 -37 -10 1877.53 189.538  37
   0  37 -10 2053.32 188.358  25
   0 -37 -11 3289.16 238.339  20
   0  37  11 3017.70 227.900  22
   0 -37 -11 2844.83 212.086  37
   0  37 -11 3144.01 222.700  25
   0  37  12 1481.21 177.008  22
   0 -37 -12 1616.61 184.731  20
   0 -37 -12 1248.77 154.685  37
   0  37 -12 1402.37 164.681  25
   0 -37 -13-80.6264 108.782  37
   0 -37 -13 110.697 132.775  20
   0  37  13 118.599 125.208  22
   0 -37 -14 3267.01 194.118  37
   0  37  14 3222.60 219.366  22
   0 -37 -14 3146.46 220.911  20
   0 -37 -15 3498.37 182.777  37
   0  37  15 3494.13 214.316  16
   0  37  15 3569.16 219.041  22
   0 -37 -15 3923.78 231.406  20
   0 -37 -16 1864.91 123.654  37
   0  37  16 1697.42 151.597  16
   0  37  16 1885.97 162.673  22
   0 -37 -16 1906.24 164.991  20
   0 -37 -17 7280.20 255.811  30
   0  37  17 6739.61 239.531  16
   0 -37 -18 436.645 91.1823  30
   0  37  18 238.481 70.0140  16
   0 -37 -19 5355.85 173.680  30
   0 -38   0 10071.7 715.332   8
   0 -38   0 9391.66 371.513  36
   0 -38   0 9059.25 356.798  37
   0 -38   0 9166.60 330.473  26
   0  38   0 8384.87 689.704   4
   0  38   0 9202.75 359.134  16
   0 -38   1 10681.1 747.129   8
   0 -38  -1 10243.5 733.067   8
   0 -38   1 10828.5 400.970  36
   0 -38  -1 10841.2 390.692  37
   0 -38  -1 10856.7 394.514  36
   0 -38   1 10168.6 357.548  26
   0  38  -1 10069.0 390.175  29
   0  38   1 10298.7 758.825   4
   0  38  -1 11433.3 791.332   4
   0 -38  -1 11226.5 706.647   5
   0  38  -1 10070.8 376.827  16
   0  38   1 10054.6 374.949  16
   0 -38   2 611.856 235.949   8
   0 -38  -2 842.119 286.978   8
   0 -38  -2 839.809 144.985  36
   0 -38  -2 1011.87 159.708  37
   0  38  -2 972.435 159.479  29
   0 -38   2 693.181 130.990  26
   0  38   2 1042.76 162.624  16
   0  38   2 1309.43 339.708   4
   0  38  -2 548.161 260.616   4
   0  38  -3 3882.47 491.403   4
   0  38   3 3945.91 516.247   4
   0 -38  -3 4021.02 467.514   8
   0 -38   3 3859.26 451.798   8
   0 -38  -3 4337.96 250.704  36
   0 -38  -3 4022.15 256.448  37
   0  38  -3 4057.67 262.945  29
   0  38   3 4349.34 236.210  23
   0  38   3 4317.53 256.373  16
   0 -38  -4 5812.44 289.661  36
   0 -38  -4 5791.54 300.757  37
   0 -38  -4 5682.52 563.067   8
   0 -38   4 6395.94 570.274   8
   0  38  -4 6160.44 318.191  29
   0  38  -4 6526.47 605.527   4
   0  38   4 6168.49 612.352   4
   0  38   4 5936.20 299.894  16
   0 -38  -5 5849.10 289.199  36
   0 -38  -5 5663.20 294.117  37
   0 -38  -5 6029.01 597.194   8
   0 -38   5 5567.05 545.845   8
   0  38  -5 5776.80 307.807  29
   0  38   5 5702.84 301.451  16
   0  38   5 5404.34 579.800   4
   0  38  -5 5810.60 566.793   4
   0 -38   5 5000.79 516.001   2
   0 -38  -6 2135.02 187.207  36
   0 -38  -6 2360.79 211.450  37
   0 -38  -6 2219.29 198.719  20
   0  38   6 2201.64 208.782  16
   0  38  -6 2055.97 197.762  29
   0 -38  -7 82.4179 106.698  36
   0 -38  -7 114.093 120.603  37
   0 -38  -7-2.31086 101.083  20
   0  38   7 204.873 124.949  16
   0  38  -7 53.8716 119.914  29
   0  38  -7-3.50944 112.055  25
   0 -38  -8 4512.48 270.258  37
   0 -38  -8 4628.97 239.626  36
   0 -38  -8 4282.27 253.089  20
   0  38   8 4337.89 270.454  16
   0  38  -8 4372.17 257.927  25
   0 -38  -9 5927.52 300.667  37
   0 -38  -9 6404.65 306.330  20
   0  38   9 6077.96 313.192  16
   0  38  -9 6040.32 294.339  25
   0 -38 -10 2858.49 222.421  37
   0 -38 -10 3015.59 230.719  20
   0  38  10 2835.87 214.371  22
   0  38  10 2613.01 224.442  16
   0  38 -10 2781.17 206.210  25
   0 -38 -11 1473.48 182.030  20
   0  38  11 1615.07 180.704  22
   0 -38 -11 1214.08 154.244  37
   0  38 -11 1492.11 168.952  25
   0 -38 -12 5678.37 270.680  37
   0  38  12 5351.43 279.453  22
   0 -38 -12 5873.53 292.073  20
   0 -38 -13 76.5932 100.694  37
   0  38  13 76.7984 122.274  16
   0  38  13-41.4761 117.328  22
   0 -38 -13 59.0022 117.427  20
   0 -38 -14 1033.71 126.839  37
   0  38  14 1143.09 157.234  16
   0  38  14 1168.63 149.224  22
   0 -38 -14 1033.29 160.185  20
   0 -38 -15 9.81266 70.8151  37
   0 -38 -15 18.3501 109.540  20
   0  38  15 74.6228 102.006  16
   0 -38 -16 55.6384 97.1701  30
   0  38  16 47.2070 88.3019  16
   0 -38 -16 42.9202 57.7801  37
   0 -38 -17 429.674 98.9214  30
   0  38  17 277.263 81.7541  16
   0 -38 -18 306.151 77.2020  30
   0  38  18 331.487 66.1849  16
   0 -38 -19 217.195 57.9289  30
   0 -39   0 75.6403 184.575   8
   0 -39   0 135.543 138.767  36
   0 -39   0 89.2071 165.730   5
   0  39   0 306.770 224.577   4
   0  39   0 94.8141 99.9441  16
   0 -39   1 4697.50 507.219   8
   0 -39  -1 4639.43 505.188   8
   0 -39  -1 4972.79 274.727  37
   0 -39   1 5171.95 287.886  36
   0 -39  -1 4845.23 270.083  36
   0  39  -1 5028.92 285.965  29
   0  39   1 5306.52 567.649   4
   0  39  -1 6357.20 614.844   4
   0  39   1 4800.66 269.908  16
   0 -39   2 18647.6 982.122   8
   0 -39  -2 21800.1 1073.81   8
   0 -39  -2 20554.2 553.461  36
   0 -39  -2 20839.5 559.558  37
   0  39  -2 19792.3 556.439  29
   0  39   2 20878.7 1094.12   4
   0  39  -2 20071.2 1050.51   4
   0  39   2 19652.5 535.837  16
   0 -39   3 8619.61 682.006   8
   0 -39  -3 7831.34 665.967   8
   0 -39  -3 7514.71 331.932  36
   0 -39  -3 7496.59 337.171  37
   0  39  -3 7570.70 346.582  29
   0  39   3 8180.90 695.834   4
   0  39  -3 8360.75 685.302   4
   0  39   3 8040.88 348.000  16
   0  39  -4 18109.0 534.615  29
   0 -39   4 16368.7 925.314   8
   0 -39  -4 17493.0 509.931  37
   0 -39  -4 17429.0 498.685  36
   0  39   4 16400.4 498.274  16
   0 -39  -5 602.114 146.240  37
   0 -39  -5 622.002 128.845  36
   0  39   5 665.209 137.409  16
   0  39  -5 632.860 147.074  29
   0 -39  -6 14652.8 440.795  36
   0 -39  -6 14470.9 469.479  37
   0  39   6 14154.0 465.355  16
   0  39  -6 14661.4 449.354  25
   0  39  -6 13960.6 471.954  29
   0 -39  -7 81.9079 132.697  37
   0 -39  -7-15.9106 101.560  36
   0 -39  -7-84.5427 118.221  20
   0  39   7 4.68110 128.617  16
   0  39  -7 143.703 117.238  25
   0  39  -7 188.868 139.713  29
   0 -39  -8 7846.87 346.547  37
   0 -39  -8 8004.19 313.403  36
   0 -39  -8 8006.44 341.479  20
   0  39   8 7528.92 345.898  16
   0  39  -8 7669.97 326.064  25
   0 -39  -9 802.202 149.051  37
   0 -39  -9 293.835 98.1921  36
   0 -39  -9 573.981 144.758  20
   0  39   9 519.509 150.562  16
   0  39  -9 452.352 122.790  25
   0 -39 -10 2243.85 198.349  37
   0 -39 -10 2149.15 203.476  20
   0  39  10 2271.44 207.826  16
   0  39 -10 2369.84 196.316  25
   0 -39 -11 595.466 133.893  37
   0 -39 -11 632.671 147.964  20
   0  39  11 650.353 152.301  16
   0  39 -11 555.915 130.348  25
   0 -39 -12-40.8187 109.045  37
   0  39  12 91.5904 124.967  16
   0 -39 -12-70.5416 125.604  20
   0 -39 -13 97.5049 100.253  37
   0  39  13 1.80570 114.681  16
   0 -39 -13 128.424 125.993  20
   0 -39 -14 349.269 92.7486  37
   0 -39 -14 482.547 128.648  20
   0  39  14 439.424 122.165  16
   0 -39 -15 1104.84 109.681  37
   0  39  15 1043.15 132.552  16
   0 -39 -15 1194.09 137.912  30
   0  39  16 853.676 113.024  16
   0 -39 -16 551.529 110.557  30
   0  39  17 319.266 77.2034  16
   0 -39 -17 190.468 81.9901  30
   0  39  18 69.8043 48.0079  16
   0 -39 -18 98.8485 62.7950  30
   0 -40   0 4560.21 268.804  36
   0  40   0 4768.03 269.419  16
   0  40   0 4416.22 266.638  29
   0 -40  -1 5440.83 295.497  36
   0 -40  -1 5743.40 304.826  37
   0  40   1 5771.77 295.236  16
   0  40  -1 6172.83 312.750  29
   0 -40  -2 9579.73 377.651  36
   0 -40  -2 9767.46 383.755  37
   0  40   2 9984.74 382.623  16
   0  40  -2 9555.99 387.489  29
   0 -40  -3 6102.78 299.316  36
   0 -40  -3 6045.71 307.124  37
   0  40   3 5979.52 303.401  16
   0  40  -3 5700.68 306.931  29
   0 -40  -4 743.526 167.002  37
   0 -40  -4 714.107 144.055  36
   0  40   4 1200.82 142.423  23
   0  40   4 735.131 152.745  16
   0  40  -4 1002.97 171.772  29
   0 -40  -5 215.320 112.674  37
   0 -40  -5 195.649 116.049  36
   0  40   5 440.088 141.762  16
   0  40  -5 302.409 141.749  29
   0 -40  -6 1384.62 175.831  37
   0 -40  -6 1302.54 159.965  36
   0  40   6 1234.51 174.846  16
   0  40  -6 1289.03 158.642  25
   0  40  -6 976.375 172.095  29
   0 -40  -7 1253.61 164.795  37
   0 -40  -7 1301.45 154.231  36
   0  40   7 1330.36 179.804  16
   0 -40  -7 1339.50 148.803  30
   0  40  -7 1443.83 166.124  25
   0 -40  -8 1636.95 187.671  37
   0 -40  -8 1815.17 169.416  36
   0  40   8 1742.69 199.352  16
   0  40  -8 1615.65 164.014  25
   0 -40  -9 2174.56 167.676  36
   0 -40  -9 1660.46 186.763  37
   0 -40  -9 1796.88 188.669  20
   0  40   9 1765.82 199.682  16
   0  40  -9 1965.29 180.206  25
   0 -40 -10 412.906 137.387  37
   0 -40 -10 447.594 141.742  20
   0  40  10 431.628 138.683  16
   0  40 -10 308.880 113.272  25
   0 -40 -11 107.365 115.116  37
   0 -40 -11 24.9832 115.374  20
   0  40  11 125.736 125.426  16
   0  40 -11 181.470 109.844  25
   0 -40 -12 372.121 118.703  37
   0 -40 -12 93.0459 122.899  20
   0  40  12 272.596 124.216  16
   0 -40 -13 689.252 117.348  37
   0  40  13 979.428 151.104  16
   0 -40 -14 3770.74 191.710  37
   0  40  14 3908.60 214.600  16
   0 -40 -14 3895.98 215.617  30
   0 -40 -15 53.4300 65.3329  37
   0  40  15 176.078 91.2795  16
   0 -40 -15 168.946 102.831  30
   0  40  16 1706.77 129.442  16
   0 -40 -16 1910.76 139.656  30
   0  40  17 26.4890 60.3383  16
   0 -40 -17 59.2048 69.9228  30
   0 -40 -18 978.517 81.9486  30
   0  41   0-40.5441 116.938  16
   0  41   0 70.7106 118.092  29
   0 -41  -1 4718.07 278.846  36
   0  41   1 4529.10 268.035  16
   0  41  -1 4245.51 271.412  29
   0 -41  -2 409.237 149.014  37
   0 -41  -2 99.4928 119.941  36
   0  41   2 242.585 126.657  16
   0  41  -2 206.163 122.697  29
   0 -41  -3 328.119 135.259  36
   0 -41  -3 360.685 150.380  37
   0  41   3 158.933 127.597  16
   0  41  -3 256.409 134.969  29
   0 -41  -4 534.031 143.236  37
   0 -41  -4 552.619 153.011  36
   0  41   4 570.666 116.580  23
   0  41   4 430.549 130.867  16
   0  41  -4 561.889 151.799  29
   0 -41  -5 740.433 141.461  36
   0 -41  -5 773.624 165.656  37
   0  41   5 749.959 130.577  23
   0  41   5 635.734 147.604  16
   0  41  -5 603.221 143.846  29
   0 -41  -6 2156.34 185.596  36
   0 -41  -6 2589.32 226.073  37
   0  41   6 2371.19 213.377  16
   0  41  -6 2903.91 238.699  29
   0  41  -6 2808.20 206.455  25
   0 -41  -7 55.8194 121.980  37
   0 -41  -7-25.5962 96.8190  36
   0  41   7 40.8847 120.734  16
   0  41  -7 13.1023 100.558  25
   0 -41  -7 75.6000 94.6689  30
   0 -41  -8 1222.96 180.027  37
   0 -41  -8 1337.46 146.133  36
   0  41   8 1426.92 183.489  16
   0  41  -8 1418.88 163.324  25
   0 -41  -8 1350.76 148.382  30
   0 -41  -9-139.673 126.415  37
   0 -41  -9-29.3676 84.3781  36
   0  41   9 280.964 140.823  16
   0  41  -9 72.4250 103.096  25
   0 -41  -9 58.3142 107.858  30
   0 -41 -10 862.596 155.880  37
   0  41  10 692.225 155.474  16
   0 -41 -10 558.908 123.086  30
   0  41 -10 749.088 135.447  25
   0 -41 -11 37.2184 104.412  37
   0  41  11 192.664 132.164  16
   0 -41 -11 86.0737 103.513  30
   0  41 -11 136.105 101.390  25
   0 -41 -12-6.75400 95.9374  37
   0  41  12 90.4928 116.707  16
   0 -41 -12 66.3680 105.720  30
   0 -41 -13 863.496 120.667  37
   0  41  13 535.574 128.695  16
   0 -41 -13 580.192 118.562  30
   0 -41 -14 121.494 77.3668  37
   0  41  14 193.178 103.080  16
   0 -41 -14 257.560 104.770  30
   0  41  15 967.863 119.577  16
   0 -41 -15 1201.09 126.119  30
   0  41  16 300.166 78.5615  16
   0 -41 -16 261.664 83.3030  30
   0  41  17 1611.91 100.911  16
   0 -41 -17 1662.50 110.727  30
   0  42   0 5351.86 294.842  29
   0  42   1 2093.57 196.778  16
   0  42  -1 2185.21 208.729  29
   0  42   1 2157.51 204.554  29
   0 -42  -2 182.475 131.921  36
   0 -42  -2 158.706 116.485  37
   0  42   2 98.5745 120.224  16
   0  42  -2 138.991 125.907  29
   0 -42  -3 5141.50 280.752  36
   0 -42  -3 5064.26 281.390  37
   0  42   3 5077.75 281.729  16
   0  42  -3 4607.85 281.510  29
   0 -42  -4 7051.89 318.280  36
   0 -42  -4 7766.20 350.191  37
   0  42   4 7404.97 298.216  23
   0  42   4 7180.05 331.922  16
   0  42  -4 7645.03 350.480  29
   0 -42  -5 1642.35 191.391  37
   0 -42  -5 1773.31 177.981  36
   0  42   5 1476.01 138.375  23
   0  42   5 1390.91 169.280  16
   0  42  -5 1600.35 196.556  29
   0  42  -5 1504.66 156.176  25
   0 -42  -6 1320.12 170.896  37
   0 -42  -6 1520.62 169.401  36
   0  42   6 1770.37 162.704  23
   0  42   6 1606.54 184.477  16
   0  42  -6 1589.67 198.488  29
   0  42  -6 1635.14 165.783  25
   0 -42  -7 84.4661 126.760  37
   0 -42  -7 45.7229 97.7803  36
   0  42   7-38.3919 120.010  16
   0 -42  -7-49.2313 89.8415  30
   0  42  -7-55.7072 95.9872  25
   0 -42  -8 949.209 131.058  36
   0 -42  -8 764.887 140.227  37
   0  42   8 725.489 155.568  16
   0  42  -8 657.619 132.622  25
   0 -42  -8 710.343 122.371  30
   0 -42  -9 1205.45 130.552  36
   0 -42  -9 1319.96 164.837  37
   0  42   9 1334.60 181.122  16
   0  42  -9 1091.79 144.182  25
   0 -42  -9 1228.77 151.356  30
   0 -42 -10 43.9405 111.796  37
   0  42  10 94.8056 134.045  16
   0  42 -10-26.9163 96.8582  25
   0 -42 -10-80.2283 105.988  30
   0 -42 -11 3224.86 209.719  37
   0  42  11 3205.06 220.728  16
   0 -42 -11 3281.41 203.985  30
   0 -42 -12 1405.95 147.122  37
   0  42  12 1453.57 156.701  16
   0 -42 -12 1324.61 144.401  30
   0 -42 -13 443.886 100.988  37
   0  42  13 511.178 119.400  16
   0 -42 -13 268.585 106.871  30
   0  42  14 496.642 104.618  16
   0 -42 -14 534.527 105.825  30
   0  42  15-30.0460 75.6551  16
   0 -42 -15 122.160 83.2965  30
   0  42  16 974.132 95.0496  16
   0 -42 -16 890.604 93.5833  30
   0  42  17 129.805 51.7009  23
   0  42  17 160.473 51.2002  16
   0 -42 -17 23.5071 50.2179  30
   0  43   0-20.9284 123.123  29
   0  43   1 2703.17 216.256  16
   0  43  -1 2371.56 213.786  29
   0  43   1 2537.16 220.129  29
   0  43   2 6485.55 314.526  16
   0  43  -2 6946.37 333.949  29
   0 -43  -3 5223.77 296.420  37
   0 -43  -3 4994.11 282.459  36
   0  43   3 5539.55 295.959  16
   0  43  -3 5546.81 303.908  29
   0 -43  -4 4291.23 251.704  36
   0 -43  -4 4186.98 261.770  37
   0  43   4 4166.86 262.379  16
   0  43  -4 4183.28 271.684  29
   0 -43  -5 389.848 142.932  37
   0 -43  -5 305.398 122.621  36
   0  43   5 279.346 96.3000  23
   0  43   5 284.664 137.266  16
   0  43  -5 228.206 131.718  29
   0  43  -5 349.941 116.223  25
   0 -43  -6 5732.51 274.695  36
   0 -43  -6 5166.17 286.348  37
   0  43   6 5258.41 253.779  23
   0  43   6 5545.79 299.237  16
   0  43  -6 5765.87 271.265  25
   0  43  -6 5763.12 307.469  29
   0 -43  -7 240.959 99.0609  36
   0 -43  -7 170.371 113.680  37
   0  43   7 260.350 106.330  23
   0  43  -7 43.9793 96.5926  25
   0  43   7 173.666 136.214  16
   0  43  -8 140.794 99.7857  25
   0 -43  -8 142.385 97.9860  30
   0  43   8 76.6528 125.976  16
   0 -43  -8 184.593 119.240  37
   0 -43  -9 620.221 115.868  30
   0  43  -9 832.128 132.515  25
   0  43   9 706.010 153.191  16
   0 -43  -9 832.898 146.071  37
   0 -43 -10 101.543 101.962  30
   0  43 -10 130.494 97.1307  25
   0  43  10 209.923 131.687  16
   0 -43 -10 130.414 101.735  37
   0 -43 -11 415.041 106.257  30
   0 -43 -11 265.054 104.059  37
   0 -43 -12 632.064 115.757  30
   0  43  12 871.389 138.618  16
   0 -43 -12 707.533 118.101  37
   0 -43 -13 23.2225 88.4629  30
   0  43  13 232.915 103.781  16
   0 -43 -13 108.748 82.7189  37
   0 -43 -14 140.158 85.9350  30
   0  43  14 218.046 91.1891  16
   0 -43 -15 2388.79 139.595  30
   0  43  15 2416.21 141.403  16
   0 -43 -16 2495.22 124.126  30
   0  43  16 2271.54 116.120  23
   0  43  16 2697.80 127.793  16
   0  44   0 803.704 155.792  29
   0  44  -1 3206.83 235.940  29
   0  44   1 3190.03 241.089  29
   0  44   2-5.39703 122.486  16
   0  44  -2-47.9749 133.787  29
   0  44   2-102.447 123.688  29
   0  44   3 7284.84 330.195  16
   0  44  -3 7558.90 347.748  29
   0 -44  -4 1285.12 179.121  37
   0  44   4 1208.19 167.139  16
   0  44  -4 1261.78 179.943  29
   0 -44  -5 2385.05 217.729  37
   0  44   5 2321.79 170.884  23
   0  44   5 2508.17 215.286  16
   0  44  -5 2423.67 215.703  29
   0  44  -5 2368.86 184.950  25
   0 -44  -6-30.6167 139.144  37
   0  44   6 89.3198 93.7864  23
   0  44   6 42.7401 124.939  16
   0  44  -6 11.9210 94.3857  25
   0 -44  -7 100.261 120.951  37
   0  44   7 120.612 94.1148  23
   0  44   7 101.742 134.866  16
   0  44  -7 113.614 100.906  25
   0 -44  -8 2645.58 211.379  37
   0  44   8 2998.03 191.547  23
   0  44   8 3059.11 229.509  16
   0  44  -8 2345.38 175.321  25
   0 -44  -8 2362.99 160.337  30
   0 -44  -9-121.432 122.058  37
   0  44   9-5.06721 116.597  16
   0  44  -9-0.45913 85.5273  25
   0 -44  -9 81.1921 94.2857  30
   0 -44 -10 1068.13 143.525  37
   0  44  10 1074.93 158.802  16
   0 -44 -10 1087.02 122.575  30
   0  44 -10 1203.18 130.131  25
   0 -44 -11 623.939 116.558  37
   0  44  11 677.485 140.192  16
   0 -44 -11 453.571 102.236  30
   0 -44 -12 218.219 86.5077  37
   0  44  12 155.408 107.718  16
   0 -44 -12 156.689 88.0849  30
   0  44  13 883.093 121.495  16
   0 -44 -13 752.215 109.393  30
   0  44  14 85.4943 68.7010  23
   0  44  14 106.455 82.4861  16
   0 -44 -14 91.2454 76.7369  30
   0  44  15 503.467 79.2350  23
   0  44  15 528.374 80.2157  16
   0 -44 -15 452.242 77.9336  30
   0  44  16 23.5853 45.1793  16
   0 -44 -16-3.73812 47.6918  30
   0  45   0-35.3178 133.848  29
   0  45   1 232.474 133.161  29
   0  45  -1 358.007 141.097  29
   0  45   2 49.6909 122.801  29
   0  45  -2 253.164 136.422  29
   0  45   3-38.4131 114.454  16
   0  45   3-83.8841 122.547  29
   0  45  -3-52.7237 133.690  29
   0  45   4 426.898 136.265  16
   0  45  -4 433.194 147.949  29
   0  45  -4 304.680 101.558  25
   0  45   5 124.013 125.645  16
   0  45  -5 140.412 93.8975  25
   0  45  -5 289.038 144.728  29
   0 -45  -6 2289.64 205.163  37
   0  45   6 2466.60 170.070  23
   0  45   6 2598.12 215.163  16
   0  45  -6 2306.21 174.603  25
   0 -45  -7 4419.58 257.173  37
   0  45   7 4541.96 222.267  23
   0  45   7 4333.17 256.347  16
   0  45  -7 4057.60 218.215  25
   0 -45  -8 97.2583 122.265  37
   0  45   8 237.555 101.620  23
   0  45   8 15.1802 124.854  16
   0  45  -8 114.458 90.2779  25
   0 -45  -9 4190.04 235.662  37
   0  45   9 3760.02 202.555  23
   0  45   9 3657.17 230.915  16
   0 -45  -9 3328.92 180.991  30
   0  45  -9 3907.22 206.433  25
   0 -45 -10 638.932 123.718  37
   0  45  10 771.385 119.083  23
   0  45  10 623.512 137.697  16
   0 -45 -10 583.236 106.652  30
   0 -45 -11 1011.76 125.164  37
   0 -45 -11 853.300 112.068  30
   0  45  11 974.656 143.792  16
   0  45  11 880.411 115.485  23
   0 -45 -12 1949.92 139.099  30
   0  45  12 1623.45 148.333  16
   0  45  12 1708.21 134.766  23
   0 -45 -13 325.564 86.1007  30
   0  45  13 374.084 88.3138  16
   0  45  13 354.050 82.9174  23
   0 -45 -14 3451.40 150.426  30
   0  45  14 3973.80 172.641  16
   0  45  14 3727.15 155.057  23
   0 -45 -15 851.274 77.4698  30
   0  45  15 1085.28 90.5699  16
   0  45  15 1033.45 81.1004  23
   0  46   0 10395.7 389.662  29
   0  46  -1 1207.61 167.570  29
   0  46   1 1383.61 178.029  29
   0  46  -2 1404.00 177.880  29
   0  46   2 1396.12 176.145  29
   0  46   3 1533.86 179.740  16
   0  46   3 1495.27 182.294  29
   0  46  -3 1482.33 188.260  29
   0  46   4 295.116 133.040  16
   0  46   4 347.957 127.775  29
   0  46  -4 404.384 108.386  25
   0  46  -4 469.379 148.414  29
   0  46   5 1840.79 189.371  16
   0  46  -5 1674.60 182.806  29
   0  46  -5 1769.02 155.043  25
   0  46  -6 849.089 120.697  25
   0  46   6 793.653 153.252  16
   0  46   6 825.857 117.254  23
   0  46  -7 568.717 110.614  25
   0  46   7 266.442 118.434  16
   0  46   7 365.167 95.4845  23
   0  46  -8 11.0219 83.9671  25
   0  46   8-34.7691 82.0075  23
   0  46   8 116.367 118.262  16
   0  46  -9 4452.88 207.306  25
   0 -46  -9 4278.93 191.558  30
   0  46   9 4754.74 245.013  16
   0  46   9 4703.92 211.194  23
   0 -46 -10-113.326 76.2024  30
   0  46  10 148.898 111.063  16
   0  46  10-7.80823 82.3370  23
   0 -46 -11 8546.49 258.393  30
   0  46  11 9062.54 303.109  16
   0  46  11 8621.52 265.203  23
   0 -46 -12 113.842 71.3923  30
   0  46  12 76.6536 88.6504  16
   0  46  12 149.079 76.3984  23
   0 -46 -13 590.173 79.9537  30
   0  46  13 719.354 101.910  16
   0  46  13 770.187 86.1497  23
   0 -46 -14-138.886 58.5498  30
   0  46  14-72.5341 63.2987  16
   0  46  14-29.4842 50.4865  23
   0  46  15 505.127 63.2500  16
   0  47   0-31.1448 119.861  29
   0  47   1 2331.90 203.575  29
   0  47  -1 2452.20 209.562  29
   0  47  -2 7372.12 331.610  29
   0  47   2 7280.31 321.000  29
   0  47  -3 11175.7 344.044  25
   0  47  -3 10911.9 392.469  29
   0  47   3 10588.1 380.066  29
   0  47   4 13395.1 422.286  16
   0  47  -4 13314.9 374.350  25
   0  47   4 12765.6 412.530  29
   0  47  -4 13398.6 435.966  29
   0  47   5 720.293 149.077  16
   0  47   5 505.939 124.228  29
   0  47  -5 515.619 104.401  25
   0  47   6 10668.8 373.753  16
   0  47  -6 10845.0 329.504  25
   0  47   6 10504.4 355.537  29
   0  47  -7 212.399 86.0699  25
   0  47   7 91.4866 112.216  16
   0  47   7 166.571 84.9406  23
   0  47  -8 4508.21 205.069  25
   0  47   8 4761.78 245.799  16
   0  47   8 4625.62 204.145  23
   0  47   9 1105.10 144.611  16
   0  47   9 1049.44 111.063  23
   0 -47 -10 1040.70 100.233  30
   0  47  10 1167.80 110.363  23
   0  47  10 1086.33 133.140  16
   0  47  11 2576.89 142.758  29
   0 -47 -11 2611.31 137.646  30
   0  47  11 2899.35 176.062  16
   0  47  11 2733.02 143.555  23
   0  47  12 809.108 82.3587  29
   0 -47 -12 815.429 87.6795  30
   0  47  12 935.780 112.410  16
   0  47  12 814.439 90.0281  23
   0 -47 -13 579.166 69.9443  30
   0  47  13 552.684 68.0135  23
   0  47  14 76.2548 52.9713  16
   0  48   0 1958.71 183.463  29
   0  48  -1 5048.32 274.083  29
   0  48   1 5405.41 273.792  29
   0  48   2-16.1188 112.603  29
   0  48  -2 46.7952 85.3435  25
   0  48  -2 164.705 127.570  29
   0  48   3 941.037 149.090  29
   0  48  -3 937.300 152.200  29
   0  48  -3 959.828 121.378  25
   0  48   4 1432.33 163.174  29
   0  48  -4 1737.15 186.981  29
   0  48  -4 1696.68 141.727  25
   0  48   5 2285.96 193.823  16
   0  48   5 2104.28 179.019  29
   0  48  -5 2223.21 153.082  25
   0  48   6 372.746 118.520  16
   0  48   6 378.539 115.472  29
   0  48  -6 279.923 88.0739  25
   0  48   7 58.9028 110.673  16
   0  48   7 52.8047 97.3003  29
   0  48  -7 159.748 81.2537  25
   0  48  -8 3953.74 183.002  25
   0  48   8 4028.03 204.631  29
   0  48   8 4739.54 237.269  16
   0  48   8 4556.32 187.348  23
   0  48   9 848.392 108.878  29
   0  48   9 730.747 119.532  16
   0  48   9 631.223 86.0189  23
   0  48  10 3308.61 164.095  29
   0  48  10 3853.11 198.196  16
   0  48  10 3537.17 157.815  23
   0  48  11 164.994 68.0506  29
   0  48  11 132.624 87.0519  16
   0  48  11 27.8068 59.0044  23
   0 -48 -12 618.947 68.5059  30
   0  48  12 619.580 93.3927  16
   0  48  12 625.741 73.2253  23
   0  48  13 72.1793 60.4577  16
   0  49   0 146.615 120.048  29
   0  49  -1 184.471 111.309  29
   0  49   1 308.629 131.357  29
   0  49   2 153.059 111.383  29
   0  49  -2 332.324 130.510  29
   0  49   3 127.109 110.635  29
   0  49  -3 120.933 127.727  29
   0  49   4 1044.75 145.096  29
   0  49  -4 1100.54 112.490  25
   0  49  -5 2489.83 150.932  25
   0  49   5 2513.92 183.045  29
   0  49  -6 119.549 71.3602  25
   0  49   6-49.4755 92.1717  29
   0  49  -7 6828.61 229.004  25
   0  49   7 7134.44 265.102  29
   0  49   7 7366.74 286.201  16
   0  49   8 566.481 102.116  29
   0  49   8 451.700 114.546  16
   0  49   9 386.032 83.3583  29
   0  49   9 500.421 108.653  16
   0  49  10 8.67509 59.5076  29
   0  49  10 100.389 87.5921  16
   0  49  11 1510.04 95.6356  29
   0  49  11 1575.58 121.791  16
   0  50   0 8392.38 323.680  29
   0  50  -1 1715.42 172.529  29
   0  50   1 1399.95 164.406  29
   0  50  -2 4823.36 256.156  29
   0  50   2 4932.10 250.847  29
   0  50   3 1130.46 145.638  29
   0  50  -3 1223.10 158.656  29
   0  50   4 4064.76 220.135  29
   0  50   5 2300.55 169.500  29
   0  50   6 125.194 93.0959  29
   0  50   7 3260.57 177.542  29
   0  50   8-77.3048 77.8454  29
   0  50   9 2130.17 127.928  29
   0  50  10-63.4895 55.3314  29
   0  51   0 105.289 114.617  29
   0  51   1 911.161 139.735  29
   0  51  -1 827.264 131.708  29
   0  51  -2 1717.62 163.546  29
   0  51   2 1740.23 161.223  29
   0  51   3 6917.53 269.400  29
   0  51   4 6187.98 251.576  29
   0  51   5 3770.62 193.704  29
   0  51   6 6376.93 236.494  29
   0  51   7 3210.73 163.770  29
   0  51   8 2185.92 129.822  29
   0  51   9 6656.46 195.618  29
   0  52   0 7791.28 284.131  29
   0  52   1 85.2670 98.4287  29
   0  52  -1 54.6674 95.6567  29
   0  52   2 1929.50 152.520  29
   0  52   3 329.356 104.388  29
   0  52   4 322.193 95.8440  29
   0  52   5 352.037 89.9254  29
   0  52   6 2756.44 150.941  29
   0  52   7-122.791 70.6799  29
   0  52   8 9697.33 239.947  29
   0  53   0 58.8385 87.7744  29
   0  53   1 1754.90 141.090  29
   0  53   2 63.9380 86.7389  29
   0  53   3 2470.49 154.319  29
   0  53   4 864.703 108.225  29
   0  53   5 246.380 76.8624  29
   0  53   6 2979.30 146.070  29
   0  53   7 2264.63 117.067  29
   0  54   1 150.142 82.6665  29
   0  54   2 92.9668 73.9412  29
   0  54   3 136.199 70.9231  29
   0  54   4 4139.56 171.934  29
   0  54   5 51.8392 61.0690  29
   0  54   6-30.8015 57.1501  29
   0  55   3 1036.63 95.6876  29
   0  55   4 901.985 87.2339  29
   0  55   5 3965.88 142.096  29
  -1   0  25 1008.66 81.3454  35
  -1   0  25 875.559 79.8052  31
   1   0 -25 1131.87 87.6622  18
  -1   0  25 992.459 90.4476  17
  -1   0  24 188.991 96.4280  28
  -1   0  24 186.021 91.3683  17
  -1   0  24 105.160 84.3261  35
  -1   0  23 13063.3 376.028  28
   1   0 -23 12044.5 349.792  18
  -1   0  23 13066.3 367.988  17
  -1   0  22 38.4179 140.102  28
  -1   0  22 21.2322 113.061  17
  -1   0  21 7996.92 342.392  28
   1   0 -21 8161.41 336.756  18
  -1   0  21 8081.11 331.664  17
  -1   0  20 357.605 174.806  28
   1   0 -20 406.590 204.887  18
  -1   0  20 151.293 147.134  17
  -1   0  19 12.3004 130.381  28
  -1   0  19 70.6867 127.311  32
  -1   0  19 293.265 145.720  17
   1   0 -19 53.6976 117.587  18
  -1   0  18 153.658 143.031  28
  -1   0  18 30.4603 113.472  32
  -1   0  17 22.4402 113.621  32
   1   0 -17 54.3030 224.107   5
  -1   0  17-94.0314 236.147   3
   1   0 -17-86.3673 108.538  27
  -1   0  16 48.3636 125.338  32
   1   0 -16 47.4494 223.293   5
   1   0 -15 11269.9 692.775   5
  -1   0  15 11221.4 723.180   3
   1   0 -14 90.8197 197.676   5
  -1   0  14-38.6750 193.846   3
   1   0 -13 7295.24 515.131   5
  -1   0  13 7185.29 536.467   3
   1   0 -12 159.998 169.131   5
  -1   0  12-128.020 205.037   3
   1   0 -11 685.254 199.154   5
  -1   0  11 997.829 247.034   3
   1   0 -10-36.6582 172.144   5
  -1   0  10 78.7553 68.4660   1
  -1   0  10 164.209 154.423   3
   1   0  -9 33343.9 879.240   5
  -1   0   9 33529.0 904.722   3
  -1   0   9 35380.7 658.976   1
   1   0  -8-76.6998 160.608   5
  -1   0   8-26.0460 85.5489   1
  -1   0   8 19.4138 138.646   3
   1   0  -8 34.4803 41.1357  11
   1   0  -7-14.8605 136.049  12
  -1   0   7-46.1525 77.0475   1
  -1   0   7 60.9812 140.717   3
   1   0  -7-17.2002 154.314   5
   1   0  -6 123.981 120.993  12
   1   0  -6 27.3145 143.562   5
  -1   0   6 76.9247 139.657   3
  -1   0   6 9.94574 74.0653   1
   1   0  -5 599.357 128.549  12
   1   0  -5 670.872 142.151   5
  -1   0   5 577.385 131.976   3
  -1   0   5 662.686 99.3551   1
   1   0  -5 498.604 125.757   6
   1   0  -4-135.733 108.787  12
   1   0  -4 38.4172 106.538   5
  -1   0   4-4.63535 96.0159   3
  -1   0   4 10.5087 71.5184   1
   1   0  -4-48.0278 104.816   6
  -1   0   3 11511.5 282.583   3
   1   0  -3 11369.5 292.541   5
  -1   0   3 12095.6 257.552   1
   1   0  -3 11227.6 285.162   6
   1   0  -2 46.6900 52.8448   5
  -1   0   2-48.9383 49.0662   1
  -1   0   2 3.79576 46.5918   3
   1   0  -1 951.205 59.1244   5
  -1   0   1 947.957 57.9256   1
  -1   0   0 65.8046 29.2111   1
  -1   0  -1 1201.04 52.9542   5
   1   0   1 1177.31 69.2136   3
  -1   0  -1 1299.89 49.7476   1
   1   0   2-7.48443 63.9150   3
  -1   0  -2 25.4748 45.0128   5
   1   0   2 43.7052 47.3856  14
   1   0   2 77.0725 23.5112  11
   1   0   3 6564.65 239.002   3
  -1   0  -3 6583.19 203.547   5
   1   0   4 71.3134 94.3162  13
   1   0   4 142.214 126.469   3
  -1   0  -4 60.4709 90.8257   5
   1   0   5 13617.8 423.195  13
   1   0   5 13569.4 439.306   3
  -1   0  -5 13236.0 379.511   5
   1   0   5 13799.0 230.428   1
   1   0   6 61.0384 134.839  13
  -1   0  -6 47.0788 112.620   5
   1   0   6 181.801 148.941   3
   1   0   6-34.7276 41.4191   1
  -1   0  -6-14.5967 120.421   6
   1   0   7 148.005 154.376  13
  -1   0  -7 126.416 132.477   5
   1   0   7 204.626 49.5799   1
   1   0   7 94.3182 149.164   3
  -1   0  -7 57.6449 135.929   6
   1   0   8 113.835 166.226  13
  -1   0  -8 6.77495 128.392   5
   1   0   8-95.9735 191.237   3
   1   0   8 62.5208 38.8178   1
  -1   0  -8 2.77509 158.817   6
   1   0   9 6039.13 394.266  13
  -1   0  -9 6445.58 430.891   6
  -1   0  -9 5404.46 343.491   5
   1   0   9 6028.35 414.110   3
  -1   0 -10 142.926 157.639   5
   1   0  10-135.246 218.042   3
  -1   0 -11 27316.0 859.242   5
   1   0  11 27640.0 956.887   3
  -1   0 -12-158.722 160.534   5
   1   0  12 152.273 205.452   3
  -1   0 -13 32305.8 1042.49   5
   1   0  13 32209.3 1154.05   3
  -1   0 -14-238.377 197.900   5
   1   0  14 420.028 233.029   3
  -1   0 -15 1259.47 271.768   5
   1   0  15 1250.95 298.372   3
   1   0  15 1261.52 146.509  32
  -1   0 -16 162.464 123.947  18
   1   0  16 53.5943 102.553  32
  -1   0 -16-201.803 195.356   5
   1   0  16-224.229 206.782   3
   1   0  17 820.799 146.760  32
   1   0  17 698.267 285.639   3
   1   0  17 241.274 199.885   2
  -1   0 -17 507.161 244.906   7
  -1   0 -17 794.633 146.937  18
   1   0  18 109.026 132.332  32
  -1   0 -18 770.079 195.844  18
   1   0  19 6485.30 313.674  32
  -1   0 -19 6451.16 306.655  18
   1   0  19 6717.03 323.215  28
   1   0  20-173.876 132.757  32
   1   0  20 228.781 158.962  28
  -1   0 -20 151.427 126.857  18
   1   0  21 1619.19 179.324  28
   1   0  21 1565.96 174.602  17
  -1   0 -21 1650.18 171.275  18
   1   0  22-27.2827 110.328  28
   1   0  22 59.6943 111.375  17
  -1   0 -22 1.48746 89.5634  18
   1   0  23 581.611 121.522  28
  -1   0 -23 617.342 105.323  18
   1   0  23 475.993 114.291  17
   1   0  24 217.725 91.9176  28
  -1   0 -24 134.664 73.2178  18
   1   0  24 159.950 91.6159  17
   1   0  25 5766.44 173.532  17
   1   0  25 6129.86 175.720  35
  -1  -1  25 57.8008 49.9479  35
  -1   1  25 111.793 57.2403  35
  -1  -1  25-122.446 55.9001  31
  -1   1  25 40.8419 48.1383  31
  -1  -1  25 34.5322 57.5648  17
  -1   1  25 59.9343 62.6732  17
   1  -1 -25 156.533 62.6369  18
   1   1 -25-67.0173 52.2379  18
  -1   1  24 4785.67 210.344  28
  -1  -1  24 4875.24 211.259  28
  -1  -1  24 4832.49 197.310  35
  -1   1  24 4815.99 197.057  35
  -1   1  24 4350.84 186.241  31
   1  -1 -24 4660.92 194.904  18
  -1   1  24 4643.54 199.543  17
  -1  -1  24 5145.65 205.824  17
   1   1 -24 4960.07 195.444  18
  -1  -1  23 100.822 112.241  28
  -1   1  23 362.198 144.946  28
  -1   1  23 123.175 118.349  17
   1   1 -23 345.544 111.839  18
  -1  -1  23 109.743 106.942  17
  -1   1  22 3898.71 243.052  28
  -1  -1  22 4073.26 240.245  28
   1   1 -22 4454.21 235.482  18
   1  -1 -22 3980.34 227.036  18
  -1   1  22 4025.80 240.781  17
  -1  -1  22 3813.28 231.884  17
  -1   1  21 115.110 147.805  28
  -1  -1  21 415.162 139.999  28
  -1   1  21 179.196 135.257  17
   1   1 -21 313.544 138.227  18
  -1  -1  21 268.315 136.189  17
  -1   1  20 11234.5 414.274  28
  -1  -1  20 11417.7 417.548  28
   1   1 -20 11358.4 399.512  18
  -1  -1  20 10801.0 396.331  17
   1  -1 -20 11348.4 396.132  18
  -1   1  20 10560.4 406.796  17
  -1  -1  19 32.2033 129.850  28
  -1   1  19 97.6264 140.751  28
  -1  -1  19 119.911 126.665  32
  -1   1  19 208.636 133.189  32
  -1   1  19 123.557 129.543  17
   1  -1 -19-15.7714 117.474  18
   1   1 -19 85.4553 116.887  18
  -1  -1  18 4694.34 283.517  28
  -1   1  18 4374.04 270.215  28
  -1  -1  18 4878.02 280.316  32
  -1   1  18 4165.50 260.932  32
   1  -1 -18 4798.12 263.143  18
  -1   1  17 108.512 102.334  28
   1   1 -17 146.473 114.040  27
  -1   1  17 106.909 118.710  32
  -1  -1  17 230.639 130.374  32
  -1   1  17 71.6588 186.292   3
  -1  -1  17-108.061 240.623   3
   1  -1 -17 566.994 273.767   5
   1   1 -17 72.5211 175.160   5
   1  -1 -16 12362.3 428.821  27
  -1   1  16 14765.5 859.191   3
  -1  -1  16 15620.3 888.116   3
   1  -1 -16 15083.8 818.256   5
   1   1 -16 15662.6 841.379   5
  -1  -1  16 14986.9 441.549  32
  -1   1  16 14368.7 427.460  32
   1   1 -15 1480.14 293.570   5
   1  -1 -15 1336.45 267.844   5
  -1  -1  15 1505.67 314.144   3
  -1   1  15 678.312 237.488   3
   1   1 -14 31250.0 1110.41   5
   1  -1 -14 31144.4 1101.75   5
  -1  -1  14 29869.8 1137.25   3
  -1   1  14 27998.4 1102.90   3
   1  -1 -13 6286.52 482.100   5
   1   1 -13 7133.46 509.861   5
  -1   1  13 6407.00 511.128   3
  -1  -1  13 5850.99 491.512   3
   1   1 -12 15815.1 711.165   5
   1  -1 -12 15535.0 697.238   5
  -1   1  12 15785.5 733.280   3
  -1  -1  12 15736.3 740.961   3
   1  -1 -11 2489.52 300.275   5
   1   1 -11 2060.17 292.214   5
  -1   1  11 2216.45 290.858   3
  -1  -1  11 2353.34 303.810   3
   1   1 -10 4622.95 361.515   5
   1  -1 -10 3921.79 324.088   5
  -1   1  10 4459.97 229.987   1
  -1   1  10 4035.59 351.355   3
  -1  -1  10 4695.22 380.371   3
   1   1  -9 27123.7 793.279   5
   1  -1  -9 26826.3 776.997   5
  -1   1   9 27803.3 814.765   3
  -1  -1   9 28594.2 563.754   1
  -1  -1   9 26884.9 810.845   3
  -1   1   9 28326.7 595.544   1
   1   1  -8 3959.28 285.301  12
  -1  -1   8 3460.69 287.466   3
  -1   1   8 3845.07 300.027   3
  -1   1   8 4138.11 212.329   1
  -1  -1   8 3880.76 193.987   1
   1   1  -8 3824.49 298.022   5
   1  -1  -8 3725.17 286.803   5
   1   1  -7 488.048 157.889  12
  -1   1   7 288.808 158.441   3
  -1  -1   7 189.694 78.7675   1
  -1  -1   7 201.325 154.960   3
  -1   1   7 410.147 94.5577   1
   1   1  -7 328.707 141.966   5
   1  -1  -7 372.961 168.401   5
   1   1  -7 2.51403 159.383   6
   1  -1  -7 357.594 54.8183  11
   1  -1  -6 9373.55 369.268  12
   1   1  -6 9407.03 362.176  12
  -1  -1   6 9399.65 274.595   1
  -1  -1   6 9620.23 382.685   3
  -1   1   6 9522.23 295.289   1
  -1   1   6 9537.93 374.350   3
   1   1  -6 9080.27 374.471   5
   1  -1  -6 9339.79 375.180   5
   1  -1  -6 9131.54 214.482  11
   1   1  -6 9618.24 385.672   6
   1  -1  -5 26309.0 573.683  12
   1   1  -5 26672.6 567.111  12
  -1  -1   5 25941.7 464.467   1
  -1   1   5 26134.4 486.119   1
  -1  -1   5 25386.5 572.133   3
  -1   1   5 26680.6 573.437   3
   1   1  -5 26339.0 586.221   5
   1  -1  -5 26681.6 580.163   5
   1   1  -5 26572.3 582.673   6
   1  -1  -4 10.2764 104.719  12
   1   1  -4-26.7660 99.4575  12
  -1   1   4-120.711 81.6034   1
  -1  -1   4 38.2139 75.4429   1
  -1   1   4 49.4395 88.6082   3
  -1  -1   4 32.6972 105.005   3
   1   1  -4 63.7355 101.752   5
   1  -1  -4 21.9802 102.987   5
   1   1  -4-38.0781 91.9048   6
   1   1  -3 92054.9 1154.43  12
  -1  -1   3 99184.1 1083.00   1
  -1  -1   3 96357.4 1147.13   3
  -1   1   3 97845.1 1103.83   1
   1   1  -3 96408.7 1163.41   5
   1  -1  -3 97466.8 1164.10   5
  -1   1   3 98911.2 1136.58   3
   1   1  -3 93315.3 1133.75   6
  -1  -1   2 2542.99 108.646   3
  -1  -1   2 2531.45 104.324   1
  -1   1   2 2441.12 108.613   1
   1   1  -2 2577.73 119.291   5
   1  -1  -2 2490.94 122.058   5
  -1   1   2 2537.26 103.422   3
   1   1  -2 2468.64 104.159   6
  -1   1   1 186480. 1835.35   1
  -1  -1   1 190689. 1833.22   1
  -1  -1   1 184363. 1795.73   3
   1  -1  -1 187935. 1832.40   5
   1   1  -1 181950. 1814.76   5
   1  -1   0 1066.37 52.1399   2
  -1   1   0 1102.56 53.1835   1
  -1   1   0 1071.00 45.2833   4
  -1  -1  -1 175139. 1678.15   1
  -1   1  -1 172859. 1695.67   5
   1  -1   1 179490. 1720.16   3
   1  -1   1 176234. 1680.26  11
  -1  -1  -1 173932. 1707.76   6
   1  -1   2 3969.37 158.153   3
  -1  -1  -2 3875.36 119.860   5
   1   1   2 4212.54 160.063   3
   1   1   2 4036.88 106.916   4
  -1   1  -2 3879.10 137.339   5
   1  -1   2 4077.42 147.306  14
   1   1   2 4002.26 118.679  14
  -1   1  -3 26237.1 455.379   5
  -1  -1  -3 26978.8 435.867   5
   1  -1   3 26068.9 494.855   3
   1   1   3 26487.3 506.707   3
  -1   1  -4 3128.34 181.434   5
   1   1   4 2862.00 197.638   3
   1  -1   4 3236.43 203.489   3
  -1  -1  -4 3113.77 166.205   5
   1  -1   4 2984.03 192.685  13
   1  -1   5 4171.27 241.635  13
   1   1   5 4278.15 256.346  13
   1  -1   5 4044.45 90.9648   1
   1  -1   5 4030.62 248.124   3
  -1   1  -5 4180.05 229.896   5
   1   1   5 3615.12 239.715   3
  -1  -1  -5 3864.13 212.210   5
   1   1   6 11908.8 436.149  13
   1  -1   6 11934.9 422.232  13
   1   1   6 11708.4 250.196   1
   1  -1   6 11180.6 180.706   1
  -1  -1  -6 11550.5 386.303   5
   1  -1   6 11897.0 443.399   3
  -1   1  -6 11459.1 394.995   5
   1   1   6 11815.6 449.788   3
  -1  -1  -6 11948.1 442.683   6
  -1   1  -6 11799.2 439.301   6
   1   1   7 360.313 151.981  13
   1  -1   7 332.212 156.285  13
   1  -1   7 291.197 163.658   3
   1   1   7 384.445 67.4050   1
   1  -1   7 323.617 34.8691   1
   1   1   7 406.197 183.151   3
  -1   1  -7 275.672 136.108   5
  -1  -1  -7 294.113 135.113   5
  -1  -1  -7 339.026 155.556   6
  -1   1  -7 439.276 161.563   6
   1  -1   8 2114.95 249.660  13
   1   1   8 1952.05 240.096  13
   1   1   8 1898.30 106.793   1
   1  -1   8 2150.05 271.912   3
   1   1   8 2054.63 267.806   3
  -1  -1  -8 2064.19 219.040   5
  -1   1  -8 1942.10 225.145   5
  -1   1  -8 2118.04 256.506   6
  -1  -1  -8 1976.99 256.691   6
   1  -1   9 1418.09 235.387  13
   1   1   9 1533.57 232.463  13
   1   1   9 1383.78 264.002   3
   1  -1   9 1502.42 269.395   3
  -1  -1  -9 1531.94 215.443   5
  -1   1  -9 1593.55 217.966   5
  -1   1  -9 1505.12 242.868   6
   1  -1  10 13985.5 613.509  13
  -1   1 -10 13800.0 633.749   6
   1   1  10 13832.2 640.201   3
   1  -1  10 14600.1 656.863   3
  -1   1 -10 13831.7 575.527   5
  -1  -1 -10 13535.3 563.610   5
   1  -1  11 11643.5 633.556   3
   1   1  11 11985.3 630.647   3
  -1   1 -11 11034.8 548.263   5
  -1  -1 -11 12279.0 566.936   5
   1  -1  12 16643.4 790.386   3
   1   1  12 16211.8 772.849   3
  -1   1 -12 16539.0 706.523   5
  -1  -1 -12 15506.5 673.960   5
   1  -1  13 18460.9 879.968   3
   1   1  13 17968.3 861.650   3
  -1   1 -13 17480.3 772.144   5
  -1  -1 -13 17652.0 762.338   5
   1  -1  14 3557.44 442.236   3
   1   1  14 3704.43 448.508   3
  -1  -1 -14 3730.43 384.930   5
  -1   1 -14 3611.13 382.388   5
  -1  -1 -15 1202.07 130.715  18
   1  -1  15 1471.62 333.773   3
   1   1  15 1062.37 297.453   3
  -1  -1 -15 1328.63 259.278   5
  -1   1 -15 1233.86 263.560   5
   1  -1  15 1295.75 146.791  32
   1   1  15 1350.50 153.171  32
  -1  -1 -16 7872.22 319.178  18
  -1   1 -16 7274.33 319.870  18
   1   1  16 7604.74 317.986  32
   1  -1  16 7355.74 317.300  32
   1  -1  16 9133.20 719.992   3
   1   1  16 8334.37 685.004   3
  -1  -1 -16 7952.96 584.749   5
  -1   1 -16 8019.68 594.422   5
   1   1  17 220.248 118.719  32
   1  -1  17 170.887 121.753  32
  -1  -1 -17 283.492 121.794  18
  -1   1 -17 164.103 113.606  18
   1  -1  17 331.640 207.079   2
   1  -1  17 521.636 283.807   3
   1   1  17 592.291 306.216   3
  -1  -1 -17 269.343 226.403   7
   1  -1  18 19071.0 533.031  32
   1   1  18 18365.1 518.868  32
  -1  -1 -18 18516.7 510.334  18
  -1   1 -18 18414.7 519.169  18
   1   1  19 417.401 143.292  28
   1  -1  19 341.060 135.462  28
   1   1  19 367.608 134.366  32
   1  -1  19 283.127 127.942  32
  -1   1 -19 327.461 130.496  18
  -1  -1 -19 824.742 167.256  18
   1  -1  20 7963.32 349.582  28
   1   1  20 7324.62 332.798  28
   1   1  20 6679.96 309.094  32
   1  -1  20 7693.48 332.805  32
  -1   1 -20 7520.65 318.135  18
  -1  -1 -20 7557.02 319.400  18
   1   1  21 1168.49 178.446  17
  -1  -1 -21 1278.29 161.012  18
   1  -1  21 1351.24 174.088  17
  -1   1 -21 1194.07 152.787  18
   1  -1  21 1423.24 173.554  28
   1   1  21 1298.94 168.119  28
  -1   1 -22 1164.76 134.557  18
  -1  -1 -22 1006.78 132.848  18
   1   1  22 990.398 153.408  17
   1  -1  22 857.233 146.532  17
   1   1  22 858.461 141.043  28
   1  -1  22 1149.29 155.610  28
  -1  -1 -23 834.547 108.139  18
   1   1  23 569.100 116.230  17
  -1   1 -23 774.674 105.429  18
   1  -1  23 629.486 114.402  17
   1  -1  23 834.471 132.924  28
   1   1  23 744.010 125.487  28
  -1  -1 -24 5092.89 181.939  18
  -1   1 -24 5112.72 178.356  18
   1   1  24 5444.99 207.465  28
   1  -1  24 5828.60 213.757  28
   1   1  24 5579.04 206.911  17
   1  -1  24 5506.35 209.151  17
   1   1  25-50.9456 56.1371  17
   1  -1  25 100.008 53.4448  17
   1  -1  25 122.101 55.8512  35
   1   1  25 35.0559 52.9387  35
  -1   2  25 144.113 58.1824  35
  -1  -2  25 173.714 50.8246  35
  -1   2  25 168.048 52.0077  31
  -1  -2  25 100.265 53.1989  31
  -1  -2  25 125.911 55.8847  17
   1   2 -25 225.527 59.2625  18
   1  -2 -25 25.1463 55.7007  18
  -1   2  25 235.344 67.3628  17
  -1  -2  24 1058.22 124.316  28
  -1   2  24 888.481 120.957  28
  -1   2  24 1132.48 122.556  35
  -1   2  24 917.616 102.183  31
  -1  -2  24 1100.79 117.952  17
   1  -2 -24 1400.00 133.494  18
  -1   2  24 874.547 115.380  17
   1   2 -24 1062.94 110.767  18
  -1   2  23 720.964 131.297  28
  -1  -2  23 860.539 133.628  28
  -1   2  23 858.410 125.657  17
   1   2 -23 1068.88 132.649  18
   1  -2 -23 1079.99 137.655  18
  -1  -2  23 747.846 122.570  17
  -1  -2  22 1.53647 119.959  28
  -1   2  22-24.9453 127.915  28
   1   2 -22 78.0859 102.686  18
  -1  -2  22-47.9158 102.912  17
  -1   2  22 74.5873 105.694  17
   1  -2 -22 243.305 122.057  18
  -1   2  21-15.9458 129.379  28
  -1  -2  21 69.2648 133.477  28
  -1  -2  21 47.3896 114.309  17
  -1   2  21-37.6588 125.287  17
   1   2 -21 128.794 134.048  18
   1  -2 -21 41.5641 113.937  18
  -1  -2  20 2930.83 242.647  28
  -1   2  20 2725.74 243.113  28
  -1  -2  20 2781.51 231.579  32
   1   2 -20 2880.43 230.310  18
  -1  -2  20 3079.38 235.241  17
  -1   2  20 2521.50 217.840  17
  -1   2  19 160.631 150.957  28
  -1  -2  19 6.00220 139.677  28
  -1  -2  19 211.349 136.032  32
   1   2 -19 325.522 135.246  18
   1  -2 -19 95.7913 135.374  18
  -1   2  19 13.6562 112.878  17
  -1   2  18 12720.0 434.742  28
  -1  -2  18 13020.3 437.519  28
  -1  -2  18 12471.5 433.102  32
  -1   2  18 12695.4 426.316  32
   1  -2 -18 12287.6 422.316  18
   1  -2 -17 1243.13 162.919  18
  -1  -2  17 1449.97 181.164  32
  -1   2  17 1650.25 181.572  32
  -1   2  17 1478.87 348.089   3
  -1  -2  17 1636.44 331.250   3
   1   2 -17 1600.94 324.938   5
   1  -2 -17 1300.40 305.934   5
   1  -2 -17 241.530 145.434  27
  -1   2  17 1411.55 167.988  28
   1   2 -17 20.3246 114.782  27
  -1   2  16 10985.5 386.004  32
  -1  -2  16 10896.5 392.815  32
   1  -2 -16 19534.6 532.183  27
   1   2 -16 19402.0 536.650  27
  -1   2  16 10894.6 773.428   3
  -1  -2  16 11022.1 768.483   3
  -1  -2  16 10127.7 654.211   2
   1  -2 -16 10140.0 685.927   5
   1   2 -16 10604.0 722.486   5
  -1  -2  15 157.371 194.183   3
  -1   2  15 174.301 232.679   3
   1   2 -15-8.67166 153.713   5
   1  -2 -15 113.920 164.704   5
  -1  -2  14 45728.5 1422.21   3
  -1   2  14 46769.8 1430.93   3
   1  -2 -14 46175.4 1351.21   5
   1   2 -14 45983.2 1367.26   5
  -1   2  13 134.204 200.990   3
  -1  -2  13 83.3021 193.031   3
   1  -2 -13 187.661 181.098   5
   1   2 -13 135.324 197.574   5
  -1   2  12 66934.2 1581.26   3
  -1  -2  12 67886.6 1592.65   3
   1   2 -12 66778.9 1529.29   5
   1  -2 -12 68157.2 1521.87   5
  -1  -2  11 2294.23 298.425   3
  -1   2  11 1922.74 265.346   3
   1  -2 -11 1964.43 269.656   5
   1   2 -11 1832.25 271.944   5
  -1   2  10 16374.2 459.718   1
  -1   2  10 15931.9 652.542   3
  -1  -2  10 14636.1 637.108   3
   1   2 -10 15057.0 626.962   5
   1  -2 -10 14979.4 613.890   5
  -1  -2   9 1044.26 113.397   1
  -1   2   9 1118.55 223.318   3
  -1  -2   9 1123.45 216.857   3
  -1   2   9 1204.23 142.045   1
   1   2  -9 1139.83 213.449   5
   1  -2  -9 1540.28 231.856   5
   1   2  -8 17600.2 561.274  12
  -1   2   8 17754.9 454.910   1
  -1  -2   8 18240.8 416.726   1
  -1  -2   8 18008.3 613.410   3
   1   2  -8 17352.2 590.740   5
   1  -2  -8 16738.3 569.764   5
  -1   2   8 17538.8 599.456   3
   1   2  -8 17675.7 605.203   6
[truncated: 6,308,666 more chars]
