# Supplementary material for: Bicyclo[1.1.0]tetragermane‐2,4‐diide Diradicaloid
Source: Angew Chem Int Ed Engl. 2025 Aug 7;64(38):e202513772. doi: 10.1002/anie.202513772 (PMC12435412; doi:10.1002/anie.202513772)
Supplement: Supplementary file 2 — Supporting Information [file ANIE-64-e202513772-s002.zip › 5.cif]

data_5

_database_code_depnum_ccdc_archive        2464591

# was ebeler139

_audit_creation_date               2025-01-30
_audit_creation_method
;
Olex2 1.5-alpha
(compiled 2024.12.18 svn.re4d4a415 for OlexSys, GUI svn.r7107)
;
_shelx_SHELXL_version_number       '2018/3'
loop_
  _audit_author_name
  _audit_author_email
  _audit_author_address
 'Ebeler, F.' ''
;
Bielefeld University
Department of Chemistry
Universitaetsstr. 25
Bielefeld
33615
Germany
;
 'Stammler, H.' ? ?

_audit_contact_author_address      ?
_audit_contact_author_email        ?
_audit_contact_author_name         ''
_audit_contact_author_phone        ?
_publ_contact_author_id_orcid      ?
_publ_section_references
;
Dolomanov, O.V., Bourhis, L.J., Gildea, R.J, Howard, J.A.K. & Puschmann, H.
 (2009), J. Appl. Cryst. 42, 339-341.

Sheldrick, G.M. (2015). Acta Cryst. A71, 3-8.

Sheldrick, G.M. (2015). Acta Cryst. C71, 3-8.
;
_chemical_name_common              ?
_chemical_name_systematic          ?
_chemical_formula_moiety           'C74 H78 Fe2 Ge4 N4 O8'
_chemical_formula_sum              'C74 H78 Fe2 Ge4 N4 O8'
_chemical_formula_weight           1553.46
_chemical_absolute_configuration   ad
_chemical_melting_point            ?
_chemical_oxdiff_formula           C74H79Fe2Ge4N4O8
loop_
  _atom_type_symbol
  _atom_type_description
  _atom_type_scat_dispersion_real
  _atom_type_scat_dispersion_imag
  _atom_type_scat_source
 'C' 'C' 0.0181 0.0091 'International Tables Vol C Tables 4.2.6.8 and 6.1.1.4'
 'H' 'H' 0.0000 0.0000 'International Tables Vol C Tables 4.2.6.8 and 6.1.1.4'
 'Fe' 'Fe' -1.1336 3.1974
 'International Tables Vol C Tables 4.2.6.8 and 6.1.1.4'
 'Ge' 'Ge' -1.0885 0.8855
 'International Tables Vol C Tables 4.2.6.8 and 6.1.1.4'
 'N' 'N' 0.0311 0.0180 'International Tables Vol C Tables 4.2.6.8 and 6.1.1.4'
 'O' 'O' 0.0492 0.0322 'International Tables Vol C Tables 4.2.6.8 and 6.1.1.4'

_shelx_space_group_comment
;
The symmetry employed for this shelxl refinement is uniquely defined
by the following loop, which should always be used as a source of
symmetry information in preference to the above space-group names.
They are only intended as comments.
;
_space_group_crystal_system        'monoclinic'
_space_group_IT_number             4
_space_group_name_H-M_alt          'P 1 21 1'
_space_group_name_Hall             'P 2yb'
loop_
  _space_group_symop_operation_xyz
 'x, y, z'
 '-x, y+1/2, -z'

_cell_length_a                     14.1872(4)
_cell_length_b                     17.5793(5)
_cell_length_c                     15.2080(5)
_cell_angle_alpha                  90
_cell_angle_beta                   106.173(3)
_cell_angle_gamma                  90
_cell_volume                       3642.79(19)
_cell_formula_units_Z              2
_cell_measurement_reflns_used      10063
_cell_measurement_temperature      100.00(10)
_cell_measurement_theta_max        75.3420
_cell_measurement_theta_min        2.9760
_shelx_estimated_absorpt_T_max     0.854
_shelx_estimated_absorpt_T_min     0.442
_exptl_absorpt_coefficient_mu      5.413
_exptl_absorpt_correction_T_max    0.997
_exptl_absorpt_correction_T_min    0.609
_exptl_absorpt_correction_type     gaussian
_exptl_absorpt_process_details
;
CrysAlisPro 1.171.43.143a (Rigaku Oxford Diffraction, 2024)
Numerical absorption correction based on gaussian integration over
a multifaceted crystal model
Empirical absorption correction using spherical harmonics,
implemented in SCALE3 ABSPACK scaling algorithm.
;
_exptl_absorpt_special_details     ?
_exptl_crystal_colour              'clear colourless'
_exptl_crystal_colour_lustre       clear
_exptl_crystal_colour_primary      colourless
_exptl_crystal_density_diffrn      1.416
_exptl_crystal_density_meas        ?
_exptl_crystal_density_method      ?
_exptl_crystal_description         irregular
_exptl_crystal_F_000               1588
loop_
  _exptl_crystal_face_index_h
  _exptl_crystal_face_index_k
  _exptl_crystal_face_index_l
  _exptl_crystal_face_perp_dist
 -1 0 0 0.0147
 1 0 0 0.0110
 1 1 -1 0.0833
 0 -1 -1 0.0334
 0 1 1 0.0366
 0 0 -1 0.0738
 0 0 1 0.0492
 7 -4 3 0.0186
 -1 1 1 0.0323
 -1 -10 -4 0.0334

_exptl_crystal_size_max            0.18
_exptl_crystal_size_mid            0.07
_exptl_crystal_size_min            0.03
loop_
  _exptl_oxdiff_crystal_face_indexfrac_h
  _exptl_oxdiff_crystal_face_indexfrac_k
  _exptl_oxdiff_crystal_face_indexfrac_l
  _exptl_oxdiff_crystal_face_x
  _exptl_oxdiff_crystal_face_y
  _exptl_oxdiff_crystal_face_z
 -0.9992 -0.0004 -0.0015 0.0001 0.0995 0.0536
 0.9992 0.0004 0.0015 -0.0001 -0.0995 -0.0536
 1.0007 1.0018 -0.9991 0.0278 -0.0114 -0.1551
 0.0024 -1.0006 -1.0012 -0.1258 0.0480 -0.0270
 -0.0024 1.0006 1.0012 0.1258 -0.0480 0.0270
 0.0019 0.0004 -1.0009 -0.0489 0.0680 -0.0642
 -0.0019 -0.0004 1.0009 0.0489 -0.0680 0.0642
 6.8722 -3.8434 3.3946 -0.1300 -0.9915 -0.0090
 -1.0016 1.0002 0.9997 0.1259 0.0515 0.0806
 -0.7935 -10.3100 -3.7395 -0.9740 0.1276 0.1872

_exptl_transmission_factor_max     ?
_exptl_transmission_factor_min     ?
_diffrn_reflns_av_R_equivalents    0.0452
_diffrn_reflns_av_unetI/netI       0.0624
_diffrn_reflns_Laue_measured_fraction_full  1.000
_diffrn_reflns_Laue_measured_fraction_max  0.980
_diffrn_reflns_limit_h_max         17
_diffrn_reflns_limit_h_min         -17
_diffrn_reflns_limit_k_max         21
_diffrn_reflns_limit_k_min         -22
_diffrn_reflns_limit_l_max         19
_diffrn_reflns_limit_l_min         -17
_diffrn_reflns_number              29832
_diffrn_reflns_point_group_measured_fraction_full  0.987
_diffrn_reflns_point_group_measured_fraction_max  0.951
_diffrn_reflns_theta_full          67.684
_diffrn_reflns_theta_max           76.211
_diffrn_reflns_theta_min           3.025
_diffrn_ambient_environment        N~2~
_diffrn_ambient_temperature        100.00(10)
_diffrn_detector                   'CCD plate'
_diffrn_detector_area_resol_mean   5.3114
_diffrn_detector_type              Atlas
_diffrn_measured_fraction_theta_full  1.000
_diffrn_measured_fraction_theta_max  0.980
_diffrn_measurement_details
;
List of Runs (angles in degrees, time in seconds):

  # Type    Start    End  Width  t~exp~   \w     \q     \k     \f   Frames
--------------------------------------------------------------------------
  1  \w    -86.00  -6.00   1.00   10.00    --  -41.33 125.00  60.00   80
  2  \w    -21.00  23.00   1.00   10.00    --  -41.33  38.00-120.00   44
  3  \w    -77.00  12.00   1.00   10.00    --  -41.33  19.00  30.00   89
  4  \w   -114.00 -21.00   1.00   10.00    --  -41.33 -38.00 -60.00   93
  5  \w    -80.00 -30.00   1.00   10.00    --  -41.33 -38.00-180.00   50
  6  \w    -68.00  25.00   1.00   10.00    --  -41.33  57.00  60.00   93
  7  \w     89.00 166.00   1.00   35.00    --  111.00  30.00-180.00   77
  8  \w     30.00 107.00   1.00   35.00    --  111.00 -94.00   0.00   77
  9  \w    120.00 168.00   1.00   35.00    --  111.00  89.00  72.00   48
 10  \w     77.00 106.00   1.00   35.00    --  111.00 -94.00  60.00   29
 11  \w     45.00 105.00   1.00   35.00    --  111.00-125.00-120.00   60
 12  \w     96.00 169.00   1.00   35.00    --  111.00  30.00-150.00   73
 13  \w    111.00 178.00   1.00   35.00    --  111.00  77.00 -60.00   67
 14  \w     89.00 116.00   1.00   35.00    --  111.00  45.00  30.00   27
 15  \w     92.00 168.00   1.00   35.00    --  111.00  45.00  60.00   76
 16  \w     79.00 107.00   1.00   35.00    --  111.00 -94.00 -30.00   28
 17  \w     34.00  68.00   1.00   35.00    --  111.00 -94.00 -30.00   34
 18  \w     91.00 174.00   1.00   35.00    --  111.00  45.00 120.00   83
 19  \w     84.00 121.00   1.00   35.00    --  111.00  61.00  30.00   37
 20  \w     30.00 105.00   1.00   35.00    --  111.00 -94.00 -90.00   75
 21  \w    132.00 171.00   1.00   35.00    --  111.00  45.00  30.00   39
 22  \w     49.00 126.00   1.00   35.00    --  111.00 -61.00   0.00   77
 23  \w    114.00 139.00   1.00   35.00    --  111.00  77.00-150.00   25
;
_diffrn_measurement_device         'four-circle diffractometer'
_diffrn_measurement_device_type    'SuperNova, Dual, Cu at home/near, Atlas'
_diffrn_measurement_method         '\w scans'
_diffrn_orient_matrix_type        
 'CrysAlisPro convention (1999,Acta A55,543-557)'
_diffrn_orient_matrix_UB_11        -0.0001795000
_diffrn_orient_matrix_UB_12        0.0767351000
_diffrn_orient_matrix_UB_13        0.0489369000
_diffrn_orient_matrix_UB_21        -0.0994487000
_diffrn_orient_matrix_UB_22        0.0199848000
_diffrn_orient_matrix_UB_23        -0.0681167000
_diffrn_orient_matrix_UB_31        -0.0537705000
_diffrn_orient_matrix_UB_32        -0.0372441000
_diffrn_orient_matrix_UB_33        0.0640232000
_diffrn_oxdiff_digest_hkl
;
430f7c802589ad28e5caf63c77e2241d4a51f5
;
_diffrn_radiation_monochromator    mirror
_diffrn_radiation_probe            x-ray
_diffrn_radiation_type             'Cu K\a'
_diffrn_radiation_wavelength       1.54184
_diffrn_source                     'micro-focus sealed X-ray tube'
_diffrn_source_type                'SuperNova (Cu) X-ray Source'
_reflns_Friedel_coverage           0.877
_reflns_Friedel_fraction_full      0.974
_reflns_Friedel_fraction_max       0.920
_reflns_number_gt                  11893
_reflns_number_total               14527
_reflns_special_details
;
 Reflections were merged by SHELXL according to the crystal
 class for the calculation of statistics and refinement.
 
 _reflns_Friedel_fraction is defined as the number of unique
 Friedel pairs measured divided by the number that would be
 possible theoretically, ignoring centric projections and
 systematic absences. Completness statistics refer to single and
 composite reflections containing twin component 1 only.
;
_reflns_threshold_expression       'I > 2\s(I)'
_computing_cell_refinement         'CrysAlisPro 1.171.43.143a (Rigaku OD, 2024)'
_computing_data_collection        
 'CrysAlisPro system (CCD 43.143a 64-bit (release 25-10-2024))'
_computing_data_reduction          'CrysAlisPro 1.171.43.143a (Rigaku OD, 2024)'
_computing_molecular_graphics      'Olex2 1.5-alpha (Dolomanov et al., 2009)'
_computing_publication_material    'Olex2 1.5-alpha (Dolomanov et al., 2009)'
_computing_structure_refinement    'SHELXL 2018/3 (Sheldrick, 2015)'
_computing_structure_solution      'SHELXT 2018/2 (Sheldrick, 2018)'
_refine_diff_density_max           1.026
_refine_diff_density_min           -0.555
_refine_diff_density_rms           0.075
_refine_ls_abs_structure_details
;
 Refined as an inversion twin.
;
_refine_ls_abs_structure_Flack     0.318(8)
_refine_ls_extinction_coef         .
_refine_ls_extinction_method       none
_refine_ls_goodness_of_fit_ref     1.019
_refine_ls_hydrogen_treatment      constr
_refine_ls_matrix_type             full
_refine_ls_number_parameters       1033
_refine_ls_number_reflns           14527
_refine_ls_number_restraints       918
_refine_ls_R_factor_all            0.0652
_refine_ls_R_factor_gt             0.0493
_refine_ls_restrained_S_all        1.002
_refine_ls_shift/su_max            0.001
_refine_ls_shift/su_mean           0.000
_refine_ls_structure_factor_coef   Fsqd
_refine_ls_weighting_details      
 'w=1/[\s^2^(Fo^2^)+(0.0684P)^2^+0.2799P] where P=(Fo^2^+2Fc^2^)/3'
_refine_ls_weighting_scheme        calc
_refine_ls_wR_factor_gt            0.1184
_refine_ls_wR_factor_ref           0.1292
_refine_special_details
;
Refinded as inversion twin, ratio 68:32.
Disorder of one Fe(CO)4 and one Diip group with ratio 67:33. 
SIMU and RIGU restraints were used for the 
disordered atoms.
;
_olex2_refinement_description
;
1. Twinned data refinement
 Scales: 0.682(8)
 0.318(8)
2. Fixed Uiso
 At 1.2 times of:
  All C(H) groups
 At 1.5 times of:
  All C(H,H,H) groups
3. Restrained distances
 Ge2-Fe2 \\sim Ge2-Fe2B
 with sigma of 0.02
 Fe2-C72 \\sim Fe2B-C72
 with sigma of 0.02
 Fe2-C73 \\sim Fe2B-C73B
 with sigma of 0.02
 Fe2-C71 \\sim Fe2B-C71B
 with sigma of 0.02
 Fe2-C74 \\sim Fe2B-C74B
 with sigma of 0.02
 O7-C73 \\sim O7B-C73B
 with sigma of 0.02
 O8B-C74 \\sim O8B-C74B
 with sigma of 0.02
 O5-C71 \\sim O5B-C71B
 with sigma of 0.02
 Ge2-C73 \\sim Ge2-C73B
 with sigma of 0.04
 Ge2-C71 \\sim Ge2-C71B
 with sigma of 0.04
 Ge2-C74 \\sim Ge2-C74B
 with sigma of 0.04
 Fe2-O7 \\sim Fe2B-O7B
 with sigma of 0.04
 Fe2-O8B \\sim Fe2B-O8B
 with sigma of 0.04
 Fe2-O5 \\sim Fe2B-O5B
 with sigma of 0.04
 C72-C73 \\sim C72-C73B
 with sigma of 0.04
 C72-C71 \\sim C72-C71B
 with sigma of 0.04
 C72-C74 \\sim C72-C74B
 with sigma of 0.04
 C73-C71 \\sim C73B-C71B
 with sigma of 0.04
 C73-C74 \\sim C73B-C74B
 with sigma of 0.04
 C71-C74 \\sim C71B-C74B
 with sigma of 0.04
 Ge2-Fe2B \\sim Ge2-Fe2
 with sigma of 0.02
 C22-C27 \\sim C22B-C27B
 with sigma of 0.02
 C22-C23 \\sim C22B-C23B
 with sigma of 0.02
 C31-C27 \\sim C31B-C27B
 with sigma of 0.02
 C31-C32 \\sim C31B-C32B
 with sigma of 0.02
 C31-C33 \\sim C31B-C33B
 with sigma of 0.02
 C27-C26 \\sim C27B-C26B
 with sigma of 0.02
 C23-C24 \\sim C23B-C24B
 with sigma of 0.02
 C23-C28 \\sim C23B-C28B
 with sigma of 0.02
 C25-C24 \\sim C25B-C24B
 with sigma of 0.02
 C25-C26 \\sim C25B-C26B
 with sigma of 0.02
 C28-C30 \\sim C28B-C30B
 with sigma of 0.02
 C28-C29 \\sim C28B-C29B
 with sigma of 0.02
 N2-C27 \\sim N2-C27B
 with sigma of 0.04
 N2-C23 \\sim N2-C23B
 with sigma of 0.04
 C22-C31 \\sim C22B-C31B
 with sigma of 0.04
 C22-C24 \\sim C22B-C24B
 with sigma of 0.04
 C22-C28 \\sim C22B-C28B
 with sigma of 0.04
 C22-C26 \\sim C22B-C26B
 with sigma of 0.04
 C31-C26 \\sim C31B-C26B
 with sigma of 0.04
 C27-C23 \\sim C27B-C23B
 with sigma of 0.04
 C27-C25 \\sim C27B-C25B
 with sigma of 0.04
 C27-C32 \\sim C27B-C32B
 with sigma of 0.04
 C27-C33 \\sim C27B-C33B
 with sigma of 0.04
 C23-C25 \\sim C23B-C25B
 with sigma of 0.04
 C23-C30 \\sim C23B-C30B
 with sigma of 0.04
 C23-C29 \\sim C23B-C29B
 with sigma of 0.04
 C32-C33 \\sim C32B-C33B
 with sigma of 0.04
 C24-C28 \\sim C24B-C28B
 with sigma of 0.04
 C24-C26 \\sim C24B-C26B
 with sigma of 0.04
 C30-C29 \\sim C30B-C29B
 with sigma of 0.04
 N2-C22 \\sim N2-C22B
 with sigma of 0.02
4. Uiso/Uaniso restraints and constraints
Fe2 \\sim Fe2B \\sim O5 \\sim O5B \\sim O6 \\sim O6B \\sim O7 \\sim O7B \\sim
O8 \\sim O8B \\sim C22 \\sim C22B \\sim C23 \\sim C23B \\sim C24 \\sim C24B
\\sim C25 \\sim C25B \\sim C26 \\sim C26B \\sim C27 \\sim C27B \\sim C28 \\sim
C28B \\sim C29 \\sim C29B \\sim C30 \\sim C30B \\sim C31 \\sim C31B \\sim C32
\\sim C32B \\sim C33 \\sim C33B \\sim C71 \\sim C71B \\sim C72 \\sim C72B \\sim
C73 \\sim C73B \\sim C74 \\sim C74B: within 2A with sigma of 0.01 and sigma for
terminal atoms of 0.02 within 2A
5. Rigid body (RIGU) restrains
 Fe2, Fe2B, O5, O5B, O6, O6B, O7, O7B, O8, O8B, C22, C22B, C23, C23B, C24,
 C24B, C25, C25B, C26, C26B, C27, C27B, C28, C28B, C29, C29B, C30, C30B, C31,
 C31B, C32, C32B, C33, C33B, C71, C71B, C72, C72B, C73, C73B, C74, C74B
 with sigma for 1-2 distances of 0.004 and sigma for 1-3 distances of 0.004
6. Others
 Sof(Fe2B)=Sof(O5B)=Sof(O6B)=Sof(O7B)=Sof(O8B)=Sof(C71B)=Sof(C72B)=Sof(C73B)=
 Sof(C74B)=1-FVAR(1)
 Sof(Fe2)=Sof(O5)=Sof(O6)=Sof(O7)=Sof(O8)=Sof(C71)=Sof(C72)=Sof(C73)=Sof(C74)=
 FVAR(1)
 Sof(C22B)=Sof(C23B)=Sof(C24B)=Sof(H24B)=Sof(C25B)=Sof(H25B)=Sof(C26B)=
 Sof(H26B)=Sof(C27B)=Sof(C28B)=Sof(H28B)=Sof(C29B)=Sof(H29D)=Sof(H29E)=
 Sof(H29F)=Sof(C30B)=Sof(H30D)=Sof(H30E)=Sof(H30F)=Sof(C31B)=Sof(H31B)=
 Sof(C32B)=Sof(H32D)=Sof(H32E)=Sof(H32F)=Sof(C33B)=Sof(H33D)=Sof(H33E)=
 Sof(H33F)=1-FVAR(2)
 Sof(C22)=Sof(C23)=Sof(C24)=Sof(H24)=Sof(C25)=Sof(H25)=Sof(C26)=Sof(H26)=
 Sof(C27)=Sof(C28)=Sof(H28)=Sof(C29)=Sof(H29A)=Sof(H29B)=Sof(H29C)=Sof(C30)=
 Sof(H30A)=Sof(H30B)=Sof(H30C)=Sof(C31)=Sof(H31)=Sof(C32)=Sof(H32A)=Sof(H32B)=
 Sof(H32C)=Sof(C33)=Sof(H33A)=Sof(H33B)=Sof(H33C)=FVAR(2)
7.a Ternary CH refined with riding coordinates:
 C16(H16), C19(H19), C28(H28), C28B(H28B), C31(H31), C31B(H31B), C49(H49),
 C52(H52), C61(H61), C64(H64)
7.b Me refined with riding coordinates:
 C29(H29A,H29B,H29C), C29B(H29D,H29E,H29F), C30(H30A,H30B,H30C), C30B(H30D,
 H30E,H30F), C32(H32A,H32B,H32C), C32B(H32D,H32E,H32F), C33(H33A,H33B,H33C),
 C33B(H33D,H33E,H33F)
7.c Aromatic/amide H refined with riding coordinates:
 C5(H5), C6(H6), C7(H7), C8(H8), C9(H9), C12(H12), C13(H13), C14(H14),
 C24(H24), C24B(H24B), C25(H25), C25B(H25B), C26(H26), C26B(H26B), C38(H38),
 C39(H39), C40(H40), C41(H41), C42(H42), C45(H45), C46(H46), C47(H47), C57(H57),
  C58(H58), C59(H59)
7.d Idealised Me refined as rotating group:
 C17(H17A,H17B,H17C), C18(H18A,H18B,H18C), C20(H20A,H20B,H20C), C21(H21A,H21B,
 H21C), C50(H50A,H50B,H50C), C51(H51A,H51B,H51C), C53(H53A,H53B,H53C), C54(H54A,
 H54B,H54C), C62(H62A,H62B,H62C), C63(H63A,H63B,H63C), C65(H65A,H65B,H65C),
 C66(H66A,H66B,H66C)
;
_atom_sites_solution_hydrogens     geom
_atom_sites_solution_primary       dual
_atom_sites_solution_secondary     ?
loop_
  _atom_site_label
  _atom_site_type_symbol
  _atom_site_fract_x
  _atom_site_fract_y
  _atom_site_fract_z
  _atom_site_U_iso_or_equiv
  _atom_site_adp_type
  _atom_site_occupancy
  _atom_site_site_symmetry_order
  _atom_site_calc_flag
  _atom_site_refinement_flags_posn
  _atom_site_refinement_flags_adp
  _atom_site_refinement_flags_occupancy
  _atom_site_disorder_assembly
  _atom_site_disorder_group
 Ge1 Ge 0.64423(6) 0.50946(5) 0.70418(6) 0.0410(2) Uani 1 1 d . . . . .
 Ge2 Ge 0.47929(6) 0.56540(5) 0.82384(6) 0.0391(2) Uani 1 1 d D . . . .
 Ge3 Ge 0.49627(7) 0.60203(5) 0.67365(6) 0.0403(2) Uani 1 1 d . . . . .
 Ge4 Ge 0.50741(6) 0.44306(5) 0.74133(6) 0.0384(2) Uani 1 1 d . . . . .
 Fe1 Fe 0.75222(10) 0.51923(9) 0.61143(10) 0.0516(4) Uani 1 1 d . . . . .
 Fe2 Fe 0.3679(3) 0.5483(3) 0.9124(3) 0.0453(9) Uani 0.670(12) 1 d D U P A 1
 Fe2B Fe 0.3735(8) 0.5784(7) 0.9097(8) 0.067(2) Uani 0.330(12) 1 d D U P A 2
 O1 O 0.8868(7) 0.5495(7) 0.5008(7) 0.100(3) Uani 1 1 d . . . . .
 O2 O 0.5929(7) 0.4674(7) 0.4531(6) 0.105(4) Uani 1 1 d . . . . .
 O3 O 0.7666(5) 0.6792(4) 0.6733(5) 0.0634(17) Uani 1 1 d . . . . .
 O4 O 0.8798(6) 0.3959(4) 0.7093(5) 0.0680(19) Uani 1 1 d . . . . .
 O5 O 0.2524(9) 0.5096(11) 1.0370(8) 0.091(4) Uani 0.670(12) 1 d D U P A 1
 O5B O 0.2635(19) 0.578(2) 1.0445(17) 0.090(6) Uani 0.330(12) 1 d D U P A 2
 O6 O 0.211(3) 0.5255(13) 0.741(2) 0.053(5) Uani 0.670(12) 1 d . U P A 1
 O6B O 0.204(5) 0.543(3) 0.749(5) 0.053(7) Uani 0.330(12) 1 d . U P A 2
 O7 O 0.5148(14) 0.4257(9) 0.9819(13) 0.064(4) Uani 0.670(12) 1 d D U P A 1
 O7B O 0.496(3) 0.445(2) 0.995(3) 0.063(7) Uani 0.330(12) 1 d D U P A 2
 O8 O 0.3761(11) 0.7040(9) 0.9749(12) 0.096(4) Uani 0.670(12) 1 d . U P A 1
 O8B O 0.403(2) 0.7382(16) 0.931(2) 0.085(6) Uani 0.330(12) 1 d . U P A 2
 N1 N 0.7806(5) 0.5433(4) 0.8995(5) 0.0400(14) Uani 1 1 d . . . . .
 N2 N 0.6804(5) 0.5970(4) 0.9659(5) 0.0461(16) Uani 1 1 d D . . . .
 N3 N 0.3036(5) 0.5376(3) 0.5236(4) 0.0369(13) Uani 1 1 d . . . . .
 N4 N 0.3225(4) 0.4198(3) 0.5712(4) 0.0358(13) Uani 1 1 d . . . . .
 C1 C 0.7745(6) 0.5778(4) 0.9759(6) 0.0417(17) Uani 1 1 d . . . . .
 C2 C 0.6883(6) 0.5416(4) 0.8367(5) 0.0397(16) Uani 1 1 d . . . . .
 C3 C 0.6248(5) 0.5724(4) 0.8780(5) 0.0381(16) Uani 1 1 d . . . . .
 C4 C 0.8583(6) 0.5944(6) 1.0584(6) 0.054(2) Uani 1 1 d . . . . .
 C5 C 0.8675(8) 0.6655(6) 1.0987(7) 0.069(3) Uani 1 1 d . . . . .
 H5 H 0.821068 0.704288 1.073822 0.082 Uiso 1 1 calc R U . . .
 C6 C 0.9461(9) 0.6801(8) 1.1769(9) 0.087(4) Uani 1 1 d . . . . .
 H6 H 0.951919 0.728615 1.205320 0.105 Uiso 1 1 calc R U . . .
 C7 C 1.0141(9) 0.6251(9) 1.2121(10) 0.096(5) Uani 1 1 d . . . . .
 H7 H 1.067034 0.635172 1.264791 0.115 Uiso 1 1 calc R U . . .
 C8 C 1.0051(8) 0.5552(8) 1.1705(8) 0.081(4) Uani 1 1 d . . . . .
 H8 H 1.052489 0.516959 1.194929 0.097 Uiso 1 1 calc R U . . .
 C9 C 0.9289(7) 0.5390(6) 1.0941(7) 0.061(2) Uani 1 1 d . . . . .
 H9 H 0.924518 0.490372 1.065997 0.074 Uiso 1 1 calc R U . . .
 C10 C 0.8650(6) 0.4970(5) 0.8961(6) 0.0446(18) Uani 1 1 d . . . . .
 C11 C 0.9485(6) 0.5300(5) 0.8831(6) 0.051(2) Uani 1 1 d . . . . .
 C12 C 1.0310(7) 0.4834(6) 0.8924(7) 0.060(2) Uani 1 1 d . . . . .
 H12 H 1.089875 0.504350 0.884631 0.072 Uiso 1 1 calc R U . . .
 C13 C 1.0267(7) 0.4068(6) 0.9127(7) 0.062(3) Uani 1 1 d . . . . .
 H13 H 1.083256 0.375984 0.919282 0.075 Uiso 1 1 calc R U . . .
 C14 C 0.9438(7) 0.3749(6) 0.9235(7) 0.058(2) Uani 1 1 d . . . . .
 H14 H 0.943021 0.322251 0.937426 0.070 Uiso 1 1 calc R U . . .
 C15 C 0.8591(7) 0.4186(5) 0.9145(6) 0.0451(19) Uani 1 1 d . . . . .
 C16 C 0.9567(7) 0.6150(5) 0.8623(7) 0.056(2) Uani 1 1 d . . . . .
 H16 H 0.889893 0.638270 0.848532 0.067 Uiso 1 1 calc R U . . .
 C17 C 0.9953(8) 0.6244(7) 0.7777(8) 0.070(3) Uani 1 1 d . . . . .
 H17A H 1.064318 0.608800 0.793186 0.105 Uiso 1 1 calc R U . . .
 H17B H 0.989597 0.677772 0.758442 0.105 Uiso 1 1 calc R U . . .
 H17C H 0.956570 0.592525 0.727776 0.105 Uiso 1 1 calc R U . . .
 C18 C 1.0248(10) 0.6577(7) 0.9427(9) 0.086(4) Uani 1 1 d . . . . .
 H18A H 1.090948 0.636060 0.956420 0.128 Uiso 1 1 calc R U . . .
 H18B H 1.000090 0.652903 0.996589 0.128 Uiso 1 1 calc R U . . .
 H18C H 1.026981 0.711577 0.926811 0.128 Uiso 1 1 calc R U . . .
 C19 C 0.7682(7) 0.3813(5) 0.9311(6) 0.0464(19) Uani 1 1 d . . . . .
 H19 H 0.714212 0.419796 0.917333 0.056 Uiso 1 1 calc R U . . .
 C20 C 0.7342(8) 0.3135(6) 0.8678(8) 0.062(2) Uani 1 1 d . . . . .
 H20A H 0.725219 0.329344 0.804158 0.094 Uiso 1 1 calc R U . . .
 H20B H 0.671883 0.294443 0.874929 0.094 Uiso 1 1 calc R U . . .
 H20C H 0.783735 0.273131 0.883413 0.094 Uiso 1 1 calc R U . . .
 C21 C 0.7865(8) 0.3562(6) 1.0323(7) 0.061(2) Uani 1 1 d . . . . .
 H21A H 0.838207 0.317496 1.047151 0.091 Uiso 1 1 calc R U . . .
 H21B H 0.725870 0.334971 1.041091 0.091 Uiso 1 1 calc R U . . .
 H21C H 0.806853 0.400286 1.072557 0.091 Uiso 1 1 calc R U . . .
 C22 C 0.660(3) 0.6606(13) 1.0162(17) 0.050(4) Uani 0.304(9) 1 d D U P B 1
 C22B C 0.6413(9) 0.6386(7) 1.0329(9) 0.045(2) Uani 0.696(9) 1 d D U P B 2
 C23 C 0.649(3) 0.7344(14) 0.9757(19) 0.058(3) Uani 0.304(9) 1 d D U P B 1
 C23B C 0.6181(10) 0.7157(8) 1.0088(10) 0.054(2) Uani 0.696(9) 1 d D U P B 2
 C24 C 0.628(3) 0.7900(16) 1.0361(19) 0.063(4) Uani 0.304(9) 1 d D U P B 1
 H24 H 0.623782 0.841954 1.018272 0.076 Uiso 0.304(9) 1 calc R U P B 1
 C24B C 0.5812(11) 0.7568(9) 1.0724(11) 0.062(3) Uani 0.696(9) 1 d D U P B 2
 H24B H 0.561236 0.808022 1.058209 0.074 Uiso 0.696(9) 1 calc R U P B 2
 C25 C 0.614(3) 0.7710(16) 1.119(2) 0.063(4) Uani 0.304(9) 1 d D U P B 1
 H25 H 0.596945 0.810168 1.154827 0.075 Uiso 0.304(9) 1 calc R U P B 1
 C25B C 0.5726(11) 0.7270(9) 1.1527(10) 0.060(3) Uani 0.696(9) 1 d D U P B 2
 H25B H 0.549745 0.757651 1.193925 0.073 Uiso 0.696(9) 1 calc R U P B 2
 C26 C 0.624(2) 0.6965(16) 1.1536(19) 0.057(3) Uani 0.304(9) 1 d D U P B 1
 H26 H 0.612969 0.685853 1.211316 0.068 Uiso 0.304(9) 1 calc R U P B 1
 C26B C 0.5979(10) 0.6508(9) 1.1737(10) 0.056(3) Uani 0.696(9) 1 d D U P B 2
 H26B H 0.590838 0.630094 1.229182 0.068 Uiso 0.696(9) 1 calc R U P B 2
 C27 C 0.649(2) 0.6386(17) 1.1027(17) 0.053(3) Uani 0.304(9) 1 d D U P B 1
 C27B C 0.6330(9) 0.6046(10) 1.1154(9) 0.050(2) Uani 0.696(9) 1 d D U P B 2
 C28 C 0.661(2) 0.7540(18) 0.883(2) 0.069(4) Uani 0.304(9) 1 d D U P B 1
 H28 H 0.651621 0.706572 0.845421 0.083 Uiso 0.304(9) 1 calc R U P B 1
 C28B C 0.6301(12) 0.7531(8) 0.9227(12) 0.062(3) Uani 0.696(9) 1 d D U P B 2
 H28B H 0.657713 0.715010 0.887818 0.074 Uiso 0.696(9) 1 calc R U P B 2
 C29 C 0.761(3) 0.785(3) 0.892(3) 0.088(8) Uani 0.304(9) 1 d D U P B 1
 H29A H 0.767417 0.797120 0.830672 0.132 Uiso 0.304(9) 1 calc R U P B 1
 H29B H 0.771740 0.830678 0.929537 0.132 Uiso 0.304(9) 1 calc R U P B 1
 H29C H 0.810307 0.746332 0.920238 0.132 Uiso 0.304(9) 1 calc R U P B 1
 C29B C 0.7015(15) 0.8192(11) 0.9490(14) 0.086(4) Uani 0.696(9) 1 d D U P B 2
 H29D H 0.709324 0.843495 0.893492 0.130 Uiso 0.696(9) 1 calc R U P B 2
 H29E H 0.675870 0.856407 0.984560 0.130 Uiso 0.696(9) 1 calc R U P B 2
 H29F H 0.765200 0.800382 0.986007 0.130 Uiso 0.696(9) 1 calc R U P B 2
 C30 C 0.579(3) 0.810(2) 0.837(3) 0.072(7) Uani 0.304(9) 1 d D U P B 1
 H30A H 0.515302 0.787083 0.833469 0.108 Uiso 0.304(9) 1 calc R U P B 1
 H30B H 0.587000 0.856779 0.873460 0.108 Uiso 0.304(9) 1 calc R U P B 1
 H30C H 0.583611 0.821680 0.775533 0.108 Uiso 0.304(9) 1 calc R U P B 1
 C30B C 0.5312(14) 0.7798(10) 0.8629(12) 0.076(4) Uani 0.696(9) 1 d D U P B 2
 H30D H 0.539735 0.803865 0.807502 0.114 Uiso 0.696(9) 1 calc R U P B 2
 H30E H 0.487032 0.736043 0.845746 0.114 Uiso 0.696(9) 1 calc R U P B 2
 H30F H 0.502961 0.816591 0.896797 0.114 Uiso 0.696(9) 1 calc R U P B 2
 C31 C 0.662(2) 0.5604(19) 1.140(2) 0.056(4) Uani 0.304(9) 1 d D U P B 1
 H31 H 0.663154 0.523915 1.089600 0.068 Uiso 0.304(9) 1 calc R U P B 1
 C31B C 0.6605(10) 0.5250(10) 1.1430(10) 0.054(3) Uani 0.696(9) 1 d D U P B 2
 H31B H 0.671001 0.496113 1.089913 0.065 Uiso 0.696(9) 1 calc R U P B 2
 C32 C 0.757(3) 0.552(2) 1.218(3) 0.060(7) Uani 0.304(9) 1 d D U P B 1
 H32A H 0.762572 0.499219 1.240874 0.090 Uiso 0.304(9) 1 calc R U P B 1
 H32B H 0.813535 0.563967 1.195920 0.090 Uiso 0.304(9) 1 calc R U P B 1
 H32C H 0.755082 0.586462 1.268221 0.090 Uiso 0.304(9) 1 calc R U P B 1
 C32B C 0.7538(14) 0.5213(11) 1.2243(15) 0.071(5) Uani 0.696(9) 1 d D U P B 2
 H32D H 0.769906 0.468064 1.240831 0.106 Uiso 0.696(9) 1 calc R U P B 2
 H32E H 0.808382 0.545294 1.207063 0.106 Uiso 0.696(9) 1 calc R U P B 2
 H32F H 0.742308 0.548285 1.276825 0.106 Uiso 0.696(9) 1 calc R U P B 2
 C33 C 0.575(2) 0.542(2) 1.176(2) 0.065(5) Uani 0.304(9) 1 d D U P B 1
 H33A H 0.581390 0.490667 1.201064 0.098 Uiso 0.304(9) 1 calc R U P B 1
 H33B H 0.572679 0.578722 1.224338 0.098 Uiso 0.304(9) 1 calc R U P B 1
 H33C H 0.513960 0.546193 1.126065 0.098 Uiso 0.304(9) 1 calc R U P B 1
 C33B C 0.5808(12) 0.4859(11) 1.1776(11) 0.070(4) Uani 0.696(9) 1 d D U P B 2
 H33D H 0.600668 0.433434 1.195399 0.105 Uiso 0.696(9) 1 calc R U P B 2
 H33E H 0.572030 0.513610 1.230685 0.105 Uiso 0.696(9) 1 calc R U P B 2
 H33F H 0.518795 0.485620 1.128811 0.105 Uiso 0.696(9) 1 calc R U P B 2
 C34 C 0.2643(5) 0.4676(4) 0.5083(5) 0.0351(15) Uani 1 1 d . . . . .
 C35 C 0.3884(6) 0.5348(4) 0.5985(5) 0.0368(15) Uani 1 1 d . . . . .
 C36 C 0.3999(6) 0.4619(4) 0.6272(6) 0.0414(17) Uani 1 1 d . . . . .
 C37 C 0.1731(6) 0.4448(5) 0.4419(5) 0.0416(16) Uani 1 1 d . . . . .
 C38 C 0.1675(8) 0.3762(6) 0.3923(6) 0.057(2) Uani 1 1 d . . . . .
 H38 H 0.223997 0.345229 0.399733 0.068 Uiso 1 1 calc R U . . .
 C39 C 0.0796(8) 0.3549(6) 0.3333(8) 0.073(3) Uani 1 1 d . . . . .
 H39 H 0.075777 0.309414 0.298773 0.087 Uiso 1 1 calc R U . . .
 C40 C -0.0026(9) 0.3984(7) 0.3234(9) 0.082(4) Uani 1 1 d . . . . .
 H40 H -0.063422 0.382330 0.283456 0.099 Uiso 1 1 calc R U . . .
 C41 C 0.0027(8) 0.4640(7) 0.3705(8) 0.077(3) Uani 1 1 d . . . . .
 H41 H -0.054337 0.494625 0.361675 0.092 Uiso 1 1 calc R U . . .
 C42 C 0.0892(6) 0.4875(6) 0.4309(6) 0.053(2) Uani 1 1 d . . . . .
 H42 H 0.091008 0.533006 0.465009 0.064 Uiso 1 1 calc R U . . .
 C43 C 0.2717(6) 0.6035(5) 0.4644(5) 0.0416(16) Uani 1 1 d . . . . .
 C44 C 0.2911(6) 0.6036(6) 0.3792(6) 0.0495(19) Uani 1 1 d . . . . .
 C45 C 0.2591(7) 0.6664(6) 0.3243(7) 0.059(2) Uani 1 1 d . . . . .
 H45 H 0.268997 0.667664 0.265045 0.071 Uiso 1 1 calc R U . . .
 C46 C 0.2138(8) 0.7266(5) 0.3522(7) 0.062(3) Uani 1 1 d . . . . .
 H46 H 0.193726 0.769209 0.312957 0.075 Uiso 1 1 calc R U . . .
 C47 C 0.1974(7) 0.7255(5) 0.4367(7) 0.052(2) Uani 1 1 d . . . . .
 H47 H 0.165446 0.767540 0.455253 0.063 Uiso 1 1 calc R U . . .
 C48 C 0.2263(7) 0.6646(5) 0.4960(6) 0.048(2) Uani 1 1 d . . . . .
 C49 C 0.3459(8) 0.5404(7) 0.3455(7) 0.064(3) Uani 1 1 d . . . . .
 H49 H 0.367043 0.501569 0.395226 0.077 Uiso 1 1 calc R U . . .
 C50 C 0.2802(11) 0.5011(8) 0.2597(7) 0.087(4) Uani 1 1 d . . . . .
 H50A H 0.224961 0.476232 0.275042 0.131 Uiso 1 1 calc R U . . .
 H50B H 0.318545 0.462903 0.237670 0.131 Uiso 1 1 calc R U . . .
 H50C H 0.255123 0.539085 0.211714 0.131 Uiso 1 1 calc R U . . .
 C51 C 0.4347(12) 0.5711(10) 0.3245(12) 0.115(6) Uani 1 1 d . . . . .
 H51A H 0.414952 0.603761 0.270281 0.173 Uiso 1 1 calc R U . . .
 H51B H 0.474706 0.528931 0.312735 0.173 Uiso 1 1 calc R U . . .
 H51C H 0.473104 0.600891 0.376756 0.173 Uiso 1 1 calc R U . . .
 C52 C 0.2118(10) 0.6667(6) 0.5904(8) 0.070(3) Uani 1 1 d . . . . .
 H52 H 0.232186 0.616487 0.620457 0.084 Uiso 1 1 calc R U . . .
 C53 C 0.1012(12) 0.6789(8) 0.5824(11) 0.101(5) Uani 1 1 d . . . . .
 H53A H 0.079330 0.727155 0.551163 0.152 Uiso 1 1 calc R U . . .
 H53B H 0.091621 0.680055 0.643732 0.152 Uiso 1 1 calc R U . . .
 H53C H 0.062948 0.637010 0.547188 0.152 Uiso 1 1 calc R U . . .
 C54 C 0.2734(12) 0.7278(8) 0.6485(8) 0.095(5) Uani 1 1 d . . . . .
 H54A H 0.341345 0.723149 0.645809 0.142 Uiso 1 1 calc R U . . .
 H54B H 0.271199 0.722116 0.711975 0.142 Uiso 1 1 calc R U . . .
 H54C H 0.247617 0.777902 0.625419 0.142 Uiso 1 1 calc R U . . .
 C55 C 0.3122(7) 0.3392(4) 0.5754(6) 0.0463(19) Uani 1 1 d . . . . .
 C56 C 0.3789(7) 0.2948(5) 0.5422(7) 0.053(2) Uani 1 1 d . . . . .
 C57 C 0.3680(9) 0.2164(5) 0.5451(8) 0.066(3) Uani 1 1 d . . . . .
 H57 H 0.408995 0.184249 0.521407 0.079 Uiso 1 1 calc R U . . .
 C58 C 0.2982(9) 0.1843(5) 0.5821(7) 0.065(3) Uani 1 1 d . . . . .
 H58 H 0.293333 0.130505 0.584837 0.078 Uiso 1 1 calc R U . . .
 C59 C 0.2361(9) 0.2289(6) 0.6146(7) 0.062(3) Uani 1 1 d . . . . .
 H59 H 0.188594 0.205565 0.639288 0.074 Uiso 1 1 calc R U . . .
 C60 C 0.2418(8) 0.3102(5) 0.6120(6) 0.052(2) Uani 1 1 d . . . . .
 C61 C 0.4555(8) 0.3279(6) 0.5020(8) 0.067(3) Uani 1 1 d . . . . .
 H61 H 0.456603 0.384190 0.511657 0.081 Uiso 1 1 calc R U . . .
 C62 C 0.4342(10) 0.3132(7) 0.3995(8) 0.077(3) Uani 1 1 d . . . . .
 H62A H 0.435768 0.258348 0.388497 0.116 Uiso 1 1 calc R U . . .
 H62B H 0.483962 0.338567 0.376310 0.116 Uiso 1 1 calc R U . . .
 H62C H 0.369146 0.333262 0.367768 0.116 Uiso 1 1 calc R U . . .
 C63 C 0.5584(9) 0.2964(8) 0.5517(10) 0.086(4) Uani 1 1 d . . . . .
 H63A H 0.607522 0.320013 0.526045 0.129 Uiso 1 1 calc R U . . .
 H63B H 0.559157 0.241176 0.543328 0.129 Uiso 1 1 calc R U . . .
 H63C H 0.573821 0.308174 0.617159 0.129 Uiso 1 1 calc R U . . .
 C64 C 0.1747(8) 0.3574(6) 0.6492(8) 0.064(3) Uani 1 1 d . . . . .
 H64 H 0.184479 0.411567 0.633652 0.077 Uiso 1 1 calc R U . . .
 C65 C 0.0670(10) 0.3384(8) 0.6059(11) 0.093(4) Uani 1 1 d . . . . .
 H65A H 0.051897 0.342961 0.539216 0.140 Uiso 1 1 calc R U . . .
 H65B H 0.025808 0.373760 0.628663 0.140 Uiso 1 1 calc R U . . .
 H65C H 0.054009 0.286218 0.622030 0.140 Uiso 1 1 calc R U . . .
 C66 C 0.2022(12) 0.3517(7) 0.7552(9) 0.089(4) Uani 1 1 d . . . . .
 H66A H 0.190155 0.299849 0.772998 0.133 Uiso 1 1 calc R U . . .
 H66B H 0.162071 0.387526 0.778684 0.133 Uiso 1 1 calc R U . . .
 H66C H 0.271774 0.364290 0.780901 0.133 Uiso 1 1 calc R U . . .
 C67 C 0.8340(8) 0.5359(7) 0.5415(8) 0.072(3) Uani 1 1 d . . . . .
 C68 C 0.6538(9) 0.4885(8) 0.5163(7) 0.074(3) Uani 1 1 d . . . . .
 C69 C 0.7592(7) 0.6167(6) 0.6486(7) 0.057(2) Uani 1 1 d . . . . .
 C70 C 0.8272(7) 0.4453(6) 0.6739(6) 0.053(2) Uani 1 1 d . . . . .
 C71 C 0.2960(11) 0.5219(12) 0.9885(10) 0.065(3) Uani 0.670(12) 1 d D U P A 1
 C71B C 0.302(2) 0.576(2) 0.992(2) 0.066(4) Uani 0.330(12) 1 d D U P A 2
 C72 C 0.273(2) 0.5369(13) 0.8045(16) 0.049(3) Uani 0.670(12) 1 d . U P A 1
 C72B C 0.271(5) 0.552(3) 0.818(4) 0.056(5) Uani 0.330(12) 1 d . U P A 2
 C73 C 0.4573(13) 0.4726(9) 0.9557(11) 0.052(3) Uani 0.670(12) 1 d D U P A 1
 C73B C 0.446(3) 0.4962(19) 0.964(2) 0.058(4) Uani 0.330(12) 1 d D U P A 2
 C74 C 0.3774(13) 0.6435(11) 0.9501(13) 0.067(3) Uani 0.670(12) 1 d D U P A 1
 C74B C 0.391(3) 0.6765(16) 0.921(3) 0.067(5) Uani 0.330(12) 1 d D U P A 2

loop_
  _atom_site_aniso_label
  _atom_site_aniso_U_11
  _atom_site_aniso_U_22
  _atom_site_aniso_U_33
  _atom_site_aniso_U_23
  _atom_site_aniso_U_13
  _atom_site_aniso_U_12
 Ge1 0.0349(5) 0.0484(5) 0.0394(4) -0.0035(4) 0.0100(4) 0.0044(4)
 Ge2 0.0324(4) 0.0427(4) 0.0406(5) -0.0065(4) 0.0075(3) 0.0040(4)
 Ge3 0.0369(5) 0.0378(4) 0.0453(5) -0.0004(4) 0.0101(4) -0.0015(4)
 Ge4 0.0371(5) 0.0356(4) 0.0393(4) -0.0013(4) 0.0055(3) 0.0035(3)
 Fe1 0.0425(7) 0.0688(9) 0.0476(7) 0.0028(7) 0.0192(6) 0.0045(7)
 Fe2 0.0325(12) 0.062(2) 0.0422(13) -0.0118(16) 0.0121(9) 0.0016(14)
 Fe2B 0.064(3) 0.080(5) 0.064(3) -0.009(4) 0.027(3) -0.004(4)
 O1 0.080(6) 0.142(9) 0.102(7) 0.020(6) 0.065(6) 0.014(6)
 O2 0.095(7) 0.161(10) 0.053(4) -0.014(5) 0.010(4) -0.037(6)
 O3 0.056(4) 0.058(4) 0.073(5) 0.010(4) 0.014(3) 0.004(3)
 O4 0.062(4) 0.070(5) 0.075(5) 0.005(4) 0.022(4) 0.016(4)
 O5 0.068(7) 0.151(12) 0.060(6) 0.006(8) 0.027(5) -0.004(8)
 O5B 0.071(11) 0.134(15) 0.069(10) -0.003(11) 0.026(8) -0.005(12)
 O6 0.051(7) 0.058(10) 0.049(7) -0.002(7) 0.011(5) 0.005(7)
 O6B 0.043(11) 0.072(18) 0.045(10) -0.001(13) 0.016(8) 0.001(14)
 O7 0.061(8) 0.058(8) 0.063(8) 0.003(6) 0.004(6) 0.004(5)
 O7B 0.061(13) 0.067(13) 0.054(12) 0.003(11) 0.004(10) 0.002(9)
 O8 0.081(8) 0.089(8) 0.119(10) -0.049(8) 0.029(8) 0.009(7)
 O8B 0.080(12) 0.072(10) 0.117(14) -0.026(10) 0.052(11) 0.011(9)
 N1 0.036(3) 0.039(3) 0.045(4) 0.002(3) 0.012(3) 0.000(3)
 N2 0.039(4) 0.047(4) 0.049(4) -0.015(3) 0.008(3) 0.000(3)
 N3 0.034(3) 0.039(3) 0.038(3) 0.006(3) 0.010(3) -0.001(2)
 N4 0.030(3) 0.035(3) 0.039(3) -0.007(2) 0.005(3) -0.001(2)
 C1 0.033(4) 0.042(4) 0.047(4) -0.007(3) 0.006(3) -0.002(3)
 C2 0.035(4) 0.036(4) 0.044(4) -0.001(3) 0.004(3) 0.001(3)
 C3 0.029(3) 0.039(4) 0.042(4) -0.012(3) 0.003(3) -0.001(3)
 C4 0.037(4) 0.061(5) 0.056(5) -0.017(4) 0.001(4) 0.000(4)
 C5 0.055(6) 0.070(7) 0.068(7) -0.023(5) -0.005(5) -0.002(5)
 C6 0.060(7) 0.102(9) 0.082(8) -0.053(7) -0.010(6) -0.012(6)
 C7 0.054(7) 0.117(11) 0.091(9) -0.031(8) -0.024(6) 0.004(7)
 C8 0.047(6) 0.099(9) 0.077(7) -0.019(7) -0.014(5) 0.007(6)
 C9 0.045(5) 0.067(6) 0.060(5) -0.010(5) -0.006(4) 0.003(4)
 C10 0.037(4) 0.049(5) 0.048(4) -0.003(4) 0.012(3) -0.002(3)
 C11 0.039(4) 0.057(5) 0.054(5) -0.001(4) 0.009(4) -0.002(4)
 C12 0.037(5) 0.074(7) 0.068(6) 0.015(5) 0.014(4) 0.008(4)
 C13 0.047(5) 0.071(6) 0.069(6) 0.021(5) 0.018(5) 0.020(5)
 C14 0.056(6) 0.055(5) 0.068(6) 0.017(5) 0.023(5) 0.016(4)
 C15 0.050(5) 0.044(4) 0.042(4) 0.006(3) 0.014(4) 0.007(3)
 C16 0.046(5) 0.048(5) 0.076(6) 0.003(4) 0.021(5) 0.000(4)
 C17 0.053(6) 0.070(7) 0.092(8) 0.026(6) 0.030(6) 0.006(5)
 C18 0.083(9) 0.077(8) 0.096(9) -0.010(7) 0.022(7) -0.038(7)
 C19 0.049(5) 0.043(4) 0.050(5) -0.003(4) 0.018(4) 0.003(3)
 C20 0.065(6) 0.052(5) 0.070(6) -0.009(5) 0.019(5) -0.005(5)
 C21 0.063(6) 0.065(6) 0.057(6) -0.001(5) 0.021(5) -0.001(5)
 C22 0.042(7) 0.053(6) 0.054(6) -0.021(6) 0.010(6) 0.005(6)
 C22B 0.035(5) 0.045(5) 0.056(5) -0.021(4) 0.010(4) 0.000(4)
 C23 0.056(7) 0.054(6) 0.062(6) -0.017(5) 0.011(6) 0.005(6)
 C23B 0.048(5) 0.053(5) 0.059(5) -0.021(4) 0.012(4) 0.004(4)
 C24 0.060(7) 0.061(6) 0.066(6) -0.020(6) 0.013(6) 0.005(6)
 C24B 0.055(6) 0.064(6) 0.064(5) -0.025(5) 0.011(5) 0.007(5)
 C25 0.057(7) 0.065(6) 0.063(7) -0.025(6) 0.010(6) 0.008(6)
 C25B 0.049(6) 0.071(6) 0.060(5) -0.025(5) 0.012(5) 0.007(5)
 C26 0.048(6) 0.067(6) 0.055(6) -0.026(6) 0.011(6) 0.004(6)
 C26B 0.043(5) 0.071(5) 0.056(5) -0.022(5) 0.016(4) 0.000(5)
 C27 0.043(6) 0.060(6) 0.055(5) -0.022(5) 0.011(5) 0.003(5)
 C27B 0.039(4) 0.059(5) 0.053(4) -0.023(4) 0.015(4) -0.004(4)
 C28 0.080(9) 0.061(8) 0.067(8) -0.009(8) 0.021(8) 0.006(8)
 C28B 0.070(6) 0.051(5) 0.068(6) -0.013(5) 0.024(5) 0.004(5)
 C29 0.088(12) 0.092(17) 0.083(17) 0.003(15) 0.021(13) 0.002(13)
 C29B 0.092(9) 0.077(8) 0.088(9) 0.010(8) 0.022(8) -0.010(7)
 C30 0.079(13) 0.065(13) 0.072(13) 0.012(11) 0.023(12) -0.002(11)
 C30B 0.091(9) 0.065(9) 0.066(8) -0.006(7) 0.013(7) 0.007(7)
 C31 0.050(6) 0.067(7) 0.054(6) -0.019(7) 0.017(5) -0.002(7)
 C31B 0.049(5) 0.062(6) 0.054(5) -0.016(5) 0.017(4) -0.005(5)
 C32 0.061(10) 0.064(16) 0.056(12) -0.013(13) 0.018(9) 0.004(13)
 C32B 0.071(8) 0.075(11) 0.060(8) -0.019(9) 0.009(6) 0.006(8)
 C33 0.060(9) 0.078(11) 0.059(11) -0.015(11) 0.020(9) -0.005(10)
 C33B 0.070(8) 0.088(9) 0.052(7) -0.008(7) 0.018(6) -0.009(7)
 C34 0.032(4) 0.043(4) 0.032(4) 0.003(3) 0.011(3) 0.003(3)
 C35 0.036(4) 0.037(4) 0.039(4) -0.002(3) 0.013(3) 0.001(3)
 C36 0.035(4) 0.045(4) 0.042(4) 0.000(3) 0.007(3) 0.008(3)
 C37 0.038(4) 0.044(4) 0.038(4) 0.007(4) 0.002(3) -0.001(3)
 C38 0.056(6) 0.055(5) 0.050(5) -0.005(4) -0.002(4) 0.002(4)
 C39 0.071(7) 0.059(6) 0.068(7) -0.008(5) -0.013(5) 0.000(5)
 C40 0.060(7) 0.080(8) 0.081(8) -0.006(6) -0.022(6) -0.007(6)
 C41 0.055(6) 0.086(8) 0.076(7) 0.004(6) -0.003(5) 0.015(5)
 C42 0.043(5) 0.059(5) 0.054(5) 0.004(4) 0.005(4) 0.002(4)
 C43 0.037(4) 0.047(4) 0.040(4) 0.008(4) 0.010(3) -0.001(3)
 C44 0.045(4) 0.061(5) 0.042(4) 0.011(4) 0.011(3) -0.006(4)
 C45 0.059(6) 0.069(6) 0.050(5) 0.019(5) 0.016(4) -0.009(5)
 C46 0.070(6) 0.048(5) 0.059(6) 0.023(4) 0.002(5) -0.010(4)
 C47 0.051(5) 0.044(5) 0.062(6) 0.011(4) 0.016(4) 0.001(4)
 C48 0.045(5) 0.046(4) 0.055(5) 0.012(4) 0.018(4) 0.006(4)
 C49 0.065(6) 0.083(7) 0.053(5) 0.006(5) 0.029(5) 0.006(5)
 C50 0.124(11) 0.082(8) 0.053(6) -0.012(6) 0.019(6) 0.012(8)
 C51 0.104(11) 0.131(13) 0.144(14) -0.011(12) 0.088(11) -0.005(10)
 C52 0.104(9) 0.054(6) 0.066(6) 0.011(5) 0.046(6) 0.030(6)
 C53 0.139(13) 0.072(8) 0.127(12) 0.028(8) 0.096(11) 0.036(8)
 C54 0.119(12) 0.098(10) 0.060(7) -0.011(7) 0.015(7) 0.048(9)
 C55 0.053(5) 0.034(4) 0.042(4) 0.001(3) -0.002(4) 0.005(3)
 C56 0.060(6) 0.039(4) 0.053(5) -0.013(4) 0.007(4) 0.001(4)
 C57 0.081(7) 0.040(5) 0.067(6) -0.007(4) 0.006(5) 0.012(5)
 C58 0.099(8) 0.037(4) 0.049(5) -0.004(4) 0.006(5) -0.002(5)
 C59 0.079(7) 0.051(5) 0.050(5) 0.007(4) 0.008(5) -0.015(5)
 C60 0.068(6) 0.041(4) 0.042(4) 0.002(4) 0.005(4) -0.003(4)
 C61 0.055(6) 0.061(6) 0.083(7) -0.030(5) 0.015(5) 0.009(4)
 C62 0.086(9) 0.075(7) 0.080(8) -0.019(6) 0.037(7) 0.003(6)
 C63 0.056(7) 0.086(8) 0.108(10) -0.031(7) 0.011(6) 0.013(6)
 C64 0.077(7) 0.048(5) 0.075(7) 0.014(5) 0.032(6) -0.011(5)
 C65 0.072(8) 0.090(9) 0.129(12) 0.010(9) 0.046(9) -0.009(7)
 C66 0.136(13) 0.075(8) 0.076(8) 0.009(6) 0.064(9) -0.002(8)
 C67 0.060(6) 0.088(8) 0.072(7) 0.003(6) 0.027(6) 0.005(5)
 C68 0.060(6) 0.114(10) 0.051(6) -0.011(6) 0.020(5) -0.013(6)
 C69 0.048(5) 0.074(7) 0.052(5) 0.012(5) 0.019(4) 0.003(4)
 C70 0.052(5) 0.058(5) 0.054(5) -0.006(5) 0.025(4) 0.007(4)
 C71 0.048(6) 0.101(8) 0.047(5) -0.002(6) 0.016(5) 0.000(6)
 C71B 0.056(6) 0.087(7) 0.056(6) -0.005(7) 0.019(5) 0.001(7)
 C72 0.040(5) 0.064(8) 0.047(6) -0.005(5) 0.021(5) 0.003(6)
 C72B 0.044(7) 0.072(9) 0.053(7) -0.007(7) 0.016(7) 0.000(8)
 C73 0.047(6) 0.059(7) 0.046(6) -0.006(6) 0.006(5) -0.001(5)
 C73B 0.051(7) 0.067(8) 0.052(7) -0.006(7) 0.010(6) -0.003(7)
 C74 0.060(6) 0.073(6) 0.071(6) -0.020(5) 0.023(5) 0.008(5)
 C74B 0.065(9) 0.074(8) 0.074(9) -0.021(8) 0.037(8) 0.007(8)

_geom_special_details
;
 All esds (except the esd in the dihedral angle between two l.s. planes)
 are estimated using the full covariance matrix.  The cell esds are taken
 into account individually in the estimation of esds in distances, angles
 and torsion angles; correlations between esds in cell parameters are only
 used when they are defined by crystal symmetry.  An approximate (isotropic)
 treatment of cell esds is used for estimating esds involving l.s. planes.
;
loop_
  _geom_bond_atom_site_label_1
  _geom_bond_atom_site_label_2
  _geom_bond_distance
  _geom_bond_site_symmetry_2
  _geom_bond_publ_flag
 Ge1 Ge3 2.5938(13) . ?
 Ge1 Ge4 2.4618(13) . ?
 Ge1 Fe1 2.3602(16) . ?
 Ge1 C2 2.017(8) . ?
 Ge2 Ge3 2.4487(13) . ?
 Ge2 Ge4 2.5765(13) . ?
 Ge2 Fe2 2.363(4) . ?
 Ge2 Fe2B 2.258(10) . ?
 Ge2 C3 2.002(7) . ?
 Ge3 C35 2.018(8) . ?
 Ge4 C36 1.994(8) . ?
 Fe1 C67 1.802(11) . ?
 Fe1 C68 1.792(12) . ?
 Fe1 C69 1.799(12) . ?
 Fe1 C70 1.778(10) . ?
 Fe2 C71 1.803(14) . ?
 Fe2 C72 1.82(2) . ?
 Fe2 C73 1.829(16) . ?
 Fe2 C74 1.762(17) . ?
 Fe2B C71B 1.82(2) . ?
 Fe2B C72B 1.77(5) . ?
 Fe2B C73B 1.83(2) . ?
 Fe2B C74B 1.74(3) . ?
 O1 C67 1.124(13) . ?
 O2 C68 1.160(14) . ?
 O3 C69 1.156(12) . ?
 O4 C70 1.174(12) . ?
 O5 C71 1.108(16) . ?
 O5B C71B 1.09(2) . ?
 O6 C72 1.12(3) . ?
 O6B C72B 1.22(7) . ?
 O7 C73 1.151(18) . ?
 O7B C73B 1.17(2) . ?
 O8 C74 1.13(2) . ?
 O8B C74B 1.10(4) . ?
 N1 C1 1.335(10) . ?
 N1 C2 1.390(10) . ?
 N1 C10 1.460(10) . ?
 N2 C1 1.343(10) . ?
 N2 C3 1.418(10) . ?
 N2 C22 1.43(2) . ?
 N2 C22B 1.482(13) . ?
 N3 C34 1.345(10) . ?
 N3 C35 1.408(10) . ?
 N3 C43 1.461(10) . ?
 N4 C34 1.364(9) . ?
 N4 C36 1.399(10) . ?
 N4 C55 1.428(10) . ?
 C1 C4 1.497(11) . ?
 C2 C3 1.346(11) . ?
 C4 C5 1.383(14) . ?
 C4 C9 1.394(14) . ?
 C5 H5 0.9500 . ?
 C5 C6 1.409(14) . ?
 C6 H6 0.9500 . ?
 C6 C7 1.364(19) . ?
 C7 H7 0.9500 . ?
 C7 C8 1.373(19) . ?
 C8 H8 0.9500 . ?
 C8 C9 1.378(13) . ?
 C9 H9 0.9500 . ?
 C10 C11 1.381(12) . ?
 C10 C15 1.415(12) . ?
 C11 C12 1.403(13) . ?
 C11 C16 1.540(13) . ?
 C12 H12 0.9500 . ?
 C12 C13 1.387(14) . ?
 C13 H13 0.9500 . ?
 C13 C14 1.354(15) . ?
 C14 H14 0.9500 . ?
 C14 C15 1.400(12) . ?
 C15 C19 1.528(12) . ?
 C16 H16 1.0000 . ?
 C16 C17 1.541(15) . ?
 C16 C18 1.528(15) . ?
 C17 H17A 0.9800 . ?
 C17 H17B 0.9800 . ?
 C17 H17C 0.9800 . ?
 C18 H18A 0.9800 . ?
 C18 H18B 0.9800 . ?
 C18 H18C 0.9800 . ?
 C19 H19 1.0000 . ?
 C19 C20 1.524(12) . ?
 C19 C21 1.551(13) . ?
 C20 H20A 0.9800 . ?
 C20 H20B 0.9800 . ?
 C20 H20C 0.9800 . ?
 C21 H21A 0.9800 . ?
 C21 H21B 0.9800 . ?
 C21 H21C 0.9800 . ?
 C22 C23 1.43(3) . ?
 C22 C27 1.42(3) . ?
 C22B C23B 1.419(19) . ?
 C22B C27B 1.42(2) . ?
 C23 C24 1.43(3) . ?
 C23 C28 1.50(3) . ?
 C23B C24B 1.419(19) . ?
 C23B C28B 1.52(2) . ?
 C24 H24 0.9500 . ?
 C24 C25 1.37(3) . ?
 C24B H24B 0.9500 . ?
 C24B C25B 1.37(2) . ?
 C25 H25 0.9500 . ?
 C25 C26 1.40(3) . ?
 C25B H25B 0.9500 . ?
 C25B C26B 1.40(2) . ?
 C26 H26 0.9500 . ?
 C26 C27 1.39(2) . ?
 C26B H26B 0.9500 . ?
 C26B C27B 1.393(16) . ?
 C27 C31 1.48(3) . ?
 C27B C31B 1.48(2) . ?
 C28 H28 1.0000 . ?
 C28 C29 1.50(3) . ?
 C28 C30 1.53(3) . ?
 C28B H28B 1.0000 . ?
 C28B C29B 1.52(2) . ?
 C28B C30B 1.52(2) . ?
 C29 H29A 0.9800 . ?
 C29 H29B 0.9800 . ?
 C29 H29C 0.9800 . ?
 C29B H29D 0.9800 . ?
 C29B H29E 0.9800 . ?
 C29B H29F 0.9800 . ?
 C30 H30A 0.9800 . ?
 C30 H30B 0.9800 . ?
 C30 H30C 0.9800 . ?
 C30B H30D 0.9800 . ?
 C30B H30E 0.9800 . ?
 C30B H30F 0.9800 . ?
 C31 H31 1.0000 . ?
 C31 C32 1.54(3) . ?
 C31 C33 1.52(3) . ?
 C31B H31B 1.0000 . ?
 C31B C32B 1.541(18) . ?
 C31B C33B 1.536(19) . ?
 C32 H32A 0.9800 . ?
 C32 H32B 0.9800 . ?
 C32 H32C 0.9800 . ?
 C32B H32D 0.9800 . ?
 C32B H32E 0.9800 . ?
 C32B H32F 0.9800 . ?
 C33 H33A 0.9800 . ?
 C33 H33B 0.9800 . ?
 C33 H33C 0.9800 . ?
 C33B H33D 0.9800 . ?
 C33B H33E 0.9800 . ?
 C33B H33F 0.9800 . ?
 C34 C37 1.459(10) . ?
 C35 C36 1.349(11) . ?
 C37 C38 1.413(13) . ?
 C37 C42 1.377(12) . ?
 C38 H38 0.9500 . ?
 C38 C39 1.369(14) . ?
 C39 H39 0.9500 . ?
 C39 C40 1.367(17) . ?
 C40 H40 0.9500 . ?
 C40 C41 1.349(17) . ?
 C41 H41 0.9500 . ?
 C41 C42 1.375(14) . ?
 C42 H42 0.9500 . ?
 C43 C44 1.398(12) . ?
 C43 C48 1.403(12) . ?
 C44 C45 1.381(13) . ?
 C44 C49 1.525(14) . ?
 C45 H45 0.9500 . ?
 C45 C46 1.366(15) . ?
 C46 H46 0.9500 . ?
 C46 C47 1.369(14) . ?
 C47 H47 0.9500 . ?
 C47 C48 1.386(12) . ?
 C48 C52 1.506(14) . ?
 C49 H49 1.0000 . ?
 C49 C50 1.541(16) . ?
 C49 C51 1.485(17) . ?
 C50 H50A 0.9800 . ?
 C50 H50B 0.9800 . ?
 C50 H50C 0.9800 . ?
 C51 H51A 0.9800 . ?
 C51 H51B 0.9800 . ?
 C51 H51C 0.9800 . ?
 C52 H52 1.0000 . ?
 C52 C53 1.554(19) . ?
 C52 C54 1.506(19) . ?
 C53 H53A 0.9800 . ?
 C53 H53B 0.9800 . ?
 C53 H53C 0.9800 . ?
 C54 H54A 0.9800 . ?
 C54 H54B 0.9800 . ?
 C54 H54C 0.9800 . ?
 C55 C56 1.423(13) . ?
 C55 C60 1.370(14) . ?
 C56 C57 1.389(13) . ?
 C56 C61 1.505(16) . ?
 C57 H57 0.9500 . ?
 C57 C58 1.388(17) . ?
 C58 H58 0.9500 . ?
 C58 C59 1.371(16) . ?
 C59 H59 0.9500 . ?
 C59 C60 1.433(13) . ?
 C60 C64 1.489(15) . ?
 C61 H61 1.0000 . ?
 C61 C62 1.526(16) . ?
 C61 C63 1.548(15) . ?
 C62 H62A 0.9800 . ?
 C62 H62B 0.9800 . ?
 C62 H62C 0.9800 . ?
 C63 H63A 0.9800 . ?
 C63 H63B 0.9800 . ?
 C63 H63C 0.9800 . ?
 C64 H64 1.0000 . ?
 C64 C65 1.523(17) . ?
 C64 C66 1.553(16) . ?
 C65 H65A 0.9800 . ?
 C65 H65B 0.9800 . ?
 C65 H65C 0.9800 . ?
 C66 H66A 0.9800 . ?
 C66 H66B 0.9800 . ?
 C66 H66C 0.9800 . ?

loop_
  _geom_angle_atom_site_label_1
  _geom_angle_atom_site_label_2
  _geom_angle_atom_site_label_3
  _geom_angle
  _geom_angle_site_symmetry_1
  _geom_angle_site_symmetry_3
  _geom_angle_publ_flag
 Ge4 Ge1 Ge3 71.82(4) . . ?
 Fe1 Ge1 Ge3 118.36(6) . . ?
 Fe1 Ge1 Ge4 148.90(6) . . ?
 C2 Ge1 Ge3 90.7(2) . . ?
 C2 Ge1 Ge4 87.1(2) . . ?
 C2 Ge1 Fe1 120.3(2) . . ?
 Ge3 Ge2 Ge4 72.33(4) . . ?
 Fe2 Ge2 Ge3 145.09(11) . . ?
 Fe2 Ge2 Ge4 112.96(13) . . ?
 Fe2B Ge2 Ge3 140.0(3) . . ?
 Fe2B Ge2 Ge4 125.7(3) . . ?
 C3 Ge2 Ge3 90.5(2) . . ?
 C3 Ge2 Ge4 88.3(2) . . ?
 C3 Ge2 Fe2 123.4(3) . . ?
 C3 Ge2 Fe2B 122.1(4) . . ?
 Ge2 Ge3 Ge1 87.30(4) . . ?
 C35 Ge3 Ge1 100.5(2) . . ?
 C35 Ge3 Ge2 96.8(2) . . ?
 Ge1 Ge4 Ge2 87.41(4) . . ?
 C36 Ge4 Ge1 100.5(2) . . ?
 C36 Ge4 Ge2 95.8(2) . . ?
 C67 Fe1 Ge1 174.8(4) . . ?
 C68 Fe1 Ge1 88.4(3) . . ?
 C68 Fe1 C67 93.3(5) . . ?
 C68 Fe1 C69 120.2(6) . . ?
 C69 Fe1 Ge1 82.5(3) . . ?
 C69 Fe1 C67 92.5(5) . . ?
 C70 Fe1 Ge1 91.1(3) . . ?
 C70 Fe1 C67 92.7(5) . . ?
 C70 Fe1 C68 115.3(6) . . ?
 C70 Fe1 C69 123.8(4) . . ?
 C71 Fe2 Ge2 170.3(6) . . ?
 C71 Fe2 C72 98.0(10) . . ?
 C71 Fe2 C73 92.4(8) . . ?
 C72 Fe2 Ge2 87.0(9) . . ?
 C72 Fe2 C73 120.7(9) . . ?
 C73 Fe2 Ge2 78.0(5) . . ?
 C74 Fe2 Ge2 93.6(6) . . ?
 C74 Fe2 C71 92.4(9) . . ?
 C74 Fe2 C72 111.6(9) . . ?
 C74 Fe2 C73 126.3(8) . . ?
 C71B Fe2B Ge2 169.6(12) . . ?
 C71B Fe2B C73B 91.1(14) . . ?
 C72B Fe2B Ge2 93(2) . . ?
 C72B Fe2B C71B 93(2) . . ?
 C72B Fe2B C73B 112(2) . . ?
 C73B Fe2B Ge2 78.6(11) . . ?
 C74B Fe2B Ge2 93.3(11) . . ?
 C74B Fe2B C71B 92.8(15) . . ?
 C74B Fe2B C72B 114(2) . . ?
 C74B Fe2B C73B 133.8(19) . . ?
 C1 N1 C2 109.3(6) . . ?
 C1 N1 C10 122.5(7) . . ?
 C2 N1 C10 126.1(7) . . ?
 C1 N2 C3 107.7(6) . . ?
 C1 N2 C22 118.5(17) . . ?
 C1 N2 C22B 126.7(8) . . ?
 C3 N2 C22 127.0(15) . . ?
 C3 N2 C22B 125.6(8) . . ?
 C34 N3 C35 109.1(6) . . ?
 C34 N3 C43 125.3(6) . . ?
 C35 N3 C43 125.1(6) . . ?
 C34 N4 C36 108.7(6) . . ?
 C34 N4 C55 126.3(6) . . ?
 C36 N4 C55 124.7(6) . . ?
 N1 C1 N2 108.6(7) . . ?
 N1 C1 C4 126.1(7) . . ?
 N2 C1 C4 125.3(7) . . ?
 N1 C2 Ge1 131.5(6) . . ?
 C3 C2 Ge1 121.1(6) . . ?
 C3 C2 N1 107.2(7) . . ?
 N2 C3 Ge2 130.2(6) . . ?
 C2 C3 Ge2 122.1(5) . . ?
 C2 C3 N2 107.1(6) . . ?
 C5 C4 C1 120.1(9) . . ?
 C5 C4 C9 119.3(9) . . ?
 C9 C4 C1 120.5(8) . . ?
 C4 C5 H5 120.2 . . ?
 C4 C5 C6 119.5(11) . . ?
 C6 C5 H5 120.2 . . ?
 C5 C6 H6 119.7 . . ?
 C7 C6 C5 120.6(11) . . ?
 C7 C6 H6 119.7 . . ?
 C6 C7 H7 120.4 . . ?
 C6 C7 C8 119.2(10) . . ?
 C8 C7 H7 120.4 . . ?
 C7 C8 H8 119.2 . . ?
 C7 C8 C9 121.6(12) . . ?
 C9 C8 H8 119.2 . . ?
 C4 C9 H9 120.2 . . ?
 C8 C9 C4 119.6(10) . . ?
 C8 C9 H9 120.2 . . ?
 C11 C10 N1 121.1(8) . . ?
 C11 C10 C15 122.5(8) . . ?
 C15 C10 N1 116.2(7) . . ?
 C10 C11 C12 117.8(9) . . ?
 C10 C11 C16 123.6(8) . . ?
 C12 C11 C16 118.6(8) . . ?
 C11 C12 H12 119.9 . . ?
 C13 C12 C11 120.1(9) . . ?
 C13 C12 H12 119.9 . . ?
 C12 C13 H13 119.2 . . ?
 C14 C13 C12 121.5(9) . . ?
 C14 C13 H13 119.2 . . ?
 C13 C14 H14 119.6 . . ?
 C13 C14 C15 120.8(9) . . ?
 C15 C14 H14 119.6 . . ?
 C10 C15 C19 123.4(8) . . ?
 C14 C15 C10 117.2(8) . . ?
 C14 C15 C19 119.3(8) . . ?
 C11 C16 H16 108.5 . . ?
 C11 C16 C17 109.9(8) . . ?
 C17 C16 H16 108.5 . . ?
 C18 C16 C11 112.3(9) . . ?
 C18 C16 H16 108.5 . . ?
 C18 C16 C17 108.9(9) . . ?
 C16 C17 H17A 109.5 . . ?
 C16 C17 H17B 109.5 . . ?
 C16 C17 H17C 109.5 . . ?
 H17A C17 H17B 109.5 . . ?
 H17A C17 H17C 109.5 . . ?
 H17B C17 H17C 109.5 . . ?
 C16 C18 H18A 109.5 . . ?
 C16 C18 H18B 109.5 . . ?
 C16 C18 H18C 109.5 . . ?
 H18A C18 H18B 109.5 . . ?
 H18A C18 H18C 109.5 . . ?
 H18B C18 H18C 109.5 . . ?
 C15 C19 H19 107.9 . . ?
 C15 C19 C21 111.8(8) . . ?
 C20 C19 C15 111.3(8) . . ?
 C20 C19 H19 107.9 . . ?
 C20 C19 C21 109.9(8) . . ?
 C21 C19 H19 107.9 . . ?
 C19 C20 H20A 109.5 . . ?
 C19 C20 H20B 109.5 . . ?
 C19 C20 H20C 109.5 . . ?
 H20A C20 H20B 109.5 . . ?
 H20A C20 H20C 109.5 . . ?
 H20B C20 H20C 109.5 . . ?
 C19 C21 H21A 109.5 . . ?
 C19 C21 H21B 109.5 . . ?
 C19 C21 H21C 109.5 . . ?
 H21A C21 H21B 109.5 . . ?
 H21A C21 H21C 109.5 . . ?
 H21B C21 H21C 109.5 . . ?
 C23 C22 N2 120(2) . . ?
 C27 C22 N2 111.9(18) . . ?
 C27 C22 C23 128(2) . . ?
 C23B C22B N2 113.5(12) . . ?
 C23B C22B C27B 123.9(11) . . ?
 C27B C22B N2 122.5(11) . . ?
 C22 C23 C24 111(2) . . ?
 C22 C23 C28 126(2) . . ?
 C24 C23 C28 123(2) . . ?
 C22B C23B C24B 114.5(15) . . ?
 C22B C23B C28B 124.3(12) . . ?
 C24B C23B C28B 121.2(13) . . ?
 C23 C24 H24 118.9 . . ?
 C25 C24 C23 122(3) . . ?
 C25 C24 H24 118.9 . . ?
 C23B C24B H24B 118.1 . . ?
 C25B C24B C23B 123.7(15) . . ?
 C25B C24B H24B 118.1 . . ?
 C24 C25 H25 118.4 . . ?
 C24 C25 C26 123(2) . . ?
 C26 C25 H25 118.4 . . ?
 C24B C25B H25B 120.3 . . ?
 C24B C25B C26B 119.4(13) . . ?
 C26B C25B H25B 120.3 . . ?
 C25 C26 H26 120.4 . . ?
 C27 C26 C25 119(3) . . ?
 C27 C26 H26 120.4 . . ?
 C25B C26B H26B 119.1 . . ?
 C27B C26B C25B 121.8(15) . . ?
 C27B C26B H26B 119.1 . . ?
 C22 C27 C31 125(2) . . ?
 C26 C27 C22 116(2) . . ?
 C26 C27 C31 120(2) . . ?
 C22B C27B C31B 124.5(11) . . ?
 C26B C27B C22B 116.6(15) . . ?
 C26B C27B C31B 118.9(14) . . ?
 C23 C28 H28 108.4 . . ?
 C23 C28 C30 108(3) . . ?
 C29 C28 C23 111(3) . . ?
 C29 C28 H28 108.4 . . ?
 C29 C28 C30 113(3) . . ?
 C30 C28 H28 108.4 . . ?
 C23B C28B H28B 108.8 . . ?
 C23B C28B C29B 109.4(14) . . ?
 C23B C28B C30B 110.1(14) . . ?
 C29B C28B H28B 108.8 . . ?
 C30B C28B H28B 108.8 . . ?
 C30B C28B C29B 111.0(14) . . ?
 C28 C29 H29A 109.5 . . ?
 C28 C29 H29B 109.5 . . ?
 C28 C29 H29C 109.5 . . ?
 H29A C29 H29B 109.5 . . ?
 H29A C29 H29C 109.5 . . ?
 H29B C29 H29C 109.5 . . ?
 C28B C29B H29D 109.5 . . ?
 C28B C29B H29E 109.5 . . ?
 C28B C29B H29F 109.5 . . ?
 H29D C29B H29E 109.5 . . ?
 H29D C29B H29F 109.5 . . ?
 H29E C29B H29F 109.5 . . ?
 C28 C30 H30A 109.5 . . ?
 C28 C30 H30B 109.5 . . ?
 C28 C30 H30C 109.5 . . ?
 H30A C30 H30B 109.5 . . ?
 H30A C30 H30C 109.5 . . ?
 H30B C30 H30C 109.5 . . ?
 C28B C30B H30D 109.5 . . ?
 C28B C30B H30E 109.5 . . ?
 C28B C30B H30F 109.5 . . ?
 H30D C30B H30E 109.5 . . ?
 H30D C30B H30F 109.5 . . ?
 H30E C30B H30F 109.5 . . ?
 C27 C31 H31 109.4 . . ?
 C27 C31 C32 112(3) . . ?
 C27 C31 C33 108(3) . . ?
 C32 C31 H31 109.4 . . ?
 C33 C31 H31 109.4 . . ?
 C33 C31 C32 109(2) . . ?
 C27B C31B H31B 109.8 . . ?
 C27B C31B C32B 111.5(13) . . ?
 C27B C31B C33B 111.1(13) . . ?
 C32B C31B H31B 109.8 . . ?
 C33B C31B H31B 109.8 . . ?
 C33B C31B C32B 104.8(14) . . ?
 C31 C32 H32A 109.5 . . ?
 C31 C32 H32B 109.5 . . ?
 C31 C32 H32C 109.5 . . ?
 H32A C32 H32B 109.5 . . ?
 H32A C32 H32C 109.5 . . ?
 H32B C32 H32C 109.5 . . ?
 C31B C32B H32D 109.5 . . ?
 C31B C32B H32E 109.5 . . ?
 C31B C32B H32F 109.5 . . ?
 H32D C32B H32E 109.5 . . ?
 H32D C32B H32F 109.5 . . ?
 H32E C32B H32F 109.5 . . ?
 C31 C33 H33A 109.5 . . ?
 C31 C33 H33B 109.5 . . ?
 C31 C33 H33C 109.5 . . ?
 H33A C33 H33B 109.5 . . ?
 H33A C33 H33C 109.5 . . ?
 H33B C33 H33C 109.5 . . ?
 C31B C33B H33D 109.5 . . ?
 C31B C33B H33E 109.5 . . ?
 C31B C33B H33F 109.5 . . ?
 H33D C33B H33E 109.5 . . ?
 H33D C33B H33F 109.5 . . ?
 H33E C33B H33F 109.5 . . ?
 N3 C34 N4 107.5(6) . . ?
 N3 C34 C37 128.1(7) . . ?
 N4 C34 C37 124.3(7) . . ?
 N3 C35 Ge3 141.2(5) . . ?
 C36 C35 Ge3 111.7(6) . . ?
 C36 C35 N3 107.1(7) . . ?
 N4 C36 Ge4 136.3(6) . . ?
 C35 C36 Ge4 115.7(6) . . ?
 C35 C36 N4 107.6(7) . . ?
 C38 C37 C34 120.8(8) . . ?
 C42 C37 C34 120.3(8) . . ?
 C42 C37 C38 118.8(8) . . ?
 C37 C38 H38 120.4 . . ?
 C39 C38 C37 119.3(9) . . ?
 C39 C38 H38 120.4 . . ?
 C38 C39 H39 119.6 . . ?
 C40 C39 C38 120.8(11) . . ?
 C40 C39 H39 119.6 . . ?
 C39 C40 H40 120.0 . . ?
 C41 C40 C39 120.0(10) . . ?
 C41 C40 H40 120.0 . . ?
 C40 C41 H41 119.4 . . ?
 C40 C41 C42 121.2(11) . . ?
 C42 C41 H41 119.4 . . ?
 C37 C42 H42 120.1 . . ?
 C41 C42 C37 119.8(10) . . ?
 C41 C42 H42 120.1 . . ?
 C44 C43 N3 117.8(8) . . ?
 C44 C43 C48 123.0(8) . . ?
 C48 C43 N3 119.2(7) . . ?
 C43 C44 C49 124.1(8) . . ?
 C45 C44 C43 116.4(9) . . ?
 C45 C44 C49 119.5(8) . . ?
 C44 C45 H45 118.8 . . ?
 C46 C45 C44 122.4(9) . . ?
 C46 C45 H45 118.8 . . ?
 C45 C46 H46 120.1 . . ?
 C45 C46 C47 119.9(8) . . ?
 C47 C46 H46 120.1 . . ?
 C46 C47 H47 119.2 . . ?
 C46 C47 C48 121.7(9) . . ?
 C48 C47 H47 119.2 . . ?
 C43 C48 C52 122.9(8) . . ?
 C47 C48 C43 116.7(8) . . ?
 C47 C48 C52 120.4(8) . . ?
 C44 C49 H49 108.5 . . ?
 C44 C49 C50 111.5(9) . . ?
 C50 C49 H49 108.5 . . ?
 C51 C49 C44 110.5(10) . . ?
 C51 C49 H49 108.5 . . ?
 C51 C49 C50 109.3(11) . . ?
 C49 C50 H50A 109.5 . . ?
 C49 C50 H50B 109.5 . . ?
 C49 C50 H50C 109.5 . . ?
 H50A C50 H50B 109.5 . . ?
 H50A C50 H50C 109.5 . . ?
 H50B C50 H50C 109.5 . . ?
 C49 C51 H51A 109.5 . . ?
 C49 C51 H51B 109.5 . . ?
 C49 C51 H51C 109.5 . . ?
 H51A C51 H51B 109.5 . . ?
 H51A C51 H51C 109.5 . . ?
 H51B C51 H51C 109.5 . . ?
 C48 C52 H52 108.3 . . ?
 C48 C52 C53 109.4(11) . . ?
 C53 C52 H52 108.3 . . ?
 C54 C52 C48 111.5(10) . . ?
 C54 C52 H52 108.3 . . ?
 C54 C52 C53 110.9(10) . . ?
 C52 C53 H53A 109.5 . . ?
 C52 C53 H53B 109.5 . . ?
 C52 C53 H53C 109.5 . . ?
 H53A C53 H53B 109.5 . . ?
 H53A C53 H53C 109.5 . . ?
 H53B C53 H53C 109.5 . . ?
 C52 C54 H54A 109.5 . . ?
 C52 C54 H54B 109.5 . . ?
 C52 C54 H54C 109.5 . . ?
 H54A C54 H54B 109.5 . . ?
 H54A C54 H54C 109.5 . . ?
 H54B C54 H54C 109.5 . . ?
 C56 C55 N4 116.3(8) . . ?
 C60 C55 N4 118.9(8) . . ?
 C60 C55 C56 124.8(8) . . ?
 C55 C56 C61 123.9(8) . . ?
 C57 C56 C55 116.3(10) . . ?
 C57 C56 C61 119.7(9) . . ?
 C56 C57 H57 119.6 . . ?
 C58 C57 C56 120.9(10) . . ?
 C58 C57 H57 119.6 . . ?
 C57 C58 H58 119.4 . . ?
 C59 C58 C57 121.2(9) . . ?
 C59 C58 H58 119.4 . . ?
 C58 C59 H59 119.6 . . ?
 C58 C59 C60 120.8(10) . . ?
 C60 C59 H59 119.6 . . ?
 C55 C60 C59 115.9(9) . . ?
 C55 C60 C64 124.2(8) . . ?
 C59 C60 C64 119.9(9) . . ?
 C56 C61 H61 107.9 . . ?
 C56 C61 C62 113.0(9) . . ?
 C56 C61 C63 110.7(11) . . ?
 C62 C61 H61 107.9 . . ?
 C62 C61 C63 109.2(10) . . ?
 C63 C61 H61 107.9 . . ?
 C61 C62 H62A 109.5 . . ?
 C61 C62 H62B 109.5 . . ?
 C61 C62 H62C 109.5 . . ?
 H62A C62 H62B 109.5 . . ?
 H62A C62 H62C 109.5 . . ?
 H62B C62 H62C 109.5 . . ?
 C61 C63 H63A 109.5 . . ?
 C61 C63 H63B 109.5 . . ?
 C61 C63 H63C 109.5 . . ?
 H63A C63 H63B 109.5 . . ?
 H63A C63 H63C 109.5 . . ?
 H63B C63 H63C 109.5 . . ?
 C60 C64 H64 107.2 . . ?
 C60 C64 C65 112.6(10) . . ?
 C60 C64 C66 110.9(10) . . ?
 C65 C64 H64 107.2 . . ?
 C65 C64 C66 111.5(11) . . ?
 C66 C64 H64 107.2 . . ?
 C64 C65 H65A 109.5 . . ?
 C64 C65 H65B 109.5 . . ?
 C64 C65 H65C 109.5 . . ?
 H65A C65 H65B 109.5 . . ?
 H65A C65 H65C 109.5 . . ?
 H65B C65 H65C 109.5 . . ?
 C64 C66 H66A 109.5 . . ?
 C64 C66 H66B 109.5 . . ?
 C64 C66 H66C 109.5 . . ?
 H66A C66 H66B 109.5 . . ?
 H66A C66 H66C 109.5 . . ?
 H66B C66 H66C 109.5 . . ?
 O1 C67 Fe1 176.3(12) . . ?
 O2 C68 Fe1 177.3(12) . . ?
 O3 C69 Fe1 178.0(9) . . ?
 O4 C70 Fe1 174.6(8) . . ?
 O5 C71 Fe2 176(2) . . ?
 O5B C71B Fe2B 175(4) . . ?
 O6 C72 Fe2 175(3) . . ?
 O6B C72B Fe2B 170(5) . . ?
 O7 C73 Fe2 178.5(17) . . ?
 O7B C73B Fe2B 175(3) . . ?
 O8 C74 Fe2 174.5(17) . . ?
 O8B C74B Fe2B 177(4) . . ?

_shelx_res_file
;
TITL ebeler139_a.res in P2(1)
    ebeler139.res
    created by SHELXL-2018/3 at 15:43:01 on 30-Jan-2025
REM Old TITL Ebeler139 in P21 #4
REM SHELXT solution in P2(1): R1 0.101, Rweak 0.038, Alpha 0.012
REM <I/s> 1.350 for 11 systematic absences, Orientation as input
REM Flack x = 0.351 ( 0.004 ) from 4796 Parsons' quotients
REM Formula found by SHELXT: C69 N9 O8 Fe2 Ge4
CELL 1.54184 14.18717 17.579296 15.208023 90 106.1725 90
ZERR 2 0.000426 0.000467 0.000462 0 0.0031 0
LATT -1
SYMM -X,0.5+Y,-Z
SFAC C H Fe Ge N O
UNIT 148 156 4 8 8 16
SADI Ge2 Fe2 Ge2 Fe2B
SADI Fe2 C72 Fe2B C72
SADI Fe2 C73 Fe2B C73B
SADI Fe2 C71 Fe2B C71B
SADI Fe2 C74 Fe2B C74B
SADI O7 C73 O7B C73B
SADI O8B C74 O8B C74B
SADI O5 C71 O5B C71B
SADI 0.04 Ge2 C73 Ge2 C73B
SADI 0.04 Ge2 C71 Ge2 C71B
SADI 0.04 Ge2 C74 Ge2 C74B
SADI 0.04 Fe2 O7 Fe2B O7B
SADI 0.04 Fe2 O8B Fe2B O8B
SADI 0.04 Fe2 O5 Fe2B O5B
SADI 0.04 C72 C73 C72 C73B
SADI 0.04 C72 C71 C72 C71B
SADI 0.04 C72 C74 C72 C74B
SADI 0.04 C73 C71 C73B C71B
SADI 0.04 C73 C74 C73B C74B
SADI 0.04 C71 C74 C71B C74B
SADI Ge2 Fe2B Ge2 Fe2
SADI C22 C27 C22B C27B
SADI C22 C23 C22B C23B
SADI C31 C27 C31B C27B
SADI C31 C32 C31B C32B
SADI C31 C33 C31B C33B
SADI C27 C26 C27B C26B
SADI C23 C24 C23B C24B
SADI C23 C28 C23B C28B
SADI C25 C24 C25B C24B
SADI C25 C26 C25B C26B
SADI C28 C30 C28B C30B
SADI C28 C29 C28B C29B
SADI 0.04 N2 C27 N2 C27B
SADI 0.04 N2 C23 N2 C23B
SADI 0.04 C22 C31 C22B C31B
SADI 0.04 C22 C24 C22B C24B
SADI 0.04 C22 C28 C22B C28B
SADI 0.04 C22 C26 C22B C26B
SADI 0.04 C31 C26 C31B C26B
SADI 0.04 C27 C23 C27B C23B
SADI 0.04 C27 C25 C27B C25B
SADI 0.04 C27 C32 C27B C32B
SADI 0.04 C27 C33 C27B C33B
SADI 0.04 C23 C25 C23B C25B
SADI 0.04 C23 C30 C23B C30B
SADI 0.04 C23 C29 C23B C29B
SADI 0.04 C32 C33 C32B C33B
SADI 0.04 C24 C28 C24B C28B
SADI 0.04 C24 C26 C24B C26B
SADI 0.04 C30 C29 C30B C29B
SADI N2 C22 N2 C22B
SIMU 0.01 0.02 2 Fe2 Fe2B O5 > O8B C22 > C33B C71 > C74B
RIGU Fe2 Fe2B O5 > O8B C22 > C33B C71 > C74B

L.S. 4 0 0
PLAN  18
SIZE 0.03 0.07 0.18
TEMP -173
BOND
list 4
MORE -1
BOND $H
fmap 2 53
acta
TWIN -1 0 0 0 -1 0 0 0 -1 2
REM <olex2.extras>
REM <HklSrc "%.\\Ebeler139.hkl">
REM </olex2.extras>

WGHT    0.068400    0.279900
BASF   0.31842
FVAR       0.24954   0.66966   0.30368
GE1   4    0.644233    0.509457    0.704184    11.00000    0.03490    0.04845 =
         0.03945   -0.00348    0.01000    0.00440
GE2   4    0.479295    0.565402    0.823840    11.00000    0.03241    0.04270 =
         0.04058   -0.00649    0.00745    0.00397
GE3   4    0.496271    0.602033    0.673653    11.00000    0.03695    0.03778 =
         0.04531   -0.00037    0.01009   -0.00146
GE4   4    0.507413    0.443056    0.741328    11.00000    0.03712    0.03562 =
         0.03935   -0.00128    0.00549    0.00347
FE1   3    0.752222    0.519232    0.611432    11.00000    0.04253    0.06876 =
         0.04763    0.00280    0.01920    0.00445
PART 1
FE2   3    0.367938    0.548303    0.912406    21.00000    0.03252    0.06240 =
         0.04216   -0.01184    0.01212    0.00156
PART 2
FE2B  3    0.373502    0.578405    0.909681   -21.00000    0.06421    0.07953 =
         0.06413   -0.00923    0.02694   -0.00397
PART 0
O1    6    0.886833    0.549534    0.500775    11.00000    0.08048    0.14155 =
         0.10220    0.01969    0.06527    0.01396
O2    6    0.592872    0.467446    0.453100    11.00000    0.09455    0.16115 =
         0.05260   -0.01381    0.00966   -0.03689
O3    6    0.766639    0.679188    0.673273    11.00000    0.05601    0.05846 =
         0.07326    0.00987    0.01379    0.00431
O4    6    0.879848    0.395895    0.709326    11.00000    0.06164    0.06957 =
         0.07456    0.00513    0.02214    0.01624
PART 1
O5    6    0.252403    0.509576    1.036960    21.00000    0.06833    0.15085 =
         0.06032    0.00602    0.02732   -0.00374
PART 2
O5B   6    0.263475    0.577542    1.044543   -21.00000    0.07121    0.13404 =
         0.06871   -0.00267    0.02641   -0.00469
PART 1
O6    6    0.211489    0.525470    0.741459    21.00000    0.05067    0.05804 =
         0.04865   -0.00204    0.01142    0.00529
PART 2
O6B   6    0.203968    0.543353    0.749068   -21.00000    0.04336    0.07151 =
         0.04536   -0.00063    0.01616    0.00137
PART 1
O7    6    0.514818    0.425732    0.981940    21.00000    0.06110    0.05844 =
         0.06291    0.00254    0.00364    0.00417
PART 2
O7B   6    0.496054    0.444655    0.994728   -21.00000    0.06074    0.06734 =
         0.05441    0.00285    0.00398    0.00214
PART 1
O8    6    0.376132    0.703990    0.974862    21.00000    0.08104    0.08941 =
         0.11862   -0.04947    0.02900    0.00868
PART 2
O8B   6    0.403279    0.738190    0.931375   -21.00000    0.08034    0.07183 =
         0.11660   -0.02639    0.05230    0.01147
PART 0
N1    5    0.780567    0.543260    0.899488    11.00000    0.03616    0.03932 =
         0.04462    0.00159    0.01165   -0.00018
N2    5    0.680440    0.596958    0.965931    11.00000    0.03949    0.04719 =
         0.04914   -0.01524    0.00842    0.00031
N3    5    0.303608    0.537594    0.523642    11.00000    0.03417    0.03867 =
         0.03755    0.00603    0.00970   -0.00086
N4    5    0.322456    0.419833    0.571207    11.00000    0.03047    0.03491 =
         0.03946   -0.00706    0.00532   -0.00144
C1    1    0.774509    0.577805    0.975886    11.00000    0.03272    0.04209 =
         0.04722   -0.00657    0.00617   -0.00204
C2    1    0.688285    0.541648    0.836663    11.00000    0.03471    0.03644 =
         0.04400   -0.00142    0.00447    0.00140
C3    1    0.624828    0.572371    0.877959    11.00000    0.02920    0.03932 =
         0.04164   -0.01227    0.00318   -0.00097
C4    1    0.858337    0.594367    1.058353    11.00000    0.03707    0.06089 =
         0.05643   -0.01665    0.00126   -0.00006
C5    1    0.867484    0.665510    1.098666    11.00000    0.05476    0.07007 =
         0.06800   -0.02333   -0.00505   -0.00192
AFIX  43
H5    2    0.821068    0.704288    1.073822    11.00000   -1.20000
AFIX   0
C6    1    0.946145    0.680072    1.176858    11.00000    0.06038    0.10188 =
         0.08177   -0.05327   -0.00971   -0.01171
AFIX  43
H6    2    0.951919    0.728615    1.205320    11.00000   -1.20000
AFIX   0
C7    1    1.014092    0.625127    1.212083    11.00000    0.05363    0.11655 =
         0.09054   -0.03147   -0.02378    0.00378
AFIX  43
H7    2    1.067034    0.635172    1.264791    11.00000   -1.20000
AFIX   0
C8    1    1.005066    0.555157    1.170473    11.00000    0.04688    0.09916 =
         0.07718   -0.01860   -0.01417    0.00651
AFIX  43
H8    2    1.052489    0.516959    1.194929    11.00000   -1.20000
AFIX   0
C9    1    0.928910    0.538993    1.094119    11.00000    0.04478    0.06670 =
         0.06033   -0.00967   -0.00557    0.00311
AFIX  43
H9    2    0.924518    0.490372    1.065997    11.00000   -1.20000
AFIX   0
C10   1    0.864976    0.497047    0.896052    11.00000    0.03695    0.04873 =
         0.04823   -0.00297    0.01181   -0.00218
C11   1    0.948468    0.529952    0.883126    11.00000    0.03889    0.05696 =
         0.05351   -0.00069    0.00890   -0.00183
C12   1    1.030982    0.483380    0.892358    11.00000    0.03739    0.07377 =
         0.06755    0.01539    0.01428    0.00775
AFIX  43
H12   2    1.089875    0.504350    0.884631    11.00000   -1.20000
AFIX   0
C13   1    1.026700    0.406788    0.912745    11.00000    0.04749    0.07124 =
         0.06925    0.02072    0.01791    0.01977
AFIX  43
H13   2    1.083256    0.375984    0.919282    11.00000   -1.20000
AFIX   0
C14   1    0.943754    0.374901    0.923549    11.00000    0.05620    0.05482 =
         0.06755    0.01665    0.02267    0.01590
AFIX  43
H14   2    0.943021    0.322251    0.937426    11.00000   -1.20000
AFIX   0
C15   1    0.859053    0.418582    0.914516    11.00000    0.04954    0.04420 =
         0.04222    0.00552    0.01364    0.00746
C16   1    0.956750    0.615014    0.862321    11.00000    0.04608    0.04753 =
         0.07599    0.00267    0.02077   -0.00033
AFIX  13
H16   2    0.889893    0.638270    0.848532    11.00000   -1.20000
AFIX   0
C17   1    0.995317    0.624380    0.777737    11.00000    0.05336    0.07002 =
         0.09194    0.02606    0.02991    0.00637
AFIX 137
H17A  2    1.064318    0.608800    0.793186    11.00000   -1.50000
H17B  2    0.989597    0.677772    0.758442    11.00000   -1.50000
H17C  2    0.956570    0.592525    0.727776    11.00000   -1.50000
AFIX   0
C18   1    1.024790    0.657715    0.942742    11.00000    0.08279    0.07656 =
         0.09588   -0.01018    0.02244   -0.03824
AFIX 137
H18A  2    1.090948    0.636060    0.956420    11.00000   -1.50000
H18B  2    1.000090    0.652903    0.996589    11.00000   -1.50000
H18C  2    1.026981    0.711577    0.926811    11.00000   -1.50000
AFIX   0
C19   1    0.768240    0.381297    0.931150    11.00000    0.04945    0.04263 =
         0.04962   -0.00345    0.01798    0.00320
AFIX  13
H19   2    0.714212    0.419796    0.917333    11.00000   -1.20000
AFIX   0
C20   1    0.734233    0.313501    0.867753    11.00000    0.06531    0.05193 =
         0.06989   -0.00906    0.01877   -0.00460
AFIX 137
H20A  2    0.725219    0.329344    0.804158    11.00000   -1.50000
H20B  2    0.671883    0.294443    0.874929    11.00000   -1.50000
H20C  2    0.783735    0.273131    0.883413    11.00000   -1.50000
AFIX   0
C21   1    0.786471    0.356202    1.032299    11.00000    0.06329    0.06462 =
         0.05732   -0.00119    0.02100   -0.00050
AFIX 137
H21A  2    0.838207    0.317496    1.047151    11.00000   -1.50000
H21B  2    0.725870    0.334971    1.041091    11.00000   -1.50000
H21C  2    0.806853    0.400286    1.072557    11.00000   -1.50000
AFIX   0
PART 1
C22   1    0.660311    0.660593    1.016171    31.00000    0.04199    0.05310 =
         0.05426   -0.02122    0.00990    0.00466
PART 2
C22B  1    0.641305    0.638559    1.032896   -31.00000    0.03464    0.04486 =
         0.05568   -0.02123    0.01046    0.00021
PART 1
C23   1    0.648726    0.734369    0.975682    31.00000    0.05582    0.05415 =
         0.06178   -0.01664    0.01149    0.00502
PART 2
C23B  1    0.618093    0.715684    1.008808   -31.00000    0.04768    0.05267 =
         0.05879   -0.02080    0.01160    0.00423
PART 1
C24   1    0.628020    0.789993    1.036110    31.00000    0.06028    0.06088 =
         0.06621   -0.01968    0.01298    0.00530
AFIX  43
H24   2    0.623782    0.841954    1.018272    31.00000   -1.20000
AFIX   0
PART 2
C24B  1    0.581153    0.756818    1.072358   -31.00000    0.05497    0.06358 =
         0.06369   -0.02450    0.01077    0.00695
AFIX  43
H24B  2    0.561236    0.808022    1.058209   -31.00000   -1.20000
AFIX   0
PART 1
C25   1    0.614032    0.770998    1.119046    31.00000    0.05661    0.06500 =
         0.06255   -0.02472    0.01001    0.00825
AFIX  43
H25   2    0.596945    0.810168    1.154827    31.00000   -1.20000
AFIX   0
PART 2
C25B  1    0.572607    0.726998    1.152672   -31.00000    0.04905    0.07057 =
         0.06017   -0.02507    0.01243    0.00656
AFIX  43
H25B  2    0.549745    0.757651    1.193925   -31.00000   -1.20000
AFIX   0
PART 1
C26   1    0.623737    0.696494    1.153634    31.00000    0.04777    0.06674 =
         0.05478   -0.02591    0.01107    0.00398
AFIX  43
H26   2    0.612969    0.685853    1.211316    31.00000   -1.20000
AFIX   0
PART 2
C26B  1    0.597852    0.650820    1.173658   -31.00000    0.04327    0.07110 =
         0.05619   -0.02236    0.01626   -0.00044
AFIX  43
H26B  2    0.590838    0.630094    1.229182   -31.00000   -1.20000
AFIX   0
PART 1
C27   1    0.649197    0.638637    1.102711    31.00000    0.04335    0.05959 =
         0.05493   -0.02220    0.01127    0.00253
PART 2
C27B  1    0.632960    0.604576    1.115416   -31.00000    0.03919    0.05949 =
         0.05255   -0.02265    0.01467   -0.00447
PART 1
C28   1    0.660578    0.754020    0.883121    31.00000    0.07960    0.06139 =
         0.06737   -0.00918    0.02058    0.00578
AFIX  13
H28   2    0.651621    0.706572    0.845421    31.00000   -1.20000
AFIX   0
PART 2
C28B  1    0.630120    0.753144    0.922714   -31.00000    0.06982    0.05065 =
         0.06845   -0.01345    0.02374    0.00440
AFIX  13
H28B  2    0.657713    0.715010    0.887818   -31.00000   -1.20000
AFIX   0
PART 1
C29   1    0.761204    0.784687    0.891627    31.00000    0.08798    0.09202 =
         0.08261    0.00328    0.02050    0.00199
AFIX  33
H29A  2    0.767417    0.797120    0.830672    31.00000   -1.50000
H29B  2    0.771740    0.830678    0.929537    31.00000   -1.50000
H29C  2    0.810307    0.746332    0.920238    31.00000   -1.50000
AFIX   0
PART 2
C29B  1    0.701459    0.819220    0.949028   -31.00000    0.09171    0.07744 =
         0.08816    0.00994    0.02162   -0.01034
AFIX  33
H29D  2    0.709324    0.843495    0.893492   -31.00000   -1.50000
H29E  2    0.675870    0.856407    0.984560   -31.00000   -1.50000
H29F  2    0.765200    0.800382    0.986007   -31.00000   -1.50000
AFIX   0
PART 1
C30   1    0.579350    0.809893    0.837292    31.00000    0.07922    0.06540 =
         0.07247    0.01176    0.02268   -0.00180
AFIX  33
H30A  2    0.515302    0.787083    0.833469    31.00000   -1.50000
H30B  2    0.587000    0.856779    0.873460    31.00000   -1.50000
H30C  2    0.583611    0.821680    0.775533    31.00000   -1.50000
AFIX   0
PART 2
C30B  1    0.531193    0.779771    0.862887   -31.00000    0.09143    0.06497 =
         0.06588   -0.00588    0.01320    0.00671
AFIX  33
H30D  2    0.539735    0.803865    0.807502   -31.00000   -1.50000
H30E  2    0.487032    0.736043    0.845746   -31.00000   -1.50000
H30F  2    0.502961    0.816591    0.896797   -31.00000   -1.50000
AFIX   0
PART 1
C31   1    0.661957    0.560363    1.139762    31.00000    0.04982    0.06707 =
         0.05407   -0.01946    0.01713   -0.00206
AFIX  13
H31   2    0.663154    0.523915    1.089600    31.00000   -1.20000
AFIX   0
PART 2
C31B  1    0.660462    0.525043    1.142998   -31.00000    0.04902    0.06202 =
         0.05374   -0.01612    0.01692   -0.00478
AFIX  13
H31B  2    0.671001    0.496113    1.089913   -31.00000   -1.20000
AFIX   0
PART 1
C32   1    0.756910    0.551717    1.218329    31.00000    0.06118    0.06417 =
         0.05594   -0.01277    0.01770    0.00431
AFIX  33
H32A  2    0.762572    0.499219    1.240874    31.00000   -1.50000
H32B  2    0.813535    0.563967    1.195920    31.00000   -1.50000
H32C  2    0.755082    0.586462    1.268221    31.00000   -1.50000
AFIX   0
PART 2
C32B  1    0.753753    0.521334    1.224329   -31.00000    0.07149    0.07550 =
         0.06024   -0.01941    0.00886    0.00583
AFIX  33
H32D  2    0.769906    0.468064    1.240831   -31.00000   -1.50000
H32E  2    0.808382    0.545294    1.207063   -31.00000   -1.50000
H32F  2    0.742308    0.548285    1.276825   -31.00000   -1.50000
AFIX   0
PART 1
C33   1    0.574733    0.542386    1.176036    31.00000    0.06024    0.07809 =
         0.05900   -0.01480    0.01995   -0.00491
AFIX  33
H33A  2    0.581390    0.490667    1.201064    31.00000   -1.50000
H33B  2    0.572679    0.578722    1.224338    31.00000   -1.50000
H33C  2    0.513960    0.546193    1.126065    31.00000   -1.50000
AFIX   0
PART 2
C33B  1    0.580774    0.485881    1.177607   -31.00000    0.07044    0.08795 =
         0.05210   -0.00846    0.01832   -0.00899
AFIX  33
H33D  2    0.600668    0.433434    1.195399   -31.00000   -1.50000
H33E  2    0.572030    0.513610    1.230685   -31.00000   -1.50000
H33F  2    0.518795    0.485620    1.128811   -31.00000   -1.50000
AFIX   0
PART 0
C34   1    0.264298    0.467578    0.508327    11.00000    0.03194    0.04262 =
         0.03187    0.00312    0.01100    0.00274
C35   1    0.388417    0.534750    0.598525    11.00000    0.03580    0.03679 =
         0.03901   -0.00193    0.01262    0.00070
C36   1    0.399886    0.461851    0.627179    11.00000    0.03506    0.04476 =
         0.04220    0.00045    0.00695    0.00801
C37   1    0.173070    0.444800    0.441894    11.00000    0.03805    0.04403 =
         0.03768    0.00698    0.00234   -0.00074
C38   1    0.167457    0.376226    0.392262    11.00000    0.05598    0.05538 =
         0.04967   -0.00528   -0.00167    0.00182
AFIX  43
H38   2    0.223997    0.345229    0.399733    11.00000   -1.20000
AFIX   0
C39   1    0.079633    0.354929    0.333274    11.00000    0.07088    0.05919 =
         0.06837   -0.00795   -0.01275   -0.00022
AFIX  43
H39   2    0.075777    0.309414    0.298773    11.00000   -1.20000
AFIX   0
C40   1   -0.002553    0.398376    0.323437    11.00000    0.06035    0.08030 =
         0.08125   -0.00587   -0.02189   -0.00659
AFIX  43
H40   2   -0.063422    0.382330    0.283456    11.00000   -1.20000
AFIX   0
C41   1    0.002730    0.464020    0.370469    11.00000    0.05490    0.08642 =
         0.07567    0.00387   -0.00302    0.01488
AFIX  43
H41   2   -0.054337    0.494625    0.361675    11.00000   -1.20000
AFIX   0
C42   1    0.089169    0.487480    0.430914    11.00000    0.04257    0.05861 =
         0.05395    0.00359    0.00523    0.00244
AFIX  43
H42   2    0.091008    0.533006    0.465009    11.00000   -1.20000
AFIX   0
C43   1    0.271677    0.603531    0.464385    11.00000    0.03696    0.04686 =
         0.04045    0.00784    0.00996   -0.00146
C44   1    0.291068    0.603644    0.379174    11.00000    0.04500    0.06080 =
         0.04196    0.01092    0.01112   -0.00567
C45   1    0.259118    0.666368    0.324297    11.00000    0.05900    0.06934 =
         0.04978    0.01906    0.01573   -0.00933
AFIX  43
H45   2    0.268997    0.667664    0.265045    11.00000   -1.20000
AFIX   0
C46   1    0.213813    0.726623    0.352164    11.00000    0.06961    0.04790 =
         0.05909    0.02325    0.00188   -0.01035
AFIX  43
H46   2    0.193726    0.769209    0.312957    11.00000   -1.20000
AFIX   0
C47   1    0.197420    0.725503    0.436724    11.00000    0.05093    0.04411 =
         0.06237    0.01129    0.01614    0.00109
AFIX  43
H47   2    0.165446    0.767540    0.455253    11.00000   -1.20000
AFIX   0
C48   1    0.226315    0.664557    0.495985    11.00000    0.04500    0.04613 =
         0.05539    0.01239    0.01782    0.00582
C49   1    0.345948    0.540382    0.345545    11.00000    0.06530    0.08280 =
         0.05277    0.00640    0.02898    0.00560
AFIX  13
H49   2    0.367043    0.501569    0.395226    11.00000   -1.20000
AFIX   0
C50   1    0.280155    0.501072    0.259677    11.00000    0.12370    0.08158 =
         0.05298   -0.01224    0.01873    0.01245
AFIX 137
H50A  2    0.224961    0.476232    0.275042    11.00000   -1.50000
H50B  2    0.318545    0.462903    0.237670    11.00000   -1.50000
H50C  2    0.255123    0.539085    0.211714    11.00000   -1.50000
AFIX   0
C51   1    0.434720    0.571101    0.324545    11.00000    0.10378    0.13064 =
         0.14401   -0.01145    0.08754   -0.00543
AFIX 137
H51A  2    0.414952    0.603761    0.270281    11.00000   -1.50000
H51B  2    0.474706    0.528931    0.312735    11.00000   -1.50000
H51C  2    0.473104    0.600891    0.376756    11.00000   -1.50000
AFIX   0
C52   1    0.211760    0.666740    0.590361    11.00000    0.10431    0.05379 =
         0.06562    0.01116    0.04616    0.02971
AFIX  13
H52   2    0.232186    0.616487    0.620457    11.00000   -1.20000
AFIX   0
C53   1    0.101210    0.678858    0.582374    11.00000    0.13949    0.07213 =
         0.12742    0.02796    0.09553    0.03598
AFIX 137
H53A  2    0.079330    0.727155    0.551163    11.00000   -1.50000
H53B  2    0.091621    0.680055    0.643732    11.00000   -1.50000
H53C  2    0.062948    0.637010    0.547188    11.00000   -1.50000
AFIX   0
C54   1    0.273356    0.727806    0.648461    11.00000    0.11942    0.09807 =
         0.06047   -0.01063    0.01476    0.04845
AFIX 137
H54A  2    0.341345    0.723149    0.645809    11.00000   -1.50000
H54B  2    0.271199    0.722116    0.711975    11.00000   -1.50000
H54C  2    0.247617    0.777902    0.625419    11.00000   -1.50000
AFIX   0
C55   1    0.312197    0.339220    0.575377    11.00000    0.05312    0.03398 =
         0.04220    0.00139   -0.00249    0.00489
C56   1    0.378851    0.294760    0.542217    11.00000    0.06047    0.03919 =
         0.05350   -0.01289    0.00739    0.00139
C57   1    0.368036    0.216364    0.545078    11.00000    0.08063    0.04041 =
         0.06662   -0.00735    0.00568    0.01211
AFIX  43
H57   2    0.408995    0.184249    0.521407    11.00000   -1.20000
AFIX   0
C58   1    0.298185    0.184301    0.582057    11.00000    0.09909    0.03713 =
         0.04915   -0.00406    0.00561   -0.00172
AFIX  43
H58   2    0.293333    0.130505    0.584837    11.00000   -1.20000
AFIX   0
C59   1    0.236062    0.228878    0.614646    11.00000    0.07892    0.05130 =
         0.04968    0.00667    0.00822   -0.01459
AFIX  43
H59   2    0.188594    0.205565    0.639288    11.00000   -1.20000
AFIX   0
C60   1    0.241834    0.310174    0.612004    11.00000    0.06774    0.04105 =
         0.04209    0.00249    0.00529   -0.00293
C61   1    0.455464    0.327887    0.502030    11.00000    0.05510    0.06142 =
         0.08287   -0.02952    0.01522    0.00911
AFIX  13
H61   2    0.456603    0.384190    0.511657    11.00000   -1.20000
AFIX   0
C62   1    0.434182    0.313203    0.399482    11.00000    0.08552    0.07455 =
         0.08016   -0.01939    0.03706    0.00321
AFIX 137
H62A  2    0.435768    0.258348    0.388497    11.00000   -1.50000
H62B  2    0.483962    0.338567    0.376310    11.00000   -1.50000
H62C  2    0.369146    0.333262    0.367768    11.00000   -1.50000
AFIX   0
C63   1    0.558435    0.296428    0.551696    11.00000    0.05614    0.08570 =
         0.10829   -0.03130    0.01060    0.01325
AFIX 137
H63A  2    0.607522    0.320013    0.526045    11.00000   -1.50000
H63B  2    0.559157    0.241176    0.543328    11.00000   -1.50000
H63C  2    0.573821    0.308174    0.617159    11.00000   -1.50000
AFIX   0
C64   1    0.174695    0.357407    0.649209    11.00000    0.07713    0.04794 =
         0.07467    0.01356    0.03174   -0.01126
AFIX  13
H64   2    0.184479    0.411567    0.633652    11.00000   -1.20000
AFIX   0
C65   1    0.067006    0.338392    0.605922    11.00000    0.07216    0.09004 =
         0.12870    0.00980    0.04632   -0.00938
AFIX 137
H65A  2    0.051897    0.342961    0.539216    11.00000   -1.50000
H65B  2    0.025808    0.373760    0.628663    11.00000   -1.50000
H65C  2    0.054009    0.286218    0.622030    11.00000   -1.50000
AFIX   0
C66   1    0.202211    0.351746    0.755224    11.00000    0.13573    0.07491 =
         0.07579    0.00883    0.06375   -0.00178
AFIX 137
H66A  2    0.190155    0.299849    0.772998    11.00000   -1.50000
H66B  2    0.162071    0.387526    0.778684    11.00000   -1.50000
H66C  2    0.271774    0.364290    0.780901    11.00000   -1.50000
AFIX   0
C67   1    0.833956    0.535865    0.541496    11.00000    0.06050    0.08810 =
         0.07183    0.00322    0.02653    0.00459
C68   1    0.653796    0.488527    0.516256    11.00000    0.06040    0.11357 =
         0.05063   -0.01101    0.02019   -0.01290
C69   1    0.759187    0.616726    0.648626    11.00000    0.04817    0.07445 =
         0.05176    0.01180    0.01910    0.00278
C70   1    0.827163    0.445260    0.673915    11.00000    0.05224    0.05834 =
         0.05432   -0.00648    0.02526    0.00696
PART 1
C71   1    0.296043    0.521900    0.988474    21.00000    0.04796    0.10070 =
         0.04714   -0.00220    0.01643   -0.00017
PART 2
C71B  1    0.302157    0.575896    0.991895   -21.00000    0.05579    0.08709 =
         0.05642   -0.00488    0.01944    0.00131
PART 1
C72   1    0.272629    0.536920    0.804541    21.00000    0.04038    0.06391 =
         0.04739   -0.00479    0.02067    0.00262
PART 2
C72B  1    0.271464    0.551541    0.817981   -21.00000    0.04418    0.07220 =
         0.05273   -0.00736    0.01628    0.00013
PART 1
C73   1    0.457252    0.472624    0.955667    21.00000    0.04699    0.05898 =
         0.04579   -0.00618    0.00592   -0.00127
PART 2
C73B  1    0.445757    0.496242    0.964097   -21.00000    0.05081    0.06750 =
         0.05181   -0.00650    0.00996   -0.00291
PART 1
C74   1    0.377439    0.643522    0.950126    21.00000    0.06034    0.07341 =
         0.07143   -0.01988    0.02340    0.00819
PART 2
C74B  1    0.390580    0.676472    0.920541   -21.00000    0.06487    0.07401 =
         0.07406   -0.02085    0.03711    0.00712
HKLF 4


REM  ebeler139_a.res in P2(1)
REM wR2 = 0.1292, GooF = S = 1.019, Restrained GooF = 1.002 for all data
REM R1 = 0.0493 for 11893 Fo > 4sig(Fo) and 0.0652 for all 14527 data
REM 1033 parameters refined using 918 restraints

END

WGHT      0.0684      0.2800

REM Highest difference peak  1.026,  deepest hole -0.555,  1-sigma level  0.075
Q1    1   0.4627  0.4453  0.7719  11.00000  0.05    1.03
Q2    1   0.6149  0.4721  0.7245  11.00000  0.05    0.95
Q3    1   0.7154  0.4728  0.6069  11.00000  0.05    0.78
Q4    1   0.4222  0.5682  0.8641  11.00000  0.05    0.71
Q5    1   0.6520  0.5412  0.6187  11.00000  0.05    0.59
Q6    1   0.6987  0.5113  0.6612  11.00000  0.05    0.57
Q7    1   0.5643  0.4376  0.7043  11.00000  0.05    0.49
Q8    1   0.5611  0.5632  0.8566  11.00000  0.05    0.49
Q9    1   0.5401  0.5792  0.8198  11.00000  0.05    0.49
Q10   1   0.4363  0.6104  0.7006  11.00000  0.05    0.48
Q11   1   0.5729  0.6051  0.7143  11.00000  0.05    0.48
Q12   1   0.4624  0.6047  0.8405  11.00000  0.05    0.47
Q13   1   0.5353  0.5882  0.6397  11.00000  0.05    0.46
Q14   1   0.5333  0.5242  0.8019  11.00000  0.05    0.44
Q15   1   0.3845  0.5608  0.7975  11.00000  0.05    0.44
Q16   1   0.5980  0.5413  0.8048  11.00000  0.05    0.41
Q17   1   0.5242  0.6186  0.8164  11.00000  0.05    0.40
Q18   1   0.5693  0.5043  0.6635  11.00000  0.05    0.39
;
_shelx_res_checksum                95085
_shelx_hkl_file
;
   0 -22   0    2.54    1.80
   0 -22  -1    2.36    1.74
   0 -21   0    5.97    2.94
   0 -21  -1    2.73    2.79
   0 -21   1    3.33    3.00
   0 -21   2    6.39    2.92
   0 -21  -2    2.44    2.59
   0 -21   3    3.78    2.54
   0 -21  -3    5.29    2.50
   0 -21  -4   15.08    2.59
   0 -21   4   15.28    2.59
   0 -21  -5   12.53    1.98
   0 -20   0   16.48    4.49
   0 -20   1    6.16    4.00
   0 -20   2   15.38    4.20
   0 -20  -2   14.20    2.92
   0 -20   3   14.87    4.05
   0 -20  -3    8.88    2.46
   0 -20   4   14.82    3.48
   0 -20   5   24.16    3.32
   0 -20   6   19.84    2.52
   0 -19   0    2.07    3.37
   0 -19  -1   21.62    4.02
   0 -19   2   10.37    4.74
   0 -19  -2    1.52    2.97
   0 -19   3   16.63    4.75
   0 -19  -3   15.88    3.55
   0 -19   4   24.56    4.67
   0 -19  -4   21.32    3.63
   0 -19   5   12.14    3.59
   0 -19  -5   11.95    2.85
   0 -19   6   10.42    3.21
   0 -19  -6    7.12    2.35
   0 -18   0   52.15    5.60
   0 -18  -1    1.93    3.68
   0 -18   1   10.06    3.93
   0 -18  -2   55.35    5.45
   0 -18   3   -1.56    4.93
   0 -18  -3    5.54    3.79
   0 -18   4   10.32    4.90
   0 -18  -4    6.31    3.34
   0 -18   5   25.87    4.86
   0 -18  -5   25.39    4.03
   0 -18   6   -1.99    3.48
   0 -18  -6   -1.69    2.81
   0 -18   7    8.72    3.06
   0 -18  -7   10.82    2.88
   0 -18  -8    0.06    2.02
   0 -17   0   -0.72    4.00
   0 -17   1   43.21    5.71
   0 -17  -1   53.67    6.07
   0 -17  -2   10.88    4.08
   0 -17   2   23.80    4.98
   0 -17   3   59.85    7.23
   0 -17  -3   52.17    5.69
   0 -17   4   23.81    5.48
   0 -17  -4   19.68    4.43
   0 -17   5   10.29    4.70
   0 -17  -5    1.37    3.30
   0 -17   6    5.67    3.97
   0 -17  -6    6.41    3.71
   0 -17   7    3.72    3.57
   0 -17  -7   -1.10    3.25
   0 -17  -8   29.52    3.78
   0 -17   9    0.03    2.91
   0 -17  -9    4.61    2.50
   0 -17  10   13.42    2.91
   0 -16   0   13.02    4.78
   0 -16  -1   28.30    4.89
   0 -16   1   21.96    4.82
   0 -16  -2   95.45    7.26
   0 -16   2   83.16    7.24
   0 -16   3   21.80    5.05
   0 -16  -3   22.52    4.80
   0 -16   4   48.76    6.54
   0 -16  -4   38.63    5.36
   0 -16   5    7.11    4.84
   0 -16  -5    4.29    4.09
   0 -16   6   17.50    4.69
   0 -16  -6   15.03    4.32
   0 -16   7   37.04    5.12
   0 -16   7   29.19    5.03
   0 -16  -7   39.05    4.95
   0 -16   8   10.02    3.51
   0 -16   8    1.28    4.03
   0 -16  -8   10.48    3.96
   0 -16   9   55.02    5.60
   0 -16  -9   59.38    4.84
   0 -16  10    5.16    3.67
   0 -16 -10    7.44    2.74
   0 -16  11   14.35    3.52
   0 -16 -11   16.17    2.51
   0 -16  12   16.19    2.87
   0 -15   0    3.75    3.97
   0 -15  -1   55.57    5.96
   0 -15   1   44.67    5.74
   0 -15   2   61.38    6.50
   0 -15  -2   62.63    6.15
   0 -15  -3   77.94    6.69
   0 -15   3   75.08    7.10
   0 -15  -4   34.24    5.09
   0 -15   5    6.07    4.41
   0 -15  -5   14.00    4.25
   0 -15   6    7.12    4.26
   0 -15   6    1.63    4.34
   0 -15  -6    4.09    3.77
   0 -15   7   10.87    4.11
   0 -15   7   16.07    5.26
   0 -15  -7   15.10    4.43
   0 -15   8   46.33    5.05
   0 -15   8   41.41    6.05
   0 -15  -8   40.97    5.13
   0 -15   9   11.88    4.76
   0 -15  -9    3.04    3.53
   0 -15  10   23.96    5.16
   0 -15 -10   43.45    4.67
   0 -15  11    8.87    4.18
   0 -15 -11   12.19    2.92
   0 -15  12   14.95    3.90
   0 -15 -12   11.68    2.37
   0 -15  13   -2.54    2.56
   0 -14   0  173.08    9.17
   0 -14   1  101.66    7.37
   0 -14  -1  103.20    7.24
   0 -14   1  104.33   11.07
   0 -14  -2   53.25    5.54
   0 -14   2   53.58    6.01
   0 -14   2   55.31    8.60
   0 -14   3  178.24    9.62
   0 -14  -3  199.44   10.04
   0 -14  -4   80.16    6.53
   0 -14   4   57.81    6.20
   0 -14   4   64.02    9.31
   0 -14   5   33.24    5.45
   0 -14   5   22.40    6.58
   0 -14  -6    6.68    4.17
   0 -14   6    9.61    4.54
   0 -14  -7   79.55    6.71
   0 -14   7   62.79    6.40
   0 -14   7   71.66    7.36
   0 -14   8   23.35    4.52
   0 -14   8   17.11    5.74
   0 -14  -8   22.78    4.69
   0 -14   9    7.37    5.37
   0 -14  -9   15.30    4.23
   0 -14  10   -2.29    5.09
   0 -14 -10    0.70    3.46
   0 -14  11   33.88    5.99
   0 -14 -11   30.58    4.02
   0 -14  12    5.16    4.37
   0 -14 -12   11.61    2.97
   0 -14  13    9.30    3.74
   0 -14 -13    5.58    1.90
   0 -14  14    1.28    2.36
   0 -13   0    1.61    5.34
   0 -13   1  144.98   12.41
   0 -13  -2  327.04   12.33
   0 -13   2  308.84   12.29
   0 -13   3   61.45    8.96
   0 -13  -3   70.70    5.92
   0 -13   3   67.82    6.03
   0 -13   4  135.35   12.15
   0 -13  -4  157.32    8.48
   0 -13   4  132.02    8.34
   0 -13   5   34.08    6.90
   0 -13   5   25.54    5.10
   0 -13  -5   27.69    4.66
   0 -13   6   13.06    5.50
   0 -13   6    9.64    4.18
   0 -13  -6   16.06    4.38
   0 -13   7    6.46    3.84
   0 -13  -7    5.51    4.15
   0 -13   8   42.56    5.19
   0 -13   8   28.06    6.10
   0 -13  -8   32.97    5.18
   0 -13   9   24.39    6.47
   0 -13  -9   30.94    5.25
   0 -13  10   13.88    6.04
   0 -13 -10   21.55    4.34
   0 -13  11    7.52    5.75
   0 -13 -11   11.77    3.69
   0 -13  12    7.11    5.09
   0 -13 -12   14.06    3.53
   0 -13  13   -3.55    4.37
   0 -13 -13    1.36    2.38
   0 -13  14    3.64    3.29
   0 -13 -14    6.57    1.80
   0 -12   0  147.42   11.81
   0 -12   1  158.02   12.32
   0 -12  -1  155.18   12.26
   0 -12   2  155.44   12.24
   0 -12   3  458.44   20.95
   0 -12   4   35.29    6.87
   0 -12  -5   65.82    5.72
   0 -12   5   58.62    5.66
   0 -12   5   52.95    7.99
   0 -12   6   33.81    4.86
   0 -12  -6   36.60    4.85
   0 -12  -6   35.95    5.91
   0 -12   6   28.98    6.28
   0 -12  -7   46.81    5.56
   0 -12  -7   34.85    6.26
   0 -12   7   40.82    4.89
   0 -12   8   53.68    5.37
   0 -12   8   55.55    7.43
   0 -12  -8   57.90    6.11
   0 -12   9   21.38    6.13
   0 -12  -9   19.91    4.72
   0 -12  10   49.93    7.65
   0 -12 -10   47.69    5.74
   0 -12  11   39.33    7.12
   0 -12 -11   47.50    5.35
   0 -12  12    1.90    5.54
   0 -12 -12   -0.20    3.38
   0 -12  13   -0.40    4.95
   0 -12 -13    1.36    3.09
   0 -12  14   10.40    4.38
   0 -12 -14    4.18    2.15
   0 -12  15   20.53    3.46
   0 -11   0   -1.26    4.71
   0 -11  -1  152.14   11.25
   0 -11   1  153.11   11.61
   0 -11   2  635.03   23.46
   0 -11  -3   91.49    7.26
   0 -11   3   88.98    8.86
   0 -11  -4  179.09   10.85
   0 -11   4  169.64   12.11
   0 -11  -5   66.90    7.65
   0 -11   5   73.36    8.56
   0 -11  -6   32.34    5.98
   0 -11   6   33.75    6.34
   0 -11   7  112.87    7.09
   0 -11  -7  116.51    7.77
   0 -11  -7  103.30   10.28
   0 -11  -8    3.38    4.35
   0 -11   9   27.80    6.26
   0 -11  10   99.33    9.14
   0 -11  11   59.77    8.01
   0 -11  12   18.75    6.78
   0 -11 -12   22.82    4.47
   0 -11  13    7.24    5.54
   0 -11 -13    8.42    3.59
   0 -11  14    2.55    4.54
   0 -11 -14    4.83    2.83
   0 -11  15    1.46    3.32
   0 -11 -15    2.50    2.06
   0 -10   0  150.50   10.64
   0 -10  -1  212.30   12.52
   0 -10   1  197.71   11.94
   0 -10  -2   10.75    4.85
   0 -10   2   12.20    5.11
   0 -10  -2   15.11    3.31
   0 -10   3  503.13   19.76
   0 -10  -3  484.21   16.95
   0 -10   4   39.88    6.79
   0 -10  -4   37.73    5.11
   0 -10   5   64.02    7.72
   0 -10  -5   54.46    6.64
   0 -10   6  129.31   10.24
   0 -10  -6  130.21   10.27
   0 -10   7   61.61    7.60
   0 -10  -7   58.09    7.91
   0 -10  -8  122.49   11.31
   0 -10   9   21.73    5.86
   0 -10  -9   24.56    6.31
   0 -10  10   26.10    6.50
   0 -10  11   82.77    8.69
   0 -10  12   80.34    8.71
   0 -10  13   24.91    6.56
   0 -10 -14    2.99    2.96
   0 -10  14    5.73    5.10
   0 -10 -15    1.25    2.23
   0 -10  15    3.41    3.87
   0 -10  16    4.06    2.62
   0  -9   0    0.08    1.76
   0  -9   0    2.69    4.25
   0  -9  -1   52.32    4.48
   0  -9   1   55.80    6.58
   0  -9  -1   56.00    6.77
   0  -9  -2  247.77   10.56
   0  -9   2  262.16   12.85
   0  -9  -2  276.52   13.33
   0  -9  -3  104.61    7.48
   0  -9   3  102.38    8.41
   0  -9  -4  546.40   18.71
   0  -9   4  551.13   20.01
   0  -9  -5  183.49   11.05
   0  -9   5  199.16   11.91
   0  -9  -6   50.31    7.05
   0  -9   6   54.08    6.88
   0  -9  -7  200.11   13.24
   0  -9   7  206.72   12.43
   0  -9  -8   22.00    5.62
   0  -9   9   66.56    7.21
   0  -9  -9   56.26    8.56
   0  -9   9   63.65    6.20
   0  -9 -10  111.64   11.75
   0  -9  10  109.40    8.98
   0  -9  11   85.93    8.75
   0  -9  12   55.09    8.04
   0  -9  13   49.85    7.50
   0  -9  14   12.49    5.70
   0  -9  15   11.35    4.81
   0  -9 -16   -1.25    1.82
   0  -9  16    0.66    2.98
   0  -8   0  143.54    6.43
   0  -8   0  174.65   10.09
   0  -8  -1  108.67    5.96
   0  -8   1   92.65    4.46
   0  -8  -1  119.64    8.24
   0  -8   1  105.41    8.00
   0  -8  -2    8.36    2.94
   0  -8   2    3.37    4.08
   0  -8  -2   10.00    4.58
   0  -8  -3  777.49   21.27
   0  -8   3  800.93   23.20
   0  -8  -4   21.44    4.25
   0  -8   4   28.79    5.18
   0  -8  -5  123.77    9.11
   0  -8   5  128.34    9.12
   0  -8  -6  152.38   10.58
   0  -8   6  160.55   10.10
   0  -8  -7   18.18    5.34
   0  -8   7   16.07    4.28
   0  -8  -8    4.26    4.78
   0  -8   9   48.66    5.62
   0  -8   9   63.64    7.04
   0  -8  -9   54.31    8.38
   0  -8  10  173.40   10.41
   0  -8 -10  139.78   12.78
   0  -8  11  112.38    9.16
   0  -8  12  186.61   11.52
   0  -8  13   51.94    7.50
   0  -8  14   40.37    6.87
   0  -8  15    1.30    4.58
   0  -8  16    5.46    3.54
   0  -7   0    2.25    1.91
   0  -7   0    2.10    3.74
   0  -7  -1  129.03    6.35
   0  -7   1  137.00    8.20
   0  -7  -1  146.39    8.61
   0  -7  -2  510.69   14.21
   0  -7   2  498.43   16.24
   0  -7  -2  494.47   16.06
   0  -7  -3  396.54   13.27
   0  -7  -3  367.39    9.59
   0  -7   3  395.32   14.36
   0  -7  -4  111.93    7.56
   0  -7   4  106.26    7.64
   0  -7  -5  134.03    8.88
   0  -7   5  130.22    8.57
   0  -7  -6   22.30    4.98
   0  -7   6   25.15    4.70
   0  -7  -7   57.77    7.37
   0  -7   7   67.73    6.67
   0  -7  -8   14.54    5.29
   0  -7  -9   99.64   10.19
   0  -7  10  159.11    9.78
   0  -7 -10  161.33   13.48
   0  -7  11  120.75    9.12
   0  -7 -11  128.48   12.82
   0  -7  12   95.29    6.12
   0  -7  12  103.82    8.97
   0  -7  13  163.52    7.83
   0  -7  13  171.78   10.91
   0  -7  14   45.32    6.70
   0  -7  14   34.05    4.08
   0  -7  15   23.33    5.41
   0  -7  15   11.92    2.90
   0  -7  16   11.21    3.89
   0  -7  17   -1.29    2.07
   0  -7 -17   -1.78    1.58
   0  -6   0  364.73    8.09
   0  -6   0  398.55   13.21
   0  -6  -1  595.78   14.25
   0  -6   1  608.70   16.79
   0  -6  -1  620.49   16.71
   0  -6  -2   71.05    4.88
   0  -6  -2   70.76    5.86
   0  -6  -2   62.81    2.95
   0  -6   2   62.58    5.59
   0  -6  -3   68.87    5.45
   0  -6   3   63.10    5.66
   0  -6  -4  297.98   11.87
   0  -6   4  291.16   11.69
   0  -6  -5   11.32    3.94
   0  -6   5   15.61    3.96
   0  -6  -6   68.09    6.98
   0  -6   6   74.14    6.30
   0  -6  -7   39.46    6.18
   0  -6   7   36.63    5.00
   0  -6  -8   93.75    9.26
   0  -6  -9  122.93   11.17
   0  -6  10  254.08    9.50
   0  -6 -10  257.57   16.55
   0  -6  11   90.42    8.12
   0  -6  11   85.33    5.90
   0  -6 -11   98.51   11.24
   0  -6  12   96.94    8.67
   0  -6  12  102.00    6.63
   0  -6  13   36.54    6.72
   0  -6  13   31.28    4.55
   0  -6  13   26.52    4.64
   0  -6  14   26.09    6.23
   0  -6  14   20.50    3.83
   0  -6  14   19.61    4.14
   0  -6  15   21.16    3.62
   0  -6  15   27.11    5.52
   0  -6  16   14.31    4.32
   0  -6  17   10.50    2.63
   0  -5   0    2.19    2.92
   0  -5   0    2.10    1.08
   0  -5  -1  215.54    5.12
   0  -5  -1  220.45    8.83
   0  -5   1  216.85    8.85
   0  -5  -1  202.04    7.09
   0  -5   2  706.64   17.81
   0  -5  -2  744.76   18.08
   0  -5  -2  732.41   17.15
   0  -5   3  353.31   11.81
   0  -5  -3  362.85   11.83
   0  -5  -4  230.76   10.14
   0  -5  -5  101.53    7.24
   0  -5   6   27.48    4.72
   0  -5  -6   36.29    5.37
   0  -5   7  179.34    9.05
   0  -5   7  177.08   10.93
   0  -5  -7  192.54   11.38
   0  -5   8   45.57    6.50
   0  -5  -8   52.18    7.21
   0  -5   9  188.45   13.37
   0  -5  -9  208.15   13.74
   0  -5  10  153.00    8.97
   0  -5 -10  126.31   11.71
   0  -5  10  132.62   12.16
   0  -5  11  378.54   14.50
   0  -5  11  351.68   12.81
   0  -5  11  354.64   12.22
   0  -5 -11  338.90   19.55
   0  -5  12   56.89    6.94
   0  -5  12   48.02    4.97
   0  -5  13   75.50    7.86
   0  -5  13   66.69    5.83
   0  -5  13   65.74    6.52
   0  -5  14   44.85    6.51
   0  -5  14   47.07    5.19
   0  -5  14   40.44    5.56
   0  -5  15    3.02    4.77
   0  -5  15    3.87    3.18
   0  -5  15    0.40    3.47
   0  -5  16   13.42    4.16
   0  -5  16   17.09    3.21
   0  -5  16   21.03    3.69
   0  -5  17    1.35    2.35
   0  -4   0 1559.18   29.25
   0  -4   0 1487.66   24.82
   0  -4  -1  491.80    9.56
   0  -4   1  478.61   12.57
   0  -4  -1  502.94   12.82
   0  -4  -2   12.52    2.57
   0  -4  -2   11.71    2.98
   0  -4   2   14.78    3.24
   0  -4  -3  700.91   17.30
   0  -4  -4  705.87   18.46
   0  -4   4  670.79   18.10
   0  -4  -5    6.31    3.44
   0  -4   5    8.50    3.32
   0  -4  -6  453.01   16.37
   0  -4   6  437.63   16.36
   0  -4  -7  214.37   11.79
   0  -4   7  206.67   11.85
   0  -4  -8  185.73   11.98
   0  -4   8  178.59   12.21
   0  -4  -9  156.49   11.85
   0  -4   9  156.81   12.23
   0  -4 -10  161.41   12.93
   0  -4  10  156.92   13.01
   0  -4  11   70.90    6.92
   0  -4 -11   78.71   10.01
   0  -4  11   73.49    5.55
   0  -4  11   66.30    5.99
   0  -4 -12   72.22   10.13
   0  -4  12   66.47    5.85
   0  -4  12   70.66    7.62
   0  -4  13   39.34    6.61
   0  -4  13   45.51    5.22
   0  -4  14   31.56    6.25
   0  -4  14   23.83    4.55
   0  -4  14   25.79    5.06
   0  -4  15   22.18    5.19
   0  -4  15   22.62    4.39
   0  -4  15   20.61    4.76
   0  -4  16    6.25    3.76
   0  -4  16    4.54    3.43
   0  -4  16    6.77    3.14
   0  -4  17    2.36    2.50
   0  -3   0    0.73    0.80
   0  -3   0   -0.15    2.02
   0  -3   1  846.14   15.87
   0  -3   1  847.93   17.32
   0  -3  -1  880.95   17.47
   0  -3  -2   81.57    4.44
   0  -3  -2   85.55    4.57
   0  -3  -3  374.32   11.04
   0  -3   3  372.86   11.13
   0  -3  -4  318.30   11.30
   0  -3   4  324.00   11.36
   0  -3  -5  530.24   16.42
   0  -3   5  516.13   16.41
   0  -3  -6   69.36    6.53
   0  -3   6   68.16    6.68
   0  -3  -7  583.26   19.64
   0  -3   7  557.78   20.10
   0  -3  -8  153.51   10.57
   0  -3   8  159.37   11.21
   0  -3  -9  131.13   10.65
   0  -3   9  126.06   11.08
   0  -3 -10  167.83   12.91
   0  -3  10  165.53   13.27
   0  -3  11  193.32   15.13
   0  -3  11  190.01    9.87
   0  -3  11  184.85    9.35
   0  -3 -11  196.58   14.51
   0  -3  11  190.68    8.77
   0  -3 -12    1.65    4.88
   0  -3  12    6.98    3.81
   0  -3  12    4.80    4.77
   0  -3  13   72.14    7.41
   0  -3  13   73.81    6.35
   0  -3  14   34.97    6.00
   0  -3  14   31.54    4.90
   0  -3  14   25.24    5.82
   0  -3  15   10.90    4.57
   0  -3  15    2.02    3.58
   0  -3  15   11.17    4.64
   0  -3  16    1.03    3.33
   0  -3  16    5.38    3.94
   0  -3  16    0.43    3.12
   0  -3  17    0.17    2.75
   0  -3  17    7.14    2.56
   0  -2   0 9881.97  150.68
   0  -2   0 9924.88  152.83
   0  -2  -1  478.96   10.01
   0  -2  -1  466.28   10.06
   0  -2  -2  908.39   17.96
   0  -2   2  900.97   18.09
   0  -2  -3   89.50    4.97
   0  -2   3   91.95    5.28
   0  -2  -4  419.85   12.64
   0  -2   4  417.43   12.83
   0  -2  -5  297.28   11.22
   0  -2   5  305.44   11.87
   0  -2  -6  923.59   24.03
   0  -2   6  888.73   24.44
   0  -2  -7   70.96    7.05
   0  -2   7   70.21    7.19
   0  -2  -8  217.39   12.11
   0  -2   8  223.06   13.25
   0  -2  -9  157.46   11.20
   0  -2   9  165.20   12.36
   0  -2 -10  132.32   11.18
   0  -2  10  141.61   12.39
   0  -2  11   96.34    7.06
   0  -2  11   85.99    6.47
   0  -2 -11   90.49   10.26
   0  -2  11  100.63    6.48
   0  -2  12   20.60    4.22
   0  -2 -12   26.26    7.02
   0  -2  12   10.42    4.84
   0  -2  12   18.69    5.24
   0  -2  13    4.34    3.77
   0  -2  13   -4.23    4.79
   0  -2  14   86.33    7.28
   0  -2  14   88.64    7.04
   0  -2  15    7.74    4.35
   0  -2  15   18.03    4.41
   0  -2  15   12.18    5.05
   0  -2  16    2.97    3.19
   0  -2  16    0.94    3.89
   0  -2  17    6.06    2.78
   0  -2  17    2.90    3.11
   0  -1   0    1.90    0.67
   0  -1   1 5797.73   90.57
   0  -1  -1 5854.72   90.48
   0  -1   2   28.95    2.54
   0  -1  -2   29.10    2.48
   0  -1   3  112.91    5.45
   0  -1  -3  110.03    5.25
   0  -1   4 1020.84   22.73
   0  -1  -4  983.34   21.87
   0  -1   5  304.96   11.70
   0  -1  -5  306.40   11.11
   0  -1   6  175.31    9.77
   0  -1  -6  179.56    9.18
   0  -1   7  153.91   10.09
   0  -1  -7  169.53    9.76
   0  -1   8   44.86    6.55
   0  -1  -8   48.24    6.26
   0  -1   9  117.38   10.77
   0  -1  -9  119.33    9.82
   0  -1  10  160.80   13.19
   0  -1 -10  168.84   12.40
   0  -1  11   15.83    3.72
   0  -1 -11   13.16    5.30
   0  -1  11    3.13    4.40
   0  -1  12    4.01    3.67
   0  -1 -12    5.29    5.09
   0  -1  12   -1.23    5.16
   0  -1  12    5.53    4.24
   0  -1  13  168.73    9.09
   0  -1  13  162.32    9.11
   0  -1  14    1.42    4.30
   0  -1  14   12.01    4.41
   0  -1  15    9.03    4.24
   0  -1  15    0.28    4.74
   0  -1  16    3.79    3.63
   0  -1  16    4.27    4.36
   0  -1  17   14.05    3.13
   0  -1  17    3.65    3.32
   0  -1  18    5.04    2.15
   0   0   1   37.33    1.77
   0   0  -1   37.73    1.64
   0   0   1   37.17    1.71
   0   0   2  169.29    5.59
   0   0  -2  189.08    5.40
   0   0   2  182.99    5.78
   0   0   3  339.43   10.06
   0   0  -3  361.48    9.46
   0   0   3  369.77   10.40
   0   0  -4  735.73   17.12
   0   0   4  712.96   18.07
   0   0   4  714.51   17.97
   0   0  -5  247.07    9.65
   0   0   5  246.73   10.53
   0   0  -6    5.91    3.19
   0   0   6    0.61    3.39
   0   0  -7    1.14    3.26
   0   0   7    1.83    3.61
   0   0  -8   35.38    5.48
   0   0   8   38.22    6.31
   0   0  -9   73.51    8.02
   0   0   9   72.32    8.80
   0   0 -10   41.61    6.99
   0   0  10   39.33    7.74
   0   0  11   49.55    5.16
   0   0 -11   39.54    7.42
   0   0  11   49.64    8.43
   0   0  12  103.87    7.04
   0   0 -12   95.86   10.60
   0   0  12   86.88   11.40
   0   0  13    1.95    3.78
   0   0  14  149.34    8.63
   0   0  15    5.94    4.17
   0   0  16    1.80    3.37
   0   0  16    3.91    4.59
   0   0  17   12.17    3.08
   0   0  17    5.18    3.36
   0   0  18    1.11    2.10
   0   1  -1 5425.07   84.01
   0   1   1 5522.69   84.75
   0   1   2   27.08    2.49
   0   1  -2   27.04    1.98
   0   1   2   29.30    2.47
   0   1   3   93.77    5.05
   0   1  -3   95.07    4.39
   0   1   3   90.32    5.06
   0   1  -4 1030.72   21.45
   0   1   4 1018.60   22.77
   0   1   4 1016.91   22.97
   0   1   5  323.99   11.93
   0   1  -5  315.95   10.88
   0   1   5  318.35   12.02
   0   1  -6  183.44    8.86
   0   1   6  184.23   10.08
   0   1  -7  133.74    8.33
   0   1   7  130.58    9.56
   0   1  -8   50.53    5.93
   0   1   8   50.75    7.01
   0   1  -9  119.25    9.37
   0   1   9  117.18   10.72
   0   1 -10  126.38   10.59
   0   1  10  143.39   12.65
   0   1  11   13.73    3.50
   0   1 -11   13.06    5.22
   0   1  11   14.15    6.27
   0   1  12    7.29    3.82
   0   1 -12    1.66    4.10
   0   1  12   -4.48    4.54
   0   1  13  170.50    9.06
   0   1  14   -0.13    4.02
   0   1  15    7.41    4.08
   0   1  16    0.56    3.34
   0   1  16    3.65    4.56
   0   1  17    5.32    2.70
   0   1  17    4.77    3.59
   0   1  18    4.55    2.22
   0   2   0 9999.00  153.24
   0   2   0 9902.64  151.72
   0   2   1  466.22   10.29
   0   2   1  462.62    9.33
   0   2   2  907.75   17.93
   0   2  -2  919.40   16.62
   0   2  -3   78.88    3.92
   0   2   3   81.60    4.80
   0   2   3   79.26    4.93
   0   2  -4  457.34   11.84
   0   2   4  454.69   13.47
   0   2   4  439.48   13.60
   0   2   5  290.92   11.40
   0   2  -5  283.74    9.85
   0   2   5  287.57   11.69
   0   2  -6  866.29   21.47
   0   2   6  868.19   23.62
   0   2   6  828.91   23.87
   0   2  -7   72.20    6.17
   0   2   7   77.60    7.70
   0   2  -8  212.07   11.14
   0   2   8  204.32   12.83
   0   2  -9  170.05   10.83
   0   2   9  153.80   12.22
   0   2 -10  143.83   10.96
   0   2  10  154.37   13.13
   0   2  11   95.80    6.48
   0   2 -11  108.56   10.32
   0   2  11   90.06   11.17
   0   2  12   29.41    4.60
   0   2  12   15.18    6.14
   0   2  13    0.16    3.81
   0   2  14   89.38    6.74
   0   2  15   14.41    4.13
   0   2  15   10.34    3.67
   0   2  16    5.91    3.35
   0   2  16    8.08    4.66
   0   2  17   -0.43    2.41
   0   2  17    9.28    3.55
   0   2  18    3.53    2.29
   0   3   0    0.26    1.78
   0   3   0    0.59    1.10
   0   3   1  871.62   17.76
   0   3   1  866.41   16.10
   0   3   2   81.93    4.11
   0   3  -3  393.46    9.75
   0   3   3  404.30   11.25
   0   3   4  309.08   11.40
   0   3  -4  306.53    9.18
   0   3   4  302.20   10.61
   0   3   5  512.42   16.68
   0   3   5  533.57   16.28
   0   3  -5  533.47   14.31
   0   3   6   66.27    6.71
   0   3  -6   73.25    5.59
   0   3   6   68.67    6.47
   0   3   7  534.41   19.94
   0   3  -7  553.60   17.17
   0   3   8  164.25   11.89
   0   3  -8  172.10    9.85
   0   3   9  121.50   11.33
   0   3  -9  141.71    9.72
   0   3  10  142.66   12.98
   0   3 -10  168.91   11.46
   0   3  11  171.39    9.12
   0   3  11  192.61    8.66
   0   3  11  170.67   14.96
   0   3  12    8.71    4.06
   0   3  12    0.96    3.41
   0   3  12   -6.14    5.29
   0   3  13   74.16    6.39
   0   3  13   59.70    5.79
   0   3  14   32.40    4.80
   0   3  14   21.85    4.27
   0   3  15    5.58    3.57
   0   3  16    5.81    3.28
   0   3  16    8.03    4.47
   0   3  16    7.62    2.98
   0   3  17    8.77    2.53
   0   3  17    9.45    3.50
   0   3  18    0.56    1.86
   0   4   0 1532.47   28.38
   0   4   0 1470.90   25.40
   0   4   1  479.28   12.67
   0   4   1  467.67   10.48
   0   4  -1  489.66   12.56
   0   4   2    7.66    2.28
   0   4   3  666.28   15.90
   0   4   4  702.39   19.71
   0   4  -4  716.03   15.99
   0   4   4  718.55   18.28
   0   4   5    6.97    3.73
   0   4  -5    7.22    2.46
   0   4   5    9.24    3.74
   0   4   6  420.87   16.59
   0   4  -6  424.62   13.35
   0   4   6  421.61   15.57
   0   4   7  228.65   13.00
   0   4   7  229.98   12.31
   0   4  -7  241.94   10.57
   0   4   8  194.13   12.87
   0   4  -8  166.20    9.45
   0   4   9  147.32   12.30
   0   4  10  144.97   13.46
   0   4  11   68.44    6.23
   0   4  11   64.40    5.45
   0   4  11   68.76   10.38
   0   4  12   70.38    6.69
   0   4  12   75.63    5.89
   0   4  12   74.04   10.85
   0   4  13   36.16    5.36
   0   4  13   35.80    4.77
   0   4  14   29.66    4.95
   0   4  14   35.89    4.80
   0   4  15   15.10    4.95
   0   4  15   18.32    3.87
   0   4  15    8.60    3.41
   0   4  16   11.24    3.23
   0   4  16   13.57    3.27
   0   4  16    4.61    4.04
   0   4  17   16.21    2.33
   0   4  17    9.60    3.07
   0   4  18   -0.48    1.67
   0   5   0    2.03    1.49
   0   5   0    5.02    2.77
   0   5  -1  223.93    8.68
   0   5   1  221.74    6.81
   0   5  -2  677.39   17.51
   0   5   2  697.50   15.48
   0   5   3  358.95   10.84
   0   5   4  236.96    9.51
   0   5   5  100.79    7.90
   0   5   5  102.79    7.03
   0   5   6   35.09    5.60
   0   5  -6   35.17    3.86
   0   5   6   40.24    5.41
   0   5   7  172.95   11.75
   0   5  -7  173.01    8.67
   0   5   7  175.48   10.82
   0   5   8   54.92    7.85
   0   5   9  190.94   14.43
   0   5  10  137.53    8.41
   0   5  10  116.97   12.21
   0   5  11  357.89   13.53
   0   5  11  342.93   11.75
   0   5  11  339.58   21.46
   0   5  12   44.36    5.68
   0   5  12   48.79    4.99
   0   5  13   67.92    6.77
   0   5  13   78.97    5.95
   0   5  14   41.56    5.29
   0   5  14   53.83    5.24
   0   5  15   -7.75    4.58
   0   5  15    0.00    2.98
   0   5  15   -4.24    3.33
   0   5  16   20.24    4.36
   0   5  16   23.12    3.60
   0   5  16   20.27    3.20
   0   5  16   19.60    3.08
   0   5  17    6.33    2.01
   0   5  17   -1.02    2.56
   0   6   0  378.84   12.45
   0   6   0  349.66    8.82
   0   6   1  594.14   16.47
   0   6  -1  578.22   16.07
   0   6   1  558.87   12.85
   0   6  -2   66.54    5.81
   0   6   2   64.76    4.15
   0   6   3   53.04    4.37
   0   6   4  292.62   10.96
   0   6   5   17.88    4.83
   0   6   5   13.34    3.81
   0   6   6   62.17    7.19
   0   6   6   62.84    6.38
   0   6   7   45.96    6.95
   0   6   7   42.08    6.03
   0   6   8   80.14    9.32
   0   6   9  128.48   12.31
   0   6  10  276.90   11.69
   0   6  10  255.34   17.79
   0   6  11   80.19    7.30
   0   6  11   91.77    5.86
   0   6  11   86.10   11.34
   0   6  12   95.91    7.90
   0   6  12   95.36    6.22
   0   6  13   39.70    5.83
   0   6  13   32.35    4.30
   0   6  14   16.58    4.52
   0   6  14   19.30    3.81
   0   6  15   22.50    4.46
   0   6  15   20.33    3.34
   0   6  15   19.28    4.13
   0   6  16   11.19    2.86
   0   6  16   15.30    3.33
   0   6  16   14.90    3.71
   0   6  17   16.94    2.28
   0   6  17    7.10    2.45
   0   7   0    2.55    3.22
   0   7   0    0.40    1.57
   0   7  -1  137.05    7.90
   0   7   1  140.23    5.85
   0   7  -1  129.88    5.25
   0   7  -2  473.82   15.38
   0   7   2  457.46   12.29
   0   7   3  394.02   12.08
   0   7  -3  385.85   14.41
   0   7   4  115.09    6.89
   0   7   5  133.99    9.60
   0   7   5  125.55    7.99
   0   7   6   32.84    6.09
   0   7   6   27.26    4.94
   0   7   7   59.19    7.97
   0   7   7   57.05    6.88
   0   7   8   21.56    6.00
   0   7   9   91.76   10.68
   0   7  10  155.89    9.16
   0   7  10  158.10   14.36
   0   7  11  127.82    8.74
   0   7  11  118.46   13.50
   0   7  12   95.61    7.75
   0   7  12   92.31    5.96
   0   7  13  181.89    9.86
   0   7  13  164.27    7.66
   0   7  14   35.65    5.31
   0   7  14   32.28    5.16
   0   7  14   33.59    3.85
   0   7  15   11.57    3.86
   0   7  15    9.29    2.58
   0   7  15   11.42    3.67
   0   7  16   11.94    3.01
   0   7  16    9.39    2.74
   0   7  16   14.31    3.20
   0   7  17    7.24    1.82
   0   8   0  188.75   10.25
   0   8   0  153.53    5.78
   0   8   1   89.57    4.60
   0   8  -1   91.27    7.29
   0   8   1   92.72    7.51
   0   8  -1   79.99    4.19
   0   8  -2    3.87    3.71
   0   8  -2    5.32    2.04
   0   8   2    5.16    2.38
   0   8   3  723.88   18.24
   0   8  -3  695.34   21.62
   0   8   4   16.94    3.44
   0   8  -4   16.56    5.01
   0   8   5  128.08    8.13
   0   8  -5  121.27    9.49
   0   8   5  135.66   10.20
   0   8   6  138.01    9.31
   0   8   6  150.56   11.41
   0   8   7   10.59    4.14
   0   8   7   18.31    5.43
   0   8   8    7.09    5.41
   0   8   9   44.51    4.10
   0   8   9   62.20    6.21
   0   8   9   65.41    9.33
   0   8  10  142.35    9.10
   0   8  10  135.98   13.48
   0   8  11   91.65    7.86
   0   8  12  162.83    9.87
   0   8  13   34.47    5.68
   0   8  14   28.56    4.47
   0   8  14   27.63    5.21
   0   8  15   -4.78    3.04
   0   8  15    3.22    3.38
   0   8  16    6.45    2.52
   0   8  16    6.71    2.56
   0   8  16    6.10    2.68
   0   9   0    1.05    3.72
   0   9  -1   52.92    6.58
   0   9   1   53.64    6.54
   0   9  -2  244.48   12.35
   0   9  -3   87.85    8.13
   0   9   4  532.09   16.45
   0   9  -4  500.21   19.39
   0   9   5  187.37    9.97
   0   9  -5  192.20   12.29
   0   9   5  182.67   12.39
   0   9  -6   43.45    7.17
   0   9   6   53.39    6.02
   0   9   6   54.14    7.48
   0   9  -7  217.37   14.38
   0   9   7  209.43   14.71
   0   9   8   30.03    4.84
   0   9  -8   22.40    6.31
   0   9   8   36.50    7.89
   0   9   8   30.15    3.83
   0   9   9   61.89    6.43
   0   9  -9   50.50    8.84
   0   9   9   56.57    9.07
   0   9   9   55.61    4.59
   0   9  10  117.16    8.44
   0   9 -10  103.57   12.02
   0   9  10  106.73    6.09
   0   9  10   99.71   12.25
   0   9  11   72.73    7.21
   0   9  12   53.55    6.86
   0   9  13   46.15    5.00
   0   9  13   48.28    6.30
   0   9  14    5.15    3.32
   0   9  14    7.16    4.01
   0   9  15    7.21    3.32
   0   9  16    0.64    2.19
   0   9  16    3.92    2.26
   0  10   0  123.40    9.61
   0  10  -1  190.52   11.46
   0  10   1  200.04   11.95
   0  10  -2   10.61    4.39
   0  10  -3  458.93   18.58
   0  10  -4   35.99    6.28
   0  10   5   64.10    8.04
   0  10  -5   68.71    8.28
   0  10   6  116.52   10.85
   0  10  -6  116.79   10.72
   0  10   7   53.96    4.47
   0  10   7   54.52    8.62
   0  10   7   53.60    5.43
   0  10  -7   48.45    8.25
   0  10   8  126.50    6.65
   0  10   8  143.80   13.28
   0  10   8  131.10    8.28
   0  10  -8  115.08   11.92
   0  10   9   27.99    3.72
   0  10   9   42.63    8.53
   0  10  -9   33.71    7.88
   0  10   9   34.81    5.77
   0  10  10   26.32    3.65
   0  10  10   29.01    5.59
   0  10  11   89.47    5.41
   0  10  11   87.48    8.07
   0  10  12   71.27    7.29
   0  10  13   22.94    5.39
   0  10  14    3.16    3.69
   0  10  15    3.64    2.84
   0  10  16    2.15    1.79
   0  11   0    0.81    4.56
   0  11  -1  145.23   10.96
   0  11   1  150.15   11.27
   0  11  -2  547.03   21.46
   0  11  -3   93.00    9.33
   0  11  -4  147.75   11.49
   0  11  -5   66.70    8.30
   0  11   5   60.67    8.45
   0  11   6   33.75    4.06
   0  11   6   36.51    7.14
   0  11  -6   31.40    6.69
   0  11   7  119.84    6.63
   0  11   7  116.23   11.70
   0  11   7  120.94    7.97
   0  11  -7  107.00   11.11
   0  11   8   15.15    3.54
   0  11   8    6.10    5.72
   0  11  -8    6.24    5.36
   0  11   8    3.88    4.12
   0  11   9   33.28    4.30
   0  11   9   24.06    5.25
   0  11  10   87.94    5.69
   0  11  10   84.96    7.63
   0  11  11   41.28    3.97
   0  11  11   46.45    6.54
   0  11  12   15.96    2.89
   0  11  12   15.88    5.14
   0  11  13    7.62    4.68
   0  11  14    5.42    3.47
   0  11  15    0.89    2.35
   0  11  15    2.24    2.34
   0  12   0  126.47   10.77
   0  12  -1  140.18   11.28
   0  12  -2  143.04   11.54
   0  12  -3  435.93   20.23
   0  12  -4   23.65    6.01
   0  12   4   31.11    3.87
   0  12   5   55.25    4.70
   0  12   5   58.12    8.26
   0  12  -5   41.79    7.17
   0  12   6   29.08    4.09
   0  12   6   32.29    6.88
   0  12   6   36.05    5.03
   0  12  -6   21.73    6.29
   0  12   7   44.41    4.73
   0  12   7   40.09    7.55
   0  12  -7   27.76    7.10
   0  12   7   34.41    5.30
   0  12   8   54.08    5.11
   0  12   8   53.23    6.20
   0  12   9   21.05    4.01
   0  12   9   17.29    4.97
   0  12  10   36.40    4.21
   0  12  10   36.79    6.04
   0  12  11   45.13    4.16
   0  12  11   39.37    5.83
   0  12  12   -0.51    2.11
   0  12  12   -0.35    4.22
   0  12  13    3.47    3.89
   0  12  14    7.91    3.21
   0  12  15   29.64    2.71
   0  12  15   15.40    2.53
   0  13   0    1.81    4.58
   0  13  -1  135.29   11.81
   0  13  -2  317.54   17.76
   0  13   2  316.11   10.43
   0  13  -3   64.31    8.99
   0  13   3   71.70    5.12
   0  13   4  140.93    7.04
   0  13  -4  121.68   11.77
   0  13   4  129.55   11.74
   0  13   5   23.73    3.92
   0  13   5   13.21    5.21
   0  13  -5   20.14    6.48
   0  13   6    8.97    3.27
   0  13   6    6.54    5.07
   0  13   6   16.37    4.29
   0  13  -6   16.15    5.97
   0  13   7    1.51    3.73
   0  13   7    4.07    3.15
   0  13   8   26.79    5.30
   0  13   8   29.29    4.49
   0  13   9   31.11    5.47
   0  13   9   31.17    4.32
   0  13  10   15.50    4.68
   0  13  10   13.71    3.43
   0  13  11    1.91    4.34
   0  13  11    2.98    2.52
   0  13  12   11.66    4.30
   0  13  12   13.31    2.53
   0  13  13    2.91    3.41
   0  13  14    5.91    2.51
   0  14   0  143.44    6.91
   0  14  -1  111.71   11.19
   0  14   1   97.87    5.82
   0  14  -2   48.50    7.98
   0  14   2   49.41    4.77
   0  14  -3  164.44    8.07
   0  14  -3  172.73   13.94
   0  14   3  184.27    8.18
   0  14   4   76.51    5.68
   0  14  -4   59.18    8.87
   0  14   4   78.82    9.79
   0  14   5   33.60    4.59
   0  14   6    6.41    3.44
   0  14   6    8.76    3.60
   0  14   7   64.14    5.73
   0  14   7   53.99    6.00
   0  14   8   22.55    4.13
   0  14   8   17.26    4.64
   0  14   9   12.28    3.87
   0  14   9   11.07    4.23
   0  14  10    2.58    3.02
   0  14  10   -3.12    4.40
   0  14  11   27.30    3.41
   0  14  11   25.44    4.62
   0  14  12    6.44    2.10
   0  14  12    9.22    3.65
   0  14  13    5.78    2.75
   0  15   0    4.19    2.62
   0  15   1   36.24    4.04
   0  15   2   73.89    5.68
   0  15  -2   65.77    9.85
   0  15  -2   62.00    5.65
   0  15  -3   69.96    5.76
   0  15   3   75.40    5.82
   0  15   4   30.10    4.48
   0  15   5    7.63    3.53
   0  15   6    3.97    3.92
   0  15   7   11.06    3.96
   0  15   7    9.30    3.93
   0  15   8   44.92    4.71
   0  15   8   20.77    4.41
   0  15   9    5.09    3.19
   0  15   9    7.83    3.60
   0  15  10   39.61    3.97
   0  15  10   35.00    4.77
   0  15  11    6.08    2.32
   0  15  11    9.45    3.35
   0  15  12   10.11    1.88
   0  15  12    8.84    2.76
   0  16   0    9.26    2.89
   0  16  -1   32.64    4.92
   0  16   1   30.56    4.09
   0  16   2   93.16    6.20
   0  16  -2   74.94    6.34
   0  16   3   25.62    4.22
   0  16  -3   14.98    3.79
   0  16   4   43.63    4.97
   0  16   5    2.38    3.52
   0  16   6   14.07    4.04
   0  16   7   28.45    4.52
   0  16   8   10.76    3.57
   0  16   8    7.23    3.39
   0  16   9   60.31    4.60
   0  16   9   44.88    4.71
   0  16  10    6.06    2.71
   0  16  10   -1.74    2.89
   0  16  10    3.31    2.35
   0  16  11   14.33    2.25
   0  17   0    7.81    4.16
   0  17   0    2.77    2.94
   0  17  -1   53.83    5.86
   0  17   1   53.99    4.77
   0  17  -2    7.28    3.63
   0  17   2   20.96    3.63
   0  17   3   56.73    5.07
   0  17  -3   39.56    4.61
   0  17   4   18.87    3.91
   0  17   5    0.00    3.32
   0  17   6    9.44    3.64
   0  17   7    4.55    3.31
   0  17   8   33.56    3.93
   0  17   9    1.22    2.49
   0  17   9    2.70    2.43
   0  17  10   13.31    2.19
   0  17  10   15.72    2.44
   0  17  11   16.53    1.86
   0  18   0   56.70    5.78
   0  18  -1    5.25    3.82
   0  18   1    4.31    4.29
   0  18   1    3.20    2.76
   0  18   2   70.47    5.14
   0  18   2   68.30    6.69
   0  18  -2   53.81    5.26
   0  18   3    2.50    2.95
   0  18   4   10.36    3.42
   0  18   5   30.54    4.03
   0  18   6    4.70    3.10
   0  18   7   12.60    3.44
   0  18   7   13.02    3.19
   0  18   8    2.09    2.65
   0  18   8    3.03    2.60
   0  18   9    7.09    2.14
   0  18   9   11.04    2.26
   0  18  10    6.90    1.64
   0  19   0    2.36    3.48
   0  19   1   25.27    3.17
   0  19   1   29.96    4.84
   0  19  -1   34.81    4.57
   0  19   2    1.15    2.52
   0  19   2    7.55    4.14
   0  19  -2    2.46    3.01
   0  19   3   23.51    4.55
   0  19   3   19.08    3.33
   0  19   4   21.28    4.35
   0  19   4   28.93    3.61
   0  19   5   13.67    3.63
   0  19   5   15.86    3.25
   0  19   6    9.15    3.27
   0  19   6    8.93    2.71
   0  19   7    6.20    2.58
   0  19   7    6.94    2.32
   0  19   8    7.72    2.19
   0  19   8    8.48    2.12
   0  19   9    3.85    1.44
   0  20   0    8.67    3.28
   0  20   1    0.59    3.07
   0  20  -1    0.44    2.57
   0  20   2   21.27    2.72
   0  20   2   16.76    3.62
   0  20  -2   11.68    2.85
   0  20   3   12.68    3.54
   0  20   3   13.60    2.70
   0  20   4   10.24    3.34
   0  20   4   14.72    2.63
   0  20   5   24.65    3.37
   0  20   5   25.95    2.87
   0  20   6   25.53    2.98
   0  20   6   19.69    2.49
   0  20   7    2.33    1.55
   0  20   7   -1.53    1.70
   0  21   0    1.33    2.15
   0  21   1    4.16    2.39
   0  21  -1   -0.84    2.03
   0  21   2    2.13    2.38
   0  21   3    6.47    1.64
   0  21   3    8.39    2.49
   0  21   4   12.91    1.93
   0  21   4   16.17    2.49
   0  21   5   12.90    2.13
  -1 -22   1    2.29    1.70
  -1 -22   0    5.31    1.84
   1 -21  -5   23.56    2.53
  -1 -21   4   20.42    3.05
   1 -21  -3    3.60    2.50
  -1 -21   3    2.70    2.69
   1 -21  -2    2.76    2.67
  -1 -21   2    8.15    2.98
  -1 -21   1    1.64    2.78
   1 -21  -1    4.04    2.86
  -1 -21   0    3.24    2.85
   1 -21   0    1.39    2.87
  -1 -21  -1    4.59    2.68
   1 -21   1    2.91    2.76
  -1 -21  -2   10.67    2.67
   1 -21   2    3.92    2.53
  -1 -21  -3    2.93    2.18
   1 -21   3    5.40    2.15
  -1 -21  -4    4.22    1.86
  -1 -20   6   24.02    3.18
  -1 -20   5    7.03    3.19
  -1 -20   4   11.76    3.78
  -1 -20   3   26.07    4.37
  -1 -20   2    9.81    4.13
  -1 -20   1    6.16    3.83
   1 -20   0   22.54    4.45
  -1 -20   0   18.17    4.22
  -1 -20  -1    5.32    2.91
   1 -20   1    4.10    3.76
  -1 -20  -1    1.38    3.51
  -1 -20  -2   12.63    3.24
   1 -20   2    7.43    3.59
  -1 -20  -3    8.73    2.80
   1 -20   3    2.32    3.09
  -1 -20  -4    4.59    2.40
   1 -20   4    6.10    2.66
  -1 -20  -5    2.69    2.02
   1 -20   5    2.38    2.04
  -1 -20  -6   10.96    1.98
  -1 -19   7   19.22    3.22
  -1 -19   6    4.14    3.54
  -1 -19   5   12.12    4.15
  -1 -19   4   22.77    4.83
  -1 -19   3    6.95    4.34
  -1 -19   2   12.73    4.88
   1 -19  -1   32.60    4.08
  -1 -19   1   30.70    4.77
  -1 -19   1   43.77    6.04
  -1 -19   0    0.71    3.49
  -1 -19  -1   27.92    4.48
  -1 -19  -2   11.38    3.71
   1 -19   2   19.66    5.13
  -1 -19  -3   13.29    3.87
   1 -19   3   19.09    4.45
  -1 -19  -4   10.05    3.41
   1 -19   4    8.81    3.56
  -1 -19  -5    8.89    2.91
   1 -19   5    7.30    3.13
  -1 -19  -6   10.49    2.65
  -1 -19  -7   -0.41    2.01
  -1 -18   8    2.55    2.63
  -1 -18   7    3.49    3.36
  -1 -18   6    8.44    4.29
  -1 -18   5   16.60    5.08
   1 -18  -4    7.83    3.11
  -1 -18   4   12.35    5.25
   1 -18  -3   16.70    3.65
  -1 -18   3   26.10    5.74
   1 -18  -2   18.83    3.88
  -1 -18   2   19.50    4.62
  -1 -18   2   25.63    5.98
  -1 -18   1    6.17    4.43
   1 -18  -1    0.86    3.35
   1 -18   0   36.13    4.80
  -1 -18   0   37.19    5.31
  -1 -18  -1   13.37    4.59
  -1 -18  -2   70.43    6.59
  -1 -18  -3   37.91    5.29
   1 -18   3   40.08    5.94
  -1 -18  -4   15.16    4.25
   1 -18   4   21.14    4.73
  -1 -18  -5    4.95    3.40
   1 -18   5   -3.28    3.40
  -1 -18  -6   -1.07    3.08
   1 -18   6    3.94    2.81
  -1 -18  -7   12.27    3.10
  -1 -18  -8   -1.54    2.14
  -1 -18  -9   21.38    2.49
  -1 -17   9    0.20    2.63
  -1 -17   8    9.14    3.63
   1 -17  -7    5.19    2.98
  -1 -17   7    0.92    3.91
   1 -17  -6    3.45    3.24
  -1 -17   6   -0.32    4.39
   1 -17  -5    2.50    3.22
  -1 -17   5    0.61    4.72
   1 -17  -4   25.27    4.48
  -1 -17   4   25.16    6.02
  -1 -17   3   15.91    4.99
   1 -17  -3   25.15    4.64
  -1 -17   3   28.93    6.28
  -1 -17   2    3.93    4.04
   1 -17  -2    8.39    3.85
  -1 -17   1   38.11    5.87
   1 -17  -1   39.32    5.34
   1 -17   0   30.08    4.77
  -1 -17   0   38.88    6.01
  -1 -17  -1   94.18    7.73
   1 -17   1   80.82    6.63
  -1 -17  -2   52.11    6.04
  -1 -17  -3   73.81    6.87
  -1 -17  -4   16.93    4.42
   1 -17   4   14.92    4.97
  -1 -17  -5   31.07    4.95
   1 -17   5   29.14    4.89
  -1 -17  -6    1.96    3.72
   1 -17   6    2.50    3.35
  -1 -17  -7    5.50    3.71
   1 -17   7    0.21    3.57
  -1 -17  -8   22.41    3.60
   1 -17   8   21.81    4.01
  -1 -17  -9    2.93    2.64
   1 -17   9    1.20    3.10
  -1 -17 -10   52.13    3.52
   1 -17  10   44.93    4.04
  -1 -16  12    7.01    2.57
  -1 -16  11   17.55    3.31
  -1 -16  10   -0.25    3.36
  -1 -16   9   30.26    4.12
  -1 -16   9   24.55    4.29
   1 -16  -9   30.55    3.83
  -1 -16   8    1.59    3.86
   1 -16  -8    2.57    2.79
  -1 -16   7   18.33    4.87
   1 -16  -7   14.99    3.78
  -1 -16   6    9.12    5.33
   1 -16  -6    8.43    3.74
  -1 -16   5    3.15    4.81
   1 -16  -5    1.85    3.36
  -1 -16   4    1.47    4.99
  -1 -16   4   -0.27    4.55
   1 -16  -4    1.27    3.25
  -1 -16   3   29.56    5.68
   1 -16  -3   28.22    4.67
  -1 -16   2   30.06    5.68
   1 -16  -2   24.43    4.51
  -1 -16   1   -3.28    4.49
   1 -16  -1    5.92    3.61
  -1 -16   0   42.11    6.14
   1 -16   0   31.08    5.03
  -1 -16  -1   81.18    7.28
   1 -16   1   63.96    6.02
  -1 -16  -2   60.69    6.77
   1 -16   2   51.76    5.79
  -1 -16  -3   15.39    5.01
   1 -16   4   56.50    6.52
  -1 -16  -4   55.18    6.38
   1 -16   5    5.36    4.05
  -1 -16  -5    4.18    4.43
   1 -16   6   36.09    5.09
   1 -16   6   46.26    5.98
  -1 -16  -6   49.41    5.76
   1 -16   7    5.53    4.46
  -1 -16  -7    4.24    4.18
   1 -16   8   28.31    5.37
  -1 -16  -8   28.84    4.64
   1 -16   9   57.17    5.95
  -1 -16  -9   58.34    5.18
   1 -16  10   -1.30    3.67
  -1 -16 -10    3.35    2.68
   1 -16  11   41.10    4.38
  -1 -16 -11   41.64    3.25
  -1 -15  13   -4.06    2.68
  -1 -15  12   12.33    3.66
  -1 -15  11    1.18    3.86
  -1 -15  10   15.16    4.45
   1 -15 -10   15.51    3.22
  -1 -15   9    6.07    3.78
  -1 -15   9   -2.79    4.57
   1 -15  -9   -0.42    3.31
  -1 -15   8   37.83    5.43
  -1 -15   8   34.49    5.44
   1 -15  -8   42.30    4.80
  -1 -15   7   17.96    5.29
   1 -15  -7    7.99    3.47
  -1 -15   6   17.91    5.23
   1 -15  -6   16.33    4.20
  -1 -15   5   -0.64    4.83
   1 -15  -5    9.24    3.66
  -1 -15   4   41.43    6.28
   1 -15  -4   34.46    4.79
  -1 -15   4   37.01    5.95
   1 -15  -3   22.56    4.39
  -1 -15   3   14.74    4.96
  -1 -15   2   57.33    6.59
   1 -15  -2   51.90    5.64
   1 -15  -1    7.50    3.59
  -1 -15   1   13.11    4.48
   1 -15   0   46.28    5.45
  -1 -15   0   45.03    5.89
   1 -15   1   93.80   11.10
   1 -15   1   84.44    6.77
  -1 -15  -1  103.25    7.81
  -1 -15  -2   45.41    6.11
   1 -15   2   30.68    5.05
  -1 -15  -3  115.96    8.36
   1 -15   3   97.72    7.36
  -1 -15  -4  101.65    7.88
   1 -15   5   63.59    6.42
  -1 -15  -5   64.42    6.77
   1 -15   6   19.93    4.40
  -1 -15  -6   13.77    4.73
   1 -15   7   53.16    6.80
  -1 -15  -7   59.06    6.34
   1 -15   8   38.72    6.18
  -1 -15  -8   41.49    5.58
   1 -15   9   16.73    5.16
  -1 -15  -9   21.29    4.55
   1 -15  10   56.44    6.50
  -1 -15 -10   61.62    5.29
   1 -15  11    6.99    4.08
  -1 -15 -11    3.04    2.71
   1 -15  12   15.18    3.80
  -1 -15 -12   18.26    2.56
   1 -15  13    6.27    2.49
  -1 -14  14    1.00    2.68
  -1 -14  13    1.83    3.56
  -1 -14  12    4.34    4.49
   1 -14 -12    0.83    2.32
  -1 -14  11   15.69    5.38
   1 -14 -11   19.05    3.47
  -1 -14  10    1.12    4.71
   1 -14 -10    5.28    3.49
  -1 -14   9   24.28    4.57
  -1 -14   9   20.65    5.40
   1 -14  -9   24.07    4.31
  -1 -14   8   -1.91    3.97
  -1 -14   8    4.46    4.76
   1 -14  -8   -2.05    3.45
  -1 -14   7   75.10    7.06
  -1 -14   7   58.38    6.39
   1 -14  -7   76.82    6.40
  -1 -14   6    7.28    4.88
   1 -14  -6    7.59    3.58
  -1 -14   5   59.58    6.99
   1 -14  -5   60.32    5.79
  -1 -14   5   52.04    6.21
  -1 -14   4   35.46    5.53
   1 -14  -4   39.85    4.84
   1 -14  -3   42.07    4.83
  -1 -14   3   49.76    6.09
  -1 -14   2   22.28    4.93
   1 -14  -2   20.41    4.11
  -1 -14   1  114.88    7.86
   1 -14  -1   96.53    6.78
   1 -14   0   81.21   10.13
  -1 -14   0   83.90    7.00
   1 -14   0   76.64    6.02
   1 -14   1   47.91    8.43
  -1 -14  -1   45.76    5.82
   1 -14   1   45.03    5.32
   1 -14   2  220.04   15.72
   1 -14   2  190.27    9.69
  -1 -14  -2  228.61   10.81
   1 -14   3  188.47   15.02
  -1 -14  -3  189.80   10.12
   1 -14   3  164.30    9.13
   1 -14   4   71.78   10.27
  -1 -14  -4   87.76    7.07
  -1 -14  -5   34.37    5.51
   1 -14   5   28.73    5.04
  -1 -14  -6   30.52    5.38
   1 -14   6   22.21    4.53
  -1 -14  -7   18.02    5.16
  -1 -14  -8   39.23    5.57
   1 -14   8   41.87    6.66
  -1 -14  -9   62.49    6.29
   1 -14   9   53.01    7.28
  -1 -14 -10    0.39    3.63
   1 -14  10    8.57    5.40
  -1 -14 -11   52.44    5.08
   1 -14  11   52.26    6.58
  -1 -14 -12    4.22    2.59
   1 -14  12    5.90    4.48
  -1 -14 -13    3.76    1.93
   1 -14  13    2.61    3.37
  -1 -13  15    3.71    2.32
  -1 -13  14    4.09    3.58
   1 -13 -13    3.03    2.21
  -1 -13  13    0.50    4.30
   1 -13 -12   -0.45    2.69
  -1 -13  12    5.37    5.06
   1 -13 -11    9.27    3.50
  -1 -13  11    3.15    5.26
   1 -13 -10   64.13    5.88
  -1 -13  10   71.84    7.70
   1 -13  -9   35.71    4.96
  -1 -13   9   24.25    6.07
  -1 -13   9   35.90    5.02
   1 -13  -8   54.13    5.47
  -1 -13   8   51.56    6.83
  -1 -13   8   53.77    5.88
   1 -13  -7    5.09    4.02
  -1 -13   7    1.78    4.58
  -1 -13   7    6.46    4.41
  -1 -13   6   53.82    6.53
  -1 -13   6   53.54    6.29
   1 -13  -6   53.57    5.61
  -1 -13   5   44.92    7.88
  -1 -13   5   38.62    5.54
  -1 -13   5   32.75    5.23
   1 -13  -5   38.99    4.89
  -1 -13   4   82.48    9.81
  -1 -13   4   78.69    6.79
   1 -13  -4   81.94    6.18
  -1 -13   3    0.01    4.80
   1 -13  -3    0.22    2.91
  -1 -13   3    7.64    3.86
  -1 -13   2  157.07    9.00
   1 -13  -1  125.50   11.60
  -1 -13   1  128.54    8.04
   1 -13   0   45.58    7.87
  -1 -13   0   42.95    5.15
   1 -13   1   65.38    9.03
  -1 -13  -1   62.28    5.97
   1 -13   2   91.31   10.33
   1 -13   2   77.87    6.25
  -1 -13  -2   90.91    6.91
   1 -13   3  185.10   14.25
   1 -13   3  172.58    8.97
  -1 -13  -3  189.34    9.72
   1 -13   4  260.24   16.98
  -1 -13  -4  286.50   12.10
   1 -13   5   48.19    8.00
   1 -13   5   53.49    5.75
  -1 -13  -5   59.63    6.23
   1 -13   6   17.06    5.69
  -1 -13  -6   14.50    4.38
   1 -13   6   24.92    4.65
  -1 -13  -7    7.11    4.29
  -1 -13  -8    8.99    4.89
  -1 -13  -9   36.46    5.58
   1 -13   9   31.30    6.85
  -1 -13 -10   31.91    5.37
   1 -13  10   32.05    6.95
  -1 -13 -11    0.30    3.55
   1 -13  11    4.61    5.71
  -1 -13 -12   21.85    3.84
   1 -13  12   26.38    5.88
  -1 -13 -13   15.54    2.82
   1 -13  13   19.70    4.62
  -1 -13 -14    2.28    1.55
   1 -13  14    0.20    2.89
  -1 -12  15   26.09    3.97
   1 -12 -14    8.61    2.43
  -1 -12  14    2.48    4.26
   1 -12 -13   -2.98    2.67
  -1 -12  13    4.40    4.95
   1 -12 -12   14.22    3.83
  -1 -12  12    2.24    5.69
   1 -12 -11  146.30    7.94
  -1 -12  11  156.56   10.19
   1 -12 -10   36.76    5.10
  -1 -12  10   39.07    6.62
   1 -12  -9   49.88    5.80
  -1 -12   9   55.23    7.25
  -1 -12   9   57.58    5.85
  -1 -12   8   24.95    6.04
   1 -12  -8   18.89    4.21
   1 -12  -8   22.84    6.11
  -1 -12   8   14.07    4.42
  -1 -12   7    7.35    4.62
  -1 -12   7   13.31    4.39
   1 -12  -7   16.87    4.04
   1 -12  -7   12.79    5.01
  -1 -12   6   83.35    9.19
  -1 -12   6  101.01    7.30
   1 -12  -6  104.13    6.98
   1 -12  -6  102.69    9.76
  -1 -12   5   93.07    9.82
  -1 -12   5   84.40    6.81
  -1 -12   5   87.01    6.95
   1 -12  -5   86.90    8.58
  -1 -12   4   77.75    9.03
  -1 -12   3  254.15   15.35
   1 -12  -2   21.93    6.13
  -1 -12   2   19.31    6.07
   1 -12  -1  196.41   13.37
  -1 -12   1  192.12   13.25
   1 -12   0   50.94    8.04
   1 -12   1   23.35    6.29
   1 -12   2  227.48   14.88
   1 -12   3  361.87   18.76
  -1 -12  -4  120.32    7.80
   1 -12   4  113.62   10.90
   1 -12   5  164.14    8.72
   1 -12   5  158.43   12.80
  -1 -12  -6   21.87    4.57
   1 -12   6   20.43    3.98
   1 -12   6   21.72    6.18
  -1 -12  -7   23.59    4.80
  -1 -12  -8   25.74    5.10
   1 -12   8   29.29    5.60
  -1 -12  -9   16.47    5.07
   1 -12   9    5.34    4.21
   1 -12   9   11.73    6.10
  -1 -12 -10   26.45    5.16
   1 -12  10   30.14    6.87
  -1 -12 -11    7.66    4.04
   1 -12  11    5.98    6.24
  -1 -12 -12   10.08    3.81
   1 -12  12   -0.35    5.63
  -1 -12 -13    3.25    2.92
   1 -12  13   -3.57    4.91
  -1 -12 -14   12.18    2.41
   1 -12  14   16.92    4.41
   1 -12  15   -0.43    2.15
  -1 -11  16    3.42    2.47
   1 -11 -15   -2.16    1.82
  -1 -11  15    1.00    3.73
   1 -11 -14   11.30    2.89
  -1 -11  14   11.03    5.13
   1 -11 -13   11.40    3.40
  -1 -11  13   10.68    5.70
   1 -11 -12   35.37    4.76
  -1 -11  12   47.78    7.57
   1 -11 -11   18.66    4.21
  -1 -11  11   24.32    6.69
  -1 -11  10  211.48   11.79
  -1 -11   9   29.86    6.42
   1 -11  -9   28.27    6.76
  -1 -11   9   23.16    4.54
  -1 -11   8   36.19    6.20
  -1 -11   8   20.32    4.15
   1 -11  -8   21.39    5.64
   1 -11  -8   29.33    4.81
  -1 -11   7  144.46    8.28
   1 -11  -7  140.50    7.94
   1 -11  -7  128.85   11.28
   1 -11  -6   29.06    5.83
  -1 -11   6   20.10    5.08
   1 -11  -5  191.44   12.17
  -1 -11   5  203.40   12.99
   1 -11  -4  152.99   10.20
  -1 -11   4  156.74   11.60
   1 -11  -3   52.10    5.90
   1 -11  -3   57.63    7.70
  -1 -11   3   57.23    7.43
  -1 -11   2  349.95   16.94
   1 -11  -2  343.14   16.67
   1 -11  -1    4.51    5.24
  -1 -11   1    5.49    4.79
  -1 -11   0  172.91   11.93
   1 -11   0  175.85   12.01
   1 -11   1   52.48    7.79
   1 -11   2  106.54    9.80
   1 -11   3  159.21   12.22
  -1 -11  -4  367.01   15.93
   1 -11   4  399.01   19.19
  -1 -11  -5   57.53    6.98
   1 -11   5   66.67    8.61
  -1 -11  -6   61.77    6.11
  -1 -11  -6   57.47    7.43
   1 -11   6   66.10    8.70
   1 -11   7  125.27    8.14
  -1 -11  -7  136.28    8.54
   1 -11   7  120.22   10.97
  -1 -11  -7  108.80   10.51
   1 -11   8   -2.42    4.38
  -1 -11  -8   -2.04    4.19
   1 -11   9   28.86    5.51
   1 -11   9   43.30    7.23
   1 -11  10   27.34    6.99
   1 -11  11   -0.43    6.51
  -1 -11 -12    5.23    4.04
   1 -11  12  -10.55    6.32
  -1 -11 -13    9.47    3.49
   1 -11  13    4.02    5.47
  -1 -11 -14    4.98    2.84
   1 -11  14    5.24    4.19
  -1 -11 -15    5.89    1.93
   1 -11  15    6.22    3.10
  -1 -10  16    1.32    2.88
   1 -10 -15    0.23    2.24
  -1 -10  15    3.88    4.55
   1 -10 -14   -2.33    2.87
  -1 -10  14   -0.34    5.32
  -1 -10  13   12.00    6.57
  -1 -10  12   19.56    6.40
  -1 -10  11  220.53   12.14
  -1 -10  10   73.00    8.04
  -1 -10   9  127.96    9.24
  -1 -10   9  124.59    7.62
   1 -10  -9  130.00   12.15
  -1 -10   8  155.94    9.49
   1 -10  -8  122.85   11.31
  -1 -10   8  131.52    7.81
   1 -10  -7   25.20    5.90
  -1 -10   6  207.25   12.49
   1 -10  -6  194.97   12.75
  -1 -10   5   86.60    8.26
   1 -10  -5   99.14    8.77
  -1 -10   4  120.07    9.54
   1 -10  -4  127.61    9.00
   1 -10  -3  229.98   12.75
  -1 -10   3  231.79   13.11
   1 -10  -3  217.97   10.99
   1 -10  -2   52.43    7.19
  -1 -10   2   53.66    7.23
   1 -10  -2   48.76    5.16
  -1 -10   1  771.00   24.46
   1 -10  -1  778.32   24.52
  -1 -10   0   18.89    5.80
   1 -10   0   17.93    5.10
   1 -10   1    2.82    4.39
   1 -10   2    5.88    5.03
  -1 -10  -2    7.26    2.89
   1 -10   3  433.81   18.71
  -1 -10  -3  409.78   15.49
   1 -10   4   42.47    6.76
  -1 -10  -4   39.33    5.48
   1 -10   5   57.97    7.62
  -1 -10  -5   72.29    7.43
   1 -10   6  158.32   12.01
  -1 -10  -6  149.18   11.41
   1 -10   7    1.53    4.30
  -1 -10  -7   -2.32    4.17
   1 -10   7    2.69    3.77
  -1 -10  -8   33.09    6.55
   1 -10   8   37.91    5.74
  -1 -10  -9   47.09    8.11
   1 -10   9   45.28    6.34
   1 -10  10   11.70    6.42
   1 -10  11    8.90    6.66
   1 -10  12   37.34    7.32
   1 -10  13   -1.06    5.87
  -1 -10 -14    9.76    3.20
   1 -10  14   12.64    5.14
  -1 -10 -15    5.83    2.30
   1 -10  15    7.37    3.79
   1  -9 -16    3.54    1.95
  -1  -9  16    0.55    3.61
  -1  -9  15   -2.87    4.79
  -1  -9  14    6.34    5.63
  -1  -9  13    8.27    6.31
  -1  -9  12   98.36    9.04
  -1  -9  11   38.83    6.93
   1  -9 -10  413.90   21.52
  -1  -9  10  406.71   15.78
   1  -9  -9  139.20   12.56
  -1  -9   9  165.16    9.97
   1  -9  -8   63.54    8.44
   1  -9  -7  205.53   13.45
  -1  -9   6   36.44    5.58
   1  -9  -6   42.31    6.22
  -1  -9   5  123.87    9.00
   1  -9  -5  130.00    9.37
  -1  -9   4  319.72   14.50
   1  -9  -4  311.69   13.73
  -1  -9   3   57.20    6.84
   1  -9  -3   61.80    6.86
   1  -9  -3   57.61    5.77
   1  -9  -2  863.24   24.40
  -1  -9   2  808.30   23.93
   1  -9  -1  307.03   13.81
  -1  -9   1  323.24   14.13
   1  -9  -1  280.17   10.89
  -1  -9   0  296.38   13.95
   1  -9   0  287.56   13.67
   1  -9   1   62.89    7.27
  -1  -9  -1   53.12    4.42
   1  -9   2  644.97   22.19
  -1  -9  -2  630.75   18.06
   1  -9   3    6.66    4.12
  -1  -9  -3    6.38    2.83
   1  -9   4  268.48   14.20
  -1  -9  -4  262.28   12.74
   1  -9   5  134.27   10.39
  -1  -9  -5  127.15    9.24
   1  -9   6   31.28    5.85
  -1  -9  -6   39.69    6.24
   1  -9   7  142.59   10.99
  -1  -9  -7  140.21   11.15
  -1  -9  -8    7.76    4.98
   1  -9   8    5.26    4.16
  -1  -9  -9   27.20    6.67
   1  -9   9   13.81    4.91
   1  -9  10   64.06    7.94
   1  -9  11   28.52    7.06
   1  -9  12   40.46    7.90
   1  -9  13   87.25    8.38
   1  -9  14    9.87    5.45
  -1  -9 -15   22.85    3.27
   1  -9  15   17.85    4.50
  -1  -9 -16    0.34    1.63
   1  -9  16   -1.92    2.26
  -1  -8  17    8.44    2.70
  -1  -8  16    2.79    3.71
  -1  -8  15    4.29    4.88
  -1  -8  14   10.90    6.08
  -1  -8  13   30.32    6.67
  -1  -8  12   32.26    7.29
  -1  -8  11  235.15   12.42
   1  -8 -10  162.44   13.57
  -1  -8  10  173.13   10.11
   1  -8  -9  143.25   12.19
  -1  -8   9  155.21    9.43
   1  -8  -8  139.52   11.51
   1  -8  -7   44.90    7.02
  -1  -8   6   93.09    7.54
   1  -8  -6   93.72    8.69
  -1  -8   5  447.01   16.63
   1  -8  -5  461.17   17.17
  -1  -8   4   74.36    6.73
   1  -8  -4   78.99    6.78
  -1  -8   3   64.96    6.53
   1  -8  -3   75.75    6.95
   1  -8  -3   72.67    6.02
  -1  -8   2  428.21   15.66
   1  -8  -2  443.11   15.67
   1  -8  -2  403.49   13.60
  -1  -8   1  422.48   15.27
  -1  -8   1  377.97   10.88
   1  -8  -1  429.09   15.43
   1  -8   0  829.44   22.88
  -1  -8   0  805.94   22.34
  -1  -8   0  750.89   16.53
  -1  -8  -1   64.26    6.89
   1  -8   1   61.39    6.84
  -1  -8  -1   61.86    4.52
   1  -8   2    9.74    4.56
  -1  -8  -2    7.92    2.72
   1  -8   3  455.54   17.17
  -1  -8  -3  446.61   15.20
   1  -8   4   36.32    6.02
  -1  -8  -4   30.25    4.79
   1  -8   5   30.28    5.59
  -1  -8  -5   27.82    5.06
   1  -8   6   71.98    7.54
  -1  -8  -6   57.69    6.99
   1  -8   7   34.21    5.96
  -1  -8  -7   30.41    5.94
  -1  -8  -8   18.10    5.63
   1  -8   9   44.57    5.98
  -1  -8  -9   45.25    7.85
  -1  -8 -10    9.60    5.96
   1  -8  10    2.04    5.35
   1  -8  11   30.81    6.94
   1  -8  12  128.98    9.86
   1  -8  13    5.68    5.75
   1  -8  14   68.14    7.17
   1  -8  15   11.01    4.41
  -1  -8 -16    7.96    2.39
   1  -8  16   10.53    2.98
   1  -7 -17    1.35    1.59
  -1  -7  17    1.41    2.79
  -1  -7  16    3.89    4.15
  -1  -7  15    8.21    5.29
  -1  -7  14   22.35    3.60
  -1  -7  14   26.31    6.52
  -1  -7  13   39.71    4.39
  -1  -7  13   40.61    7.11
  -1  -7  12  132.83    7.05
  -1  -7  12  159.68   10.44
  -1  -7  11  197.67   11.07
   1  -7 -11  167.64   14.24
  -1  -7  10  149.99    9.42
   1  -7 -10  172.17   13.83
   1  -7  -9  140.34   11.87
   1  -7  -8   46.39    7.25
  -1  -7   7    1.32    2.80
   1  -7  -7    8.29    4.24
  -1  -7   6   52.31    5.42
   1  -7  -6   54.85    6.61
  -1  -7   5   50.65    5.38
   1  -7  -5   53.44    6.20
  -1  -7   4  422.49   15.02
   1  -7  -4  456.32   15.45
   1  -7  -3   62.13    5.97
  -1  -7   3   55.22    5.76
   1  -7  -3   57.89    5.43
   1  -7  -2  641.09   18.07
  -1  -7   2  627.94   18.06
  -1  -7   1 1003.17   20.96
  -1  -7   1 1128.36   25.93
   1  -7  -1 1134.72   26.13
   1  -7   0  229.30   10.92
  -1  -7   0  213.37    6.92
  -1  -7   0  211.68    7.01
   1  -7   1  310.47   12.59
  -1  -7  -1  306.09   12.42
  -1  -7  -1  291.36    8.34
  -1  -7  -1  301.06    9.85
  -1  -7  -2  506.08   12.86
   1  -7   2  551.00   17.53
  -1  -7  -2  531.95   15.04
   1  -7   3   44.72    5.71
  -1  -7  -3   36.74    3.85
  -1  -7  -3   38.85    4.51
   1  -7   4  275.51   12.70
  -1  -7  -4  266.34   12.01
   1  -7   5   27.23    5.14
  -1  -7  -5   17.99    4.36
   1  -7   6   13.75    4.07
  -1  -7  -6    7.21    4.10
   1  -7   7   21.44    4.63
  -1  -7  -7   19.52    5.34
  -1  -7  -8   30.77    6.54
  -1  -7  -9    9.51    5.33
   1  -7   9   15.17    4.72
  -1  -7 -10   82.61   10.15
   1  -7  10   98.10    8.44
   1  -7  11   44.78    4.73
   1  -7  11   45.06    6.87
   1  -7  12   21.91    3.84
   1  -7  12   21.36    6.17
   1  -7  13  150.18    7.49
   1  -7  13  146.49   10.09
   1  -7  14   14.67    3.25
   1  -7  14   22.71    6.24
   1  -7  15   67.74    4.51
   1  -7  15   70.80    6.50
   1  -7  16    9.47    3.24
  -1  -6  17   18.93    3.57
  -1  -6  16   -3.02    4.51
  -1  -6  15    8.27    5.17
  -1  -6  15    4.52    2.93
  -1  -6  15    4.51    3.41
  -1  -6  14   49.51    7.22
  -1  -6  14   45.17    5.32
  -1  -6  14   47.66    4.84
  -1  -6  13   69.31    6.47
  -1  -6  13   82.67    8.39
  -1  -6  13   70.69    5.74
  -1  -6  12   38.45    5.25
  -1  -6  12   33.35    4.29
  -1  -6  12   37.04    6.66
   1  -6 -11   71.17    9.39
  -1  -6  11   57.09    4.94
  -1  -6  11   65.64    7.18
  -1  -6  10  144.31    8.84
   1  -6 -10  124.29   11.60
   1  -6  -9    5.17    5.05
   1  -6  -8  131.31   10.37
   1  -6  -7   24.67    5.40
  -1  -6   7   20.77    3.92
   1  -6  -6   46.10    6.32
  -1  -6   6   45.99    4.75
   1  -6  -5  271.26   12.02
  -1  -6   5  260.93   10.86
   1  -6  -4  214.04    9.94
  -1  -6   4  189.93    9.12
   1  -6  -3  371.21   12.59
  -1  -6   3  352.59   12.47
   1  -6  -3  385.32   12.79
  -1  -6   2  385.57   12.89
   1  -6  -2  401.97   13.12
  -1  -6   2  384.99   11.35
  -1  -6   1  542.80   10.92
  -1  -6   1  565.97   13.31
  -1  -6   1  572.32   16.30
  -1  -6   0 1067.18   20.54
  -1  -6   0 1089.20   24.91
  -1  -6   0 1030.87   20.58
  -1  -6  -1   52.51    3.88
   1  -6   1   64.50    5.88
  -1  -6  -1   61.56    5.87
  -1  -6  -1   54.25    3.45
  -1  -6  -2   28.47    3.69
  -1  -6  -2   28.27    3.12
   1  -6   2   31.19    4.75
  -1  -6  -3  166.36    8.21
  -1  -6  -4  290.64   11.92
  -1  -6  -5  170.24    9.86
  -1  -6  -6  124.55    9.41
  -1  -6  -7    3.44    4.55
  -1  -6  -8   11.43    5.18
  -1  -6  -9  171.28   13.27
   1  -6  10   37.08    4.91
   1  -6  10   37.29    4.36
  -1  -6 -10   34.92    7.32
   1  -6  10   45.74    6.25
   1  -6  11   30.10    4.86
   1  -6  11   36.27    4.49
  -1  -6 -11   27.15    7.40
   1  -6  11   41.65    6.88
   1  -6  12  156.40    8.78
   1  -6  12  176.64    8.55
   1  -6  12  171.61   10.54
   1  -6  13    6.21    3.46
   1  -6  13   -1.79    5.65
   1  -6  14   84.52    5.97
   1  -6  14   94.50    8.01
   1  -6  15   51.34    4.48
   1  -6  15   47.72    5.67
   1  -6  16   10.90    2.45
   1  -6  16   15.65    3.56
  -1  -5  17    5.79    2.43
  -1  -5  17    4.58    3.00
  -1  -5  16   13.11    3.55
  -1  -5  16   16.63    3.39
  -1  -5  16   12.32    4.80
  -1  -5  15   10.01    3.84
  -1  -5  15   12.56    3.82
  -1  -5  15    6.13    5.13
  -1  -5  14   34.08    5.17
  -1  -5  14   39.74    4.95
  -1  -5  14   37.58    6.63
  -1  -5  13   26.42    5.23
  -1  -5  13   28.95    4.52
  -1  -5  13   29.61    6.09
  -1  -5  12   69.38    6.44
   1  -5 -12   83.13   10.62
  -1  -5  12   80.47    5.95
  -1  -5  12   79.66    8.06
   1  -5 -11   81.85   10.30
  -1  -5  11   77.26    5.64
  -1  -5  11   89.55    7.70
   1  -5 -10    7.01    4.90
   1  -5  -9  431.08   19.63
   1  -5  -8   16.76    5.17
  -1  -5   8   16.83    4.18
   1  -5  -7  505.90   18.77
  -1  -5   7  455.94   16.54
   1  -5  -6   13.68    4.31
  -1  -5   6   12.30    2.77
   1  -5  -5  399.24   14.32
  -1  -5   5  360.46   11.94
   1  -5  -4   92.65    6.62
  -1  -5   4   95.62    5.92
   1  -5  -3   75.97    5.43
   1  -5  -3   71.25    5.22
  -1  -5   3   77.36    5.59
   1  -5  -2 1140.57   24.06
  -1  -5   2 1125.65   24.07
  -1  -5   2 1059.74   22.41
  -1  -5   1  800.54   14.29
  -1  -5   1  842.44   19.30
  -1  -5   1  801.35   16.86
  -1  -5   0   31.63    2.52
  -1  -5   0   32.98    2.62
   1  -5   0   32.09    4.42
  -1  -5   0   29.22    3.93
  -1  -5  -1   27.20    2.83
  -1  -5  -1   22.95    4.02
  -1  -5  -1   27.42    2.75
  -1  -5  -2  245.16    8.83
  -1  -5  -3  464.53   14.08
  -1  -5  -4  269.64   11.08
  -1  -5  -5  351.50   13.85
   1  -5   5  326.52   14.19
  -1  -5  -6   16.71    4.89
   1  -5   6   21.96    5.36
  -1  -5  -7  254.14   13.54
   1  -5   7  243.95   14.12
  -1  -5  -8   39.20    6.68
   1  -5   8   32.16    6.35
  -1  -5  -9   84.91    9.49
   1  -5   9   88.86   10.28
   1  -5  10  264.89   17.78
   1  -5  10  302.53   12.76
  -1  -5 -10  273.37   17.01
   1  -5  10  272.58   10.14
   1  -5  10  278.90   11.18
   1  -5  11   97.26    8.09
   1  -5  11   90.09    6.89
  -1  -5 -11   76.95   10.17
   1  -5  11   92.31    6.42
   1  -5  12   39.88    6.81
   1  -5  12   32.19    5.00
   1  -5  12   38.70    4.88
   1  -5  13  230.10   11.52
   1  -5  13  220.70    9.82
   1  -5  14   17.37    4.34
   1  -5  14   23.47    4.17
   1  -5  14   15.75    5.09
   1  -5  15   33.48    4.56
   1  -5  15   43.48    4.58
   1  -5  15   36.87    5.21
   1  -5  16   26.05    3.53
   1  -5  16   33.24    3.53
   1  -5  16   27.67    4.04
  -1  -4  17    7.02    2.96
  -1  -4  17   17.31    3.62
  -1  -4  16   -0.90    3.60
  -1  -4  16    1.17    3.03
  -1  -4  16   -2.74    4.05
  -1  -4  15    4.36    4.06
  -1  -4  15    9.04    3.87
  -1  -4  15   -0.32    4.91
  -1  -4  14   21.45    5.29
  -1  -4  14   18.41    4.42
  -1  -4  14   31.55    6.36
  -1  -4  13   64.95    6.82
  -1  -4  13   64.41    7.43
  -1  -4  13   73.44    6.17
   1  -4 -12   50.68    8.17
  -1  -4  12   42.55    6.21
  -1  -4  12   40.68    4.89
   1  -4 -11   20.73    6.08
  -1  -4  11   21.34    5.13
  -1  -4  11   27.19    3.98
   1  -4 -10   49.13    7.78
   1  -4  -9   31.46    6.10
  -1  -4   9   31.43    5.78
   1  -4  -8 1135.99   31.38
  -1  -4   8 1099.03   30.74
   1  -4  -7  107.06    8.57
  -1  -4   7  105.13    7.85
  -1  -4   6  194.33    7.93
  -1  -4   6  205.70    9.83
   1  -4  -5   17.40    4.19
  -1  -4   5   11.25    2.57
  -1  -4   5   14.57    3.30
  -1  -4   4  628.65   15.63
  -1  -4   4  614.77   15.32
   1  -4  -3  535.61   14.54
  -1  -4   3  522.65   14.17
  -1  -4   3  512.82   13.40
   1  -4  -3  552.53   13.55
  -1  -4   2   32.32    3.31
  -1  -4   2   38.09    3.74
   1  -4  -2   35.70    3.69
  -1  -4   1    8.55    0.94
   1  -4  -1   10.78    2.94
  -1  -4   1   10.55    2.83
  -1  -4   1   10.13    2.09
  -1  -4   0 1541.19   26.11
  -1  -4   0 1513.02   29.25
  -1  -4   0 1477.94   26.70
  -1  -4  -1  333.55    9.01
  -1  -4  -1  318.83    9.04
  -1  -4  -2  189.86    7.34
  -1  -4  -3   47.01    4.33
   1  -4   3   50.40    5.05
  -1  -4  -4 1364.99   29.87
   1  -4   4 1347.06   31.31
  -1  -4  -5   61.26    6.15
   1  -4   5   48.94    5.84
  -1  -4  -6  532.06   18.49
   1  -4   6  533.15   19.61
  -1  -4  -7   27.01    5.19
   1  -4   7   37.32    6.42
  -1  -4  -8  220.12   13.47
   1  -4   8  213.66   14.10
  -1  -4  -9  284.33   16.35
   1  -4   9  288.88   17.30
  -1  -4 -10  109.32   10.91
   1  -4  10  118.52   11.93
   1  -4  11   83.58   11.38
   1  -4  11   84.43    7.51
   1  -4  11   71.60    6.22
  -1  -4 -11   88.76   10.60
   1  -4  11   94.34    6.31
   1  -4  12   18.75    4.79
   1  -4  12   22.36    4.57
   1  -4  12   14.50    4.85
   1  -4  13    9.57    4.16
   1  -4  13    4.86    5.14
   1  -4  14   46.32    6.04
   1  -4  14   44.30    5.21
   1  -4  14   47.59    6.41
   1  -4  15   17.74    4.46
   1  -4  15   18.32    4.07
   1  -4  15   11.90    4.20
   1  -4  16   18.07    3.63
   1  -4  16   21.59    3.55
   1  -4  16   17.36    3.67
   1  -4  17    1.45    1.87
  -1  -3  18    7.58    2.24
  -1  -3  17    6.45    3.21
  -1  -3  17    7.09    2.91
  -1  -3  16    5.09    4.05
  -1  -3  16    3.28    3.35
  -1  -3  16    0.18    4.03
  -1  -3  15   14.40    4.91
  -1  -3  15    8.52    4.01
  -1  -3  15    8.49    5.19
  -1  -3  14   38.62    6.19
  -1  -3  14   32.77    6.12
  -1  -3  14   30.30    4.83
  -1  -3  13   32.51    6.10
  -1  -3  13   33.05    4.67
   1  -3 -12   67.63    9.48
  -1  -3  12   56.12    6.64
  -1  -3  12   69.93    5.90
   1  -3 -11   45.78    7.70
  -1  -3  11   26.80    5.02
  -1  -3  11   37.35    4.20
   1  -3 -10   33.76    6.52
  -1  -3  10   31.38    6.05
   1  -3  -9  398.32   18.03
  -1  -3   9  414.10   18.81
   1  -3  -8  234.54   12.90
  -1  -3   8  238.65   12.86
   1  -3  -7  884.46   24.92
  -1  -3   7  891.01   24.98
   1  -3  -6    5.42    3.72
  -1  -3   6    7.94    3.32
  -1  -3   6    4.87    1.99
   1  -3  -5  183.67    8.90
  -1  -3   5  169.46    8.06
  -1  -3   4  128.03    5.44
  -1  -3   4  137.28    6.32
   1  -3  -3  293.27    9.43
  -1  -3   3  284.07    8.14
   1  -3  -3  300.91    8.42
  -1  -3   3  274.99    9.30
  -1  -3   3  278.43    8.15
  -1  -3   2  362.22    9.50
  -1  -3   2  350.65    9.61
   1  -3  -2  383.39    9.77
  -1  -3   1   81.32    4.15
  -1  -3   1   76.74    3.63
   1  -3  -1   85.89    4.26
  -1  -3   0  627.64   11.68
  -1  -3   0  585.25   12.34
  -1  -3   0  593.60   13.65
  -1  -3  -1 3215.99   52.96
  -1  -3  -2  324.54    9.65
   1  -3   2  326.09   10.42
  -1  -3  -3  197.81    8.13
   1  -3   3  200.39    8.96
  -1  -3  -4  116.82    7.02
   1  -3   4  114.02    7.57
  -1  -3  -5  565.28   17.43
   1  -3   5  542.95   18.02
  -1  -3  -6   52.89    6.10
   1  -3   6   54.61    6.51
  -1  -3  -7  415.01   16.83
   1  -3   7  394.62   17.61
  -1  -3  -8  267.65   14.40
   1  -3   8  256.64   15.28
  -1  -3  -9  445.97   20.05
   1  -3   9  412.49   20.70
  -1  -3 -10  333.09   18.48
   1  -3  10  305.00   18.74
   1  -3  11   27.65    5.13
   1  -3  11   33.05    4.74
   1  -3  11   21.11    4.46
  -1  -3 -11   36.05    7.47
   1  -3  12   45.63    5.31
  -1  -3 -12   49.90    8.81
   1  -3  12   29.74    7.78
   1  -3  12   41.32    5.85
   1  -3  13  113.99    7.60
   1  -3  13  106.70    8.17
   1  -3  14    9.23    4.43
   1  -3  14   14.95    4.34
   1  -3  15   13.22    4.18
   1  -3  15   11.78    3.93
   1  -3  15    6.61    4.28
   1  -3  16    9.72    3.31
   1  -3  16   10.77    3.80
   1  -3  17    2.62    2.18
   1  -3  17    8.49    2.64
  -1  -2  18    9.88    2.56
  -1  -2  17    6.13    2.86
  -1  -2  17    9.09    3.68
  -1  -2  16    0.78    3.62
  -1  -2  16    4.01    3.44
  -1  -2  16    5.81    4.33
  -1  -2  15   -4.81    4.52
  -1  -2  15   -9.10    4.83
  -1  -2  15   -1.63    3.94
  -1  -2  14   76.17    7.80
  -1  -2  14   66.28    7.35
  -1  -2  14   74.55    6.51
  -1  -2  13   22.63    4.65
  -1  -2  13   16.68    5.31
   1  -2 -12   89.93   10.29
  -1  -2  12   92.26    6.39
  -1  -2  12   72.86    7.09
  -1  -2  11   24.14    3.84
   1  -2 -11   26.34    6.60
  -1  -2  11   18.25    5.57
   1  -2 -10   12.82    5.01
  -1  -2  10   12.04    4.70
   1  -2  -9   90.01    8.40
  -1  -2   9   96.48    9.04
   1  -2  -8  866.67   25.76
  -1  -2   8  863.15   26.39
   1  -2  -7  217.11   10.85
  -1  -2   7  209.68   11.03
   1  -2  -6  365.78   13.34
  -1  -2   6  326.15   12.94
   1  -2  -5   32.41    4.36
  -1  -2   5   25.81    3.58
   1  -2  -4  693.24   17.02
  -1  -2   4  681.39   16.29
  -1  -2   3 1073.61   21.00
   1  -2  -3 1105.58   21.90
  -1  -2   3 1111.91   20.77
  -1  -2   3 1042.40   21.79
  -1  -2   3 1005.77   19.10
  -1  -2   2  229.91    5.99
  -1  -2   2  219.00    5.45
   1  -2  -2  219.63    6.04
  -1  -2   2  216.14    5.92
  -1  -2   1  563.41   11.54
  -1  -2   1  571.04   11.57
  -1  -2   0 1102.96   18.38
  -1  -2   0 1046.91   19.38
  -1  -2  -1  248.54    6.75
   1  -2   1  244.86    7.58
  -1  -2  -2 5206.00   84.46
   1  -2   2 5241.87   85.95
  -1  -2  -3  720.39   17.33
   1  -2   3  756.63   18.57
  -1  -2  -4 1060.19   24.00
   1  -2   4 1038.05   25.06
  -1  -2  -5  224.27   10.21
   1  -2   5  234.77   11.20
  -1  -2  -6  561.04   18.10
   1  -2   6  556.06   19.23
  -1  -2  -7   12.40    4.49
   1  -2   7   12.53    4.74
  -1  -2  -8  410.88   17.80
   1  -2   8  412.69   18.96
  -1  -2  -9  279.94   15.54
   1  -2   9  258.71   16.03
  -1  -2 -10   80.08    9.58
   1  -2  10   83.26   10.37
   1  -2  11  207.88   16.30
   1  -2  11  184.94    9.73
   1  -2  11  198.14   10.12
  -1  -2 -11  210.57   15.28
   1  -2  11  217.79    9.51
   1  -2  12   35.26    5.45
  -1  -2 -12   38.61    7.50
   1  -2  12   40.95    5.26
   1  -2  12   34.62    8.35
   1  -2  13    3.07    4.22
   1  -2  13    8.51    4.26
   1  -2  14    8.43    4.16
   1  -2  14   24.63    4.94
   1  -2  15    6.17    3.97
   1  -2  15    9.05    4.70
   1  -2  16    6.16    3.28
   1  -2  16    2.45    3.87
   1  -2  17    0.09    2.23
   1  -2  17    1.76    2.63
  -1  -1  18    5.52    2.54
  -1  -1  17    9.76    3.24
  -1  -1  17   11.58    3.81
  -1  -1  16    2.47    3.55
  -1  -1  16    2.89    4.39
  -1  -1  15   18.13    4.63
  -1  -1  15   28.11    5.00
  -1  -1  15   30.58    6.14
  -1  -1  14   -0.25    3.92
  -1  -1  14   -3.25    4.81
  -1  -1  13  211.03   10.74
  -1  -1  13  233.80   10.20
   1  -1 -12   41.15    7.68
  -1  -1  12   27.69    4.86
  -1  -1  12   43.90    5.28
  -1  -1  11   88.73    5.83
   1  -1 -11   79.94    9.29
  -1  -1  11   80.36    9.68
   1  -1 -10    1.60    3.98
  -1  -1  10    3.50    3.80
   1  -1  -9  231.32   12.87
  -1  -1   9  232.64   13.84
   1  -1  -8   61.14    6.57
  -1  -1   8   56.85    6.59
   1  -1  -7  692.55   20.31
  -1  -1   7  690.25   21.24
   1  -1  -6   36.69    4.77
  -1  -1   6   39.90    4.82
   1  -1  -5  138.81    7.15
  -1  -1   5  135.08    7.30
  -1  -1   5  126.80    6.95
  -1  -1   4    8.96    2.98
   1  -1  -4    9.32    2.86
  -1  -1   4   11.44    2.69
   1  -1  -3  121.25    5.19
  -1  -1   3  118.74    5.18
  -1  -1   3  122.64    4.88
  -1  -1   2  610.24   12.09
  -1  -1   2  585.47   10.52
  -1  -1   2  590.96   12.71
   1  -1  -2  594.03   10.60
  -1  -1   1 3426.51   53.15
  -1  -1   1 3395.24   54.38
  -1  -1   0  444.30    8.44
  -1  -1  -1  575.01   11.78
   1  -1   1  586.66   12.66
  -1  -1  -2   88.08    4.33
   1  -1   2   87.87    4.80
  -1  -1  -3  406.73   11.52
   1  -1   3  420.54   12.41
  -1  -1  -4  528.94   14.85
   1  -1   4  526.68   15.89
  -1  -1  -5  746.58   19.68
   1  -1   5  726.78   20.90
  -1  -1  -6   87.30    7.02
   1  -1   6   82.99    7.47
  -1  -1  -7   27.13    5.08
   1  -1   7   23.86    5.29
  -1  -1  -8  118.23    9.50
   1  -1   8  124.30   10.54
  -1  -1  -9  104.28    9.68
   1  -1   9   86.96    9.84
  -1  -1 -10  197.82   13.80
   1  -1  10  188.44   14.78
   1  -1  11    7.36    3.86
   1  -1  11    7.54    3.49
   1  -1  11   13.22    6.52
  -1  -1 -11    9.94    5.71
   1  -1  12  152.07    8.28
   1  -1  12  120.99   13.42
  -1  -1 -12  141.51   13.25
   1  -1  13   25.12    4.94
   1  -1  14    1.28    4.04
   1  -1  15    1.22    3.78
   1  -1  16    1.95    3.87
   1  -1  16   -1.19    3.28
   1  -1  17    2.02    2.99
   1  -1  17    1.24    2.36
  -1   0  18    3.66    2.59
  -1   0  17    3.49    3.65
  -1   0  17   -0.38    2.76
  -1   0  16    4.09    4.47
  -1   0  16    7.26    3.79
  -1   0  15   13.97    5.46
  -1   0  15   18.35    4.55
  -1   0  14   93.18    7.56
  -1   0  14  108.82    7.32
  -1   0  13   19.49    4.34
  -1   0  13   15.07    4.90
  -1   0  12  191.91   15.78
   1   0 -12  177.08   13.62
  -1   0  12  190.88    9.03
  -1   0  12  153.65    8.79
  -1   0  11    8.89    3.01
   1   0 -11   13.22    4.86
  -1   0  11   15.36    5.84
   1   0 -10   15.91    4.46
  -1   0  10   10.68    4.94
   1   0  -9   53.62    6.60
  -1   0   9   52.67    7.16
   1   0  -8  216.12   11.26
  -1   0   8  202.58   12.02
   1   0  -7   98.99    7.07
  -1   0   7   88.62    7.84
  -1   0   7   81.77    7.21
   1   0  -6 1150.62   25.83
  -1   0   6 1108.26   27.43
  -1   0   6 1118.67   27.05
  -1   0   5  129.19    7.49
   1   0  -5  140.21    6.96
  -1   0   5  134.72    7.11
  -1   0   4  133.61    6.53
   1   0  -4  138.23    6.10
  -1   0   4  140.07    6.30
  -1   0   3  130.99    5.49
   1   0  -3  130.68    5.03
  -1   0   3  127.87    5.13
  -1   0   2   99.22    4.00
  -1   0   2  111.01    4.13
  -1   0   2  107.71    3.51
  -1   0   1  239.58    5.38
  -1   0   1  236.99    5.40
  -1   0   0 3943.07   60.80
   1   0   0 3816.03   60.58
  -1   0  -1  244.59    6.33
   1   0   1  241.03    6.69
  -1   0  -2 1374.53   24.97
   1   0   2 1319.54   25.73
  -1   0  -3    4.15    2.27
   1   0   3    5.04    2.81
  -1   0  -4 1538.91   31.10
   1   0   4 1533.28   32.42
  -1   0  -5  247.86   10.09
   1   0   5  243.53   11.10
  -1   0  -6   32.62    5.04
   1   0   6   28.43    5.33
  -1   0  -7  346.16   14.44
   1   0   7  322.49   15.56
  -1   0  -8    3.87    4.00
   1   0   8   -1.32    4.43
  -1   0  -9   66.31    7.83
   1   0   9   59.05    8.23
  -1   0 -10   10.68    5.14
   1   0  10    3.85    4.89
   1   0  11  196.77    9.04
  -1   0 -11  178.63   13.79
   1   0  11  176.49   15.17
   1   0  12   25.30    4.48
  -1   0 -12   33.76    7.59
   1   0  13   29.68    5.26
   1   0  14   47.50    5.61
   1   0  15   -1.16    3.85
   1   0  16    4.76    4.29
   1   0  16    9.48    3.69
   1   0  17    2.96    3.12
   1   0  17    6.19    2.65
  -1   1  18   -1.08    2.46
  -1   1  17    7.61    3.91
  -1   1  17   14.70    3.26
  -1   1  16    2.37    4.64
  -1   1  16    8.67    3.92
  -1   1  15   29.18    6.05
  -1   1  15   29.72    4.87
  -1   1  15   23.93    4.12
  -1   1  14    2.11    3.83
  -1   1  14   -1.35    3.56
  -1   1  13  234.80   10.33
  -1   1  12   38.02    4.95
  -1   1  12   37.39    7.79
  -1   1  11   72.75    5.35
  -1   1  11   83.34   10.46
   1   1 -11   93.09    9.31
  -1   1  10   11.38    5.35
   1   1 -10    1.40    3.92
  -1   1   9  254.08   14.76
   1   1  -9  256.71   12.97
  -1   1   8   59.90    7.28
   1   1  -8   71.26    6.63
  -1   1   7  648.12   20.83
   1   1  -7  667.63   19.04
  -1   1   7  683.18   21.50
  -1   1   6   34.43    5.04
   1   1  -6   30.98    3.90
  -1   1   6   36.02    4.97
  -1   1   5  118.02    6.82
   1   1  -5  123.82    6.01
  -1   1   5  127.94    7.45
  -1   1   4   11.05    2.68
  -1   1   4    9.69    2.97
   1   1  -4   10.97    2.43
  -1   1   3  132.44    5.74
   1   1  -3  133.30    4.72
   1   1  -2  616.16   11.44
  -1   1   2  627.82   13.16
  -1   1   1 3461.76   54.70
  -1   1   1 3527.61   55.33
  -1   1   1 3591.70   55.97
   1   1   0  440.12    8.21
  -1   1  -1  626.53   12.45
   1   1   1  599.81   12.50
  -1   1  -2  102.71    4.52
   1   1   2  105.05    5.01
  -1   1  -3  402.08   10.98
   1   1   3  398.31   12.07
  -1   1  -4  559.55   14.81
   1   1   4  554.05   16.28
  -1   1  -5  788.18   19.88
   1   1   5  747.64   21.68
  -1   1  -6   76.06    6.36
   1   1   6   68.71    7.09
  -1   1  -7   20.55    4.44
   1   1   7   21.34    5.44
  -1   1  -8  129.47    9.61
   1   1   8  134.11   11.09
  -1   1  -9   95.37    8.90
   1   1   9   86.59    9.99
  -1   1 -10  206.71   13.81
   1   1  10  196.40   15.16
   1   1  11    9.94    3.42
  -1   1 -11   -0.20    4.58
   1   1  11    3.47    5.65
   1   1  12  161.70    8.37
  -1   1 -12  136.89   12.64
   1   1  12  130.24   13.73
   1   1  13   27.00    4.88
   1   1  14    2.94    3.97
   1   1  15   -0.67    3.67
   1   1  16    1.03    3.92
   1   1  16    2.48    3.29
   1   1  17    3.05    3.10
   1   1  17    1.33    2.24
  -1   2  18    4.49    2.50
  -1   2  17   10.16    3.89
  -1   2  16    6.64    4.88
  -1   2  16   -1.79    3.10
  -1   2  16    6.45    3.58
  -1   2  15    2.67    5.28
  -1   2  15    5.28    3.75
  -1   2  15    1.56    3.54
  -1   2  14   94.54    7.03
  -1   2  13   27.32    4.59
  -1   2  12   88.88    6.35
  -1   2  12   97.02   11.90
  -1   2  11   36.21    4.31
  -1   2  11   32.43    7.56
   1   2 -10   13.43    4.98
  -1   2  10   10.37    4.80
   1   2  -9   98.06    7.95
  -1   2   9   86.86    9.16
  -1   2   8  860.54   26.69
   1   2  -8  854.11   23.53
  -1   2   8  827.04   26.44
  -1   2   7  224.24   11.62
   1   2  -7  211.98    9.68
  -1   2   7  203.96   11.09
  -1   2   6  307.73   12.57
   1   2  -6  299.78   10.80
  -1   2   6  302.77   12.56
   1   2  -5   31.16    3.38
  -1   2   5   31.31    4.31
  -1   2   5   27.96    4.06
   1   2  -4  649.14   14.35
  -1   2   4  671.96   16.98
  -1   2   4  682.57   16.86
  -1   2   3 1120.39   22.28
   1   2  -3 1075.41   19.46
   1   2  -2  277.34    5.42
  -1   2   2  278.15    7.82
  -1   2   1  633.61   12.60
  -1   2   1  609.50   10.31
   1   2  -1  604.83   11.82
  -1   2   1  637.86   12.68
   1   2   0 1038.69   18.94
  -1   2   0 1104.53   19.78
   1   2   1  250.21    7.03
   1   2   2 5215.64   84.02
  -1   2  -2 5222.28   82.78
   1   2   2 5014.39   83.02
   1   2   3  751.82   18.40
  -1   2  -3  760.10   16.95
   1   2   4 1058.51   25.37
  -1   2  -4 1130.45   23.83
   1   2   5  247.48   11.44
  -1   2  -5  267.39   10.41
   1   2   6  538.63   19.25
  -1   2  -6  562.13   17.27
   1   2   7   16.65    5.21
  -1   2  -7   12.76    3.95
   1   2   8  388.90   18.61
  -1   2  -8  401.91   16.75
   1   2   9  307.84   17.86
  -1   2  -9  311.19   15.54
   1   2  10   76.42   10.24
  -1   2 -10   73.80    8.40
   1   2  11  205.57    9.14
   1   2  11  193.68   16.01
  -1   2 -11  181.57   13.78
   1   2  11  180.45    9.12
   1   2  12   28.27    4.49
   1   2  12   46.73    9.88
   1   2  12   38.99    4.97
   1   2  13   15.18    4.40
   1   2  14   17.70    4.50
   1   2  15   10.82    3.90
   1   2  16    0.91    3.02
   1   2  16   -0.13    4.01
   1   2  17   -1.65    2.17
   1   2  17    1.42    2.98
  -1   3  18   15.00    2.82
  -1   3  17   15.50    4.08
  -1   3  17   10.79    2.45
  -1   3  16    8.79    4.58
  -1   3  16    9.63    3.54
  -1   3  16    4.03    3.29
  -1   3  15    5.17    4.96
  -1   3  15    6.47    4.10
  -1   3  15    9.30    3.82
  -1   3  14   33.93    4.90
  -1   3  13   30.76    4.63
  -1   3  13   28.19    4.44
  -1   3  12   67.09   10.27
  -1   3  12   67.81    5.79
  -1   3  12   60.53    5.99
  -1   3  11   40.01    7.79
  -1   3  11   38.97    4.52
  -1   3  11   38.22    5.00
  -1   3  10   26.50    6.54
   1   3  -9  434.54   16.47
  -1   3   9  389.11   19.07
  -1   3   8  245.55   13.57
   1   3  -8  255.00   11.44
  -1   3   8  236.48   13.68
   1   3  -7  904.65   22.42
  -1   3   7  909.39   25.76
  -1   3   7  881.23   26.04
   1   3  -6    4.05    2.27
  -1   3   6    2.75    3.58
  -1   3   6    3.70    3.73
   1   3  -5  142.35    6.13
  -1   3   5  151.93    8.08
  -1   3   5  151.62    8.27
   1   3  -4  154.58    5.47
  -1   3   4  168.07    7.62
   1   3  -3  306.50    6.91
  -1   3   3  317.69    9.73
  -1   3   2  396.24   10.30
  -1   3   1   73.46    4.08
   1   3  -1   72.97    3.73
  -1   3   1   71.68    3.66
  -1   3   0  666.72   14.25
   1   3   0  601.02   13.51
   1   3   1 3040.00   48.97
   1   3   2  351.40   10.33
   1   3   2  323.07    9.04
   1   3   3  192.52    8.36
  -1   3  -3  179.17    7.05
   1   3   3  188.76    7.60
   1   3   4  117.77    7.48
  -1   3  -4  118.66    6.23
   1   3   4  121.43    6.92
   1   3   5  594.07   18.98
  -1   3  -5  605.82   16.64
   1   3   6   48.44    6.59
  -1   3  -6   62.63    5.53
   1   3   7  382.58   17.23
  -1   3  -7  391.00   15.14
   1   3   8  275.87   16.08
  -1   3  -8  294.05   13.78
   1   3   9  426.26   21.33
  -1   3  -9  436.83   18.38
   1   3  10  314.03   19.42
  -1   3 -10  325.28   16.61
   1   3  11   24.87    4.24
   1   3  11   30.17    4.19
   1   3  11   26.25    6.91
   1   3  12   41.71    5.42
   1   3  12   37.81    4.77
   1   3  12   32.20    8.18
   1   3  13  122.47    7.62
   1   3  13  106.23    7.67
   1   3  14   17.73    4.40
   1   3  14    6.12    3.61
   1   3  15    9.56    3.67
   1   3  16    7.56    3.10
   1   3  16    2.18    3.75
   1   3  17    6.34    2.30
   1   3  17    8.64    3.14
  -1   4  18    5.58    2.23
  -1   4  17   17.92    3.68
  -1   4  17   28.31    3.17
  -1   4  16    5.38    4.12
  -1   4  16    7.27    3.52
  -1   4  16   -0.39    2.88
  -1   4  15    6.15    4.88
  -1   4  15    3.57    3.47
  -1   4  15    4.64    3.23
  -1   4  14   17.05    4.14
  -1   4  14   14.65    4.21
  -1   4  13   62.44    5.69
  -1   4  13   56.48    5.92
  -1   4  12   60.87    9.68
  -1   4  12   53.26    5.03
  -1   4  12   52.27    6.01
  -1   4  11   39.51    7.98
  -1   4  11   30.00    3.90
  -1   4  11   31.80    4.74
  -1   4  10   55.07    8.49
  -1   4   9   29.67    6.62
   1   4  -8 1172.16   27.79
  -1   4   8 1137.13   32.10
  -1   4   7   98.56    8.47
  -1   4   7  110.53    8.59
   1   4  -7  115.47    6.72
  -1   4   6  191.54   10.74
   1   4  -6  193.69    7.75
  -1   4   6  197.03   10.41
  -1   4   5   16.32    4.40
  -1   4   5   18.41    4.08
   1   4  -5   11.81    2.23
   1   4  -4  621.51   12.99
  -1   4   4  651.73   16.94
  -1   4   3  565.25   14.52
   1   4  -2   25.09    3.45
  -1   4   2   25.13    3.02
  -1   4   2   25.51    3.42
  -1   4   1   15.73    2.39
   1   4  -1   16.24    2.70
  -1   4   1   18.60    3.17
   1   4   0 1472.39   27.76
   1   4   0 1454.15   23.46
  -1   4   0 1535.83   28.61
   1   4   1  298.33    7.29
   1   4   2  175.27    6.21
   1   4   3   54.98    5.00
   1   4   3   54.83    4.56
   1   4   4 1367.11   31.18
  -1   4  -4 1374.78   28.30
   1   4   4 1409.01   29.66
   1   4   5   69.98    6.70
  -1   4  -5   63.26    5.13
   1   4   6  531.41   19.46
  -1   4  -6  528.75   16.45
   1   4   7   33.24    6.10
  -1   4  -7   36.31    5.00
   1   4   8  201.07   13.88
  -1   4  -8  217.89   11.70
   1   4   9  288.08   17.72
  -1   4  -9  317.92   15.17
   1   4  10  111.87    7.50
   1   4  10  121.35   12.69
   1   4  11   84.57    6.84
   1   4  11   81.38    6.13
   1   4  11   84.46   11.15
   1   4  12   21.17    4.98
   1   4  12   25.20    4.46
   1   4  13    1.72    3.68
   1   4  13    6.47    3.83
   1   4  14   41.94    5.28
   1   4  14   49.45    5.20
   1   4  15   19.11    3.63
   1   4  15   20.61    3.85
   1   4  16   23.61    4.53
   1   4  16   22.26    3.37
   1   4  16   24.57    3.08
   1   4  17    1.20    2.46
  -1   5  17   14.83    2.76
  -1   5  17    6.45    3.01
  -1   5  16   18.59    4.47
  -1   5  16   18.39    3.76
  -1   5  16   11.19    2.90
  -1   5  16   18.91    3.32
  -1   5  15   10.44    4.69
  -1   5  15    2.34    3.06
  -1   5  15    5.90    3.34
  -1   5  14   35.73    4.66
  -1   5  14   33.98    5.14
  -1   5  13   24.64    4.07
  -1   5  13   31.65    5.41
  -1   5  12   80.58   11.27
  -1   5  12   78.00    5.91
  -1   5  12   73.10    6.73
  -1   5  11  101.21   11.65
  -1   5  11   92.64    6.19
  -1   5  11   85.62    7.10
  -1   5  10   11.73    6.13
  -1   5   9  436.57   20.08
  -1   5   9  417.41   20.66
  -1   5   8   17.95    5.24
  -1   5   8   15.46    5.04
  -1   5   7  483.42   18.16
  -1   5   7  476.65   18.97
  -1   5   6   15.74    4.36
  -1   5   6   18.17    5.05
  -1   5   5  364.25   13.17
  -1   5   4  110.33    6.57
  -1   5   3   91.12    5.64
  -1   5   2 1110.70   22.79
   1   5  -2 1088.62   23.92
  -1   5   2 1157.21   24.94
  -1   5   1  834.57   18.59
  -1   5   1  805.98   16.30
   1   5   0   26.70    1.53
   1   5   0   28.94    3.66
  -1   5   0   35.28    3.99
  -1   5   0   29.40    3.08
  -1   5  -1   14.46    3.52
   1   5   1   17.83    3.69
   1   5   1   13.86    1.85
   1   5   2  224.71    7.31
   1   5   3  450.98   12.66
   1   5   4  251.26   11.52
   1   5   4  250.48   10.09
   1   5   5  362.65   15.28
   1   5   5  372.16   13.75
   1   5   6    9.37    3.85
  -1   5  -6   19.04    3.62
   1   5   7  244.79   14.32
  -1   5  -7  250.24   11.49
  -1   5  -8   42.44    5.33
   1   5   8   52.77    8.24
   1   5   9   75.50    9.97
   1   5  10  278.27   11.68
   1   5  10  264.70    9.70
   1   5  10  257.05   18.15
   1   5  11   87.40    7.45
   1   5  11   88.51    6.12
   1   5  11  106.01   12.89
   1   5  12   27.99    5.56
   1   5  12   34.92    4.65
   1   5  13  198.85   10.51
   1   5  13  237.01    9.73
   1   5  14   19.19    4.59
   1   5  14   20.13    3.82
   1   5  15   37.91    4.51
   1   5  15   43.55    4.39
   1   5  16   41.56    4.89
   1   5  16   33.69    3.38
   1   5  16   44.34    3.71
   1   5  17    1.52    2.18
  -1   6  17   42.56    3.50
  -1   6  17   23.78    3.35
  -1   6  16    1.16    2.62
  -1   6  16    3.66    3.33
  -1   6  16    3.08    3.37
  -1   6  15    3.60    4.01
  -1   6  15    9.55    3.83
  -1   6  15    4.25    2.84
  -1   6  14   55.19    6.35
  -1   6  14   45.73    4.70
  -1   6  14   44.47    5.68
  -1   6  13   58.61    5.17
  -1   6  13   59.56    6.49
  -1   6  12   36.26    4.32
  -1   6  12   35.92    5.53
  -1   6  11   68.68   10.72
  -1   6  11   62.80    5.07
  -1   6  11   59.40    6.25
  -1   6  10  135.67    8.18
  -1   6  10  134.53   12.92
  -1   6   9    4.73    4.61
  -1   6   9   -0.67    4.72
  -1   6   8  116.92    9.92
  -1   6   8  113.86   10.37
  -1   6   7   26.71    5.31
  -1   6   7   20.61    5.25
  -1   6   6   47.29    5.64
  -1   6   6   50.89    6.71
  -1   6   5  276.23   11.62
  -1   6   4  206.06    9.21
   1   6  -3  383.18   13.06
  -1   6   3  389.41   12.16
  -1   6   2  386.31   13.05
  -1   6   2  363.25   10.83
   1   6  -2  347.86   11.84
  -1   6   1  581.93   15.87
   1   6  -1  537.84   14.91
  -1   6   1  550.89   13.05
  -1   6   0 1140.40   24.75
   1   6   0 1132.45   24.21
  -1   6   0 1099.65   21.59
   1   6   1   60.86    5.46
   1   6   1   56.51    3.15
  -1   6  -1   65.25    5.71
  -1   6  -2   32.56    5.02
   1   6   2   34.81    3.10
   1   6   3  148.01    6.86
   1   6   4  327.13   13.67
   1   6   4  312.80   11.63
   1   6   5  148.62    9.98
   1   6   5  155.64    8.90
   1   6   6  129.89   10.05
   1   6   7    6.40    4.95
   1   6   8    9.54    5.60
   1   6   9  185.96   14.95
   1   6  10   33.67    5.04
   1   6  10   26.80    3.67
   1   6  10   32.37    8.51
   1   6  11   41.54    5.78
   1   6  11   36.01    4.43
   1   6  11   40.58    9.01
   1   6  12  168.81    8.15
   1   6  12  177.21   10.04
   1   6  13    7.91    3.30
   1   6  13    5.18    4.37
   1   6  14   86.48    5.71
   1   6  14   87.02    6.81
   1   6  15   55.45    5.63
   1   6  15   40.79    4.77
   1   6  15   51.28    4.23
   1   6  16    7.52    2.46
   1   6  16   15.43    2.87
   1   6  16   16.55    3.58
   1   6  17    4.12    2.00
  -1   7  17   -2.37    2.19
  -1   7  17    0.01    1.89
  -1   7  16   10.92    2.98
  -1   7  16   17.23    3.55
  -1   7  16    8.04    3.12
  -1   7  15    3.65    3.64
  -1   7  15    6.18    3.67
  -1   7  14   21.66    4.82
  -1   7  14   15.84    3.17
  -1   7  14   22.78    4.87
  -1   7  13   37.39    4.24
  -1   7  13   44.77    6.14
  -1   7  12  127.11    6.75
  -1   7  12  129.31    9.01
  -1   7  11  184.33   10.09
  -1   7  11  178.26   15.99
  -1   7  10  145.72    8.83
  -1   7  10  156.74   14.02
  -1   7   9  110.36   10.51
  -1   7   9  124.58   11.88
  -1   7   8   57.36    7.24
  -1   7   8   70.29    8.61
  -1   7   7    5.31    3.97
  -1   7   7    4.49    4.01
  -1   7   6   45.88    5.49
  -1   7   6   48.58    6.73
  -1   7   5   61.45    5.99
  -1   7   4  473.57   14.91
   1   7  -4  454.51   16.03
  -1   7   3   46.22    4.30
   1   7  -3   57.03    5.76
  -1   7   2  581.58   14.80
   1   7  -2  593.80   16.82
  -1   7   1 1024.79   20.23
   1   7  -1 1058.27   23.44
   1   7   0  232.83   10.14
   1   7   0  201.48    5.13
  -1   7   0  226.60   10.37
  -1   7   0  230.33    8.08
  -1   7  -1  333.46   12.57
   1   7   1  323.16   12.47
  -1   7  -2  505.76   16.99
   1   7   2  515.60   12.74
  -1   7  -3   31.95    5.32
   1   7   3   38.27    3.75
   1   7   4  256.33   12.79
   1   7   4  260.81   10.52
   1   7   5   22.81    5.29
   1   7   6   11.95    4.94
   1   7   7   15.41    5.38
   1   7   8   32.07    6.95
   1   7   9    6.24    3.83
   1   7   9    8.37    5.23
   1   7  10   90.93    7.40
   1   7  10   97.04   11.80
   1   7  11   39.15    4.23
   1   7  11   38.89    5.95
   1   7  12   24.79    3.81
   1   7  12   24.05    5.47
   1   7  13  154.50    7.31
   1   7  13  153.27    9.36
   1   7  14   14.88    3.07
   1   7  14   14.23    4.33
   1   7  15   59.31    5.24
   1   7  15   59.71    3.88
   1   7  16    9.61    2.73
   1   7  16    5.02    2.23
  -1   8  17    9.13    2.02
  -1   8  16   -2.68    2.28
  -1   8  16    0.95    2.81
  -1   8  16    1.55    2.55
  -1   8  15    6.16    3.60
  -1   8  15    7.83    3.31
  -1   8  14   12.65    4.68
  -1   8  14    5.54    3.60
  -1   8  13   15.88    5.16
  -1   8  13   26.97    4.74
  -1   8  12   24.07    5.80
  -1   8  11  208.94   10.99
  -1   8  10  146.92    9.15
  -1   8  10  146.53   13.88
  -1   8   9  137.10    8.58
  -1   8   9  153.12   13.36
  -1   8   8  131.53   10.58
  -1   8   8  113.54   11.23
  -1   8   7   39.01    6.03
  -1   8   7   31.31    6.59
  -1   8   6   94.20    7.83
   1   8  -6   96.48    8.73
  -1   8   6  107.32    9.75
  -1   8   5  470.15   16.30
   1   8  -5  472.21   17.83
   1   8  -4   74.11    7.08
  -1   8   4   76.91    5.88
  -1   8   3   75.04    5.55
   1   8  -3   83.90    7.08
  -1   8   2  397.34   15.31
  -1   8   2  373.24   11.99
   1   8  -2  368.18   14.01
  -1   8   1  382.26   11.71
   1   8  -1  389.45   14.40
   1   8   0  796.41   21.79
  -1   8   0  789.27   22.28
  -1   8   0  736.02   17.71
   1   8   1   53.38    6.08
  -1   8  -1   56.54    6.25
  -1   8  -1   52.11    4.31
  -1   8  -2   10.63    4.47
  -1   8  -3  433.77   17.07
   1   8   3  446.08   13.11
   1   8   4   36.40    4.36
  -1   8  -4   29.05    5.59
   1   8   4   31.76    5.26
   1   8   5   24.75    5.42
   1   8   6   57.91    7.79
   1   8   7   31.25    6.93
   1   8   8   20.34    6.25
   1   8   9   36.27    3.88
   1   8   9   53.35    6.08
   1   8   9   46.06    8.43
   1   8  10    8.94    2.88
   1   8  10   13.33    4.88
   1   8  10   13.22    6.20
   1   8  11   32.99    5.74
   1   8  12  116.26    8.66
   1   8  13    1.84    4.38
   1   8  14   74.17    5.86
   1   8  14   67.51    6.18
   1   8  15   11.98    3.08
   1   8  15   10.95    3.50
   1   8  16    5.94    2.03
   1   8  16    6.27    2.21
   1   8  16   11.04    2.43
  -1   9  16    0.52    2.33
  -1   9  16    1.96    2.46
  -1   9  15   -0.88    3.25
  -1   9  14    5.78    4.01
  -1   9  13    6.90    4.75
  -1   9  12   87.16    8.01
  -1   9  11   34.44    6.05
  -1   9  10  384.71   14.73
   1   9 -10  370.72   21.14
  -1   9  10  411.08   23.22
  -1   9  10  373.45   11.57
  -1   9   9  132.91    8.38
   1   9  -9  113.03   11.41
  -1   9   9  128.98   13.01
  -1   9   9  122.07    6.41
  -1   9   8   67.77    6.13
  -1   9   8   77.49    8.64
   1   9  -8   65.56    8.55
  -1   9   8   58.71    8.64
  -1   9   7  202.46   12.24
   1   9  -7  187.77   12.88
  -1   9   7  188.13   13.91
  -1   9   6   50.88    6.05
   1   9  -6   49.44    6.99
  -1   9   6   52.46    7.64
  -1   9   5  127.74    8.27
   1   9  -5  125.43    9.68
  -1   9   4  335.58   12.83
   1   9  -4  304.94   14.45
   1   9  -3   52.20    6.30
  -1   9   3   51.73    4.84
  -1   9   2  748.50   19.22
   1   9  -2  787.09   22.99
   1   9  -1  295.35   13.14
  -1   9   1  290.29   13.63
  -1   9   1  269.22    9.80
  -1   9   0  275.29   13.21
   1   9   0  275.68   12.72
  -1   9   0  260.89    9.37
  -1   9  -1   58.49    6.83
  -1   9  -1   52.04    4.24
  -1   9  -2  606.26   20.46
  -1   9  -2  551.57   15.64
  -1   9  -3    3.68    3.99
   1   9   4  242.71   13.45
  -1   9  -4  248.50   14.10
   1   9   5  124.37   10.17
  -1   9  -5  127.74   10.77
   1   9   6   18.07    5.45
  -1   9  -6   25.51    6.10
   1   9   7  118.54   11.75
  -1   9  -7  126.36   12.21
   1   9   8    6.23    3.62
   1   9   8    8.15    4.99
   1   9   9   15.27    3.17
   1   9   9   12.23    4.54
   1   9   9   11.37    6.17
   1   9  10   53.95    4.74
   1   9  10   56.35    6.58
   1   9  11   26.18    3.41
   1   9  11   29.05    5.84
   1   9  12   38.31    6.09
   1   9  13   66.49    7.03
   1   9  14    8.65    3.14
   1   9  14    4.48    3.71
   1   9  15   20.51    3.53
   1   9  16    1.79    1.74
   1   9  16   -1.28    1.82
  -1  10  16    6.90    2.32
  -1  10  15    5.81    3.07
  -1  10  14   -0.97    3.84
  -1  10  13   11.11    4.77
  -1  10  12   24.24    5.67
  -1  10  11  187.83   10.50
  -1  10  11  186.90    7.83
  -1  10  10   61.67    6.90
  -1  10  10   58.59    4.81
  -1  10   9  119.99    6.62
  -1  10   9  122.93   13.14
  -1  10   9  118.45    8.28
   1  10  -9  121.85   12.00
  -1  10   8  125.12    6.56
  -1  10   8  124.76   12.44
   1  10  -8  104.58   10.69
  -1  10   8  133.97    8.48
  -1  10   7   27.37    6.79
   1  10  -7   27.34    6.31
  -1  10   6  201.81   13.79
   1  10  -6  185.36   12.69
   1  10  -5   83.43    8.40
   1  10  -4  110.88    9.27
   1  10  -3  203.53   12.04
   1  10  -2   43.68    6.30
  -1  10   2   42.68    6.52
   1  10  -1  688.55   22.52
  -1  10   1  696.93   23.42
  -1  10   0   14.59    4.90
   1  10   0   15.34    4.76
  -1  10  -1    3.06    4.21
  -1  10  -2    5.52    4.68
  -1  10  -3  415.64   18.24
   1  10   4   38.88    6.34
  -1  10  -4   44.58    7.47
   1  10   5   57.56    7.70
  -1  10  -5   55.97    7.90
   1  10   6  137.88   11.75
  -1  10  -6  147.64   12.65
   1  10   7    3.87    2.81
   1  10   7    4.26    4.74
   1  10   7    8.17    4.03
  -1  10  -7    5.30    5.59
   1  10   8   39.75    4.30
   1  10   8   43.46    8.08
   1  10   8   41.16    5.73
  -1  10  -8   33.70    8.02
   1  10   9   43.76    4.52
   1  10   9   43.67    8.42
  -1  10  -9   26.30    7.07
   1  10   9   45.95    6.05
   1  10  10   13.89    3.27
   1  10  10   10.20    5.11
   1  10  11   10.75    2.82
   1  10  11   17.60    5.40
   1  10  12   24.94    5.69
   1  10  13    1.73    4.16
   1  10  14   10.67    3.95
   1  10  15    4.46    2.66
  -1  11  16    4.90    1.83
  -1  11  15    2.31    2.81
  -1  11  15   -0.26    2.71
  -1  11  14   15.37    4.13
  -1  11  13    7.42    4.39
  -1  11  12   38.56    6.33
  -1  11  11   12.20    2.95
  -1  11  11   15.79    4.99
  -1  11  10  195.84    8.31
  -1  11  10  189.08   10.71
  -1  11   9   28.96    3.94
  -1  11   9   29.94    5.24
   1  11  -9   26.52    6.77
  -1  11   8   28.90    3.88
  -1  11   8   35.24    7.63
  -1  11   8   26.21    4.78
   1  11  -8   31.54    7.02
  -1  11   7  140.24    7.04
  -1  11   7  131.71   12.33
  -1  11   7  130.96    8.36
   1  11  -7  127.08   11.39
  -1  11   6   27.48    3.60
  -1  11   6   25.99    6.52
   1  11  -6   32.45    6.59
   1  11  -5  190.75   12.90
   1  11  -4  128.05   10.52
   1  11  -3   50.86    7.16
   1  11  -2  303.30   15.63
   1  11  -1    3.30    4.04
  -1  11   1    0.07    4.70
   1  11   0  136.48   10.37
  -1  11   0  136.08   10.76
  -1  11  -1   53.52    7.62
  -1  11  -2  107.17    9.85
  -1  11  -3  140.25   11.26
   1  11   4  365.10   18.12
  -1  11  -4  354.58   18.56
   1  11   5   72.07    9.00
  -1  11  -5   47.47    7.69
   1  11   6   45.80    4.46
   1  11   6   49.35    8.16
   1  11   6   47.89    5.29
  -1  11  -6   45.63    8.09
   1  11   7  120.01    6.71
   1  11   7  109.74   11.89
   1  11   7  120.99    8.04
  -1  11  -7  117.17   12.00
   1  11   8   -1.38    2.98
   1  11   8    5.72    4.98
  -1  11  -8   -4.26    5.93
   1  11   8    0.88    4.12
   1  11   9   34.07    4.28
   1  11   9   44.19    6.44
   1  11  10   24.89    3.88
   1  11  10   22.70    5.63
   1  11  11    9.34    3.00
   1  11  11   11.70    5.31
   1  11  12    6.43    2.49
   1  11  12    2.28    4.52
   1  11  13    7.28    4.29
   1  11  14    2.85    3.11
   1  11  15    2.89    2.15
  -1  12  15   36.99    3.12
  -1  12  14    2.05    3.12
  -1  12  13    3.66    4.14
  -1  12  12    8.25    2.43
  -1  12  12   10.21    4.75
  -1  12  11  127.40    6.48
  -1  12  11  126.13    8.91
  -1  12  10   33.69    4.17
  -1  12  10   36.32    5.72
  -1  12   9   45.42    4.64
  -1  12   9   45.61    6.27
  -1  12   8   20.54    3.88
  -1  12   8   20.65    4.82
   1  12  -8   25.77    6.32
  -1  12   7   18.47    3.65
  -1  12   7    5.47    5.10
  -1  12   7   25.24    4.83
   1  12  -7   19.59    6.41
  -1  12   6   92.82    5.91
  -1  12   6   86.48   10.17
   1  12  -6   93.86   10.31
  -1  12   6   89.90    6.90
   1  12  -5   65.63    8.43
  -1  12   5   86.01    5.70
   1  12  -4   75.76    8.96
   1  12  -3  241.63   14.81
   1  12  -2   21.07    5.78
   1  12  -1  181.95   12.63
  -1  12   1  185.19   13.16
  -1  12   0   45.89    7.79
  -1  12  -1   17.00    6.08
  -1  12  -2  208.75   14.25
  -1  12  -3  346.78   18.38
   1  12   3  362.60   18.23
   1  12   4   99.46    5.90
   1  12   4  113.17   10.78
  -1  12  -4  102.56   10.54
   1  12   5  166.47    7.83
   1  12   5  155.71   12.91
   1  12   5  143.69    8.26
  -1  12  -5  154.42   13.36
   1  12   6   19.52    3.79
   1  12   6   13.41    5.78
   1  12   6   24.04    4.60
   1  12   7   21.70    4.02
   1  12   7   31.83    7.81
  -1  12  -7   24.31    7.55
   1  12   7   23.11    4.70
   1  12   8   31.75    5.59
   1  12   8   20.27    3.99
   1  12   9   13.29    4.80
   1  12   9    7.15    3.22
   1  12  10   29.34    5.85
   1  12  10   27.60    3.94
   1  12  11    1.23    4.49
   1  12  11    5.84    2.68
   1  12  12    8.33    4.28
   1  12  12    5.86    2.31
   1  12  13    0.91    3.38
   1  12  14   13.11    3.16
   1  12  15    1.85    1.63
   1  12  15    0.04    1.52
  -1  13  15   10.02    1.80
  -1  13  14    1.93    2.61
  -1  13  14    0.32    2.44
  -1  13  13    5.12    3.36
  -1  13  12    6.83    4.15
  -1  13  12    4.84    2.37
  -1  13  11    6.62    4.34
  -1  13  11    7.94    3.02
  -1  13  10   50.17    6.22
  -1  13  10   50.86    4.71
  -1  13   9   21.54    5.18
  -1  13   9   26.08    4.23
  -1  13   8   45.15    5.97
  -1  13   8   45.46    4.91
  -1  13   7    7.51    4.33
  -1  13   7    8.87    3.65
  -1  13   6   60.34    5.33
  -1  13   6   57.56    9.21
  -1  13   6   47.20    5.56
   1  13  -6   49.15    8.06
  -1  13   5   33.54    7.46
   1  13  -5   34.41    6.57
  -1  13   5   32.17    4.30
   1  13  -4   64.94    8.71
  -1  13   4   76.76    5.32
   1  13  -3   -0.30    5.07
  -1  13   3    5.04    2.96
   1  13  -2  153.01   12.24
  -1  13   2  133.90    6.79
   1  13  -1  134.86   11.77
  -1  13   0   44.29    7.53
  -1  13  -1   56.83    8.45
  -1  13  -2   60.97    5.26
  -1  13  -2   85.59   10.02
   1  13   2   77.72    5.28
   1  13   3  153.89   12.56
  -1  13  -3  142.44    7.43
  -1  13  -3  174.06   13.74
   1  13   3  173.01    7.79
   1  13   4  243.38    9.62
  -1  13  -4  243.05   16.63
   1  13   4  220.16   15.14
   1  13   5   57.53    5.34
   1  13   5   53.70    8.67
  -1  13  -5   54.46    8.62
   1  13   6   16.62    3.60
   1  13   6   29.82    7.45
  -1  13  -6   25.89    7.33
   1  13   6   21.45    4.49
   1  13   7    4.90    3.87
   1  13   7   10.71    3.63
   1  13   8   -2.45    4.38
   1  13   8    6.69    3.44
   1  13   9   30.71    5.37
   1  13   9   35.02    4.54
   1  13  10   22.25    5.24
   1  13  10   29.19    3.86
   1  13  11    0.77    4.00
   1  13  11    0.81    2.49
   1  13  12   19.95    4.46
   1  13  12   15.52    2.40
   1  13  13   20.49    3.59
   1  13  14   -0.01    2.07
  -1  14  14    5.96    1.84
  -1  14  13    0.64    2.84
  -1  14  12    4.32    3.49
  -1  14  12    4.98    2.06
  -1  14  11   13.39    4.17
  -1  14  11   19.28    3.08
  -1  14  10    3.24    4.11
  -1  14  10    2.71    2.85
  -1  14   9   15.13    4.60
  -1  14   9   18.09    3.65
  -1  14   8   -3.91    4.04
  -1  14   8   -3.13    3.42
  -1  14   7   44.28    5.73
  -1  14   7   63.53    5.62
  -1  14   6    6.85    3.76
  -1  14   6    9.89    3.44
  -1  14   5   58.58    9.28
   1  14  -5   55.27    8.94
  -1  14   5   52.60    4.94
   1  14  -4   35.37    7.48
  -1  14   4   34.98    4.49
   1  14  -3   44.61    8.08
  -1  14   3   41.57    4.44
   1  14  -2   24.83    6.59
  -1  14   2   19.64    3.39
  -1  14   1  101.09    5.95
  -1  14   0   64.35    9.18
  -1  14   0   68.61    5.02
   1  14   0   73.42    5.11
  -1  14  -1   40.13    7.80
   1  14   1   43.46    4.25
   1  14   2  165.53   12.85
  -1  14  -2  183.51    8.95
  -1  14  -2  189.93   14.96
   1  14   2  185.00    8.14
   1  14   3  149.56   12.60
  -1  14  -3  157.40    8.34
   1  14   3  174.87    8.06
  -1  14  -3  166.92   14.32
   1  14   4   81.36    6.12
   1  14   4   81.69   10.03
  -1  14  -4   70.62   10.62
   1  14   5   30.29    4.49
   1  14   6   33.60    4.70
   1  14   6   28.18    4.79
   1  14   7   26.31    4.15
   1  14   7   18.68    4.72
   1  14   8   43.90    4.91
   1  14   8   35.74    5.49
   1  14   9   57.88    5.23
   1  14   9   39.04    5.57
   1  14  10    2.89    2.78
   1  14  10   -0.88    3.73
   1  14  11   36.84    3.43
   1  14  11   36.43    4.80
   1  14  12    6.81    1.88
   1  14  12    0.08    3.07
   1  14  13   -3.27    2.32
  -1  15  13    3.73    1.68
  -1  15  12   11.00    2.01
  -1  15  12    4.94    2.87
  -1  15  11    0.83    2.20
  -1  15  11   -0.73    3.26
  -1  15  10   25.74    3.67
  -1  15  10   21.05    3.34
  -1  15  10   19.74    4.45
  -1  15   9    1.64    3.09
  -1  15   9    4.62    3.71
  -1  15   8   33.89    4.69
  -1  15   8   26.84    4.70
  -1  15   7    9.99    3.78
  -1  15   7    3.69    3.65
  -1  15   6   22.94    4.49
  -1  15   5    4.56    3.61
  -1  15   4   25.86    4.19
   1  15  -3   25.35    4.32
  -1  15   3   20.48    4.23
  -1  15   2   50.37    4.89
  -1  15   1   13.07    3.36
  -1  15   0   43.16    4.30
   1  15   0   41.00    4.12
  -1  15  -1   82.02    6.58
  -1  15  -1   80.02   10.82
   1  15   1   87.83    5.93
  -1  15  -2   40.71    5.11
   1  15   2   39.57    4.38
  -1  15  -3   80.54    6.22
   1  15   3   92.48    6.30
   1  15   4   88.36    6.30
   1  15   5   61.25    5.61
   1  15   6   14.35    3.85
   1  15   7   63.49    5.52
   1  15   7   49.91    5.28
   1  15   8   47.37    4.91
   1  15   8   34.67    4.82
   1  15   9    8.28    3.31
   1  15   9   13.10    3.89
   1  15  10   53.01    4.31
   1  15  10   37.86    4.65
   1  15  11   -1.27    2.17
   1  15  11    2.75    2.95
   1  15  12   11.70    1.78
   1  15  12   12.84    2.83
  -1  16  12    3.46    1.44
  -1  16  11   18.87    2.49
  -1  16  10    1.20    2.54
  -1  16  10    1.98    2.29
  -1  16   9   25.55    3.74
  -1  16   9   19.47    3.94
  -1  16   9   21.15    3.52
  -1  16   8    5.15    3.32
  -1  16   8    1.95    3.29
  -1  16   7   16.53    3.88
  -1  16   6    3.76    3.59
  -1  16   5    7.90    3.59
  -1  16   4    2.14    3.21
   1  16  -3   16.38    3.58
  -1  16   3   24.88    4.24
   1  16  -2   25.87    4.32
  -1  16   2   31.51    4.22
  -1  16   1    4.82    2.86
  -1  16   0   39.58    5.94
  -1  16   0   42.43    4.32
   1  16   0   43.99    4.25
  -1  16  -1   68.36    6.24
   1  16   1   74.72    5.44
  -1  16  -2   56.58    5.81
   1  16   2   59.51    5.27
  -1  16  -3   21.46    4.29
   1  16   3   25.75    4.14
   1  16   4   54.42    5.11
   1  16   5    6.01    3.68
   1  16   6   48.05    5.16
   1  16   7    5.53    3.56
   1  16   8   25.34    4.04
   1  16   8   27.40    3.93
   1  16   9   55.36    4.54
   1  16   9   43.36    4.43
   1  16  10    2.44    2.29
   1  16  10    1.80    2.66
   1  16  11   36.30    2.80
   1  16  11   23.46    2.97
  -1  17  11    8.06    1.77
  -1  17  10    8.88    2.06
  -1  17  10   14.68    2.48
  -1  17   9    3.58    2.56
  -1  17   9    4.67    2.70
  -1  17   8   10.29    3.51
  -1  17   8    3.19    2.88
  -1  17   7    4.61    3.70
  -1  17   7    2.30    3.27
  -1  17   6    2.25    3.43
  -1  17   5    3.19    3.38
  -1  17   4   20.60    4.14
  -1  17   3   26.02    4.07
  -1  17   2    5.64    4.59
   1  17  -2   12.40    3.96
  -1  17   2    6.43    3.31
  -1  17   1   40.15    5.96
   1  17  -1   41.90    5.32
  -1  17   1   43.28    4.48
  -1  17   0   28.17    5.13
   1  17   0   29.24    3.83
  -1  17   0   26.58    3.60
   1  17   1   87.64    5.70
  -1  17  -1   80.97    6.83
   1  17   2   50.61    4.73
  -1  17  -2   46.49    5.32
   1  17   3   71.86    5.56
  -1  17  -3   56.21    5.28
   1  17   4   20.44    4.08
   1  17   5   30.11    4.38
   1  17   6    9.47    3.62
   1  17   7    8.05    3.28
   1  17   8   25.03    3.55
   1  17   9    5.85    2.61
   1  17   9    2.70    2.52
   1  17  10   49.11    3.27
   1  17  10   34.50    2.72
  -1  18  10    4.08    1.57
  -1  18   9    4.03    2.10
  -1  18   9    8.28    2.23
  -1  18   8    3.60    2.72
  -1  18   8    9.75    2.77
  -1  18   7    5.63    3.23
  -1  18   7    4.64    3.09
  -1  18   6    2.89    3.75
  -1  18   6    8.97    3.26
  -1  18   5   20.90    4.67
  -1  18   5   16.64    3.69
  -1  18   4   15.10    4.60
  -1  18   4   18.17    3.87
  -1  18   3   20.52    5.07
  -1  18   3   20.13    3.68
  -1  18   2   22.89    5.14
   1  18  -2   27.52    4.26
  -1  18   2   23.45    3.72
   1  18  -1    4.50    3.74
  -1  18   1    6.30    4.06
  -1  18   1    1.51    2.65
   1  18   0   40.27    5.48
  -1  18   0   36.87    5.18
  -1  18   0   31.02    3.57
  -1  18  -1   15.78    4.37
   1  18   1   13.36    3.11
   1  18   2   62.81    4.98
  -1  18  -2   56.13    5.31
   1  18   3   42.98    4.51
  -1  18  -3   28.92    4.06
   1  18   4   14.13    3.54
   1  18   5    4.54    2.98
   1  18   6    7.63    3.06
   1  18   7   15.66    3.02
   1  18   8    3.42    2.50
   1  18   8   -3.44    2.25
   1  18   9   11.21    2.15
   1  18   9   19.76    2.48
   1  18  10    0.94    1.22
  -1  19   9    3.92    1.58
  -1  19   8    1.94    1.85
  -1  19   8   -2.05    2.02
  -1  19   7   26.91    3.42
  -1  19   7   30.27    3.24
  -1  19   6    6.91    3.12
  -1  19   6    0.08    2.38
  -1  19   5   16.60    3.95
  -1  19   5   19.31    3.22
  -1  19   4   32.13    4.73
  -1  19   4   26.34    3.64
  -1  19   3    8.00    3.91
  -1  19   3    8.90    2.84
  -1  19   2    9.69    2.95
  -1  19   2   18.86    4.35
   1  19  -2   12.33    3.35
   1  19  -1   34.47    4.44
  -1  19   1   43.31    4.94
  -1  19   1   35.92    3.76
   1  19   0   -0.70    3.56
  -1  19   0    3.70    3.48
   1  19   1   25.96    3.10
   1  19   1   38.31    4.91
  -1  19  -1   37.54    4.51
   1  19   2   11.80    2.81
   1  19   2   18.20    4.25
  -1  19  -2   16.27    3.49
   1  19   3   21.24    4.37
   1  19   3   14.67    3.02
   1  19   4    6.90    3.65
   1  19   4    9.48    2.77
   1  19   5    6.50    3.25
   1  19   5   10.86    2.73
   1  19   6   10.88    3.29
   1  19   6    9.61    2.71
   1  19   7    6.92    2.58
   1  19   7    2.63    2.01
   1  19   8    1.49    1.78
   1  19   8    0.29    1.63
  -1  20   8   20.09    1.82
  -1  20   7    3.29    1.72
  -1  20   7   -2.80    1.87
  -1  20   6   25.19    2.67
  -1  20   6   28.15    3.12
  -1  20   5    9.66    2.86
  -1  20   5   11.82    2.35
  -1  20   4   14.22    3.33
  -1  20   4   12.67    2.64
  -1  20   3   22.98    3.78
  -1  20   3   18.44    2.76
  -1  20   2    3.94    2.13
  -1  20   2    8.63    3.43
   1  20  -1    6.98    3.02
  -1  20   1    1.35    2.99
   1  20   0   18.70    3.44
  -1  20   0   12.39    3.22
   1  20   1    1.72    3.08
  -1  20  -1    3.63    2.80
   1  20   2    8.59    2.34
   1  20   2   13.06    3.34
  -1  20  -2    7.99    2.67
   1  20   3    6.65    3.14
   1  20   3    5.86    2.24
   1  20   4    4.80    3.01
   1  20   4    0.46    2.02
   1  20   5    1.94    2.43
   1  20   5   -0.05    2.00
   1  20   6   12.85    2.41
   1  20   6   15.58    2.20
   1  20   7    0.86    1.55
   1  20   7    2.18    1.40
  -1  21   5   23.03    2.10
  -1  21   5   26.28    2.57
  -1  21   4   15.63    1.91
  -1  21   4   20.07    2.65
  -1  21   3    2.13    1.46
  -1  21   3    2.54    2.46
  -1  21   2    9.83    2.76
   1  21  -1    3.14    1.92
  -1  21   1   -1.50    2.42
  -1  21   0   -2.38    2.26
   1  21   0    1.08    2.15
   1  21   1    7.14    2.48
  -1  21  -1    7.43    2.19
   1  21   2    3.86    2.35
   1  21   3    0.40    2.14
   1  21   4    3.89    2.06
   1  21   5   12.39    1.94
  -2 -21   5   33.60    3.12
  -2 -21   4    1.58    2.33
  -2 -21   3   11.64    2.92
  -2 -21   2   17.53    3.16
   2 -21  -2   18.39    3.18
  -2 -21   1   -1.14    2.53
   2 -21  -1    2.79    2.66
   2 -21   0    0.31    2.55
  -2 -21   0   -0.44    2.52
  -2 -21  -1    2.29    2.39
   2 -21   1    1.87    2.20
  -2 -21  -2    8.87    2.33
   2 -21   2    7.86    2.22
  -2 -21  -3    5.10    1.87
  -2 -21  -3   -0.51    1.75
  -2 -20   7   -0.73    2.00
  -2 -20   6   22.19    3.49
  -2 -20   5    8.88    3.48
  -2 -20   4   23.73    4.17
  -2 -20   3   32.72    4.52
  -2 -20   2   12.74    3.83
  -2 -20   1   17.73    4.17
  -2 -20   0   14.43    3.66
   2 -20   0   17.22    4.00
  -2 -20   0   16.84    4.09
  -2 -20  -1   19.40    3.90
  -2 -20  -1   22.69    4.01
   2 -20   1   19.92    3.95
  -2 -20  -2    9.83    3.33
  -2 -20  -2    5.79    3.06
   2 -20   2   10.00    3.23
  -2 -20  -3   19.55    3.41
  -2 -20  -3   20.03    3.29
   2 -20   3   21.55    3.19
  -2 -20  -4    6.79    2.58
  -2 -20  -4    1.65    2.27
  -2 -20  -5    7.42    2.31
  -2 -20  -5    7.61    1.97
  -2 -19   8    5.32    2.61
  -2 -19   7   15.87    3.74
  -2 -19   6    5.20    3.71
  -2 -19   5   23.13    4.60
  -2 -19   4   39.31    5.43
  -2 -19   3   19.75    4.97
  -2 -19   2   32.52    5.05
  -2 -19   2   45.13    5.70
  -2 -19   1   31.01    5.02
  -2 -19   1   38.40    5.45
  -2 -19   0    7.42    3.96
  -2 -19   0   11.86    4.38
  -2 -19  -1   41.43    5.46
  -2 -19  -2   45.81    5.25
   2 -19   2   50.56    5.37
  -2 -19  -3    3.20    3.45
   2 -19   3   13.48    3.63
  -2 -19  -4   19.16    3.88
   2 -19   4   19.92    3.34
  -2 -19  -5    6.94    3.13
  -2 -19  -6    2.25    2.58
  -2 -19  -7    8.63    2.31
  -2 -18   9    3.11    2.46
  -2 -18   8    2.81    3.15
  -2 -18   7   -3.93    3.90
  -2 -18   6    8.90    4.71
  -2 -18   5   -2.17    4.35
  -2 -18   4    5.08    4.60
  -2 -18   3   55.67    6.44
  -2 -18   3   62.97    7.20
  -2 -18   2   13.10    4.72
  -2 -18   2   21.08    5.54
  -2 -18   1    1.72    4.70
  -2 -18   0   51.29    6.25
  -2 -18  -1   23.35    5.27
  -2 -18  -2   35.08    5.54
  -2 -18  -3   64.97    6.35
   2 -18   3   70.53    6.13
  -2 -18  -4   20.66    4.58
   2 -18   4   19.08    4.00
  -2 -18  -5   14.31    4.17
   2 -18   5   14.12    3.38
  -2 -18  -6    5.63    3.55
  -2 -18  -7    3.07    2.99
  -2 -18  -8   11.52    2.69
   2 -18   8    5.24    2.66
  -2 -18  -9   21.06    2.39
  -2 -17  10    7.26    2.61
  -2 -17   9    5.94    3.30
  -2 -17   8    8.16    4.10
  -2 -17   7    2.23    4.25
  -2 -17   6    8.02    4.76
  -2 -17   5   15.58    5.23
  -2 -17   4   64.18    7.03
  -2 -17   3    8.71    5.08
  -2 -17   3    4.64    5.33
  -2 -17   2   50.35    6.73
  -2 -17   1   16.70    5.43
  -2 -17   0    9.34    5.10
  -2 -17  -1   84.93    7.59
  -2 -17  -2   70.18    7.25
  -2 -17  -3   31.81    5.55
   2 -17   3   31.14    5.26
  -2 -17  -4   66.06    6.87
   2 -17   4   59.22    5.84
  -2 -17  -5   61.89    6.52
   2 -17   5   45.64    5.43
   2 -17   5   54.16    5.20
  -2 -17  -6   14.91    4.58
   2 -17   6   19.11    4.50
  -2 -17  -7   21.46    4.16
   2 -17   7   15.89    4.48
  -2 -17  -8   23.96    3.81
   2 -17   8   13.47    4.07
  -2 -17  -9   10.83    2.91
   2 -17   9   10.41    3.59
  -2 -17 -10   39.01    3.03
   2 -17  10   36.94    3.84
  -2 -16  12    4.94    2.26
   2 -16 -11   12.92    2.30
  -2 -16  11   11.47    3.02
   2 -16 -10    0.76    2.41
  -2 -16  10    5.97    3.21
  -2 -16  10   -0.80    2.79
   2 -16  -9   16.04    3.31
  -2 -16   9   27.25    4.70
   2 -16  -8   10.15    3.40
  -2 -16   8   17.57    4.92
   2 -16  -7   -4.52    3.43
  -2 -16   7   -6.52    5.03
   2 -16  -6    7.57    3.50
  -2 -16   6   17.47    5.60
   2 -16  -5   10.52    3.80
  -2 -16   5   14.45    5.30
  -2 -16   4   15.42    5.23
  -2 -16   4   21.41    5.61
  -2 -16   3   62.60    6.97
  -2 -16   2    1.46    4.52
  -2 -16   1    9.64    4.93
  -2 -16   0   45.85    6.67
  -2 -16  -1   17.55    5.16
  -2 -16  -2   39.76    6.01
  -2 -16  -3   94.36    8.01
  -2 -16  -4   81.08    7.67
   2 -16   4   60.42    5.99
  -2 -16  -5   39.89    5.98
   2 -16   5   33.05    4.69
  -2 -16  -6   71.23    6.81
  -2 -16  -7    7.50    4.12
   2 -16   7    4.86    4.63
  -2 -16  -8   21.40    4.40
   2 -16   8   19.45    5.30
  -2 -16  -9   54.90    5.06
   2 -16   9   43.81    5.63
  -2 -16 -10    0.88    2.56
   2 -16  10   12.07    4.06
  -2 -16 -11   38.29    3.02
   2 -16  11   35.26    4.10
  -2 -15  13   10.22    2.83
   2 -15 -12    5.97    2.27
  -2 -15  12    6.53    3.29
  -2 -15  11    8.58    3.71
  -2 -15  10   12.77    4.14
  -2 -15  10   17.27    3.94
  -2 -15   9    5.40    4.05
  -2 -15   9    1.88    4.13
  -2 -15   8   38.78    5.90
   2 -15  -7    9.50    3.94
  -2 -15   7   11.14    5.06
   2 -15  -6    6.26    3.86
  -2 -15   6    9.35    4.79
   2 -15  -5   -5.24    3.94
  -2 -15   5    2.69    4.73
  -2 -15   5   -5.27    5.20
  -2 -15   4   80.52    7.67
   2 -15  -4   88.53    6.71
  -2 -15   4   94.36    8.03
   2 -15  -3   20.80    4.43
  -2 -15   3   15.73    5.18
  -2 -15   2   52.20    6.46
  -2 -15   1   10.51    4.54
  -2 -15   0   57.88    7.13
   2 -15   1   23.13    4.33
  -2 -15  -1   41.14    6.23
  -2 -15  -2   90.90    8.00
   2 -15   2   85.38    6.58
  -2 -15  -3   79.00    7.64
  -2 -15  -4   75.33    7.45
   2 -15   4   64.18    6.48
  -2 -15  -5  151.74    9.63
   2 -15   5  132.11    7.89
  -2 -15  -6   20.44    5.58
  -2 -15  -7   41.13    5.96
  -2 -15  -8   22.32    4.86
   2 -15   8   23.84    6.37
  -2 -15  -9   12.18    4.34
   2 -15   9   12.18    5.31
  -2 -15 -10   72.22    5.57
   2 -15  10   67.45    6.76
  -2 -15 -11   25.38    3.42
   2 -15  11   24.50    5.01
  -2 -15 -12   36.25    2.91
   2 -15  12   32.97    4.15
  -2 -14  14   -1.87    2.57
  -2 -14  13   10.26    3.73
  -2 -14  12   19.41    4.61
  -2 -14  11    6.70    4.60
  -2 -14  11    2.83    3.10
  -2 -14  10   18.48    5.18
  -2 -14  10   18.86    4.36
  -2 -14   9   96.74    7.47
  -2 -14   9   81.75    7.13
  -2 -14   8    7.91    4.37
  -2 -14   8    7.97    4.67
  -2 -14   7   -2.59    4.92
  -2 -14   6   16.58    5.11
   2 -14  -5  119.55    7.48
  -2 -14   5  126.86    8.89
  -2 -14   5  120.09    8.68
  -2 -14   4   19.95    5.26
   2 -14  -4   25.54    4.67
   2 -14  -3   54.52    5.39
  -2 -14   3   55.46    6.40
   2 -14  -2   45.11    5.27
  -2 -14   2   46.36    6.02
   2 -14  -2   49.89    8.37
   2 -14  -1   20.78    4.14
  -2 -14   1   23.71    5.10
   2 -14  -1   28.70    7.22
  -2 -14   0   13.16    4.46
   2 -14   0   26.23    7.00
   2 -14   1   42.49    5.03
  -2 -14  -1   60.15    6.65
   2 -14   1   60.71    9.41
   2 -14   2   27.66    4.35
  -2 -14  -2   32.56    5.55
   2 -14   2   29.72    7.68
  -2 -14  -3  200.49   10.78
   2 -14   3  192.98   15.36
  -2 -14  -4  158.28    9.78
   2 -14   4  120.27    8.84
  -2 -14  -5   35.71    6.19
   2 -14   5   28.15    4.45
   2 -14   5   32.26    5.78
  -2 -14  -6   76.43    7.65
   2 -14   6   55.65    6.54
  -2 -14  -7    5.90    4.42
   2 -14   7    6.79    4.37
  -2 -14  -8   21.12    5.13
   2 -14   8   15.39    6.28
   2 -14   8   19.45    4.94
   2 -14   9   45.53    7.20
  -2 -14  -9   54.18    6.28
   2 -14  10   16.53    6.14
  -2 -14 -10   17.42    4.50
   2 -14  11   47.30    6.36
  -2 -14 -11   54.16    4.91
   2 -14  12   13.80    4.33
  -2 -14 -12   18.09    3.03
   2 -14  13   13.07    3.11
  -2 -14 -13   16.55    2.13
  -2 -13  15    6.43    2.58
  -2 -13  14    0.97    3.45
  -2 -13  13   22.41    4.93
  -2 -13  12    2.60    4.65
  -2 -13  11   21.51    5.74
  -2 -13  11   20.84    3.85
  -2 -13  10   61.07    6.83
  -2 -13  10   59.46    5.99
  -2 -13   9   -1.29    4.82
  -2 -13   9   -3.58    4.26
  -2 -13   8   48.22    6.36
  -2 -13   8   41.19    5.97
  -2 -13   7    9.02    4.45
  -2 -13   7   14.25    5.32
  -2 -13   6   89.89    7.65
  -2 -13   5   33.76    5.44
  -2 -13   5   29.67    5.26
  -2 -13   4   70.09    6.87
   2 -13  -3   56.90    8.61
   2 -13  -3   44.24    4.86
  -2 -13   3   44.12    5.56
  -2 -13   2  120.02    7.99
   2 -13  -2  110.57    6.97
   2 -13  -1   22.70    6.64
  -2 -13   1   21.47    4.34
   2 -13   0  109.09   11.02
  -2 -13   0  107.81    7.53
   2 -13   1   28.21    6.95
  -2 -13  -1   48.28    5.80
   2 -13   2   74.79    9.86
  -2 -13  -2   75.96    6.73
   2 -13   2   50.54    5.18
   2 -13   3   82.13   10.31
  -2 -13  -3   81.62    7.35
   2 -13   3   69.29    6.05
   2 -13   4   63.11    9.17
   2 -13   4   67.49    7.25
  -2 -13  -4   66.51    6.77
   2 -13   5   96.74   10.94
  -2 -13  -5  105.58    8.49
   2 -13   5   92.92    7.98
  -2 -13  -6   33.46    5.82
   2 -13   6   23.74    5.75
  -2 -13  -7   12.73    4.59
   2 -13   7   18.27    5.13
  -2 -13  -8    1.03    4.62
   2 -13   8   11.50    5.29
  -2 -13  -9   47.49    6.00
   2 -13   9   48.28    8.00
  -2 -13 -10   67.22    6.43
   2 -13  10   56.99    7.82
  -2 -13 -11   22.32    4.36
   2 -13  11   24.45    6.47
  -2 -13 -12    9.75    3.17
   2 -13  12    5.83    4.73
  -2 -13 -13    1.32    2.18
   2 -13  13    4.80    3.66
   2 -13  14    7.22    2.47
  -2 -12  15   10.72    3.52
  -2 -12  14   10.74    4.47
  -2 -12  13    4.53    5.15
   2 -12 -12    6.10    2.97
  -2 -12  12   21.96    5.99
   2 -12 -11   45.44    4.66
  -2 -12  11   31.96    4.68
  -2 -12  11   32.39    6.31
   2 -12 -10    5.91    3.64
  -2 -12  10   18.00    4.67
  -2 -12  10   13.87    5.70
  -2 -12   9   98.54    8.19
   2 -12  -9  100.81    6.68
  -2 -12   9  101.56    7.91
   2 -12  -8   31.08    6.45
  -2 -12   8   28.36    5.30
  -2 -12   8   30.28    5.78
   2 -12  -7   45.35    7.30
  -2 -12   7   54.30    6.26
  -2 -12   7   59.65    6.55
  -2 -12   6   80.34    7.05
   2 -12  -6   76.76    8.56
  -2 -12   6   88.60    7.25
  -2 -12   5  216.76   10.26
  -2 -12   5  201.38   10.17
   2 -12  -5  210.20   13.16
   2 -12  -4   77.28    7.83
   2 -12  -3  214.96   14.17
   2 -12  -2   75.76    8.81
   2 -12  -1  114.79   10.96
   2 -12   0   13.11    5.76
   2 -12   1  102.62   10.27
   2 -12   2   29.87    6.72
   2 -12   3   52.88    8.58
  -2 -12  -3   70.33    6.36
   2 -12   4  109.58   11.20
   2 -12   4   97.36    7.92
  -2 -12  -4  110.30    7.86
   2 -12   5   79.41   10.45
   2 -12   5   73.72    7.14
  -2 -12  -5   76.57    7.27
   2 -12   6    4.01    4.88
  -2 -12  -6    6.07    4.54
   2 -12   6   18.00    5.28
  -2 -12  -7   21.80    4.91
   2 -12   7   15.18    4.95
  -2 -12  -8   69.38    6.84
   2 -12   8   68.25    7.18
  -2 -12  -9   28.68    5.38
   2 -12   9   28.47    5.60
  -2 -12 -10   64.36    6.59
   2 -12  10   62.91    8.42
  -2 -12 -11   31.45    5.13
   2 -12  11   29.05    7.21
  -2 -12 -12   26.14    4.45
   2 -12  12   26.19    6.45
  -2 -12 -13    2.21    2.63
   2 -12  13    7.76    4.58
  -2 -12 -14    8.50    2.18
   2 -12  14    7.10    3.22
  -2 -11  16    7.08    2.85
  -2 -11  15    5.37    4.14
  -2 -11  14   10.51    5.10
   2 -11 -13   10.97    3.28
  -2 -11  13   23.77    6.30
   2 -11 -12   24.27    4.13
  -2 -11  12   23.49    6.37
   2 -11 -11    7.55    3.42
  -2 -11  11    2.04    3.56
  -2 -11  11    9.39    5.81
  -2 -11  10  151.69    9.88
   2 -11 -10  157.82    8.41
  -2 -11  10  147.23    8.82
  -2 -11   9   39.34    5.76
   2 -11  -9   40.32    4.77
   2 -11  -9   31.00    7.09
  -2 -11   9   43.33    6.61
   2 -11  -8  171.41   13.50
   2 -11  -8  176.71    8.66
  -2 -11   8  191.93    9.81
  -2 -11   8  181.79   10.02
  -2 -11   7   88.25    7.23
  -2 -11   7   73.16    6.62
   2 -11  -7   66.87    8.87
  -2 -11   6   18.32    4.17
   2 -11  -6   22.39    5.59
  -2 -11   6   25.42    5.26
   2 -11  -5  159.75   11.27
  -2 -11   5  169.12   11.98
   2 -11  -4  181.96   11.31
   2 -11  -4  203.76   12.82
  -2 -11   4  187.48   12.54
   2 -11  -3   22.87    4.46
  -2 -11   3   24.34    5.81
   2 -11  -3   21.10    5.59
   2 -11  -2  140.91    9.14
   2 -11  -2  162.76   11.59
   2 -11  -1   17.00    5.76
   2 -11   0   63.10    8.22
   2 -11   1   -0.87    5.52
   2 -11   2    8.96    5.59
   2 -11   3   60.41    8.42
   2 -11   4   81.31    9.84
  -2 -11  -5   91.44    7.02
   2 -11   5  105.50   11.10
   2 -11   6   55.08    6.67
  -2 -11  -6   55.74    6.14
  -2 -11  -6   47.96    7.30
   2 -11   6   56.90    8.58
   2 -11   7   58.32    7.10
  -2 -11  -7   62.60    6.27
   2 -11   7   52.04    8.23
  -2 -11  -7   54.07    7.88
   2 -11   8   48.48    6.53
  -2 -11  -8   47.48    7.69
   2 -11   9   46.41    6.50
   2 -11  10   43.79    7.85
  -2 -11 -11   21.97    4.99
   2 -11  11   28.80    7.22
  -2 -11 -12    1.16    3.60
   2 -11  12   -6.52    6.10
  -2 -11 -13   -1.82    2.89
   2 -11  13   -3.66    4.90
  -2 -11 -14   11.34    2.76
   2 -11  14    8.03    3.92
  -2 -11 -15    9.51    1.77
   2 -11  15   13.04    2.56
  -2 -10  16    1.29    3.27
  -2 -10  15    5.37    4.53
   2 -10 -14    5.20    2.86
  -2 -10  14   -6.04    5.32
  -2 -10  13   12.79    6.11
  -2 -10  12   18.34    6.52
  -2 -10  11  158.22    8.52
  -2 -10  11  168.78   10.79
  -2 -10  10   50.42    6.91
  -2 -10  10   53.33    5.61
  -2 -10   9  458.54   16.27
  -2 -10   9  446.11   15.26
   2 -10  -9  471.61   22.76
  -2 -10   8  108.79    7.87
   2 -10  -8   84.44    9.80
  -2 -10   8   99.09    7.10
   2 -10  -7   65.29    8.18
  -2 -10   6  166.63   10.93
   2 -10  -6  166.72   11.65
  -2 -10   5  189.66   11.83
   2 -10  -5  194.89   12.08
   2 -10  -4  209.85   12.30
  -2 -10   4  203.63   12.23
   2 -10  -4  182.45   10.96
   2 -10  -3  145.98   10.37
  -2 -10   3  141.75   10.36
   2 -10  -3  121.39    8.43
   2 -10  -2   53.88    7.07
  -2 -10   2   56.09    7.18
   2 -10  -2   42.26    5.11
   2 -10  -1  167.39   11.44
   2 -10   0  143.50   10.70
   2 -10   1   42.08    7.09
   2 -10   2   11.53    5.21
   2 -10   3   50.72    7.77
  -2 -10  -3   47.48    5.39
   2 -10   4  274.38   15.65
  -2 -10  -4  254.00   13.02
   2 -10   5  153.45   12.05
  -2 -10  -5  135.40   10.10
   2 -10   6   56.76    8.22
  -2 -10  -6   51.14    6.84
   2 -10   7   -6.96    5.42
   2 -10   7    1.23    3.93
  -2 -10  -7    1.02    4.29
   2 -10   8  103.76    8.32
  -2 -10  -8   87.60    9.63
   2 -10   9   56.84    7.04
   2 -10  10   14.72    5.31
   2 -10  10   21.85    6.77
   2 -10  11   29.86    7.32
   2 -10  12    6.13    6.15
   2 -10  13    0.40    5.38
  -2 -10 -14   25.49    3.70
   2 -10  14   14.15    4.55
  -2 -10 -15    2.05    1.84
   2 -10  15    3.57    2.77
  -2  -9  17    1.36    2.41
  -2  -9  16    2.66    3.86
   2  -9 -15    0.63    2.36
  -2  -9  15    5.97    5.05
  -2  -9  14   11.07    6.31
  -2  -9  13   -2.78    5.85
  -2  -9  12   20.34    6.87
  -2  -9  11   20.05    6.13
  -2  -9  11   15.15    4.19
  -2  -9  10  334.75   12.71
  -2  -9  10  342.55   14.29
  -2  -9   9   24.43    4.44
  -2  -9   9   33.79    5.83
   2  -9  -9   23.81    6.41
   2  -9  -8  336.34   18.01
   2  -9  -7   33.08    6.25
  -2  -9   6    9.39    3.75
   2  -9  -6    8.28    4.48
  -2  -9   5  295.19   13.79
   2  -9  -5  301.09   14.40
  -2  -9   4   93.76    7.95
   2  -9  -4   99.61    8.21
   2  -9  -4   99.08    8.05
  -2  -9   3  177.87   10.91
   2  -9  -3  167.11   10.23
   2  -9  -3  156.13    9.36
   2  -9  -2   93.46    8.11
  -2  -9   2   74.87    5.60
  -2  -9   2   92.56    8.22
   2  -9  -1   55.82    7.07
   2  -9   0  243.02   13.03
   2  -9   1  529.75   19.61
   2  -9   2  156.41   11.03
  -2  -9  -2  152.39    8.27
   2  -9   3  182.71   12.06
  -2  -9  -3  165.44    9.52
   2  -9   4   49.64    7.06
  -2  -9  -4   40.45    5.41
   2  -9   5   76.12    8.55
  -2  -9  -5   73.30    7.51
   2  -9   6   43.69    7.09
  -2  -9  -6   40.48    6.61
   2  -9   7   26.31    6.26
  -2  -9  -7   28.87    6.36
   2  -9   8   34.40    5.58
  -2  -9  -8   31.50    6.95
   2  -9   9   91.23    8.01
  -2  -9  -9   79.83    9.98
   2  -9  10   12.08    5.38
   2  -9  10    8.26    5.97
   2  -9  11    1.18    6.30
   2  -9  12   19.51    6.80
   2  -9  13   18.57    5.88
   2  -9  14    2.88    4.41
  -2  -9 -15   34.42    3.53
   2  -9  15  123.84    5.86
  -2  -8  17    4.28    2.81
  -2  -8  16    1.64    4.13
  -2  -8  15   10.02    5.48
  -2  -8  14    8.25    5.93
  -2  -8  13    4.24    6.39
  -2  -8  12   48.54    7.24
  -2  -8  11  211.49   11.60
  -2  -8  11  186.95    9.15
   2  -8 -11  208.90   15.76
  -2  -8  10   76.90    7.57
  -2  -8  10   64.95    5.77
   2  -8 -10   76.13    9.81
   2  -8  -9  585.21   24.56
  -2  -8   9  575.27   17.90
   2  -8  -8   50.02    7.60
   2  -8  -7   99.57    9.41
  -2  -8   6  111.61    7.89
   2  -8  -6  108.78    9.20
  -2  -8   5  307.68   13.20
   2  -8  -5  289.07   13.54
  -2  -8   4  230.62   11.25
   2  -8  -4  235.08   11.28
   2  -8  -4  220.38   11.33
   2  -8  -3   58.04    6.09
  -2  -8   3   46.92    4.87
  -2  -8   3   50.11    6.13
   2  -8  -2  669.86   20.12
  -2  -8   2  632.28   19.92
   2  -8  -1   91.40    7.88
  -2  -8   1   90.55    7.46
  -2  -8   1   78.72    5.11
  -2  -8   0  538.70   14.56
  -2  -8   0  536.01   13.21
  -2  -8  -1  154.09    7.08
   2  -8   1  177.09   10.65
  -2  -8  -1  162.09    7.29
   2  -8   2  110.20    8.77
  -2  -8  -2  106.94    6.10
  -2  -8  -2  105.63    6.65
  -2  -8  -3  111.35    6.92
   2  -8   3  119.64    9.43
  -2  -8  -3  105.96    7.36
  -2  -8  -4   15.39    3.53
   2  -8   4   15.42    5.12
  -2  -8  -4   13.73    4.01
   2  -8   5   29.15    6.04
  -2  -8  -5   22.61    4.67
   2  -8   6   81.04    8.63
  -2  -8  -6   68.79    7.97
   2  -8   7    6.26    3.96
  -2  -8  -7    7.92    4.21
   2  -8   8   37.16    5.70
  -2  -8  -8   36.54    7.24
   2  -8   9   75.87    7.42
  -2  -8  -9   90.67   10.31
   2  -8  10   -7.06    3.88
   2  -8  10   -4.09    5.49
   2  -8  11   42.26    5.11
   2  -8  11   55.21    7.71
   2  -8  12   15.22    3.97
   2  -8  12    8.30    5.95
   2  -8  13   18.41    6.08
   2  -8  14   71.71    6.61
   2  -8  15   12.09    3.70
  -2  -8 -16   11.39    2.03
  -2  -7  17   -0.67    3.29
  -2  -7  16    9.24    4.89
  -2  -7  15   13.21    5.89
  -2  -7  14    6.59    3.01
  -2  -7  14    3.12    5.90
  -2  -7  13   26.77    4.00
  -2  -7  13   23.95    6.51
  -2  -7  12    9.58    3.12
  -2  -7  12    7.06    5.59
   2  -7 -11   44.79    7.82
  -2  -7  11   72.54    7.55
   2  -7 -10  329.21   18.49
  -2  -7  10  323.12   13.23
   2  -7  -9   52.85    7.64
   2  -7  -8  235.80   14.21
   2  -7  -7    7.38    4.23
   2  -7  -6  145.50    9.97
  -2  -7   6  151.01    8.36
   2  -7  -5  137.11    9.12
  -2  -7   5  127.78    7.80
   2  -7  -4  180.46    9.75
   2  -7  -4  193.15    9.55
  -2  -7   4  183.67    9.33
  -2  -7   3  360.09   13.49
  -2  -7   3  364.94   12.88
  -2  -7   2   16.11    3.87
   2  -7  -2   23.63    4.66
  -2  -7   2   20.11    3.26
  -2  -7   1 1384.01   28.76
  -2  -7   1 1422.06   32.52
  -2  -7   0  678.02   15.22
  -2  -7   0  684.72   16.87
  -2  -7  -1  492.57   13.53
  -2  -7  -1  473.67   13.54
  -2  -7  -2  695.62   18.34
  -2  -7  -2  692.73   18.33
  -2  -7  -3    4.62    3.07
  -2  -7  -3    6.14    2.94
  -2  -7  -4  179.82    9.82
  -2  -7  -5  135.56    9.34
  -2  -7  -6   12.87    4.73
  -2  -7  -7   32.77    6.27
  -2  -7  -8   12.14    5.47
   2  -7   9   42.31    5.04
  -2  -7  -9   41.40    8.06
   2  -7   9   42.68    5.93
   2  -7  10    6.01    4.02
  -2  -7 -10    9.04    6.18
   2  -7  10   17.48    5.74
   2  -7  11   56.49    7.78
   2  -7  11   50.31    4.91
   2  -7  11   50.20    5.74
   2  -7  12   25.21    6.56
   2  -7  12   26.77    4.88
   2  -7  12   24.96    4.04
   2  -7  13   75.13    5.44
   2  -7  13   75.23    7.95
   2  -7  14    0.47    2.64
   2  -7  14    4.69    4.62
   2  -7  15   60.08    4.04
   2  -7  15   53.17    5.21
   2  -7  16   16.70    2.66
  -2  -6  17   15.00    3.95
  -2  -6  16    2.93    4.54
  -2  -6  16    0.58    2.75
  -2  -6  15   27.21    6.12
  -2  -6  15   20.74    4.09
  -2  -6  14   14.06    6.01
  -2  -6  14   18.64    3.86
  -2  -6  14   20.05    4.35
  -2  -6  13   12.11    5.83
  -2  -6  13   12.54    4.03
  -2  -6  13   15.18    3.70
  -2  -6  12   71.37    6.35
  -2  -6  12   82.84    8.08
  -2  -6  12   83.83    6.01
   2  -6 -11    4.16    4.89
  -2  -6  11   10.28    5.27
  -2  -6  11    3.92    2.71
  -2  -6  10   11.06    4.84
   2  -6 -10    7.12    4.96
   2  -6  -9  267.23   15.70
   2  -6  -8   83.92    8.68
   2  -6  -7   39.71    5.92
   2  -6  -6  160.11   10.15
  -2  -6   6  149.96    7.69
   2  -6  -5   15.47    4.08
  -2  -6   5   17.13    3.52
  -2  -6   4  201.87    8.98
   2  -6  -4  211.73    9.18
  -2  -6   4  205.48    9.76
   2  -6  -3   77.17    5.90
  -2  -6   3   69.08    5.53
  -2  -6   3   74.96    5.70
  -2  -6   2 1337.45   28.33
  -2  -6   2 1383.51   29.91
  -2  -6   1  195.17    5.00
  -2  -6   1  207.61    7.92
  -2  -6   1  207.52    9.50
   2  -6  -1  211.74    9.68
  -2  -6   0 2294.19   39.90
  -2  -6   0 2333.87   41.93
  -2  -6  -1  493.74   13.05
  -2  -6  -1  478.76   13.52
  -2  -6  -2  334.34   11.36
  -2  -6  -2  336.47   12.16
  -2  -6  -3  865.27   22.24
  -2  -6  -4   57.24    5.76
  -2  -6  -5   23.10    4.85
  -2  -6  -6  365.27   16.27
  -2  -6  -7   19.67    5.38
  -2  -6  -8   42.66    6.91
  -2  -6  -9   18.51    6.21
   2  -6   9   13.80    4.68
   2  -6   9   10.86    3.59
   2  -6  10   79.16    7.80
   2  -6  10   73.46    6.45
  -2  -6 -10   89.89   10.71
   2  -6  10   82.86    5.85
   2  -6  11   37.12    6.54
   2  -6  11   40.52    4.88
   2  -6  11   35.98    5.28
   2  -6  12   62.01    7.49
   2  -6  12   66.37    5.73
   2  -6  12   59.72    6.36
   2  -6  13   13.34    3.86
   2  -6  13    9.07    5.34
   2  -6  14   72.79    5.57
   2  -6  14   85.82    6.97
   2  -6  15   32.69    3.65
   2  -6  15   29.54    4.45
  -2  -5  17    6.36    2.66
  -2  -5  17    6.97    3.77
  -2  -5  16    8.81    3.72
  -2  -5  16   22.64    5.23
  -2  -5  15    4.03    3.77
  -2  -5  15    5.98    3.46
  -2  -5  15    8.31    5.54
  -2  -5  14   26.82    5.15
  -2  -5  14   26.63    4.31
  -2  -5  14   28.79    6.39
  -2  -5  13   12.88    4.34
  -2  -5  13   11.96    3.79
  -2  -5  13   15.16    6.11
  -2  -5  12   35.18    5.26
  -2  -5  12   36.90    4.44
   2  -5 -12   29.92    7.10
  -2  -5  12   39.91    6.66
  -2  -5  11   14.68    3.72
   2  -5 -11    7.20    5.68
  -2  -5  11   17.53    5.08
  -2  -5  11   13.00    3.23
   2  -5 -10   94.46    9.94
   2  -5  -9   77.36    8.71
   2  -5  -8  181.61   12.06
   2  -5  -7  616.63   21.22
   2  -5  -6  185.59   10.53
  -2  -5   6  167.07    7.27
   2  -5  -5  383.61   14.06
  -2  -5   5  341.74   11.04
  -2  -5   4  408.80   13.97
   2  -5  -4  418.89   12.45
  -2  -5   4  402.25   12.16
   2  -5  -3  307.41   10.43
  -2  -5   3  284.09   10.05
  -2  -5   3  281.65   10.51
   2  -5  -2  181.03    8.02
  -2  -5   2  160.78    7.61
  -2  -5   2  162.99    7.15
  -2  -5   1 1737.88   28.85
  -2  -5   1 1796.80   34.95
   2  -5  -1 1862.40   35.20
  -2  -5   1 1759.58   33.12
  -2  -5   0  410.59    9.98
  -2  -5   0  397.88   11.31
  -2  -5  -1  461.36   12.23
  -2  -5  -1  476.97   13.48
  -2  -5  -2  886.04   20.48
  -2  -5  -3   23.78    3.81
  -2  -5  -4   90.42    6.86
  -2  -5  -5  831.10   24.02
   2  -5   5  852.66   26.37
  -2  -5  -6    7.87    4.38
   2  -5   6    9.16    4.73
  -2  -5  -7  325.40   15.99
   2  -5   7  317.65   16.94
  -2  -5  -8   71.72    8.68
   2  -5   8   76.39    9.31
  -2  -5  -9  108.64   11.00
   2  -5   9  101.70   11.24
   2  -5  10    8.61    5.01
   2  -5  10    7.56    3.51
   2  -5  10    2.19    3.70
  -2  -5 -10   10.12    5.25
   2  -5  10    1.79    5.37
   2  -5  11   47.17    5.79
   2  -5  11   37.34    4.67
  -2  -5 -11   40.53    8.23
   2  -5  11   31.81    6.39
   2  -5  12   51.40    6.85
   2  -5  12   51.43    6.20
   2  -5  12   51.53    5.50
   2  -5  13   92.18    7.87
   2  -5  13   98.09    6.93
   2  -5  14   10.70    4.15
   2  -5  14   15.73    3.89
   2  -5  14    7.13    4.43
   2  -5  15   35.44    4.40
   2  -5  15   39.83    4.32
   2  -5  15   37.38    4.68
   2  -5  16   35.47    3.43
  -2  -4  17    5.42    3.13
  -2  -4  17   10.28    3.94
  -2  -4  16   11.11    4.10
  -2  -4  16    7.18    3.22
  -2  -4  16    6.78    4.70
  -2  -4  15   13.10    4.71
  -2  -4  15   21.96    4.26
  -2  -4  15   17.58    5.68
  -2  -4  14    5.18    4.35
  -2  -4  14    8.02    3.84
  -2  -4  14    2.62    5.51
  -2  -4  13   28.16    5.47
  -2  -4  13   24.40    4.51
  -2  -4  13   24.98    6.11
  -2  -4  12   60.05    6.33
  -2  -4  12   61.46    5.60
   2  -4 -12   58.98    9.27
  -2  -4  12   60.03    6.81
  -2  -4  11   20.20    4.50
   2  -4 -11   27.14    6.98
  -2  -4  11   24.87    5.28
  -2  -4  11   24.58    3.78
   2  -4 -10   21.55    6.00
   2  -4  -9   53.56    7.37
   2  -4  -8  931.36   27.38
  -2  -4   8  831.34   24.07
   2  -4  -7  124.94    8.84
  -2  -4   7  110.59    7.11
  -2  -4   6  604.92   16.14
  -2  -4   6  558.03   13.98
   2  -4  -5   61.65    5.89
  -2  -4   5   76.29    4.47
  -2  -4   5   70.94    4.38
  -2  -4   4  646.79   15.19
   2  -4  -4  656.02   15.44
  -2  -4   4  665.56   18.06
   2  -4  -3  202.95    7.69
  -2  -4   3  189.13    7.18
  -2  -4   3  189.25    8.09
  -2  -4   2  763.15   17.53
  -2  -4   2  774.17   17.76
   2  -4  -2  817.21   18.03
  -2  -4   1  908.41   15.78
  -2  -4   1  904.58   19.14
  -2  -4   0  705.21   14.48
  -2  -4   0  698.71   16.17
  -2  -4  -1  731.97   16.25
  -2  -4  -2  447.71   12.72
  -2  -4  -3 1003.55   23.71
   2  -4   3 1038.51   26.02
  -2  -4  -4  526.22   16.77
   2  -4   4  519.07   18.29
  -2  -4  -5   11.96    4.18
   2  -4   5    1.69    3.87
  -2  -4  -6  932.88   27.01
   2  -4   6  941.35   28.66
  -2  -4  -7   34.10    5.89
   2  -4   7   26.08    5.97
  -2  -4  -8  310.92   16.43
   2  -4   8  306.80   17.52
  -2  -4  -9  125.36   11.34
   2  -4   9  127.64   12.18
   2  -4  10  119.53   13.02
   2  -4  10  126.63    7.94
   2  -4  10  134.35    8.52
  -2  -4 -10  123.72   11.97
   2  -4  10  128.56    7.32
   2  -4  11   65.79   10.06
   2  -4  11   74.93    7.11
   2  -4  11   62.16    6.47
  -2  -4 -11   79.87   10.46
   2  -4  11   81.26    6.20
   2  -4  12   24.23    5.12
   2  -4  12   32.44    5.05
   2  -4  12   30.10    5.91
   2  -4  13   50.36    5.74
   2  -4  13   47.10    6.28
   2  -4  14    7.17    3.77
   2  -4  14   12.37    4.60
   2  -4  15   13.94    4.05
   2  -4  15   10.59    3.53
   2  -4  15    3.33    3.26
   2  -4  16    5.27    2.74
   2  -4  16    6.61    2.67
  -2  -3  18    0.92    2.25
  -2  -3  17   10.98    3.63
  -2  -3  17    3.63    3.58
  -2  -3  16   -1.44    3.83
  -2  -3  16    0.72    3.36
  -2  -3  16    4.06    4.54
  -2  -3  15   13.95    4.86
  -2  -3  15   17.97    4.33
  -2  -3  15    8.90    5.03
  -2  -3  14    2.02    4.60
  -2  -3  14    0.01    3.78
  -2  -3  14   -3.98    5.53
  -2  -3  13   -0.75    4.36
  -2  -3  13   -0.38    3.36
  -2  -3  13    2.12    4.90
  -2  -3  12   89.20    7.39
   2  -3 -12   87.63   10.22
  -2  -3  12   81.80    6.02
  -2  -3  12   79.83    7.35
   2  -3 -11  231.95   15.29
  -2  -3  11  216.16    9.00
  -2  -3  11  224.23   10.64
   2  -3 -10   35.33    6.52
   2  -3  -9  221.63   13.22
  -2  -3   9  212.94   12.42
   2  -3  -8  109.55    8.80
  -2  -3   8  113.36    8.29
   2  -3  -7 1382.69   33.19
  -2  -3   7 1331.52   31.04
   2  -3  -6   12.30    3.97
  -2  -3   6    7.76    2.70
  -2  -3   6    8.15    1.55
  -2  -3   5  699.84   14.85
  -2  -3   5  735.63   16.94
  -2  -3   4   97.60    5.25
   2  -3  -4   91.97    4.40
  -2  -3   4  101.24    4.31
  -2  -3   4  105.01    6.55
  -2  -3   4   97.08    4.36
  -2  -3   3  542.85   11.98
   2  -3  -3  538.38   12.38
  -2  -3   3  502.86   11.97
  -2  -3   3  513.32   13.88
  -2  -3   2  372.34    7.80
  -2  -3   2  359.06   10.27
  -2  -3   1  112.33    3.39
  -2  -3   1  108.51    5.11
  -2  -3   0  773.63   15.46
  -2  -3   0  804.37   17.47
  -2  -3  -1    3.39    1.94
  -2  -3  -2 1137.07   23.91
   2  -3   2 1165.80   26.24
  -2  -3  -3  665.96   17.53
   2  -3   3  674.89   19.23
  -2  -3  -4  231.05   10.23
   2  -3   4  225.12   11.18
  -2  -3  -5  708.42   20.96
   2  -3   5  705.25   22.38
  -2  -3  -6   34.72    5.77
   2  -3   6   29.34    5.78
  -2  -3  -7  582.59   21.21
   2  -3   7  551.45   22.16
  -2  -3  -8  190.83   12.67
   2  -3   8  191.48   13.78
  -2  -3  -9  181.25   13.25
   2  -3   9  164.19   13.72
   2  -3  10    9.75    4.27
   2  -3  10   17.54    3.92
   2  -3  10   15.42    4.35
  -2  -3 -10   16.78    5.70
   2  -3  10   14.84    6.64
   2  -3  11   38.06    5.81
   2  -3  11   42.16    5.72
   2  -3  11   42.74    5.33
  -2  -3 -11   42.32    8.10
   2  -3  11   29.00    7.30
   2  -3  12  140.27    9.02
   2  -3  12  140.91    8.11
   2  -3  12  129.80    8.70
   2  -3  13   13.61    4.51
   2  -3  13   16.46    4.77
   2  -3  14   35.43    5.25
   2  -3  14   31.75    4.84
   2  -3  15    3.52    4.04
   2  -3  15    2.88    3.32
   2  -3  16    7.10    3.08
   2  -3  16   11.68    3.02
   2  -3  17    2.59    1.73
  -2  -2  18    5.29    2.69
  -2  -2  17    0.14    3.41
  -2  -2  17   -0.74    3.27
  -2  -2  16   32.97    5.67
  -2  -2  16   39.23    4.99
  -2  -2  16   30.92    5.37
  -2  -2  15    0.77    4.50
  -2  -2  15    5.73    4.18
  -2  -2  15    3.43    4.98
  -2  -2  14   13.96    5.13
  -2  -2  14   17.12    4.54
  -2  -2  14   13.05    5.11
  -2  -2  13   29.65    5.76
   2  -2 -13   19.40    5.75
  -2  -2  13   21.63    4.43
  -2  -2  13   28.55    6.20
   2  -2 -12  164.60   13.42
  -2  -2  12  168.33    8.39
  -2  -2  12  164.51    9.66
   2  -2 -11   21.63    5.88
  -2  -2  10   87.47    9.08
   2  -2 -10   91.02    9.22
  -2  -2   9   64.29    7.37
   2  -2  -9   60.31    7.41
  -2  -2   8  690.21   21.80
   2  -2  -8  677.61   22.16
  -2  -2   7   52.58    5.61
   2  -2  -7   52.04    5.88
  -2  -2   6  591.61   16.61
   2  -2  -6  572.95   17.50
  -2  -2   6  576.56   17.45
  -2  -2   5   15.94    1.46
  -2  -2   5   17.03    2.88
   2  -2  -5   16.44    3.44
  -2  -2   5   17.21    3.43
  -2  -2   4  962.57   17.72
  -2  -2   4 1007.62   22.94
  -2  -2   4 1030.62   21.51
  -2  -2   3 1312.83   22.25
  -2  -2   3 1323.80   26.20
  -2  -2   3 1363.53   24.45
  -2  -2   2   27.66    2.99
  -2  -2   2   32.37    2.17
  -2  -2   1  239.22    5.19
  -2  -2   1  241.24    7.39
  -2  -2   0  115.88    4.36
  -2  -2   0  116.07    5.44
  -2  -2  -1  239.86    7.45
   2  -2   1  242.88    8.84
  -2  -2  -2 1956.91   36.40
   2  -2   2 2004.23   38.43
  -2  -2  -3  612.54   16.19
   2  -2   3  597.07   17.63
  -2  -2  -4  162.48    8.46
   2  -2   4  162.45    9.41
  -2  -2  -5   62.93    5.97
   2  -2   5   61.11    6.78
  -2  -2  -6  139.92    9.15
   2  -2   6  130.69    9.91
  -2  -2  -7  107.09    8.86
   2  -2   7   97.96    9.24
  -2  -2  -8  291.57   15.49
   2  -2   8  263.61   15.97
  -2  -2  -9   22.29    5.85
   2  -2   9   24.74    6.98
   2  -2  10   51.58    5.57
   2  -2  10   46.66    4.95
  -2  -2 -10   42.10    7.52
   2  -2  10   43.69    8.40
   2  -2  11   80.31   10.96
   2  -2  11   80.68    6.79
  -2  -2 -11   82.63   10.20
   2  -2  11   98.77    6.87
   2  -2  11   69.13    6.67
   2  -2  12   27.86    5.24
   2  -2  12   32.15    4.92
   2  -2  12   26.70    5.32
   2  -2  13  123.09    7.93
   2  -2  14   23.23    5.08
   2  -2  15    3.21    3.61
   2  -2  16    2.74    2.89
   2  -2  16   -2.18    3.37
   2  -2  17    1.83    1.88
   2  -2  17   -0.08    2.01
  -2  -1  18    2.80    2.58
  -2  -1  17   17.79    4.31
  -2  -1  16    8.77    4.24
  -2  -1  16   13.53    4.08
  -2  -1  16    6.04    4.68
  -2  -1  15   51.43    6.43
  -2  -1  15   58.98    6.04
  -2  -1  15   52.75    6.84
  -2  -1  14    7.52    4.93
  -2  -1  14    7.46    4.15
  -2  -1  14   10.96    5.31
  -2  -1  13   46.79    6.46
   2  -1 -13   34.87    7.18
  -2  -1  13   52.78    5.60
  -2  -1  12   38.70    4.46
   2  -1 -12   47.72    7.74
  -2  -1  12   36.89    4.59
  -2  -1  12   36.86    5.56
   2  -1 -11  333.17   17.55
  -2  -1  10   14.80    4.91
   2  -1 -10   19.40    5.40
  -2  -1   9   36.43    6.11
   2  -1  -9   41.36    6.09
  -2  -1   8   35.99    5.63
   2  -1  -8   42.68    5.75
  -2  -1   7 1274.54   30.48
  -2  -1   7 1290.63   31.28
   2  -1  -7 1246.76   29.96
  -2  -1   6   36.00    4.33
  -2  -1   6   35.62    4.70
   2  -1  -6   36.75    4.52
  -2  -1   5  290.79    9.73
  -2  -1   5  286.22   10.44
   2  -1  -5  277.97   10.43
  -2  -1   4  453.52   13.16
  -2  -1   4  456.47   11.25
  -2  -1   4  450.49   12.42
  -2  -1   3  429.41    8.96
  -2  -1   3  402.93   11.10
   2  -1  -3  389.42    7.59
  -2  -1   3  419.79   10.44
  -2  -1   2    3.98    1.75
  -2  -1   2    6.39    1.68
  -2  -1   1  235.00    6.90
  -2  -1   1  242.57    5.85
  -2  -1   0  263.80    7.20
   2  -1   0  276.85    7.88
  -2  -1  -1 1092.78   21.46
   2  -1   1 1136.07   22.82
  -2  -1  -2 1995.21   36.81
   2  -1   2 2040.81   38.51
  -2  -1  -3  526.37   14.43
   2  -1   3  500.51   15.48
  -2  -1  -4   84.70    6.30
   2  -1   4   85.04    6.92
  -2  -1  -5  220.23   10.59
   2  -1   5  228.40   11.57
  -2  -1  -6   88.80    7.38
   2  -1   6   90.37    8.29
  -2  -1  -7  159.20   10.49
   2  -1   7  153.61   11.43
  -2  -1  -8    6.80    4.91
   2  -1   8    7.40    5.05
  -2  -1  -9   72.17    8.54
   2  -1   9   63.28    8.99
   2  -1  10   28.27    3.96
  -2  -1 -10   18.11    6.23
   2  -1  10   20.58    6.80
   2  -1  10   26.35    4.37
   2  -1  11   54.71    5.70
  -2  -1 -11   47.46    8.19
   2  -1  11   51.29    9.77
   2  -1  11   61.03    6.38
   2  -1  12  183.44    9.37
   2  -1  13   42.39    5.46
   2  -1  14   48.21    5.72
   2  -1  15   16.50    4.25
   2  -1  16    5.49    3.08
   2  -1  16   -2.76    3.61
   2  -1  17    2.77    2.05
   2  -1  17    6.52    2.58
  -2   0  18    1.81    2.69
  -2   0  17   -7.63    4.00
  -2   0  16   57.11    6.88
  -2   0  16   48.64    5.41
  -2   0  16   59.66    5.67
  -2   0  15   10.55    5.46
  -2   0  15    9.10    3.47
  -2   0  15    2.43    4.26
  -2   0  15    7.86    4.30
  -2   0  14   25.06    5.80
  -2   0  14   20.80    4.57
  -2   0  14   20.75    4.87
  -2   0  14   19.28    5.36
  -2   0  13    6.80    3.85
  -2   0  13    3.54    3.66
  -2   0  13    8.01    4.89
   2   0 -12  383.74   19.49
  -2   0  12  365.88   12.50
  -2   0  12  375.62   13.95
  -2   0  11    4.32    3.88
   2   0 -11    1.67    3.67
  -2   0  10   73.15    8.56
   2   0 -10   81.25    8.21
  -2   0   9    4.99    3.98
   2   0  -9    1.12    3.46
  -2   0   8  655.76   21.68
   2   0  -8  665.76   20.49
  -2   0   8  704.27   22.79
  -2   0   7   99.87    7.39
  -2   0   7   98.63    7.90
   2   0  -7  105.29    7.17
  -2   0   6  160.53    8.40
  -2   0   6  178.54    9.14
   2   0  -6  182.21    8.40
  -2   0   5   16.99    3.04
  -2   0   5   19.19    3.84
   2   0  -5   21.68    3.31
  -2   0   4  161.18    7.20
  -2   0   4  165.67    6.29
  -2   0   4  178.47    7.38
   2   0  -4  168.63    6.71
  -2   0   3  170.74    6.42
  -2   0   3  165.66    6.40
  -2   0   2  497.03   11.30
  -2   0   2  505.20   11.28
  -2   0   1 1111.36   20.38
  -2   0   1 1117.95   20.22
   2   0   0   30.28    2.43
  -2   0  -1  499.12   11.89
   2   0   1  497.06   12.23
  -2   0  -2 3220.56   54.44
   2   0   2 3103.10   55.30
  -2   0  -3 2884.27   51.58
   2   0   3 2861.52   52.78
  -2   0  -4  472.81   14.75
   2   0   4  484.56   15.83
  -2   0  -5  186.34    9.81
   2   0   5  183.71   10.54
  -2   0  -6  243.19   11.88
   2   0   6  245.74   13.03
  -2   0  -7    1.62    3.86
   2   0   7   -3.09    4.75
  -2   0  -8    6.46    4.36
   2   0   8    0.73    4.54
  -2   0  -9   16.44    5.64
   2   0   9   10.46    5.41
   2   0  10   69.07    5.42
  -2   0 -10   53.21    8.18
   2   0  10   56.05    9.49
   2   0  10   72.48    6.53
   2   0  11  145.89    8.10
  -2   0 -11  142.94   12.88
   2   0  11  141.57   14.43
   2   0  11  137.19    8.73
   2   0  12   56.49    5.59
   2   0  13   86.77    7.00
   2   0  14   75.77    6.74
   2   0  15    8.50    4.01
   2   0  16    2.08    3.76
   2   0  16    2.33    3.05
   2   0  17   -0.22    2.40
   2   0  17    3.04    2.01
  -2   1  18    4.49    2.83
  -2   1  17   11.39    4.23
  -2   1  16    6.92    4.94
  -2   1  16   12.07    3.70
  -2   1  16    7.03    3.86
  -2   1  15   58.65    7.24
  -2   1  15   58.94    6.01
  -2   1  15   68.31    5.87
  -2   1  14    7.38    5.27
  -2   1  14   12.24    4.49
  -2   1  14   -0.01    3.96
  -2   1  14   -5.03    4.41
  -2   1  13   52.12    5.58
  -2   1  13   42.91    6.07
  -2   1  12   40.72    4.64
  -2   1  12   44.09    7.98
  -2   1  12   28.10    5.16
  -2   1  11  353.98   19.76
   2   1 -11  349.87   17.21
  -2   1  10   12.96    4.94
   2   1 -10    9.19    3.88
  -2   1   9   40.05    6.06
   2   1  -9   45.21    5.84
  -2   1   9   41.99    7.01
  -2   1   8   42.46    5.95
  -2   1   8   44.76    6.81
   2   1  -8   39.10    5.10
  -2   1   7 1310.94   31.48
  -2   1   7 1308.45   32.26
   2   1  -7 1325.64   29.55
  -2   1   6   34.51    4.53
  -2   1   6   38.04    4.89
   2   1  -6   33.41    3.96
  -2   1   5  276.90    9.96
   2   1  -5  281.20    9.25
  -2   1   5  282.69   10.95
  -2   1   4  445.12   12.75
   2   1  -4  430.28   10.98
  -2   1   3  399.49   10.45
  -2   1   3  411.12   11.12
  -2   1   2    5.33    1.63
  -2   1   2    3.58    1.97
   2   1  -1  211.97    4.36
  -2   1   1  203.06    5.66
  -2   1   1  206.87    6.35
  -2   1   1  199.51    4.93
   2   1   0  247.01    6.50
  -2   1  -1 1119.30   22.02
   2   1   1 1112.24   21.84
  -2   1  -2 2034.40   36.31
   2   1   2 1908.63   36.84
  -2   1  -3  486.74   13.73
   2   1   3  492.80   14.79
  -2   1  -4   84.52    6.05
   2   1   4   90.76    7.15
  -2   1  -5  234.97   10.55
   2   1   5  224.93   11.70
  -2   1  -6   85.12    7.27
   2   1   6   92.65    8.40
  -2   1  -7  159.73   10.20
   2   1   7  173.07   11.77
  -2   1  -8   14.43    4.82
   2   1   8    9.54    5.25
  -2   1  -9   80.01    8.87
   2   1   9   57.63    9.13
   2   1  10   29.99    3.99
  -2   1 -10   37.86    7.10
   2   1  10   25.62    7.58
   2   1  10   30.10    4.79
   2   1  11   49.98    5.56
   2   1  11   42.86    8.99
  -2   1 -11   49.23    8.43
   2   1  12  173.31    9.10
   2   1  13   40.08    5.40
   2   1  14   47.72    5.64
   2   1  15   11.24    3.93
   2   1  16   -5.76    3.80
   2   1  16    0.10    2.91
   2   1  17    7.63    2.76
   2   1  17    4.40    2.05
  -2   2  18   12.53    3.11
  -2   2  17   -1.80    3.75
  -2   2  17    2.40    2.49
  -2   2  16   41.20    6.29
  -2   2  16   42.00    4.87
  -2   2  16   39.48    4.73
  -2   2  15    3.65    4.90
  -2   2  15    1.52    3.64
  -2   2  15   -3.53    3.90
  -2   2  14   18.59    5.57
  -2   2  14   15.27    4.42
  -2   2  13   31.19    4.71
  -2   2  12  151.78   14.34
  -2   2  12  165.43    8.21
  -2   2  12  147.76    8.62
  -2   2  11   28.52    6.69
   2   2 -10   91.82    7.88
  -2   2  10   84.34    9.23
  -2   2   9   65.62    8.39
   2   2  -9   62.89    6.20
  -2   2   9   59.75    7.50
   2   2  -8  731.17   20.57
  -2   2   8  711.53   23.43
  -2   2   8  699.03   23.08
  -2   2   7   53.03    6.53
   2   2  -7   47.12    4.81
  -2   2   7   42.96    5.56
  -2   2   6  597.03   18.15
   2   2  -6  596.20   15.39
  -2   2   6  572.72   17.63
   2   2  -5   16.76    2.73
  -2   2   5   19.36    4.03
  -2   2   5   16.18    3.48
  -2   2   4 1066.86   23.21
   2   2  -4 1034.92   19.92
   2   2  -3 1291.53   22.77
  -2   2   3 1336.71   26.15
  -2   2   3 1339.09   24.57
  -2   2   2   36.75    3.20
  -2   2   2   34.79    2.85
  -2   2   2   33.03    2.26
  -2   2   1  259.47    7.80
   2   2  -1  253.44    5.09
  -2   2   1  247.36    6.00
   2   2  -1  249.48    5.87
  -2   2   1  251.80    6.81
   2   2   0  113.16    4.11
   2   2   1  254.30    7.91
   2   2   2 1958.04   37.32
  -2   2  -2 2030.39   36.96
   2   2   3  607.68   16.95
  -2   2  -3  617.49   16.08
   2   2   4  163.25    9.06
  -2   2  -4  160.88    8.12
   2   2   5   51.58    6.34
  -2   2  -5   59.63    5.64
   2   2   6  150.63   10.63
  -2   2  -6  156.77    9.28
   2   2   7   95.13    9.24
  -2   2  -7  102.48    8.34
   2   2   8  279.82   16.47
  -2   2  -8  274.05   14.39
   2   2   9   23.20    6.78
  -2   2  -9   22.25    5.75
   2   2  10   51.53    4.84
   2   2  10   49.86    5.40
   2   2  10   38.64    8.19
  -2   2 -10   41.74    7.21
   2   2  11   93.58    6.65
   2   2  11   90.02   11.98
   2   2  11   72.50    6.34
  -2   2 -11   78.21    9.61
   2   2  12   20.32    4.26
   2   2  12   28.80    4.94
   2   2  13  125.12    7.75
   2   2  13  100.37    7.19
   2   2  14   24.92    4.80
   2   2  15   11.64    3.82
   2   2  16    0.65    2.69
   2   2  16    3.02    3.70
   2   2  17    4.94    1.96
   2   2  17    4.61    2.58
  -2   3  18    2.62    2.52
  -2   3  17    7.64    3.67
  -2   3  17   14.33    3.07
  -2   3  16   -1.35    4.44
  -2   3  16    3.11    3.18
  -2   3  16    0.48    3.49
  -2   3  15   15.87    5.29
  -2   3  15   17.46    4.17
  -2   3  15   14.67    4.45
  -2   3  14    6.56    5.07
  -2   3  14    0.42    3.58
  -2   3  13   -0.20    3.46
  -2   3  13    2.11    3.58
  -2   3  12   77.65   10.50
  -2   3  12   78.47    5.97
  -2   3  12   72.30    6.34
  -2   3  11  224.10    9.12
  -2   3  11  223.50   15.98
  -2   3  10   36.34    6.77
   2   3  -9  219.91   11.17
  -2   3   9  219.89   13.58
  -2   3   9  221.98   13.71
   2   3  -8  114.81    7.25
  -2   3   8  117.19    9.37
  -2   3   8  114.13    9.28
   2   3  -7 1445.01   30.05
  -2   3   7 1421.65   34.58
  -2   3   7 1373.92   34.20
   2   3  -6    8.25    2.25
  -2   3   6   12.85    4.01
  -2   3   6    6.14    3.65
  -2   3   5  802.59   20.47
   2   3  -5  761.60   16.28
   2   3  -4   96.54    3.72
  -2   3   4   97.86    6.34
   2   3  -3  527.74    9.57
  -2   3   3  555.63   14.21
  -2   3   2  355.10   10.15
   2   3  -2  328.64    8.48
  -2   3   2  349.39    9.85
  -2   3   2  343.39    7.54
  -2   3   1  102.55    5.10
  -2   3   1   93.85    2.83
  -2   3   1   95.23    4.78
   2   3  -1  100.90    4.23
   2   3   0  764.79   15.41
  -2   3   0  776.83   17.00
   2   3   1   11.65    2.67
   2   3   2 1147.92   24.65
   2   3   3  657.73   18.04
  -2   3  -3  664.68   17.16
   2   3   4  221.04   10.78
  -2   3  -4  219.16    9.51
   2   3   5  692.87   22.00
  -2   3  -5  704.84   19.86
   2   3   6   32.54    5.98
  -2   3  -6   31.40    4.83
   2   3   7  587.38   22.90
  -2   3  -7  586.45   20.01
   2   3   8  199.91   14.06
  -2   3  -8  213.45   12.38
   2   3   9  165.16   14.19
  -2   3  -9  174.93   12.04
   2   3  10   16.89    4.31
   2   3  10   18.04    3.59
  -2   3 -10   10.38    4.71
   2   3  10   17.67    6.92
   2   3  11   52.67    5.97
   2   3  11   54.55    5.54
   2   3  11   35.75    8.67
   2   3  12  131.47    7.72
   2   3  12  108.58    7.74
   2   3  13   11.70    4.13
   2   3  13   11.37    4.03
   2   3  14   35.06    4.91
   2   3  14   24.30    4.52
   2   3  15    6.57    3.40
   2   3  16   15.43    3.16
   2   3  16   16.46    4.17
   2   3  17    6.59    1.85
   2   3  17    5.26    2.44
  -2   4  18   11.28    2.57
  -2   4  17   14.93    3.29
  -2   4  17    7.79    3.44
  -2   4  16    3.19    3.60
  -2   4  16   11.22    4.61
  -2   4  15   16.75    5.03
  -2   4  15   16.11    3.83
  -2   4  15   18.12    3.91
  -2   4  14   -0.52    4.99
  -2   4  14   -0.88    3.45
  -2   4  14    6.77    3.67
  -2   4  13   25.73    4.37
  -2   4  13   19.93    4.68
  -2   4  12   66.47   10.13
  -2   4  12   68.91    5.66
  -2   4  12   56.88    6.12
  -2   4  11   27.68    7.29
  -2   4  11   17.39    3.53
  -2   4  11   17.34    4.10
  -2   4  10   17.12    5.75
  -2   4  10   19.16    6.00
  -2   4   9   50.61    7.34
  -2   4   9   67.89    8.26
  -2   4   8  928.65   28.09
  -2   4   8  927.99   28.60
   2   4  -7  125.25    6.42
  -2   4   7  120.73    8.87
  -2   4   7  123.58    9.00
  -2   4   6  674.49   20.28
   2   4  -6  660.78   15.37
  -2   4   6  675.38   20.52
  -2   4   5   86.00    6.57
   2   4  -5   81.47    3.65
  -2   4   4  659.68   17.21
   2   4  -4  588.18   10.61
  -2   4   3  200.07    8.36
  -2   4   2  772.70   17.70
  -2   4   2  756.31   17.41
  -2   4   1  890.81   19.58
  -2   4   1  923.56   19.24
   2   4   0  675.44   15.73
  -2   4   0  741.32   17.16
   2   4   1  693.21   16.46
   2   4   2  480.81   13.90
   2   4   3  947.53   23.52
   2   4   4  499.87   17.04
  -2   4  -4  481.21   14.90
   2   4   5   13.16    4.38
  -2   4  -5    9.61    3.28
   2   4   6  919.78   28.58
  -2   4  -6  955.03   25.52
  -2   4  -7   31.50    5.23
   2   4   7   31.33    6.65
   2   4   8  302.05   17.73
  -2   4  -8  306.12   14.98
   2   4   9  149.10   13.40
  -2   4  -9  157.20   11.32
   2   4  10  127.62    8.03
   2   4  10  132.88    7.18
   2   4  10  117.28   13.05
   2   4  11   61.64    6.44
   2   4  11   69.81    5.70
   2   4  11   72.76   10.95
   2   4  12   39.71    4.97
   2   4  12   29.13    5.18
   2   4  13   56.45    5.47
   2   4  13   46.31    5.86
   2   4  14   12.40    3.95
   2   4  14    9.73    3.64
   2   4  15   11.99    3.25
   2   4  15   14.38    3.34
   2   4  16    7.56    2.44
   2   4  16    9.06    3.62
   2   4  17    8.88    2.28
  -2   5  18    2.57    2.03
  -2   5  17    4.08    2.76
  -2   5  17    1.15    2.97
  -2   5  16   13.96    3.11
  -2   5  16   20.24    4.15
  -2   5  16   20.20    4.52
  -2   5  15    3.90    4.40
  -2   5  15    3.60    3.26
  -2   5  15    3.46    3.19
  -2   5  14   29.04    5.66
  -2   5  14   28.79    4.47
  -2   5  14   24.85    4.68
  -2   5  13   15.09    3.82
  -2   5  13   17.31    4.57
  -2   5  12   28.56    7.62
  -2   5  12   35.29    4.42
  -2   5  12   32.02    5.06
  -2   5  11   21.46    6.60
  -2   5  11   17.34    3.41
  -2   5  11   19.18    4.11
  -2   5  10   90.42   10.70
  -2   5  10  101.47   10.86
  -2   5   9   83.86    9.15
  -2   5   9   73.95    8.83
  -2   5   8  186.03   11.92
  -2   5   8  176.10   12.00
  -2   5   7  608.47   20.65
  -2   5   7  623.65   21.63
  -2   5   6  161.92    9.44
  -2   5   5  360.75   13.39
  -2   5   4  408.91   13.54
  -2   5   3  289.49   10.39
   2   5  -3  271.49    9.61
  -2   5   2  156.46    7.66
  -2   5   2  151.19    6.98
   2   5  -2  133.95    6.35
  -2   5   1 1780.11   34.45
   2   5  -1 1675.25   32.72
  -2   5   1 1750.21   33.06
  -2   5   0  434.15   13.10
   2   5   0  412.15   12.21
  -2   5  -1  508.79   15.13
   2   5   2  902.98   21.88
   2   5   3   25.35    4.30
   2   5   4   81.11    7.10
   2   5   5  831.32   25.38
   2   5   6    2.86    4.18
   2   5   7  317.98   17.28
   2   5   8   75.14    9.27
   2   5   9  117.45   12.04
   2   5  10    6.73    4.06
   2   5  10    7.91    3.15
   2   5  10    6.19    6.74
   2   5  11   36.96    5.49
   2   5  11   34.67    4.57
   2   5  11   21.97    7.44
   2   5  12   43.23    5.88
   2   5  12   45.48    4.97
   2   5  13   93.78    7.39
   2   5  13   99.01    6.55
   2   5  14    8.40    3.94
   2   5  14   14.05    3.56
   2   5  15   34.89    4.24
   2   5  15   39.32    3.92
   2   5  16   35.99    4.14
   2   5  16   33.05    3.06
   2   5  17    0.78    1.73
  -2   6  17   22.26    3.17
  -2   6  17   14.62    3.11
  -2   6  16   -3.30    2.85
  -2   6  16    3.94    3.41
  -2   6  16    3.58    3.40
  -2   6  15   32.79    5.24
  -2   6  15   27.98    4.60
  -2   6  14   14.91    4.92
  -2   6  14   16.14    4.74
  -2   6  14   12.75    3.45
  -2   6  13    9.52    4.38
  -2   6  13   11.80    3.67
  -2   6  13   11.24    4.60
  -2   6  12   74.92    5.61
  -2   6  12   79.38    7.17
  -2   6  11   10.92    6.39
  -2   6  11    7.45    3.15
  -2   6  11    4.75    3.72
  -2   6  10    5.51    3.55
  -2   6  10   16.01    6.06
  -2   6  10    2.95    4.66
  -2   6   9  239.25   14.83
  -2   6   9  247.37   15.64
  -2   6   8   65.54    7.60
  -2   6   8   74.20    8.36
  -2   6   7   40.55    5.85
  -2   6   7   42.41    6.69
  -2   6   6  171.41   10.02
  -2   6   5    9.01    3.40
  -2   6   4  211.09    9.61
   2   6  -4  208.40    9.35
  -2   6   3   87.72    5.93
   2   6  -3   82.89    5.71
  -2   6   2 1368.40   29.62
  -2   6   2 1313.67   27.56
   2   6  -1  215.63    8.73
  -2   6   1  221.74    9.74
  -2   6   1  227.68    8.68
   2   6   0 2228.30   43.25
  -2   6   0 2361.35   44.72
  -2   6   0 2293.72   42.73
  -2   6  -1  515.37   16.40
   2   6   2  360.36   12.73
   2   6   3  867.84   23.50
   2   6   4   42.77    5.64
   2   6   5   24.87    5.27
   2   6   6  371.90   17.67
   2   6   7   21.82    5.86
   2   6   8   60.11    8.67
   2   6   9   21.91    4.46
   2   6   9   19.22    6.85
   2   6  10   78.31    6.93
   2   6  10   74.83    5.27
   2   6  10   85.05   11.74
   2   6  11   39.57    5.68
   2   6  11   33.62    4.31
   2   6  12   62.75    6.89
   2   6  12   62.10    5.38
   2   6  13   15.33    4.93
   2   6  13    6.54    3.29
   2   6  14   73.85    6.48
   2   6  14   85.41    5.35
   2   6  15   27.80    4.09
   2   6  15   30.25    3.31
   2   6  16   12.38    2.24
   2   6  16   18.51    2.43
   2   6  16   17.28    3.25
  -2   7  17    5.83    2.50
  -2   7  17    0.26    1.99
  -2   7  16   13.71    3.32
  -2   7  16   15.73    3.74
  -2   7  16   17.59    3.45
  -2   7  15   10.15    3.82
  -2   7  15   14.57    3.89
  -2   7  14   14.64    4.47
  -2   7  14    9.18    4.17
  -2   7  13   26.23    5.11
  -2   7  13   21.93    5.28
  -2   7  13   20.44    3.52
  -2   7  12    9.17    4.21
  -2   7  12   11.62    3.38
  -2   7  12   12.69    4.44
  -2   7  11   72.14    6.87
  -2   7  11   64.17   10.05
  -2   7  10  297.99   12.72
  -2   7  10  310.90   18.25
  -2   7  10  297.15   18.74
  -2   7   9   48.34    7.61
  -2   7   9   51.80    8.23
  -2   7   8  207.58   12.93
  -2   7   8  203.18   13.77
  -2   7   7   10.98    4.26
  -2   7   7   13.85    5.01
  -2   7   6  129.24    8.95
   2   7  -6  125.42    8.85
  -2   7   5  140.15    8.49
   2   7  -5  129.80    8.33
  -2   7   4  178.17    9.12
   2   7  -4  175.15    9.08
  -2   7   3  380.18   12.87
   2   7  -3  354.48   12.86
  -2   7   2   20.27    3.58
   2   7  -2   21.54    4.04
  -2   7   2   22.12    4.38
   2   7  -1 1345.41   29.82
  -2   7   1 1436.18   31.83
  -2   7   1 1352.02   28.72
   2   7   0  678.39   19.34
  -2   7   0  704.69   20.04
  -2   7   0  688.13   17.86
  -2   7  -1  527.16   17.34
   2   7   2  708.13   20.05
  -2   7  -2  690.51   21.37
   2   7   3    5.25    3.69
   2   7   4  177.44   10.72
   2   7   5  129.10    9.94
   2   7   6    7.28    4.86
   2   7   7   17.89    5.73
   2   7   8   28.92    7.00
   2   7   9   35.74    5.47
   2   7   9   44.47    8.69
   2   7  10    7.40    4.22
   2   7  10   10.20    6.03
   2   7  11   31.63    3.95
   2   7  11   31.62    5.53
   2   7  12   27.34    3.95
   2   7  12   24.55    5.79
   2   7  13   63.22    4.85
   2   7  13   71.50    6.91
   2   7  14   -3.50    2.55
   2   7  14   -2.49    3.53
   2   7  15   68.28    5.21
   2   7  15   53.75    4.84
   2   7  16   24.04    2.97
   2   7  16   27.72    2.50
   2   7  16   18.69    2.38
  -2   8  17   16.52    2.48
  -2   8  16    1.73    2.31
  -2   8  16    0.45    2.99
  -2   8  16   -0.38    2.59
  -2   8  15    4.97    3.66
  -2   8  15    3.81    2.92
  -2   8  14    9.16    4.53
  -2   8  14   13.94    3.96
  -2   8  13    6.37    4.73
  -2   8  13    0.37    3.47
  -2   8  12   47.77    6.30
  -2   8  12   48.12    5.66
  -2   8  11  188.29   10.53
  -2   8  11  225.29   17.29
  -2   8  10   71.14    6.79
   2   8 -10   72.63    9.10
  -2   8  10   65.66    8.76
  -2   8  10   69.68    9.89
  -2   8   9  518.68   16.49
  -2   8   9  536.80   24.56
  -2   8   9  522.30   22.84
   2   8  -9  485.98   21.49
  -2   8   8   42.41    7.36
   2   8  -8   56.43    7.57
  -2   8   8   45.25    6.92
  -2   8   7   91.67    9.77
   2   8  -7   95.01    8.75
  -2   8   7   91.53    8.37
  -2   8   6  107.03    8.49
   2   8  -6  106.00    8.64
  -2   8   5  265.41   12.23
   2   8  -5  271.73   12.64
  -2   8   4  232.23   10.69
   2   8  -4  221.24   10.98
  -2   8   3   61.22    5.52
   2   8  -3   50.94    5.64
  -2   8   2  590.65   16.78
   2   8  -2  566.43   17.81
   2   8  -1   77.93    6.43
  -2   8   1   95.24    7.62
  -2   8   1   87.89    6.03
   2   8   0  543.68   17.81
  -2   8   0  586.15   18.90
  -2   8   0  539.93   15.88
  -2   8  -1  173.29   10.16
  -2   8  -1  164.93    8.23
  -2   8  -2  120.50    9.11
  -2   8  -3   98.69    8.86
   2   8   3  100.63    8.13
  -2   8  -4   21.67    5.70
   2   8   4   19.12    4.69
   2   8   5   21.22    5.61
   2   8   6   68.09    8.70
   2   8   7    2.66    4.65
   2   8   8   30.50    4.92
   2   8   8   30.72    7.39
   2   8   9   93.74    7.59
   2   8   9   82.21   11.16
   2   8  10   -0.05    2.54
   2   8  10   -1.14    4.45
   2   8  11   42.39    6.43
   2   8  12   11.28    5.29
   2   8  13    4.03    4.68
   2   8  14   75.35    6.11
   2   8  15    9.91    2.84
   2   8  15   13.03    3.27
   2   8  16   14.44    1.95
  -2   9  17    0.98    1.73
  -2   9  16    3.46    2.82
  -2   9  15    6.47    3.58
  -2   9  14    5.19    4.28
  -2   9  13    2.08    4.50
  -2   9  12   24.67    5.92
  -2   9  11   23.47    5.46
  -2   9  10  323.06   13.57
  -2   9  10  306.53   10.34
  -2   9   9   39.32    5.35
  -2   9   9   28.04    7.63
   2   9  -9   21.23    5.99
  -2   9   9   24.45    6.19
  -2   9   9   29.04    3.65
  -2   9   8  338.07   19.26
  -2   9   8  323.18   17.04
   2   9  -8  322.68   16.78
  -2   9   7   25.96    6.63
  -2   9   7   25.44    5.64
   2   9  -7   30.93    5.92
   2   9  -6    2.72    3.75
  -2   9   6    5.08    3.21
  -2   9   5  284.09   12.88
   2   9  -5  272.56   13.43
  -2   9   4   97.75    7.29
   2   9  -4   87.10    7.50
  -2   9   3  165.07    8.87
   2   9  -3  168.45    9.82
  -2   9   2  104.78    8.57
  -2   9   2   93.21    6.38
   2   9  -2   83.91    7.22
   2   9  -1   39.68    5.56
  -2   9   1   46.34    6.29
  -2   9   1   43.32    4.63
   2   9   0  195.57   10.84
  -2   9   0  206.95   11.71
  -2   9   0  193.23    9.18
  -2   9  -1  510.38   18.94
  -2   9  -1  475.21   15.39
  -2   9  -2  168.55   11.19
  -2   9  -3  183.98   12.17
   2   9   3  180.94   11.21
  -2   9  -4   33.82    6.49
   2   9   4   43.42    6.31
  -2   9  -5   77.56    9.18
   2   9   5   76.11    8.54
  -2   9  -6   31.19    7.50
   2   9   6   38.59    7.19
   2   9   7   25.01    4.57
   2   9   7   12.87    5.38
   2   9   8   33.38    5.40
   2   9   8   36.23    7.96
   2   9   9   85.52    7.48
   2   9   9   82.62   11.49
   2   9  10    5.33    2.70
   2   9  10    1.92    4.73
   2   9  11    4.56    2.58
   2   9  11    6.93    4.61
   2   9  12   16.97    5.11
   2   9  13   10.90    4.61
   2   9  14   -2.38    2.79
   2   9  14    0.71    3.44
   2   9  15   31.66    3.57
  -2  10  16   -0.28    2.31
  -2  10  15    9.95    3.49
  -2  10  15    6.40    3.29
  -2  10  14    9.19    4.36
  -2  10  13    6.12    4.80
  -2  10  12   21.03    5.79
  -2  10  11  163.26    7.21
  -2  10  11  156.41    9.76
  -2  10  10   58.18    4.78
  -2  10  10   51.80    6.35
  -2  10   9  403.08   12.27
  -2  10   9  423.09   23.27
   2  10  -9  363.96   19.27
  -2  10   9  407.24   15.19
  -2  10   8   91.05    5.61
  -2  10   8   80.31   10.39
  -2  10   8  102.32    7.47
  -2  10   8   91.48    9.21
   2  10  -8   81.66    9.28
  -2  10   7   66.39    9.35
  -2  10   7   67.32    7.34
   2  10  -7   71.93    8.37
  -2  10   6  149.00   10.06
   2  10  -6  153.85   11.12
  -2  10   5  190.55   10.89
   2  10  -5  171.98   11.36
  -2  10   4  181.85    9.83
   2  10  -4  182.06   11.30
  -2  10   3  120.08    8.00
   2  10  -3  122.67    9.09
  -2  10   2   44.02    4.97
   2  10  -2   45.70    6.29
  -2  10   2   43.45    6.40
  -2  10   1  155.97   10.98
   2  10  -1  154.24   10.04
  -2  10   1  149.12    8.16
  -2  10   0  116.89    7.18
  -2  10   0  141.39   10.52
  -2  10  -1   30.29    4.15
  -2  10  -1   41.82    6.63
   2  10   2    8.96    4.04
  -2  10  -2    7.86    3.12
  -2  10  -2   14.47    5.06
   2  10   3   46.78    6.41
  -2  10  -3   45.97    7.41
   2  10   4  254.58   14.82
  -2  10  -4  265.46   15.85
   2  10   5  131.40   11.05
  -2  10  -5  132.79   11.89
   2  10   6   47.30    8.11
  -2  10  -6   49.84    8.77
   2  10   7   -7.61    5.32
   2  10   7   -1.76    3.74
  -2  10  -7    6.87    5.86
   2  10   8   85.08   10.81
   2  10   8   91.08    7.23
  -2  10  -8   82.84   11.69
   2  10   9   49.23    4.84
   2  10   9   54.49    6.62
   2  10  10   13.35    3.24
   2  10  10   15.76    5.32
   2  10  11   26.42    3.58
   2  10  11   27.17    5.84
   2  10  12    9.46    4.95
   2  10  13    0.52    4.10
   2  10  14   17.89    3.65
   2  10  15    1.64    2.14
  -2  11  16   13.17    2.19
  -2  11  15    3.64    2.75
  -2  11  15    4.04    2.87
  -2  11  14   10.85    3.78
  -2  11  13   10.53    4.86
  -2  11  12   26.45    5.67
  -2  11  11   -1.03    2.54
  -2  11  11    4.30    4.58
  -2  11  10  154.61    7.42
  -2  11  10  149.49    9.67
  -2  11   9   39.19    4.29
  -2  11   9   37.13    6.14
  -2  11   8  149.73    7.34
  -2  11   8  173.70   14.44
   2  11  -8  142.09   11.78
  -2  11   8  165.08    9.31
  -2  11   7   62.98    4.96
  -2  11   7   57.88    9.11
  -2  11   7   70.57    6.26
   2  11  -7   51.99    7.80
  -2  11   6   21.59    3.22
   2  11  -6   22.52    5.45
   2  11  -5  155.72   11.27
   2  11  -4  177.16   11.82
   2  11  -3   29.66    5.69
   2  11  -2  134.97   10.06
  -2  11   2  143.97   11.09
  -2  11   1   16.56    5.22
   2  11  -1   10.48    4.31
  -2  11   0   58.35    7.89
  -2  11  -1    6.37    4.77
   2  11   2   11.37    4.51
  -2  11  -2    8.40    5.13
   2  11   3   59.45    7.37
  -2  11  -3   66.90    8.79
   2  11   4   65.41    8.15
  -2  11  -4   65.14    9.14
   2  11   5   87.68    9.77
  -2  11  -5   97.45   10.73
   2  11   6   35.34    6.86
  -2  11  -6   43.18    8.33
   2  11   6   45.91    5.30
   2  11   7   52.15    4.89
   2  11   7   46.28    8.81
   2  11   7   53.06    5.86
  -2  11  -7   44.81    9.33
   2  11   8   41.63    4.79
   2  11   8   38.79    5.75
   2  11   9   41.02    4.65
   2  11   9   42.09    6.36
   2  11  10   32.51    4.20
   2  11  10   31.48    5.63
   2  11  11   31.07    3.65
   2  11  11   24.69    5.61
   2  11  12    1.68    2.08
   2  11  12    5.00    4.36
   2  11  13   -2.21    3.72
   2  11  14    9.16    3.17
   2  11  15   10.51    1.95
   2  11  15    1.48    1.66
  -2  12  15   15.44    2.66
  -2  12  14   13.60    3.28
  -2  12  14   13.52    3.86
  -2  12  13    8.48    4.27
  -2  12  12    9.87    2.64
  -2  12  12    6.03    4.61
  -2  12  11   38.06    4.05
  -2  12  11   40.86    6.06
  -2  12  10   11.73    3.13
  -2  12  10   13.11    4.98
  -2  12   9   95.98    6.28
  -2  12   9   98.55    8.13
  -2  12   8   28.83    4.36
  -2  12   8   30.17    5.33
  -2  12   7   57.39    5.02
  -2  12   7   51.41    8.60
  -2  12   7   54.58    6.14
   2  12  -7   41.99    7.21
  -2  12   6   67.48    5.23
  -2  12   6   72.90    6.20
   2  12  -6   68.15    8.61
  -2  12   5  215.30    8.57
   2  12  -5  195.67   13.35
  -2  12   4   70.78    4.99
   2  12  -4   61.44    7.78
   2  12  -3  192.03   12.70
   2  12  -2   81.85    8.67
  -2  12   1  101.23   10.11
  -2  12   0   12.83    5.45
  -2  12  -1   91.84    9.97
   2  12   2   26.47    5.82
  -2  12  -2   24.80    6.93
   2  12   3   53.90    4.49
   2  12   3   51.05    7.23
  -2  12  -3   43.00    7.88
   2  12   4  103.08    6.02
  -2  12  -4  101.43   11.02
   2  12   4   90.12    9.61
   2  12   5   66.37    5.58
   2  12   5   71.93    9.41
  -2  12  -5   62.46    9.31
   2  12   5   61.02    5.57
   2  12   6   10.05    3.37
   2  12   6    9.07    5.24
   2  12   6   17.24    4.45
  -2  12  -6   12.01    6.28
   2  12   7   12.00    3.43
   2  12   7   18.03    4.66
   2  12   8   62.48    5.36
   2  12   8   55.89    6.34
   2  12   9   30.64    4.18
   2  12   9   28.80    5.56
   2  12  10   60.95    5.00
   2  12  10   51.25    6.27
   2  12  11   26.86    3.41
   2  12  11   32.55    5.47
   2  12  12   22.05    2.67
   2  12  12   18.26    4.55
   2  12  13    6.05    3.48
   2  12  14    7.20    2.52
  -2  13  15    6.97    1.79
  -2  13  14    5.08    2.44
  -2  13  13   14.03    3.83
  -2  13  12   -3.69    2.26
  -2  13  12   -0.29    4.04
  -2  13  11   27.89    3.63
  -2  13  11   23.25    5.12
  -2  13  10   73.21    5.43
  -2  13  10   64.72    7.16
  -2  13   9    4.06    3.29
  -2  13   9    1.54    4.38
  -2  13   8   47.07    4.91
  -2  13   8   42.79    5.77
  -2  13   7    1.86    3.07
  -2  13   7   11.98    4.10
  -2  13   6  107.60    6.55
  -2  13   6  114.65   11.91
   2  13  -6   94.40   10.34
   2  13  -5   24.66    6.18
  -2  13   5   22.60    4.04
  -2  13   5   26.38    3.86
  -2  13   4   63.13    5.12
   2  13  -4   72.76    9.13
  -2  13   3   57.00    4.65
   2  13  -3   40.02    7.14
  -2  13   2  107.18    6.17
   2  13  -2   98.08   10.10
  -2  13   1   19.68    3.32
  -2  13   1   19.50    6.73
  -2  13   0   87.07   10.17
   2  13   1   40.99    4.02
  -2  13  -1   39.65    4.45
  -2  13  -1   38.59    7.41
   2  13   2   53.62    4.64
   2  13   2   47.12    7.08
  -2  13  -2   40.21    4.69
   2  13   3   61.27    8.19
  -2  13  -3   62.96    5.22
   2  13   3   60.23    4.90
  -2  13  -3   73.92    9.98
   2  13   4   65.80    5.35
   2  13   4   58.60    7.94
  -2  13  -4   69.57    9.79
   2  13   5   96.99    6.47
  -2  13  -5   82.93   11.03
   2  13   5   96.47   10.94
   2  13   6   23.11    4.88
   2  13   6   24.27    4.38
   2  13   7   20.79    4.81
   2  13   7   15.32    3.86
   2  13   8    8.36    4.65
   2  13   8    4.16    3.30
   2  13   9   32.13    5.60
   2  13   9   38.47    4.61
   2  13  10   55.66    6.12
   2  13  10   62.64    4.95
   2  13  11   20.71    4.59
   2  13  11   19.81    3.08
   2  13  12   10.07    3.66
   2  13  12   11.02    2.23
   2  13  13    2.74    2.65
   2  13  14    6.23    1.80
  -2  14  14    3.10    1.76
  -2  14  13   13.99    2.80
  -2  14  12   14.78    3.98
  -2  14  12   14.07    2.50
  -2  14  11   -1.24    3.82
  -2  14  11    7.35    2.66
  -2  14  10   17.84    4.81
  -2  14  10   11.80    3.25
  -2  14  10   18.25    3.58
  -2  14   9   86.02    7.35
  -2  14   9   96.43    6.18
  -2  14   8    0.76    3.65
  -2  14   8    1.66    3.26
  -2  14   7    1.20    3.83
  -2  14   7    5.84    3.47
  -2  14   6   18.55    4.44
  -2  14   6   17.78    4.06
   2  14  -5  115.09   11.14
  -2  14   5  137.79    7.37
   2  14  -4   20.20    6.30
  -2  14   4   21.72    3.96
   2  14  -3   44.37    7.50
  -2  14   3   54.18    4.78
  -2  14   2   43.83    4.49
  -2  14   1   24.62    3.79
  -2  14   0   23.78    4.40
  -2  14   0   24.52    7.11
  -2  14   0   19.97    3.33
   2  14   0   17.01    3.15
  -2  14  -1   52.34    5.69
  -2  14  -1   48.88    8.94
   2  14   1   41.47    4.38
  -2  14  -1   37.78    3.88
  -2  14  -2   29.97    4.48
  -2  14  -2   27.11    7.64
   2  14   2   25.29    4.00
   2  14   3  168.49    8.03
  -2  14  -3  158.71   14.16
  -2  14  -3  161.36    8.17
   2  14   4  133.05    7.43
   2  14   5   35.75    4.55
   2  14   6   75.97    6.14
   2  14   6   56.19    5.70
   2  14   7    4.47    3.57
   2  14   7    6.24    4.07
   2  14   8   16.28    3.84
   2  14   8   15.48    4.55
   2  14   9   35.74    4.35
   2  14   9   48.16    5.52
   2  14  10   13.64    3.29
   2  14  10   12.34    4.08
   2  14  11   42.13    3.50
   2  14  11   42.45    4.95
   2  14  12   13.10    1.97
   2  14  12    9.44    3.05
   2  14  13    7.35    2.12
  -2  15  13   11.84    1.93
  -2  15  12    6.95    2.30
  -2  15  12    6.36    1.93
  -2  15  11    8.78    2.58
  -2  15  10   23.69    3.52
  -2  15  10   13.51    3.98
  -2  15  10   24.37    3.43
  -2  15   9    8.86    3.31
  -2  15   9    8.79    3.78
  -2  15   9    7.14    3.60
  -2  15   8   41.73    4.85
  -2  15   8   39.13    5.23
  -2  15   7    9.64    3.56
  -2  15   7    7.40    3.80
  -2  15   6    9.22    3.62
  -2  15   5   -2.62    3.28
  -2  15   4   85.55    6.15
  -2  15   3   20.94    4.13
  -2  15   2   39.51    4.70
  -2  15   1    8.35    4.55
  -2  15   1   -0.02    2.89
   2  15   0   46.67    4.38
  -2  15   0   47.69    4.49
  -2  15   0   56.16    6.27
  -2  15  -1   39.59    5.23
   2  15   1   39.87    4.24
  -2  15  -2   74.84    6.50
   2  15   2   78.61    5.65
  -2  15  -3   43.36    5.07
   2  15   3   65.11    5.49
   2  15   4   70.06    5.68
   2  15   5  134.29    7.50
   2  15   6   14.01    3.98
   2  15   7   32.43    4.59
   2  15   7   28.82    4.37
   2  15   8   19.53    3.98
   2  15   8   16.03    4.00
   2  15   9    5.02    2.99
   2  15   9    5.34    3.59
   2  15  10   71.28    4.52
   2  15  10   55.25    5.00
   2  15  11   19.11    2.46
   2  15  11   16.16    3.14
   2  15  12   26.14    2.87
  -2  16  12   10.01    1.64
  -2  16  11   16.32    2.53
  -2  16  10   -0.15    2.25
  -2  16  10    4.71    2.49
  -2  16   9   23.61    3.72
  -2  16   9   33.69    4.07
  -2  16   8   15.07    4.11
  -2  16   8   16.72    3.78
  -2  16   7   -0.56    3.83
  -2  16   7   -3.53    3.50
  -2  16   6    7.64    3.73
  -2  16   5   20.84    4.30
  -2  16   4   17.86    4.05
  -2  16   3   56.40    5.31
  -2  16   3   72.38    6.80
  -2  16   2    6.32    4.62
  -2  16   2    1.60    2.94
  -2  16   1    8.58    4.38
  -2  16   1   11.08    3.35
  -2  16   0   41.73    5.95
   2  16   0   44.01    4.25
  -2  16   0   48.34    4.53
  -2  16  -1   24.67    4.77
   2  16   1   14.18    3.29
  -2  16  -2   33.53    4.84
   2  16   2   42.86    4.76
  -2  16  -3   80.43    6.34
   2  16   3   90.04    6.20
   2  16   4   55.78    5.32
   2  16   5   36.15    4.81
   2  16   6   72.30    5.64
   2  16   7    7.75    3.74
   2  16   8   23.12    3.81
   2  16   8   11.10    3.19
   2  16   9   47.54    4.09
   2  16   9   39.56    4.03
   2  16  10    6.94    2.30
   2  16  10    0.84    2.39
   2  16  11   34.20    2.40
   2  16  11   22.36    2.63
  -2  17  11    5.09    1.59
  -2  17  10   17.00    2.68
  -2  17  10    7.26    1.99
  -2  17   9    2.32    2.48
  -2  17   9    6.25    2.68
  -2  17   8    6.03    3.24
  -2  17   8    5.19    3.00
  -2  17   7    5.91    3.84
  -2  17   7    7.42    3.56
  -2  17   6    7.25    4.03
  -2  17   6   -2.83    3.52
  -2  17   5   12.61    4.57
  -2  17   5   15.40    4.21
  -2  17   4   73.48    5.73
  -2  17   4   66.69    6.61
  -2  17   3   -1.58    4.47
  -2  17   3    7.35    3.61
  -2  17   2   45.82    5.95
   2  17  -2   34.13    4.80
  -2  17   2   38.42    4.37
  -2  17   1   20.79    4.88
  -2  17   1   12.67    3.18
  -2  17   0   15.15    4.58
   2  17   0   11.60    3.14
  -2  17   0    6.29    2.78
   2  17   1   89.61    5.63
  -2  17  -1   86.17    6.95
   2  17   2   66.92    5.30
  -2  17  -2   60.27    5.87
   2  17   3   27.10    4.10
  -2  17  -3   19.11    4.01
   2  17   4   64.67    5.41
   2  17   5   48.73    4.93
   2  17   6   22.30    4.00
   2  17   7   21.45    3.78
   2  17   8   18.35    3.18
   2  17   9   10.97    2.48
   2  17  10   40.72    2.82
  -2  18  10    1.66    1.55
  -2  18   9    3.45    2.08
  -2  18   9    5.81    2.18
  -2  18   8    1.78    2.58
  -2  18   8    3.39    2.63
  -2  18   7    0.52    3.06
  -2  18   7    3.66    2.75
  -2  18   6    2.49    3.55
  -2  18   6   13.39    3.37
  -2  18   5    7.66    4.32
  -2  18   5    1.08    3.09
  -2  18   4   12.11    4.58
  -2  18   4   11.10    3.50
  -2  18   3   54.16    4.89
  -2  18   3   72.95    6.78
   2  18  -2   10.63    3.91
  -2  18   2    8.39    4.39
  -2  18   2   14.67    3.50
   2  18  -1    3.35    3.70
  -2  18   1    7.98    4.29
  -2  18   1    3.54    2.88
  -2  18   0   38.97    3.91
  -2  18   0   39.35    5.35
   2  18   1   26.14    3.55
  -2  18  -1   29.48    4.54
   2  18   2   34.72    3.92
  -2  18  -2   35.26    4.62
   2  18   3   57.18    4.82
  -2  18  -3   47.16    4.76
   2  18   4    8.01    3.16
   2  18   5   23.65    3.61
   2  18   6    5.01    2.94
   2  18   7    3.58    2.46
   2  18   8   14.83    2.57
   2  18   9   19.66    2.27
   2  18   9   25.01    2.31
  -2  19   9    4.60    1.63
  -2  19   8    4.31    1.93
  -2  19   8   -2.18    2.05
  -2  19   7   21.68    3.09
  -2  19   7   14.95    2.99
  -2  19   6    3.65    2.90
  -2  19   6    7.13    2.83
  -2  19   5   23.45    4.00
  -2  19   5   19.47    3.29
  -2  19   4   29.46    4.44
  -2  19   4   18.27    3.36
  -2  19   3   20.38    4.42
  -2  19   3   13.79    3.08
  -2  19   2   36.40    3.84
   2  19  -2   36.24    4.13
  -2  19   2   38.95    4.91
  -2  19   1   26.76    3.19
   2  19  -1   23.30    3.91
  -2  19   1   33.05    4.82
   2  19   0    8.49    3.74
  -2  19   0    5.74    3.49
   2  19   1   34.77    3.37
   2  19   1   37.75    4.70
  -2  19  -1   27.82    4.26
   2  19   2   41.59    3.69
  -2  19  -2   43.21    4.35
   2  19   3    4.49    2.58
   2  19   4   18.31    3.19
   2  19   5    2.41    2.52
   2  19   6    1.77    2.70
   2  19   6    4.35    2.34
   2  19   7    3.11    2.10
   2  19   7    4.27    1.96
   2  19   8    2.94    1.61
   2  19   8    4.92    1.60
  -2  20   8   16.82    1.75
  -2  20   7    0.60    1.61
  -2  20   7    3.74    1.91
  -2  20   6   32.07    3.04
  -2  20   6   29.41    3.20
  -2  20   5    4.50    2.17
  -2  20   5    4.85    2.73
  -2  20   4   20.39    2.88
  -2  20   4   16.54    3.27
  -2  20   3   24.81    3.09
  -2  20   3   22.98    3.74
  -2  20   2    8.47    2.46
  -2  20   2   13.20    3.46
   2  20  -1    9.36    2.93
  -2  20   1   13.63    3.36
   2  20   0   15.79    3.42
  -2  20   0   17.29    3.48
   2  20   1   17.63    3.61
  -2  20  -1   13.21    3.07
   2  20   2    9.81    2.19
   2  20   2    8.86    3.21
  -2  20  -2    9.80    2.67
   2  20   3   25.58    3.78
   2  20   3   24.72    2.72
   2  20   4    0.27    2.67
   2  20   4   -0.07    1.89
   2  20   5   11.81    2.60
   2  20   5    6.05    1.93
   2  20   6    4.08    2.00
   2  20   6    1.89    1.53
  -2  21   5   28.89    2.15
  -2  21   5   34.59    2.79
  -2  21   4    4.31    1.52
  -2  21   4    5.79    2.19
  -2  21   3    8.78    1.78
  -2  21   3    9.62    2.42
  -2  21   2   21.55    3.00
  -2  21   1    3.20    2.37
  -2  21   0   -1.31    2.19
   2  21   0   -2.45    2.03
  -2  21  -1    2.20    1.94
   2  21   1    5.47    2.37
   2  21   2   12.15    2.56
   2  21   3   -0.66    1.90
   2  21   4   -0.39    1.72
  -3 -21   5   25.20    2.78
  -3 -21   4    4.55    2.35
  -3 -21   3   17.13    2.88
  -3 -21   2   12.79    2.78
   3 -21  -2    7.58    2.44
  -3 -21   1    0.78    2.32
   3 -21  -1    3.53    2.28
  -3 -21   0   -2.99    2.31
   3 -21   0    1.01    2.01
  -3 -21  -1    6.96    2.19
  -3 -21  -2    4.04    2.00
  -3 -21  -2    2.26    1.75
  -3 -20   7    0.16    2.27
  -3 -20   6   18.04    3.31
  -3 -20   5    6.62    3.18
  -3 -20   4   28.24    4.09
  -3 -20   3   12.12    3.78
  -3 -20   2    6.90    3.33
  -3 -20   1    5.53    3.47
  -3 -20   1   14.61    3.65
  -3 -20   0    0.53    3.21
   3 -20   0   -1.01    3.00
  -3 -20   0    0.99    3.02
  -3 -20  -1   -0.50    3.14
  -3 -20  -1    1.53    2.74
   3 -20   1   -0.58    2.73
  -3 -20  -2   27.01    3.92
   3 -20   2   22.07    2.92
  -3 -20  -2   23.70    3.28
  -3 -20  -3    6.27    2.87
  -3 -20  -3    7.38    2.39
  -3 -20  -4    6.35    2.62
  -3 -20  -4    1.76    1.79
  -3 -20  -5   17.29    2.58
  -3 -19   8   -0.71    2.70
  -3 -19   7   11.53    3.55
  -3 -19   6   18.18    4.21
  -3 -19   5   22.89    4.51
  -3 -19   4   26.27    4.93
  -3 -19   3   14.15    4.59
  -3 -19   2   31.03    5.29
  -3 -19   2   23.20    4.89
  -3 -19   1   12.79    4.42
  -3 -19   1   10.90    4.28
  -3 -19   0   -2.78    4.26
  -3 -19   0    0.53    3.68
  -3 -19  -1   40.26    5.48
  -3 -19  -1   50.34    5.20
   3 -19   1   47.72    4.94
  -3 -19  -2   11.89    4.22
   3 -19   2   10.39    3.33
  -3 -19  -2   12.41    3.71
  -3 -19  -3   22.02    4.43
  -3 -19  -3   24.44    3.70
   3 -19   3   23.15    3.36
  -3 -19  -4   40.24    4.62
  -3 -19  -4   40.16    3.61
  -3 -19  -5    2.24    2.99
  -3 -19  -5    2.78    1.96
  -3 -19  -6   16.84    3.14
  -3 -19  -7    0.36    1.81
  -3 -18  10   11.12    2.26
  -3 -18   9    5.68    3.19
  -3 -18   8    2.11    3.54
  -3 -18   7   16.65    4.54
  -3 -18   6    1.60    4.15
  -3 -18   5   18.39    5.11
  -3 -18   4   14.64    5.21
  -3 -18   3   28.26    5.45
  -3 -18   3   43.55    6.04
  -3 -18   2    7.57    4.99
  -3 -18   2   11.87    5.18
  -3 -18   1   12.87    5.29
  -3 -18   1   12.87    5.01
  -3 -18   0   48.14    6.64
  -3 -18  -1   18.83    5.31
  -3 -18  -2   38.91    5.87
   3 -18   2   35.40    4.82
  -3 -18  -3   41.25    5.71
   3 -18   3   40.57    4.43
  -3 -18  -4   11.09    4.78
  -3 -18  -5   47.37    5.19
  -3 -18  -6    5.87    3.45
   3 -18   6    6.21    3.17
  -3 -18  -7    4.24    2.90
   3 -18   7   -1.69    2.98
  -3 -18  -8    7.66    2.39
   3 -18   8    9.11    2.68
   3 -17 -10   22.76    2.68
  -3 -17  10   29.37    3.75
   3 -17  -9    9.04    2.64
  -3 -17   9    7.79    3.63
   3 -17  -8   16.87    3.47
  -3 -17   8   14.21    4.37
   3 -17  -7    0.72    3.00
  -3 -17   7    5.66    4.76
   3 -17  -6   10.83    3.47
  -3 -17   6    4.81    4.78
   3 -17  -5    2.53    3.30
  -3 -17   5   11.31    5.45
   3 -17  -4   39.92    4.99
  -3 -17   4   34.46    6.35
  -3 -17   4   37.80    6.29
   3 -17  -3    3.40    3.46
  -3 -17   3   11.61    5.33
  -3 -17   3    4.60    4.88
  -3 -17   2   24.11    5.76
  -3 -17   2   18.29    5.27
  -3 -17   1    6.34    4.83
  -3 -17   0    9.56    5.19
  -3 -17  -1   49.44    7.01
  -3 -17  -2   78.03    7.86
  -3 -17  -3   31.99    5.98
   3 -17   3   31.25    4.72
  -3 -17  -4   74.02    7.03
  -3 -17  -5   32.80    5.68
  -3 -17  -6   26.41    4.84
   3 -17   6   21.19    4.86
  -3 -17  -7   11.29    3.88
   3 -17   7    1.96    4.01
  -3 -17  -8   10.11    3.27
   3 -17   8    7.85    3.80
  -3 -17  -9    4.59    2.39
   3 -17   9    2.97    3.32
  -3 -17 -10   15.47    2.13
   3 -16 -12    9.21    1.93
   3 -16 -11   25.36    3.06
  -3 -16  11   30.48    3.45
   3 -16 -10   16.15    3.22
  -3 -16  10   16.13    4.11
   3 -16  -9   20.95    3.78
  -3 -16   9   19.80    4.76
   3 -16  -8   29.20    4.46
  -3 -16   8   33.65    5.75
   3 -16  -7   10.50    3.95
  -3 -16   7   18.64    5.42
   3 -16  -6    8.41    3.98
  -3 -16   6   13.20    5.28
   3 -16  -5   30.82    4.84
  -3 -16   5   40.90    6.35
   3 -16  -4   -3.08    3.60
  -3 -16   4   -5.63    4.83
  -3 -16   4    1.91    4.87
  -3 -16   3   85.44    8.19
   3 -16  -3   81.21    6.60
  -3 -16   3   98.88    8.32
  -3 -16   2    9.01    5.33
   3 -16  -2    8.61    3.93
  -3 -16   1   -2.08    4.69
  -3 -16   0   19.97    5.49
  -3 -16  -1    8.69    5.51
  -3 -16  -2   20.57    5.67
   3 -16   2   14.49    5.71
  -3 -16  -3   96.93    8.35
   3 -16   3   66.93    7.18
  -3 -16  -4   38.09    6.21
   3 -16   4   32.93    5.80
  -3 -16  -5   69.57    7.14
   3 -16   5   49.79    6.34
  -3 -16  -6   75.70    6.99
   3 -16   6   60.17    6.34
  -3 -16  -7   -1.35    3.86
   3 -16   7   -9.24    5.26
   3 -16   7    7.11    4.16
  -3 -16  -8    9.65    3.81
   3 -16   8    5.03    4.86
  -3 -16  -9   28.16    3.82
   3 -16   9   21.90    4.90
  -3 -16 -10    8.83    2.62
   3 -16  10    7.11    3.82
  -3 -16 -11   31.03    2.55
   3 -16  11   21.14    3.23
   3 -15 -13   15.36    2.23
  -3 -15  13   12.08    2.69
   3 -15 -12   11.50    2.66
  -3 -15  12   11.63    3.14
  -3 -15  11   15.81    3.83
  -3 -15  11   13.42    3.51
  -3 -15  10   30.16    4.38
  -3 -15  10   35.72    5.00
  -3 -15   9   47.17    6.12
   3 -15  -8   32.70    4.84
  -3 -15   8   46.28    6.36
   3 -15  -7   12.92    4.10
  -3 -15   7   10.87    5.13
   3 -15  -6    2.80    3.69
  -3 -15   6    8.29    5.14
   3 -15  -5   16.10    4.58
  -3 -15   5   13.63    5.45
  -3 -15   5   12.72    5.26
  -3 -15   4  113.43    8.98
   3 -15  -4  114.05    7.55
  -3 -15   4  114.53    8.54
  -3 -15   3   24.21    5.37
   3 -15  -3   17.95    4.37
  -3 -15   2   69.94    7.30
   3 -15  -2   68.76    6.35
  -3 -15   1    4.10    4.94
   3 -15  -1   -1.62    3.84
  -3 -15   0    2.00    4.58
  -3 -15  -1   -1.43    4.87
  -3 -15  -2  126.47    9.42
  -3 -15  -3   20.88    5.78
   3 -15   3   22.89    5.93
  -3 -15  -4   57.60    7.19
   3 -15   4   41.62    6.55
  -3 -15  -5   80.85    7.84
   3 -15   5   77.60    7.74
  -3 -15  -6   61.11    7.21
   3 -15   6   49.05    6.50
  -3 -15  -7   46.13    6.25
   3 -15   7   32.70    5.42
  -3 -15  -8   10.86    4.59
   3 -15   8    5.66    5.77
   3 -15   8   11.07    4.36
   3 -15   9   23.42    6.02
  -3 -15  -9   15.40    4.11
   3 -15  10   35.23    5.73
  -3 -15 -10   30.52    4.03
   3 -15  11   11.05    4.01
  -3 -15 -11    8.72    2.45
   3 -15  12   10.13    2.69
  -3 -15 -12   16.52    2.00
  -3 -14  14   10.11    2.71
   3 -14 -14    7.41    1.94
  -3 -14  13    5.97    3.30
  -3 -14  12   23.22    4.40
  -3 -14  12   16.24    3.27
  -3 -14  11   29.78    5.07
  -3 -14  11   23.88    4.40
  -3 -14  10   15.30    4.65
  -3 -14  10   11.92    4.36
  -3 -14   9   30.54    5.05
  -3 -14   9   43.47    6.30
  -3 -14   8   45.94    6.45
  -3 -14   7    0.01    4.65
  -3 -14   6   28.52    5.78
  -3 -14   5   94.17    7.99
   3 -14  -5   92.86    7.06
  -3 -14   5   98.19    8.06
  -3 -14   4   42.23    5.97
  -3 -14   4   40.81    6.49
   3 -14  -4   47.62    5.49
   3 -14  -3  188.10   14.56
   3 -14  -3  178.09    9.51
  -3 -14   3  181.80   10.50
   3 -14  -2   40.37    7.72
   3 -14  -2   34.82    4.82
  -3 -14   2   34.20    5.72
   3 -14  -1   44.15    8.13
   3 -14  -1   33.13    4.70
  -3 -14   1   49.95    6.21
   3 -14   0   48.07    8.26
   3 -14   0   61.43    6.66
   3 -14   0   51.00    5.88
  -3 -14   0   59.44    6.85
   3 -14   1   64.39    9.58
   3 -14   1   70.46    6.92
  -3 -14  -1   90.35    7.94
   3 -14   2    0.01    5.66
  -3 -14  -2   -1.32    4.86
  -3 -14  -3   54.87    6.90
  -3 -14  -4   24.33    5.94
   3 -14   4   23.07    5.74
  -3 -14  -5   39.75    6.53
   3 -14   5   40.23    6.70
  -3 -14  -6   78.96    7.71
   3 -14   6   58.64    7.23
  -3 -14  -7   14.66    5.24
   3 -14   7   11.23    5.19
  -3 -14  -8   12.99    4.71
   3 -14   8    7.44    4.90
  -3 -14  -9   34.49    5.51
   3 -14   9   22.71    5.04
   3 -14   9   27.95    6.88
  -3 -14 -10   21.26    4.38
   3 -14  10   30.76    6.37
  -3 -14 -11   18.64    3.49
   3 -14  11   28.34    5.50
  -3 -14 -12   28.12    3.08
   3 -14  12   24.15    4.17
  -3 -13  15    2.45    2.38
  -3 -13  14   16.61    3.97
  -3 -13  13   24.20    4.71
  -3 -13  12    1.49    4.39
  -3 -13  12    2.51    3.20
  -3 -13  11   15.97    5.10
  -3 -13  11   19.35    4.48
  -3 -13  10   31.99    5.75
  -3 -13  10   41.50    6.09
  -3 -13   9   24.23    5.24
  -3 -13   9   29.72    5.70
  -3 -13   8   49.54    5.91
  -3 -13   8   58.80    6.75
  -3 -13   7   49.79    6.51
  -3 -13   6   24.51    5.26
   3 -13  -6   28.25    5.82
  -3 -13   6   29.62    5.48
  -3 -13   5   13.73    4.30
  -3 -13   5   13.10    4.61
  -3 -13   4  150.18    8.99
  -3 -13   4  141.82    9.08
   3 -13  -4  136.40    8.04
   3 -13  -3   84.18    9.87
  -3 -13   3   79.70    7.22
   3 -13  -3   92.43    6.55
   3 -13  -2  173.91   13.68
  -3 -13   2  167.51    9.47
   3 -13  -2  161.04    8.54
   3 -13  -1  121.40   11.47
   3 -13  -1  132.96    8.66
  -3 -13   1  122.66    8.23
   3 -13  -1  123.29    7.62
   3 -13   0   16.85    6.57
   3 -13   0   10.50    4.29
   3 -13   0   13.92    3.71
  -3 -13   0   10.39    4.25
   3 -13   1    9.37    6.37
   3 -13   1    9.28    4.11
  -3 -13  -1   17.14    5.41
   3 -13   2  166.20   13.74
   3 -13   2  165.74    9.67
  -3 -13  -2  184.68   10.61
   3 -13   3    6.98    5.88
  -3 -13  -3    8.13    4.54
   3 -13   4   40.22    8.41
  -3 -13  -4   52.06    6.30
   3 -13   4   41.76    6.56
  -3 -13  -5   44.02    6.52
   3 -13   5   33.47    6.27
  -3 -13  -6   49.07    6.62
   3 -13   6   34.14    6.24
  -3 -13  -7   57.39    6.90
   3 -13   7   39.21    6.72
  -3 -13  -8    7.45    4.51
   3 -13   8   16.51    5.49
  -3 -13  -9   13.95    4.78
   3 -13   9   20.74    5.42
   3 -13   9   13.11    6.52
  -3 -13 -10   30.80    5.00
   3 -13  10   26.61    6.94
  -3 -13 -11   48.47    5.09
   3 -13  11   47.64    6.75
  -3 -13 -12    5.83    2.88
   3 -13  12    1.71    4.28
  -3 -13 -13   18.30    2.52
   3 -13  13   16.96    3.32
  -3 -12  15   11.98    3.69
  -3 -12  14   28.65    5.00
  -3 -12  13   11.98    5.08
  -3 -12  12    5.08    3.57
  -3 -12  12    7.26    5.08
  -3 -12  11    2.18    3.88
  -3 -12  11   -0.18    5.08
  -3 -12  10   52.65    6.36
  -3 -12  10   43.10    6.42
  -3 -12   9   79.54    7.40
  -3 -12   9   87.11    7.59
  -3 -12   8   39.51    5.56
   3 -12  -8   37.44    7.23
  -3 -12   8   34.75    5.81
   3 -12  -7  120.93   11.49
  -3 -12   7  143.25    8.91
  -3 -12   6   62.18    6.36
   3 -12  -6   60.99    8.21
  -3 -12   6   65.36    6.84
  -3 -12   5  127.40    7.95
  -3 -12   5  116.81    8.01
   3 -12  -5  122.20   10.34
  -3 -12   4   60.08    6.18
   3 -12  -4   49.91    6.61
   3 -12  -4   65.67    8.01
   3 -12  -3  324.82   15.57
   3 -12  -3  364.30   18.29
   3 -12  -2  257.90   15.34
   3 -12  -1   25.15    6.50
   3 -12   0   33.64    7.31
   3 -12   1   22.55    6.52
   3 -12   2   72.62   10.09
  -3 -12  -2   61.19    6.39
   3 -12   3   53.45    8.71
  -3 -12  -3   73.26    7.18
   3 -12   4   42.01    8.31
   3 -12   4   31.85    5.83
  -3 -12  -4   37.27    5.81
   3 -12   5   42.23    8.34
   3 -12   5   43.06    6.44
  -3 -12  -5   32.68    5.48
   3 -12   6   53.66    9.41
  -3 -12  -6   58.40    6.40
   3 -12   6   48.87    6.89
  -3 -12  -7   71.94    7.18
   3 -12   7   57.28    7.41
  -3 -12  -8   24.92    5.11
   3 -12   8   17.26    5.92
  -3 -12  -9   43.71    5.83
   3 -12   9   35.90    6.52
  -3 -12 -10   22.48    5.05
   3 -12  10   18.60    7.05
  -3 -12 -11   21.16    4.52
   3 -12  11   21.31    6.41
  -3 -12 -12   56.64    4.99
   3 -12  12   48.16    6.36
  -3 -12 -13    1.40    2.28
   3 -12  13    5.07    3.71
  -3 -12 -14    4.59    1.60
   3 -12  14    6.25    2.33
  -3 -11  16   22.67    3.63
  -3 -11  15   10.92    4.14
  -3 -11  14   10.75    5.06
  -3 -11  13   16.21    5.53
  -3 -11  12   19.05    4.21
  -3 -11  12   25.36    6.29
  -3 -11  11   -0.98    4.04
  -3 -11  11    5.00    5.40
  -3 -11  10   34.09    5.59
  -3 -11  10   30.66    6.53
  -3 -11   9  125.57    8.90
  -3 -11   9  135.38    9.03
   3 -11  -9  123.35   11.97
  -3 -11   8  275.02   11.82
   3 -11  -8  266.93   16.77
  -3 -11   8  287.75   12.55
  -3 -11   7   60.34    5.89
   3 -11  -7   48.82    7.52
  -3 -11   7   57.81    6.22
  -3 -11   6   13.42    4.14
  -3 -11   6   14.74    4.12
   3 -11  -6    8.15    4.61
   3 -11  -5  100.70    9.22
   3 -11  -4  214.63   12.71
   3 -11  -4  220.51   13.37
   3 -11  -3  170.76   11.11
   3 -11  -3  207.55   12.92
   3 -11  -2   64.42    7.99
   3 -11  -1  104.19   10.13
   3 -11   0    5.83    5.08
   3 -11   1   91.85   10.29
   3 -11   2    1.44    4.89
   3 -11   3   52.88    8.72
   3 -11   4   63.16    9.20
  -3 -11  -4   62.78    6.24
   3 -11   5   57.68    8.77
   3 -11   5   53.30    6.81
  -3 -11  -5   56.82    6.01
   3 -11   6   35.65    7.77
   3 -11   6   27.09    5.57
  -3 -11  -6   30.29    5.25
   3 -11   7  163.30   13.92
  -3 -11  -7  164.26    9.67
   3 -11   7  171.40   10.83
  -3 -11  -8   31.56    5.39
   3 -11   8   40.36    6.79
  -3 -11  -9   32.63    5.63
   3 -11   9   28.60    6.26
  -3 -11 -10   36.70    5.65
   3 -11  10   29.39    7.47
  -3 -11 -11   33.01    5.28
   3 -11  11   30.52    7.32
  -3 -11 -12   -0.33    3.37
   3 -11  12   -2.29    5.25
  -3 -11 -13    9.54    3.19
   3 -11  13    5.70    4.19
  -3 -11 -14    6.62    2.07
   3 -11  14    1.95    2.76
  -3 -10  16    2.92    3.59
  -3 -10  15   11.44    4.81
  -3 -10  14    7.61    5.42
  -3 -10  13    2.06    5.70
  -3 -10  13   10.23    3.60
  -3 -10  12    3.87    5.53
  -3 -10  12    5.13    3.62
  -3 -10  11   40.23    7.01
  -3 -10  11   33.35    5.04
  -3 -10  10   35.11    6.47
  -3 -10  10   21.98    4.74
  -3 -10   9  307.11   13.08
  -3 -10   9  340.29   13.31
   3 -10  -9  313.82   18.59
  -3 -10   8  196.76   10.14
   3 -10  -8  162.98   13.10
  -3 -10   8  179.26    9.46
   3 -10  -7  171.10   12.61
   3 -10  -6  123.46   10.33
   3 -10  -5   29.52    5.32
   3 -10  -5   29.72    5.50
   3 -10  -4  251.54   13.26
   3 -10  -4  218.38   12.44
   3 -10  -3  138.53   10.54
   3 -10  -2   34.27    6.32
   3 -10  -1   59.54    7.51
   3 -10   0  160.10   11.57
   3 -10   1   17.92    5.57
   3 -10   2  206.98   13.71
   3 -10   3   44.24    7.44
   3 -10   4  156.91   12.70
  -3 -10  -4  156.67   10.37
   3 -10   5   22.04    6.73
  -3 -10  -5   16.93    4.38
   3 -10   6   62.28    9.05
  -3 -10  -6   63.16    8.10
   3 -10   6   67.21    6.91
   3 -10   7  105.95   11.08
   3 -10   7  104.06    8.56
  -3 -10  -7  102.31   10.34
   3 -10   8   81.33    8.18
  -3 -10  -8   77.96    9.67
   3 -10   9    2.43    5.41
   3 -10  10   17.93    5.89
   3 -10  10   19.21    6.90
   3 -10  11   19.58    6.79
   3 -10  12   22.37    6.49
  -3 -10 -13    1.95    3.15
   3 -10  13    2.65    4.59
  -3 -10 -14    6.13    2.51
   3 -10  14   13.30    3.88
  -3 -10 -15    7.34    1.70
  -3  -9  17   -3.21    2.65
  -3  -9  16   12.81    4.51
  -3  -9  15    3.23    4.96
  -3  -9  14    5.35    5.90
  -3  -9  13   12.34    3.63
  -3  -9  13    6.01    5.95
  -3  -9  12   18.11    4.41
  -3  -9  12   21.29    6.37
  -3  -9  11   19.82    4.52
  -3  -9  11   24.62    5.80
  -3  -9  10  112.21    8.66
  -3  -9  10  101.56    7.73
   3  -9 -10  122.62   12.05
  -3  -9   9   96.36    7.87
   3  -9  -9   95.57   10.54
  -3  -9   9   97.58    7.26
   3  -9  -8  436.91   20.57
   3  -9  -7   70.60    8.58
   3  -9  -6   58.56    7.38
   3  -9  -5  133.83    9.27
   3  -9  -5  124.02    9.67
   3  -9  -4   45.48    5.94
   3  -9  -4   39.46    5.79
   3  -9  -3  285.99   13.59
  -3  -9   3  247.05   11.63
   3  -9  -2  114.23    9.10
  -3  -9   2   90.38    6.78
   3  -9  -1  136.87    9.95
  -3  -9   1  137.07    7.69
  -3  -9   0   57.12    5.14
   3  -9   0   65.27    7.61
  -3  -9  -1  584.26   17.41
   3  -9   1  635.49   22.31
   3  -9   2   59.35    7.84
  -3  -9  -2   46.01    4.83
   3  -9   3  179.44   12.38
  -3  -9  -3  165.10    9.58
   3  -9   4   54.45    7.97
  -3  -9  -4   55.67    6.51
   3  -9   5   59.83    8.02
  -3  -9  -5   65.82    7.54
   3  -9   6    8.74    5.44
  -3  -9  -6    5.03    3.87
   3  -9   7   90.52    9.95
  -3  -9  -7   89.13    9.71
   3  -9   7  102.25    8.18
   3  -9   8  111.35    7.34
  -3  -9  -8   98.85   10.86
   3  -9   8   95.75    8.53
   3  -9   9   29.03    4.61
   3  -9   9   24.87    6.22
   3  -9  10   51.08    5.67
   3  -9  10   52.22    7.47
   3  -9  10   66.84    8.49
   3  -9  11    1.26    6.24
   3  -9  11   10.17    3.90
   3  -9  12   15.42    6.32
   3  -9  12   11.34    3.62
   3  -9  13    0.57    4.65
  -3  -9 -14    2.73    2.80
   3  -9  14    0.39    3.60
  -3  -9 -15   11.35    2.27
   3  -9  15    7.05    2.45
  -3  -8  17    4.98    3.20
  -3  -8  16   -3.92    4.44
  -3  -8  15    9.37    5.70
  -3  -8  14    6.20    6.13
  -3  -8  13   11.92    3.65
  -3  -8  13   15.50    6.73
  -3  -8  12   65.64    5.95
  -3  -8  12   64.65    8.04
   3  -8 -11   33.03    7.89
  -3  -8  11   26.90    5.11
  -3  -8  11   32.61    6.38
   3  -8 -10    9.24    5.48
  -3  -8  10    4.57    3.71
  -3  -8  10   -3.97    4.86
   3  -8  -9  311.10   17.87
  -3  -8   9  328.19   12.90
   3  -8  -8  109.50   10.26
   3  -8  -7  245.19   14.01
   3  -8  -6   66.71    7.79
   3  -8  -5   28.70    5.20
   3  -8  -5   30.32    4.52
   3  -8  -4  454.23   16.24
  -3  -8   4  411.75   15.78
   3  -8  -3   77.27    7.08
  -3  -8   3   62.69    5.88
   3  -8  -2  217.32   11.47
  -3  -8   2  198.69    9.48
  -3  -8   1   66.31    5.33
   3  -8  -1   72.26    7.29
   3  -8   0  810.97   24.23
  -3  -8   0  752.46   20.20
  -3  -8  -1    6.83    2.49
  -3  -8  -1   10.38    2.86
   3  -8   1    9.67    4.95
  -3  -8  -2  760.17   20.81
  -3  -8  -2  807.73   22.23
  -3  -8  -3  249.04   11.79
  -3  -8  -3  261.60   12.50
  -3  -8  -4  122.66    8.89
  -3  -8  -4  126.10    8.99
  -3  -8  -5   99.40    8.58
  -3  -8  -5  106.27    8.48
  -3  -8  -6  125.90   10.34
  -3  -8  -7   36.87    6.79
   3  -8   8  118.85    7.55
  -3  -8  -8  109.06   11.01
   3  -8   8  104.68    8.53
   3  -8   9   10.59    3.85
  -3  -8  -9   22.57    7.25
   3  -8   9   16.22    5.34
   3  -8  10    4.63    3.81
   3  -8  10    4.89    5.34
   3  -8  11   41.05    7.38
   3  -8  11   41.75    5.53
   3  -8  12   21.82    6.44
   3  -8  12    6.74    3.88
   3  -8  13    8.86    5.25
   3  -8  14   21.93    4.62
  -3  -8 -15    8.13    2.41
   3  -8  15    5.02    2.70
  -3  -7  17   -0.33    3.47
  -3  -7  16    2.63    4.56
  -3  -7  15    5.07    5.62
  -3  -7  14    9.98    6.19
  -3  -7  13   94.24    9.04
  -3  -7  12   10.39    3.78
  -3  -7  12    4.35    2.62
  -3  -7  12    8.48    5.82
   3  -7 -11    4.86    4.87
  -3  -7  11   11.37    4.00
  -3  -7  11   10.96    5.17
  -3  -7  10  164.40    9.89
  -3  -7  10  145.90    8.37
   3  -7 -10  144.44   12.71
   3  -7  -9   16.78    5.47
   3  -7  -8  365.44   17.67
   3  -7  -7   43.70    6.77
   3  -7  -6  247.48   13.29
   3  -7  -5   87.26    7.65
  -3  -7   5   80.01    7.34
   3  -7  -5   96.06    7.06
  -3  -7   4   65.26    6.45
   3  -7  -4   69.77    6.03
   3  -7  -3  283.05   11.99
  -3  -7   3  247.99   10.97
   3  -7  -2   42.72    5.49
  -3  -7   2   36.99    4.41
  -3  -7   1  183.95    8.66
   3  -7  -1  196.65   10.28
  -3  -7   0   50.94    3.57
  -3  -7   0   50.43    4.84
  -3  -7  -1 1021.63   23.15
  -3  -7  -1 1038.20   25.16
  -3  -7  -2  244.71   10.23
  -3  -7  -2  248.86   11.65
  -3  -7  -3  508.53   16.98
  -3  -7  -3  536.10   18.40
  -3  -7  -4  456.80   17.01
  -3  -7  -5   66.60    7.40
  -3  -7  -6   22.25    5.23
  -3  -7  -7   73.90    8.56
   3  -7   8   40.62    5.04
   3  -7   8   42.12    6.00
  -3  -7  -8   37.24    7.16
   3  -7   9   -0.72    3.76
  -3  -7  -9    4.89    4.72
   3  -7   9    9.23    5.15
   3  -7  10   11.87    4.32
   3  -7  10    8.87    5.99
   3  -7  10    6.99    3.14
   3  -7  10    7.50    5.31
   3  -7  11    4.70    4.25
   3  -7  11    8.81    3.63
   3  -7  11    5.72    5.41
   3  -7  12   10.18    4.21
   3  -7  12   16.96    5.97
   3  -7  12   13.33    3.65
   3  -7  13   12.11    5.06
   3  -7  13   15.56    3.63
   3  -7  14   -2.68    3.96
   3  -7  14   -1.24    2.56
   3  -7  15   18.74    3.35
  -3  -7 -16   11.21    1.92
  -3  -6  18   -0.96    2.19
  -3  -6  17    5.93    3.74
  -3  -6  16   -0.80    3.05
  -3  -6  16    4.84    4.88
  -3  -6  15   14.05    3.75
  -3  -6  15   14.00    6.09
  -3  -6  14   11.57    4.15
  -3  -6  14    8.79    6.15
  -3  -6  13   11.52    4.24
  -3  -6  13   17.46    3.64
  -3  -6  13   14.67    6.25
  -3  -6  12  109.25    8.98
  -3  -6  12   88.54    6.81
   3  -6 -12  101.06   11.36
  -3  -6  12   90.94    6.64
  -3  -6  12   92.65    6.19
  -3  -6  11    0.72    3.41
   3  -6 -11    1.57    4.72
  -3  -6  11    6.89    4.91
  -3  -6  11    4.32    2.62
  -3  -6  11    4.91    3.60
  -3  -6  10   10.47    4.70
   3  -6 -10   17.21    5.92
   3  -6  -9  237.31   14.76
   3  -6  -8  235.84   13.90
   3  -6  -7  389.21   17.02
   3  -6  -6   93.25    8.14
  -3  -6   5  179.94   10.24
   3  -6  -5  165.62    8.31
   3  -6  -4  180.37    8.63
  -3  -6   4  173.93    9.55
   3  -6  -3   90.26    6.57
  -3  -6   3   98.87    6.85
  -3  -6   2  406.59   13.50
   3  -6  -2  456.25   14.77
  -3  -6   1   18.72    1.88
  -3  -6   1   22.74    3.58
  -3  -6   0 1128.20   22.71
  -3  -6   0 1132.12   25.80
  -3  -6  -1   11.95    2.76
  -3  -6  -1   14.49    3.67
  -3  -6  -2  649.33   18.02
  -3  -6  -2  699.34   20.36
  -3  -6  -3  586.99   17.98
  -3  -6  -4   67.49    6.59
  -3  -6  -5  329.63   15.05
  -3  -6  -6  198.01   12.21
  -3  -6  -7   17.25    5.57
  -3  -6  -8   79.71    9.77
   3  -6   9    8.19    4.86
   3  -6   9    1.80    3.78
  -3  -6  -9    7.50    5.15
   3  -6   9    5.11    3.02
   3  -6  10   20.83    4.80
   3  -6  10   31.57    4.52
  -3  -6 -10   24.55    7.09
   3  -6  10   28.47    6.34
   3  -6  11   11.83    4.71
   3  -6  11   13.90    4.15
   3  -6  11   12.29    5.67
   3  -6  12   34.02    5.50
   3  -6  12   30.61    4.67
   3  -6  12   34.68    6.30
   3  -6  13   16.35    3.90
   3  -6  13   18.51    5.33
   3  -6  14    9.99    3.17
   3  -6  14    8.64    4.08
   3  -6  15   22.14    2.91
   3  -6  15   11.31    2.94
  -3  -5  18    7.94    2.75
  -3  -5  17    3.11    2.78
  -3  -5  17   -0.03    3.80
  -3  -5  16   13.87    3.79
  -3  -5  16    6.84    4.96
  -3  -5  15    1.97    3.89
  -3  -5  15    3.34    5.61
  -3  -5  14   15.29    4.85
  -3  -5  14   26.20    4.41
  -3  -5  14   23.27    6.63
  -3  -5  13   64.27    6.81
  -3  -5  13   65.46    5.61
  -3  -5  13   77.85    7.91
  -3  -5  12   38.00    5.35
  -3  -5  12   39.19    4.53
  -3  -5  12   31.13    4.54
  -3  -5  12   32.85    6.31
  -3  -5  11   14.68    4.04
   3  -5 -11   22.02    6.40
  -3  -5  11   18.41    5.23
  -3  -5  11   11.74    3.57
  -3  -5  11   17.42    3.41
   3  -5 -10   51.92    8.20
   3  -5  -9  121.67   10.69
   3  -5  -8   47.05    6.71
   3  -5  -7  489.41   18.71
   3  -5  -6  532.17   18.48
   3  -5  -5  323.93   10.79
  -3  -5   5  351.79   13.89
   3  -5  -4  168.69    7.74
  -3  -5   4  161.01    8.79
   3  -5  -3  217.65    8.87
  -3  -5   3  198.32    9.38
  -3  -5   2  117.31    6.75
  -3  -5   1  433.93    9.96
  -3  -5   1  462.66   13.47
  -3  -5   0  143.08    5.93
  -3  -5   0  146.84    7.60
  -3  -5  -1 1365.96   28.16
  -3  -5  -1 1444.38   31.64
  -3  -5  -2  437.14   13.73
  -3  -5  -3  198.10    9.68
  -3  -5  -4 1045.97   27.42
  -3  -5  -5  406.84   16.52
   3  -5   5  416.05   18.61
  -3  -5  -6   19.60    5.62
   3  -5   6   13.86    5.24
  -3  -5  -7  318.48   16.47
   3  -5   7  313.72   18.05
  -3  -5  -8   30.75    6.78
   3  -5   8   32.89    7.66
   3  -5   9   50.97    9.11
   3  -5   9   66.73    6.94
   3  -5   9   66.08    6.04
  -3  -5  -9   60.68    8.75
   3  -5   9   67.46    5.37
   3  -5  10   12.83    5.03
   3  -5  10    6.83    3.62
   3  -5  10    3.69    4.18
  -3  -5 -10   10.98    6.00
   3  -5  10    1.80    4.87
   3  -5  11   32.58    5.70
   3  -5  11   32.79    5.07
   3  -5  11   28.79    5.75
   3  -5  12   12.13    4.87
   3  -5  12    9.59    4.03
   3  -5  12   11.89    5.28
   3  -5  13    4.07    3.71
   3  -5  13   -4.13    4.54
   3  -5  14    4.34    3.51
   3  -5  14    0.11    3.57
   3  -5  15   12.16    3.02
   3  -5  16   15.36    2.23
  -3  -4  18    7.59    2.87
  -3  -4  17   20.03    3.79
  -3  -4  17   10.41    4.14
  -3  -4  16   11.55    4.17
  -3  -4  16   16.71    5.13
  -3  -4  15   -0.55    4.29
  -3  -4  15    6.96    3.69
  -3  -4  15    8.81    5.49
  -3  -4  14    3.25    4.32
  -3  -4  14    2.86    3.50
  -3  -4  14   -0.04    5.38
  -3  -4  13   15.08    4.75
  -3  -4  13    9.01    3.88
  -3  -4  13   21.66    6.13
  -3  -4  12   11.87    4.08
  -3  -4  12   14.80    4.01
   3  -4 -12   17.36    6.09
  -3  -4  12   18.52    5.85
  -3  -4  11    0.29    3.62
   3  -4 -11   13.96    5.75
  -3  -4  11    9.45    4.53
  -3  -4  11    5.93    2.94
   3  -4 -10  115.13   10.42
   3  -4  -9   41.56    6.83
   3  -4  -8  283.96   14.11
   3  -4  -7  323.50   14.40
   3  -4  -6  791.44   22.79
   3  -4  -5  474.74   12.54
  -3  -4   5  516.05   16.84
  -3  -4   4   43.06    3.44
   3  -4  -4   40.34    3.73
  -3  -4   4   41.35    4.96
  -3  -4   3   79.43    3.70
  -3  -4   3   88.93    5.92
   3  -4  -3   90.17    5.32
  -3  -4   2  342.02   11.27
  -3  -4   1  244.62    9.39
  -3  -4   0  497.65   12.31
  -3  -4   0  521.23   14.98
  -3  -4  -1   68.18    4.75
  -3  -4  -1   72.84    6.01
  -3  -4  -2  167.45    7.97
  -3  -4  -3  903.25   22.84
   3  -4   3  871.30   25.03
  -3  -4  -4   90.39    7.18
   3  -4   4   91.01    8.37
  -3  -4  -5  386.43   15.83
   3  -4   5  404.56   17.77
  -3  -4  -6  626.52   21.94
   3  -4   6  607.98   23.53
  -3  -4  -7   32.71    6.32
   3  -4   7   26.42    6.57
  -3  -4  -8  234.18   15.04
   3  -4   8  234.38   16.24
   3  -4   9    0.77    3.40
   3  -4   9    2.65    4.43
  -3  -4  -9    9.88    5.46
   3  -4   9    1.82    4.79
   3  -4  10   55.57    9.30
   3  -4  10   74.20    6.92
   3  -4  10   69.31    6.72
  -3  -4 -10   80.60   10.21
   3  -4  10   82.08    6.28
   3  -4  11   12.74    4.50
   3  -4  11   10.97    4.17
   3  -4  11   12.02    5.06
   3  -4  12    2.85    4.59
   3  -4  12    2.17    3.94
   3  -4  12    3.31    4.50
   3  -4  13   35.60    4.99
   3  -4  13   27.21    4.98
   3  -4  14   11.87    3.99
   3  -4  15    5.94    3.04
   3  -4  15    5.34    3.18
   3  -4  16    1.92    1.88
   3  -4  16    3.15    2.06
  -3  -3  18    7.06    2.63
  -3  -3  18   13.80    3.11
  -3  -3  17    5.34    3.48
  -3  -3  17   -0.21    3.84
  -3  -3  16   14.81    4.70
  -3  -3  16    6.07    4.73
  -3  -3  15   19.21    5.25
  -3  -3  15   17.47    4.34
  -3  -3  15   16.93    5.73
  -3  -3  14   -0.15    4.35
  -3  -3  14   -1.84    3.67
  -3  -3  14    3.84    5.47
  -3  -3  13    7.96    4.38
  -3  -3  13    8.20    3.66
  -3  -3  13   11.61    5.62
  -3  -3  12   36.05    5.79
  -3  -3  12   40.74    4.84
   3  -3 -12   31.67    6.84
  -3  -3  12   35.55    6.03
  -3  -3  11  200.81    9.87
   3  -3 -11  200.08   13.97
  -3  -3  11  172.90    7.94
  -3  -3  11  179.61    9.81
   3  -3 -10   50.65    7.42
   3  -3  -9  334.35   16.09
   3  -3  -8    5.80    3.88
   3  -3  -7  448.45   16.32
  -3  -3   7  408.14   12.83
  -3  -3   6  416.87   13.96
   3  -3  -6  435.58   15.35
  -3  -3   6  387.95   10.98
  -3  -3   5  704.17   17.31
   3  -3  -5  664.83   14.02
  -3  -3   5  634.48   13.41
  -3  -3   5  718.54   19.67
  -3  -3   4  183.12    6.98
   3  -3  -4  174.44    6.31
  -3  -3   4  181.74    8.77
  -3  -3   3  182.29    6.05
  -3  -3   3  189.31    8.24
  -3  -3   2  223.21    5.88
  -3  -3   2  230.89    8.86
  -3  -3   1    6.85    1.37
  -3  -3   1    5.01    2.81
  -3  -3   0  319.42    9.30
  -3  -3   0  342.75   11.65
  -3  -3  -1   99.30    5.59
  -3  -3  -2  456.14   13.69
   3  -3   2  471.33   15.70
  -3  -3  -3  118.18    7.28
   3  -3   3  118.89    8.48
  -3  -3  -4  930.69   24.47
   3  -3   4  910.04   26.43
  -3  -3  -5  713.92   22.12
   3  -3   5  696.98   23.58
  -3  -3  -6   63.58    7.10
   3  -3   6   58.65    7.87
  -3  -3  -7  490.72   20.35
   3  -3   7  462.68   21.21
  -3  -3  -8   70.33    8.45
   3  -3   8   66.63    8.96
  -3  -3  -9  121.33   11.75
   3  -3   9  127.01   12.74
   3  -3  10   10.39    4.37
   3  -3  10    8.01    3.70
   3  -3  10   11.27    4.54
  -3  -3 -10    8.39    5.05
   3  -3  10   15.21    6.16
   3  -3  11   39.26    5.56
   3  -3  11   40.87    5.11
   3  -3  11   38.00    5.69
  -3  -3 -11   37.57    7.99
   3  -3  11   52.71   10.33
   3  -3  12   46.91    5.81
   3  -3  12   47.02    6.54
   3  -3  12   56.22    5.86
   3  -3  13   36.11    5.26
   3  -3  14   30.09    4.95
   3  -3  15   24.13    4.39
   3  -3  15   28.66    4.23
   3  -3  16    4.94    2.52
   3  -3  16   10.95    2.57
  -3  -2  18    0.12    2.42
  -3  -2  18    5.39    2.80
  -3  -2  17   21.59    4.38
  -3  -2  17   15.86    4.41
  -3  -2  16   38.54    5.79
  -3  -2  16   46.02    6.04
  -3  -2  15    0.35    4.57
  -3  -2  15    2.52    4.05
  -3  -2  15   -6.79    5.27
  -3  -2  14   40.23    6.32
  -3  -2  14   36.43    5.24
  -3  -2  14   29.81    6.41
  -3  -2  13   25.40    5.60
  -3  -2  13   26.29    4.74
   3  -2 -13   20.28    5.93
  -3  -2  13   22.25    5.64
  -3  -2  12  133.93    8.73
   3  -2 -12  124.94   11.69
  -3  -2  12  121.51    7.23
  -3  -2  12  133.77    8.92
   3  -2 -11   65.01    8.39
   3  -2 -10  485.77   20.26
   3  -2  -9    7.82    4.34
  -3  -2   8  409.09   14.99
  -3  -2   8  398.11   16.49
   3  -2  -8  392.96   16.05
  -3  -2   7  204.79    9.18
  -3  -2   7  205.80   10.61
   3  -2  -7  201.30   10.52
  -3  -2   6 1085.87   23.32
   3  -2  -6 1084.32   26.45
  -3  -2   6 1078.63   25.79
  -3  -2   5   69.00    3.85
  -3  -2   5   79.42    6.41
  -3  -2   5   70.17    5.23
   3  -2  -4  139.55    4.60
  -3  -2   4  144.40    7.46
  -3  -2   4  140.28    4.10
  -3  -2   4  144.16    6.44
  -3  -2   3  598.91   15.43
  -3  -2   3  583.98   13.40
  -3  -2   2  138.53    6.44
  -3  -2   2  128.69    4.67
  -3  -2   1  157.39    7.02
  -3  -2   1  155.19    4.98
  -3  -2   0  335.66    9.64
  -3  -2   0  344.55   11.36
  -3  -2  -1 1558.15   29.90
   3  -2   1 1501.00   31.77
  -3  -2  -2   19.91    3.46
   3  -2   2   16.41    4.00
  -3  -2  -3  710.83   19.32
   3  -2   3  728.43   20.97
  -3  -2  -4  852.53   22.64
   3  -2   4  773.25   23.61
  -3  -2  -5  335.66   14.14
   3  -2   5  317.94   15.17
  -3  -2  -6  443.63   17.73
   3  -2   6  437.08   19.01
  -3  -2  -7  159.41   11.41
   3  -2   7  155.76   12.32
  -3  -2  -8  248.00   14.88
   3  -2   8  253.35   16.37
  -3  -2  -9   41.36    7.73
   3  -2   9   38.19    7.75
   3  -2  10   33.82    4.89
  -3  -2 -10   44.64    7.84
   3  -2  10   38.87    8.88
   3  -2  10   35.94    5.29
   3  -2  11    3.32    3.90
  -3  -2 -11   13.11    6.61
   3  -2  11    0.73    5.17
   3  -2  11   11.06    4.90
   3  -2  12   78.46    7.62
   3  -2  12   76.06    6.91
   3  -2  13  106.44    7.54
   3  -2  14   98.65    7.02
   3  -2  15   38.38    4.60
   3  -2  16    0.02    2.77
   3  -2  16    6.67    2.65
   3  -2  17    3.56    1.47
  -3  -1  18    5.97    3.07
  -3  -1  17    0.52    3.41
  -3  -1  17    5.09    3.81
  -3  -1  16   44.12    6.07
  -3  -1  16   47.47    5.22
  -3  -1  16   42.34    5.74
  -3  -1  15   88.60    6.38
  -3  -1  15   82.87    7.80
  -3  -1  15   86.99    7.79
  -3  -1  15   86.01    6.76
  -3  -1  14   14.98    5.25
  -3  -1  14   17.61    4.09
  -3  -1  14    9.26    4.30
  -3  -1  14    7.35    5.04
  -3  -1  13  103.94    6.66
  -3  -1  13  110.18    8.55
  -3  -1  13   98.52    8.09
  -3  -1  13  104.89    7.29
  -3  -1  12   21.60    5.36
  -3  -1  12   16.77    4.88
   3  -1 -12   22.14    6.13
  -3  -1  12   16.18    3.84
  -3  -1  12   26.37    4.40
   3  -1 -11  269.47   15.67
   3  -1 -10   22.13    5.40
  -3  -1   9  246.32   12.91
  -3  -1   9  251.21   14.33
   3  -1  -9  253.97   13.17
  -3  -1   8   48.71    5.67
   3  -1  -8   55.79    6.13
  -3  -1   8   54.54    6.57
  -3  -1   7  388.34   13.55
  -3  -1   7  391.41   15.00
   3  -1  -7  387.93   14.32
  -3  -1   6  330.70   11.15
  -3  -1   6  335.92   12.64
   3  -1  -6  327.24   12.31
  -3  -1   5 1634.63   30.83
  -3  -1   5 1654.49   34.66
  -3  -1   5 1669.17   33.46
  -3  -1   4 1100.41   19.75
  -3  -1   4 1150.84   23.97
  -3  -1   4 1121.77   22.73
  -3  -1   3 1763.22   29.05
  -3  -1   3 1844.97   34.04
  -3  -1   3 1826.78   32.71
  -3  -1   2  165.98    6.81
  -3  -1   2  159.66    5.77
  -3  -1   1  740.90   16.92
  -3  -1   0  238.90    8.12
   3  -1   0  257.43    8.81
  -3  -1  -1  697.33   16.62
   3  -1   1  695.32   17.76
  -3  -1  -2  137.38    7.11
   3  -1   2  138.21    7.86
  -3  -1  -3  338.63   12.26
   3  -1   3  334.81   12.98
  -3  -1  -4  982.31   24.88
   3  -1   4  956.44   26.25
  -3  -1  -5   93.34    7.67
   3  -1   5   84.58    8.23
  -3  -1  -6   93.76    8.19
   3  -1   6   91.41    8.92
  -3  -1  -7   93.89    8.87
   3  -1   7   79.27    9.43
  -3  -1  -8    6.80    4.52
   3  -1   8    4.15    5.40
  -3  -1  -9  126.87   11.78
   3  -1   9  106.74   11.92
   3  -1  10   22.87    4.04
  -3  -1 -10   38.49    7.64
   3  -1  10   37.54    8.61
   3  -1  10   29.72    4.94
   3  -1  11  185.19    9.18
  -3  -1 -11  186.93   15.41
   3  -1  11  180.62   16.55
   3  -1  11  177.13   10.05
   3  -1  12   55.06    6.82
   3  -1  12   61.58    6.07
   3  -1  13  227.15   10.71
   3  -1  14   61.95    6.09
   3  -1  15   53.84    5.09
   3  -1  16    7.39    3.28
   3  -1  16    7.46    2.80
   3  -1  17    2.49    1.49
  -3   0  18    6.13    3.09
  -3   0  17   48.08    5.64
  -3   0  17   31.72    4.52
  -3   0  16   62.30    5.16
  -3   0  16   66.27    7.22
  -3   0  16   63.80    6.31
  -3   0  16   68.23    6.10
  -3   0  15   -2.96    4.95
  -3   0  15    6.80    3.64
  -3   0  15   12.23    4.52
  -3   0  15    0.32    4.78
  -3   0  14   88.86    6.53
  -3   0  14   91.42    8.21
  -3   0  14   86.42    7.85
  -3   0  14   90.66    7.10
  -3   0  13    7.03    4.65
  -3   0  13    1.10    3.71
  -3   0  13    1.41    4.61
  -3   0  13    8.90    4.14
  -3   0  12  300.73   11.02
   3   0 -12  306.20   17.15
  -3   0  12  294.46   11.12
  -3   0  12  312.02   12.83
   3   0 -11   -2.49    3.70
  -3   0  10  531.34   21.73
   3   0 -10  529.07   20.27
  -3   0   9    4.53    3.47
  -3   0   9    3.90    4.76
   3   0  -9    0.30    3.34
  -3   0   8    8.07    3.53
   3   0  -8    8.49    3.86
  -3   0   8    9.56    4.88
  -3   0   7    5.39    2.80
   3   0  -7    5.66    2.93
  -3   0   7    6.29    3.74
  -3   0   6  677.26   17.58
   3   0  -6  665.19   17.98
  -3   0   6  680.51   19.24
  -3   0   5   20.03    2.90
  -3   0   5   16.79    3.69
  -3   0   5   17.12    3.66
  -3   0   4  191.35    8.13
  -3   0   4  183.21    7.86
  -3   0   3 2332.57   41.53
  -3   0   3 2292.71   41.15
  -3   0   2   50.98    3.83
  -3   0   2   51.27    3.68
  -3   0   1   14.23    2.77
   3   0   0   26.37    3.07
  -3   0  -1 1125.21   24.04
   3   0   1 1151.64   24.33
  -3   0  -2 1777.13   34.85
   3   0   2 1768.36   35.71
  -3   0  -3  999.89   23.60
   3   0   3  970.67   24.69
  -3   0  -4   33.59    4.81
   3   0   4   33.12    5.45
  -3   0  -5  102.43    7.89
   3   0   5   87.82    8.30
  -3   0  -6   37.21    5.84
   3   0   6   27.75    5.94
  -3   0  -7   59.68    7.09
   3   0   7   52.82    7.80
  -3   0  -8   16.01    5.77
   3   0   8   19.42    6.82
  -3   0  -9   -7.72    5.47
   3   0   9    4.04    5.83
  -3   0 -10   24.46    6.52
   3   0  10   18.87    6.73
   3   0  10   36.36    5.34
   3   0  11    6.90    3.88
  -3   0 -11   -1.15    4.95
   3   0  11    8.90    6.13
   3   0  11    8.79    4.71
   3   0  12  175.80    9.39
   3   0  13  126.47    8.00
   3   0  14  188.16    9.32
   3   0  15   65.97    5.50
   3   0  16    1.77    3.19
   3   0  16    2.54    2.53
   3   0  17    1.32    1.78
   3   0  17    1.77    1.52
  -3   1  18    8.20    3.10
  -3   1  17   -5.55    4.12
  -3   1  17    5.86    2.88
  -3   1  16   44.73    6.52
  -3   1  16   50.95    4.90
  -3   1  16   49.59    5.23
  -3   1  16   30.31    5.03
  -3   1  15   92.38    6.59
  -3   1  15   90.12    8.40
  -3   1  15   80.96    7.12
  -3   1  15   91.34    6.90
  -3   1  14   10.42    5.44
  -3   1  14   12.26    4.22
  -3   1  14   15.90    4.39
  -3   1  14   10.92    5.22
  -3   1  13  114.83    7.27
  -3   1  13  102.57    8.64
  -3   1  13   87.79    7.84
  -3   1  13   95.42    6.91
  -3   1  12   24.18    4.02
  -3   1  12   17.72    4.65
  -3   1  11  256.61   16.34
   3   1 -11  261.93   14.53
  -3   1  10   19.06    5.02
   3   1 -10   15.29    4.08
  -3   1  10   23.55    6.49
  -3   1   9  239.90   13.48
  -3   1   9  245.29   14.13
   3   1  -9  248.84   12.13
  -3   1   8   51.69    6.04
  -3   1   8   60.72    7.05
   3   1  -8   53.87    5.50
  -3   1   7  393.88   14.26
   3   1  -7  382.49   13.49
  -3   1   7  397.05   15.38
  -3   1   6  338.73   11.81
  -3   1   6  355.76   13.34
   3   1  -6  338.73   11.35
  -3   1   5 1642.47   32.20
   3   1  -5 1635.68   31.66
  -3   1   5 1643.75   34.01
  -3   1   4 1102.87   23.39
  -3   1   4 1090.11   24.07
  -3   1   3 1764.33   32.84
  -3   1   3 1843.51   33.96
  -3   1   2  159.61    6.51
  -3   1   2  145.38    4.41
  -3   1   2  159.96    5.99
  -3   1   1  709.36   13.69
  -3   1   1  731.86   16.00
   3   1  -1  755.03   14.31
   3   1   0  209.72    6.99
  -3   1  -1  690.15   16.88
   3   1   1  692.92   16.56
  -3   1  -2  133.29    7.11
   3   1   2  139.13    7.33
  -3   1  -3  321.83   11.73
   3   1   3  319.19   12.54
  -3   1  -4  971.40   24.45
   3   1   4  970.69   25.96
  -3   1  -5   98.14    7.79
   3   1   5   99.81    8.49
  -3   1  -6  102.44    8.30
   3   1   6   98.53    9.23
  -3   1  -7   89.59    8.52
   3   1   7   98.15    9.98
  -3   1  -8   11.68    4.73
   3   1   8    4.23    4.85
  -3   1  -9  122.22   11.06
   3   1   9  108.62   11.84
   3   1  10   42.11    4.70
   3   1  10   42.71    5.19
   3   1  10   46.46    5.66
  -3   1 -10   35.53    7.23
   3   1  10   41.09    8.98
   3   1  11  179.20    8.90
   3   1  11  177.70    9.80
  -3   1 -11  175.74   14.86
   3   1  11  174.19    9.16
   3   1  11  168.73   15.86
   3   1  12   68.23    6.49
   3   1  13  230.34   10.46
   3   1  14   65.02    6.18
   3   1  15   56.11    5.22
   3   1  16    9.19    3.41
   3   1  16    8.84    2.87
   3   1  17    4.07    1.93
   3   1  17    4.27    1.55
  -3   2  18    4.32    2.96
  -3   2  17   31.81    4.96
  -3   2  17   29.99    3.79
  -3   2  16   37.93    6.17
  -3   2  16   46.81    4.97
  -3   2  15    2.59    4.90
  -3   2  15    1.02    3.90
  -3   2  15    0.50    3.75
  -3   2  15    5.25    4.29
  -3   2  14   44.86    6.70
  -3   2  14   43.03    5.55
  -3   2  14   27.79    5.42
  -3   2  14   36.12    5.29
  -3   2  13   21.49    5.10
  -3   2  13   29.25    5.76
  -3   2  13   27.75    4.83
  -3   2  12  127.28    7.27
  -3   2  12  109.87    8.00
  -3   2  11   81.92    9.75
  -3   2  10  461.01   21.19
  -3   2  10  448.55   20.57
   3   2  -9    5.94    3.16
  -3   2   9    7.28    4.87
  -3   2   9    6.01    3.47
  -3   2   8  373.65   16.57
   3   2  -8  400.91   14.03
  -3   2   8  372.53   15.83
  -3   2   7  189.74   10.70
   3   2  -7  192.79    8.56
  -3   2   7  183.65   10.09
  -3   2   6 1127.25   27.83
   3   2  -6 1133.94   24.06
  -3   2   6 1116.46   26.60
  -3   2   5   68.36    5.96
   3   2  -5   65.84    4.12
  -3   2   4  145.83    7.37
  -3   2   4  146.35    6.52
  -3   2   3  616.66   15.67
  -3   2   3  592.98   13.78
  -3   2   2  137.29    6.35
  -3   2   2  133.38    5.07
   3   2  -2  120.62    3.27
  -3   2   2  125.19    4.87
   3   2  -1  159.55    4.63
  -3   2   1  153.54    5.70
  -3   2   1  148.70    5.38
   3   2   0  337.57    9.10
   3   2   1 1559.84   30.35
   3   2   2   21.89    3.72
  -3   2  -2   20.87    3.73
   3   2   3  707.96   19.87
  -3   2  -3  715.25   19.22
   3   2   4  783.74   22.90
  -3   2  -4  791.71   21.44
   3   2   5  312.78   14.70
  -3   2  -5  305.45   13.05
   3   2   6  452.99   19.23
  -3   2  -6  457.48   17.47
   3   2   7  137.71   11.53
  -3   2  -7  135.23   10.26
   3   2   8  244.94   16.01
  -3   2  -8  244.08   14.38
   3   2   9   36.70    8.08
  -3   2  -9   39.19    6.98
  -3   2 -10   25.55    6.50
   3   2  10   37.81    8.39
   3   2  10   35.09    4.61
   3   2  10   41.89    5.34
   3   2  10   37.45    5.32
   3   2  11    4.75    3.60
   3   2  11   14.45    4.16
  -3   2 -11    9.33    5.28
   3   2  11   22.05    7.52
   3   2  12   89.32    6.84
   3   2  12   76.50    6.78
   3   2  13  101.82    7.27
   3   2  13   95.64    6.92
   3   2  14   90.61    6.49
   3   2  15   32.25    4.28
   3   2  16    0.42    2.29
   3   2  16    2.29    3.16
   3   2  17    2.68    1.38
   3   2  17    6.66    1.94
  -3   3  18   16.28    3.19
  -3   3  18   12.82    2.30
  -3   3  17    3.42    3.83
  -3   3  17    1.96    2.85
  -3   3  16    9.27    4.84
  -3   3  16    7.07    3.64
  -3   3  15   25.08    5.76
  -3   3  15   28.57    4.68
  -3   3  15   25.52    4.97
  -3   3  14   -5.83    4.83
  -3   3  14   -2.64    3.64
  -3   3  13    4.38    4.85
  -3   3  13    7.99    3.89
  -3   3  13    0.27    4.31
  -3   3  13    4.23    3.24
  -3   3  12   37.13    7.74
  -3   3  12   36.42    4.54
  -3   3  12   28.64    5.09
  -3   3  12   27.09    4.52
  -3   3  11  166.86    7.86
  -3   3  11  177.86   14.30
  -3   3  11  165.14   13.50
  -3   3  10   48.96    8.16
  -3   3  10   36.24    6.94
  -3   3   9  290.47   15.57
  -3   3   9  279.97   15.01
   3   3  -8    5.80    2.99
  -3   3   8    2.61    4.56
  -3   3   8    5.31    3.77
  -3   3   7  489.56   17.83
   3   3  -7  486.52   13.80
  -3   3   7  482.92   17.09
  -3   3   6  411.65   15.26
   3   3  -6  412.46   11.34
  -3   3   5  723.12   20.18
   3   3  -5  723.24   15.31
   3   3  -4  163.56    5.07
  -3   3   4  169.18    8.35
  -3   3   3  181.98    8.00
   3   3  -3  169.41    5.43
  -3   3   3  170.77    5.97
  -3   3   2  244.16    6.78
   3   3  -2  237.94    6.46
  -3   3   2  255.01    8.22
  -3   3   1    5.22    1.72
   3   3  -1    4.71    1.38
  -3   3   1    7.83    3.09
  -3   3   1    2.69    2.14
   3   3   0  360.84    9.67
   3   3   1   95.23    5.55
   3   3   2  472.79   14.43
   3   3   3  117.96    7.66
   3   3   4  878.98   24.88
  -3   3  -4  895.03   23.44
   3   3   5  714.25   23.30
  -3   3  -5  683.19   21.03
   3   3   6   61.25    7.56
  -3   3  -6   64.08    6.77
   3   3   7  471.74   21.29
  -3   3  -7  487.58   19.15
  -3   3  -8   51.21    7.08
   3   3   8   55.13    9.02
   3   3   9  138.80   13.41
  -3   3  -9  130.46   11.11
  -3   3 -10   11.04    5.16
   3   3  10   14.75    6.61
   3   3  10   12.11    3.47
   3   3  10   20.77    4.64
   3   3  11   47.28    5.63
   3   3  11   40.60    5.00
   3   3  11   42.35    9.42
   3   3  12   51.54    5.57
   3   3  12   54.65    6.31
   3   3  13   43.34    5.40
   3   3  13   42.55    5.38
   3   3  14   26.37    4.51
   3   3  14   16.92    3.76
   3   3  15   25.07    3.96
   3   3  16   15.04    2.65
   3   3  16    8.90    3.32
   3   3  17    4.93    1.80
  -3   4  18    7.08    2.16
  -3   4  18    8.10    2.70
  -3   4  17   21.25    3.47
  -3   4  17   16.53    3.93
  -3   4  16   15.35    4.13
  -3   4  16   14.14    4.62
  -3   4  15    0.30    4.63
  -3   4  15    2.37    4.23
  -3   4  15    2.32    3.15
  -3   4  15    7.97    3.56
  -3   4  14    7.40    4.86
  -3   4  14    7.50    3.90
  -3   4  14    0.26    3.42
  -3   4  13   24.64    5.54
  -3   4  13   16.78    4.27
  -3   4  13   28.21    4.67
  -3   4  12   14.54    4.83
  -3   4  12   15.04    5.65
  -3   4  12    5.37    3.15
  -3   4  12    8.91    3.97
  -3   4  11    9.06    3.11
  -3   4  11    6.97    3.50
  -3   4  11   -1.31    5.14
  -3   4  11    5.44    4.95
  -3   4  10   98.55   10.34
  -3   4  10  102.03   10.30
  -3   4   9   33.50    6.85
  -3   4   9   51.40    7.34
  -3   4   8  292.18   14.82
  -3   4   8  269.62   13.92
  -3   4   7  340.64   14.90
  -3   4   7  330.11   14.51
  -3   4   6  824.31   23.29
  -3   4   5  463.88   15.78
   3   4  -5  456.83    9.67
  -3   4   4   52.92    5.32
  -3   4   3   95.19    6.11
   3   4  -3   90.87    4.51
  -3   4   2  326.81   10.86
   3   4  -2  289.80    8.23
  -3   4   2  318.13   10.08
  -3   4   2  291.93    6.93
   3   4  -2  280.06    5.86
  -3   4   1  246.33    9.23
  -3   4   1  235.09    8.59
   3   4  -1  224.14    6.36
  -3   4   1  210.05    5.79
  -3   4   0  485.15   13.78
   3   4   0  474.45   12.13
   3   4   1   91.55    5.55
   3   4   2  151.74    7.94
   3   4   3  871.03   23.22
   3   4   4   88.83    7.69
   3   4   5  385.22   16.73
  -3   4  -6  602.07   20.37
   3   4   6  592.54   22.90
  -3   4  -7   23.43    4.85
   3   4   7   17.48    5.71
  -3   4  -8  209.75   13.01
   3   4   8  228.46   16.02
  -3   4  -9    9.20    4.80
   3   4   9    8.31    5.34
   3   4   9    2.74    3.59
   3   4  10   73.78    6.49
   3   4  10   86.97    6.08
   3   4  10   72.21   10.93
   3   4  11   18.23    4.26
   3   4  11   18.29    4.88
   3   4  12   -0.06    3.67
   3   4  12    6.35    4.60
   3   4  13   29.83    4.59
   3   4  13   18.97    4.90
   3   4  14    3.11    3.25
   3   4  14    4.00    3.32
   3   4  15    6.72    2.92
   3   4  15    4.98    2.61
   3   4  16    5.89    2.09
   3   4  16    4.30    2.80
  -3   5  18    8.04    1.99
  -3   5  18    6.73    2.38
  -3   5  17   -0.99    2.86
  -3   5  17    3.29    3.06
  -3   5  16   14.61    4.20
  -3   5  16    8.58    4.13
  -3   5  15    9.28    3.63
  -3   5  15    2.66    4.36
  -3   5  15    7.80    4.48
  -3   5  14   33.35    5.91
  -3   5  14   24.18    4.63
  -3   5  14   31.08    4.54
  -3   5  13   66.31    6.96
  -3   5  13   62.58    6.33
  -3   5  13   59.29    5.60
  -3   5  12   41.11    5.81
  -3   5  12   36.52    8.17
  -3   5  12   39.06    4.51
  -3   5  12   37.49    5.43
  -3   5  11   11.95    3.18
  -3   5  11   13.38    3.99
  -3   5  11   14.32    6.04
  -3   5  11   12.78    6.43
  -3   5  10   56.45    8.40
  -3   5  10   51.15    8.07
  -3   5   9  117.58   10.27
  -3   5   9  109.42   10.33
  -3   5   8   51.14    6.72
  -3   5   8   61.94    7.44
  -3   5   7  512.79   19.07
  -3   5   7  523.85   19.33
  -3   5   6  470.34   16.93
  -3   5   5  354.60   13.62
  -3   5   4  156.29    8.53
   3   5  -4  138.80    6.68
  -3   5   3  210.63    9.31
  -3   5   3  218.56    9.56
   3   5  -3  195.65    7.53
   3   5  -2  129.55    5.97
  -3   5   2  133.08    7.32
  -3   5   2  132.26    7.12
  -3   5   1  453.35   13.39
   3   5  -1  417.15   10.14
  -3   5   1  373.97    7.56
   3   5  -1  406.91   11.58
  -3   5   1  443.41   13.29
   3   5   0  156.82    6.58
  -3   5   0  153.43    7.95
   3   5   1 1362.52   28.61
   3   5   2  465.65   14.92
   3   5   3  204.72   10.36
   3   5   4 1023.60   28.12
   3   5   5  407.38   17.62
   3   5   6   15.44    5.35
   3   5   7  315.34   17.88
   3   5   8   23.30    6.35
   3   5   9   70.93    6.52
   3   5   9   64.21    5.01
   3   5   9   66.22   10.28
   3   5  10    8.73    4.20
   3   5  10   10.19    3.38
   3   5  10    7.87    6.86
   3   5  11   34.01    4.62
   3   5  11   30.72    5.77
   3   5  12    5.83    3.42
   3   5  12    8.96    4.50
   3   5  13    4.56    3.46
   3   5  13    0.76    4.12
   3   5  14    7.51    3.21
   3   5  14   12.90    3.92
   3   5  15   14.32    2.93
   3   5  15   10.24    2.92
   3   5  16   17.68    2.11
   3   5  16   17.72    3.00
  -3   6  18    4.21    1.80
  -3   6  17   13.93    3.11
  -3   6  17   10.95    3.20
  -3   6  16    5.72    3.64
  -3   6  16    5.83    3.71
  -3   6  15   16.43    4.24
  -3   6  15   22.18    4.83
  -3   6  15   16.52    4.67
  -3   6  14    5.74    4.37
  -3   6  14    4.87    4.08
  -3   6  13   13.63    4.70
  -3   6  13   20.61    5.18
  -3   6  13   11.45    3.43
  -3   6  12   92.47    7.29
  -3   6  12   90.53    7.69
  -3   6  12   92.11   11.51
  -3   6  12   85.56    5.79
  -3   6  11    0.01    2.55
  -3   6  11   -1.26    3.54
  -3   6  11   -5.66    6.11
  -3   6  11    0.40    4.69
  -3   6  11    1.00    3.65
  -3   6  10   10.27    3.65
  -3   6  10   11.75    5.05
  -3   6  10    3.80    4.49
  -3   6   9  237.29   14.45
  -3   6   9  238.28   15.10
  -3   6   8  235.65   13.60
  -3   6   8  241.65   14.28
  -3   6   7  407.58   17.01
  -3   6   6  118.81    8.74
  -3   6   5  150.46    9.27
   3   6  -5  161.30    8.13
  -3   6   4  188.89    9.52
   3   6  -4  177.32    8.18
  -3   6   3  101.15    7.14
  -3   6   3  100.05    6.75
   3   6  -3   97.17    5.77
   3   6  -2  382.89   12.14
  -3   6   2  424.87   14.26
  -3   6   2  425.77   13.92
  -3   6   1   17.62    3.83
  -3   6   1   17.15    3.90
   3   6  -1   20.35    3.56
   3   6   0 1095.65   22.46
  -3   6   0 1137.72   25.57
   3   6   1   16.42    3.44
  -3   6  -1   18.89    4.52
   3   6   2  654.79   19.04
   3   6   3  593.78   19.25
   3   6   4   64.16    6.93
   3   6   5  332.00   16.05
   3   6   6  213.83   13.86
   3   6   7   18.82    6.25
   3   6   8   83.71   10.60
   3   6   9    4.54    3.64
   3   6   9    2.85    2.67
   3   6   9    7.57    6.29
   3   6  10   37.43    5.57
   3   6  10   33.70    4.23
   3   6  11   15.23    3.71
   3   6  11   13.18    5.26
   3   6  12   22.17    4.05
   3   6  12   26.24    5.71
   3   6  13   13.32    3.59
   3   6  13   15.38    4.76
   3   6  14   13.37    2.99
   3   6  14   12.71    3.84
   3   6  15   13.33    2.46
   3   6  15   12.79    3.10
   3   6  16   11.69    2.47
  -3   7  17    1.18    2.57
  -3   7  17    1.43    2.13
  -3   7  16   17.28    3.89
  -3   7  16    5.19    2.97
  -3   7  15    3.21    3.33
  -3   7  15    3.85    4.15
  -3   7  15   -1.26    3.61
  -3   7  14   -1.80    3.75
  -3   7  14    0.13    4.10
  -3   7  13   77.06    6.77
  -3   7  13   79.06    7.63
  -3   7  12    5.10    4.25
  -3   7  12   -1.50    3.04
  -3   7  11   12.95    4.28
  -3   7  11    4.59    4.60
  -3   7  11    6.33    5.08
  -3   7  11   11.74    4.00
  -3   7  10  150.94    8.67
  -3   7  10  138.79   12.41
  -3   7  10  152.73   13.61
  -3   7   9   16.14    5.89
  -3   7   9   16.31    5.63
  -3   7   8  322.07   16.37
   3   7  -8  309.46   14.72
  -3   7   8  337.41   17.44
   3   7  -7   44.01    5.61
  -3   7   7   39.30    6.06
  -3   7   6  228.54   12.05
   3   7  -6  233.70   11.17
  -3   7   5   92.02    7.55
   3   7  -5   89.35    6.64
  -3   7   4   54.64    5.68
   3   7  -4   55.32    5.21
  -3   7   3  275.15   12.21
  -3   7   3  262.79   11.23
   3   7  -3  255.11   10.44
  -3   7   2   37.77    5.27
   3   7  -2   34.01    4.41
  -3   7   2   39.85    4.80
   3   7  -1  156.95    8.17
  -3   7   1  176.96    9.66
  -3   7   1  162.57    8.64
  -3   7   0   53.04    5.67
  -3   7   0   60.01    6.19
   3   7   0   58.96    4.78
  -3   7  -1 1028.45   27.27
   3   7   1  997.41   24.62
  -3   7  -2  258.95   12.77
   3   7   2  249.01   11.32
   3   7   3  527.87   18.55
   3   7   4  477.83   18.96
   3   7   5   65.53    7.88
   3   7   6   19.69    5.72
   3   7   7   81.70   10.06
   3   7   8   34.93    7.68
   3   7   8   49.83    5.58
   3   7   9   10.67    4.67
   3   7   9    6.83    6.21
   3   7  10    8.21    3.19
   3   7  10    9.50    4.81
   3   7  11    9.17    3.13
   3   7  11    7.39    5.14
   3   7  12   10.25    3.24
   3   7  12   10.47    5.05
   3   7  13   15.04    3.05
   3   7  13    9.72    4.61
   3   7  14   -3.44    2.41
   3   7  14    1.66    3.35
   3   7  15   27.24    3.67
   3   7  15   24.10    3.32
  -3   8  17    3.27    2.29
  -3   8  16    2.01    2.46
  -3   8  16   -0.20    3.25
  -3   8  15    4.68    3.11
  -3   8  15    9.46    4.08
  -3   8  15    5.46    3.60
  -3   8  14   12.81    4.73
  -3   8  14    1.74    3.26
  -3   8  13   15.30    4.93
  -3   8  13   14.21    3.94
  -3   8  12   66.09    6.85
  -3   8  12   61.39    5.96
  -3   8  11   39.05    6.19
  -3   8  11   26.86    7.15
  -3   8  11   25.90    7.04
  -3   8  10    0.03    3.85
  -3   8  10    0.55    4.89
  -3   8  10    8.16    5.96
  -3   8   9  281.38   12.15
  -3   8   9  294.33   16.83
  -3   8   9  287.65   17.50
  -3   8   8  112.77   10.17
   3   8  -8  110.76    8.94
  -3   8   8  116.53   11.14
  -3   8   7  222.09   12.92
   3   8  -7  226.26   11.89
  -3   8   6   62.62    7.04
   3   8  -6   64.75    6.56
  -3   8   5   29.07    5.05
   3   8  -5   22.98    4.37
  -3   8   4  403.98   15.30
   3   8  -4  393.77   14.39
  -3   8   3   76.59    7.29
  -3   8   3   70.98    6.20
   3   8  -3   65.72    5.84
  -3   8   2  214.29   11.36
   3   8  -2  192.33    9.58
  -3   8   2  203.78    9.86
   3   8  -1   73.82    6.28
  -3   8   1   79.70    7.31
  -3   8   1   69.73    6.00
  -3   8   0  773.29   22.81
   3   8   0  731.47   19.72
  -3   8   0  712.83   20.67
   3   8   1    9.91    3.10
  -3   8  -1   10.59    4.20
   3   8   2  780.44   23.09
  -3   8  -2  826.93   25.39
   3   8   3  244.88   12.63
  -3   8  -3  253.59   14.39
   3   8   4  112.86    9.22
  -3   8  -4  126.57   10.84
   3   8   5   92.09    9.24
   3   8   6  141.73   12.05
   3   8   7   40.84    5.12
   3   8   7   44.21    8.37
   3   8   8  101.61    7.58
   3   8   8   82.14   10.76
   3   8   9   21.96    5.26
   3   8   9   15.40    6.55
   3   8  10    3.93    4.50
   3   8  11   30.54    3.64
   3   8  11   26.86    6.15
   3   8  12    1.44    4.70
   3   8  13   12.19    4.75
   3   8  14   24.23    4.01
   3   8  15    7.33    2.33
   3   8  15   13.41    2.79
  -3   9  17   -0.82    1.82
  -3   9  16   15.91    3.37
  -3   9  15    2.79    3.55
  -3   9  15    8.44    3.91
  -3   9  14    0.01    4.06
  -3   9  13    9.68    4.95
  -3   9  12   24.50    5.54
  -3   9  11   29.63    5.75
  -3   9  10  107.16    8.02
  -3   9  10  105.67   10.92
  -3   9  10  107.99   11.78
  -3   9  10  102.90    5.81
  -3   9   9   97.57    7.60
  -3   9   9   95.91    9.89
  -3   9   9   87.77   10.77
  -3   9   9   94.73    5.45
  -3   9   8  388.42   13.72
  -3   9   8  404.69   19.06
  -3   9   8  410.26   20.96
  -3   9   7   66.28    7.59
   3   9  -7   81.74    8.08
   3   9  -6   41.99    5.67
  -3   9   6   49.19    6.32
  -3   9   5  102.02    8.31
   3   9  -5  101.69    7.89
  -3   9   4   42.58    5.32
   3   9  -4   41.06    5.38
   3   9  -3  254.14   12.13
  -3   9   3  264.38   12.05
  -3   9   2  101.93    8.73
   3   9  -2   91.10    7.23
  -3   9   2   92.45    7.16
  -3   9   1  147.55   10.06
  -3   9   1  132.04    8.09
  -3   9   0   68.22    7.41
   3   9   0   68.35    5.85
  -3   9   0   54.53    5.76
  -3   9  -1  571.79   20.93
   3   9   1  578.77   18.55
  -3   9  -1  524.63   18.08
   3   9   2   41.03    5.21
  -3   9  -2   47.18    7.11
   3   9   3  142.07   10.30
  -3   9  -3  164.63   11.92
   3   9   4   46.12    6.64
  -3   9  -4   50.86    8.19
   3   9   5   75.41    8.97
  -3   9  -5   87.85   10.21
   3   9   6   12.65    6.34
  -3   9  -6    2.25    5.34
   3   9   7  107.91    7.63
   3   9   7   84.08   10.66
   3   9   8  113.39    8.16
   3   9   8  103.77   11.83
   3   9   9   25.84    5.57
   3   9  10   40.23    4.37
   3   9  10   52.64    6.69
   3   9  11    5.23    2.65
   3   9  11    7.50    4.91
   3   9  12   15.98    5.26
   3   9  13    5.16    3.92
   3   9  14    7.63    2.63
   3   9  14   -3.90    3.33
   3   9  15   13.13    2.53
  -3  10  16    2.97    2.52
  -3  10  15   21.81    3.82
  -3  10  15    7.68    3.47
  -3  10  14    8.67    4.23
  -3  10  13   12.05    4.87
  -3  10  12   10.09    5.11
  -3  10  11   45.92    6.71
  -3  10  10   28.24    3.61
  -3  10  10   30.05    5.49
  -3  10  10   28.78    6.91
  -3  10   9  298.35   10.32
  -3  10   9  324.88   19.93
  -3  10   9  299.75   12.81
  -3  10   9  281.78   16.86
  -3  10   8  171.26    7.68
  -3  10   8  174.57   14.42
  -3  10   8  185.49    9.93
  -3  10   8  165.85   12.29
  -3  10   7  165.14   11.63
   3  10  -7  163.30   11.17
  -3  10   6  123.32    9.54
   3  10  -6  116.73    9.49
   3  10  -5   27.62    4.93
  -3  10   5   24.49    5.01
  -3  10   4  222.53   11.76
   3  10  -4  203.96   11.61
   3  10  -3  119.97    8.88
  -3  10   3  119.31    8.49
  -3  10   2   37.34    6.41
   3  10  -2   42.15    5.78
  -3  10   2   36.68    5.08
  -3  10   1   43.22    6.61
  -3  10   1   42.47    5.23
  -3  10   0  136.09    8.66
  -3  10   0  147.24   10.90
   3  10   0  147.49    9.08
  -3  10  -1   17.02    5.22
  -3  10  -1   15.30    4.02
   3  10   1   16.11    3.88
  -3  10  -2  162.80   10.35
  -3  10  -2  184.15   12.59
   3  10   2  178.90   11.25
  -3  10  -3   45.23    7.74
   3  10   3   41.61    6.11
  -3  10  -4  163.50   13.02
   3  10   4  157.00   11.83
  -3  10  -5   24.46    6.70
   3  10   5   25.72    6.10
   3  10   6   66.68    9.22
  -3  10  -6   69.73   10.01
   3  10   6   81.28    6.72
   3  10   7  105.34   12.01
  -3  10  -7  122.28   13.03
   3  10   7  118.28    8.00
   3  10   8   55.84    9.42
  -3  10  -8   82.75   11.94
   3  10   8   65.83    6.73
   3  10   9   10.02    4.85
   3  10  10   21.28    5.83
   3  10  10   18.20    3.78
   3  10  11   21.06    5.60
   3  10  11   14.66    3.20
   3  10  12   19.10    5.07
   3  10  12   21.57    2.88
   3  10  13    5.46    3.88
   3  10  14    6.97    2.97
   3  10  15    7.15    1.86
  -3  11  16   44.52    3.15
  -3  11  15   10.91    3.15
  -3  11  14   11.97    4.11
  -3  11  14   12.72    3.67
  -3  11  13   29.31    5.66
  -3  11  12   27.76    5.61
  -3  11  11    7.16    4.83
  -3  11  11   -1.33    2.65
  -3  11  10   31.02    5.93
  -3  11  10   41.25    4.24
  -3  11   9  117.00    8.74
  -3  11   9  130.83    6.92
  -3  11   8  263.57   11.87
  -3  11   8  271.67   18.04
  -3  11   8  259.33   10.00
  -3  11   7   56.32    4.74
  -3  11   7   61.35    6.05
   3  11  -6   14.50    5.32
  -3  11   6   12.96    3.19
  -3  11   5   83.00    7.91
   3  11  -5   82.54    8.15
   3  11  -4  214.10   12.45
  -3  11   4  206.01   11.50
   3  11  -3  178.04   11.43
  -3  11   3  171.48   10.30
  -3  11   2   74.61    8.65
   3  11  -2   58.47    7.09
  -3  11   1  102.33    9.82
  -3  11   0    3.23    4.96
  -3  11  -1   71.64    8.82
   3  11   1   70.27    6.94
  -3  11  -2    4.08    4.61
   3  11   2    2.84    3.31
  -3  11  -3   48.29    8.13
   3  11   3   44.66    6.88
  -3  11  -4   57.23    8.88
   3  11   4   57.79    7.99
   3  11   5   62.50    8.63
  -3  11  -5   59.23    9.21
   3  11   5   53.54    5.29
   3  11   6   17.19    5.32
  -3  11  -6   29.17    7.79
   3  11   6   33.17    4.98
   3  11   7  149.02   13.89
  -3  11  -7  179.26   15.69
   3  11   7  160.43    9.40
   3  11   8   35.48    5.82
   3  11   9   33.47    5.91
   3  11   9   20.34    3.72
   3  11  10   28.72    5.43
   3  11  10   30.70    3.99
   3  11  11   28.92    5.60
   3  11  11   32.34    3.48
   3  11  12    2.27    4.19
   3  11  12   -1.16    2.04
   3  11  13   12.03    3.79
   3  11  14    2.35    2.40
  -3  12  15   22.47    2.93
  -3  12  14   28.21    3.72
  -3  12  13    8.90    4.23
  -3  12  12    3.68    4.37
  -3  12  12    1.77    2.24
  -3  12  11    5.99    4.54
  -3  12  11    0.10    2.62
  -3  12  10   39.70    6.53
  -3  12  10   35.83    4.20
  -3  12   9   80.71    7.59
  -3  12   9   85.78    5.97
  -3  12   8   35.36    5.69
  -3  12   8   33.82    4.40
  -3  12   7  127.31    8.32
  -3  12   7  133.81   12.63
  -3  12   7  124.70    6.92
  -3  12   6   55.50    4.84
  -3  12   6   58.56    5.65
  -3  12   5  119.99    6.41
   3  12  -5  112.19    9.81
  -3  12   5   94.54    6.60
   3  12  -4   44.06    6.81
  -3  12   4   46.75    4.37
   3  12  -3  340.73   16.77
  -3  12   2  235.86   15.25
  -3  12   1   23.96    6.55
  -3  12   0   32.05    7.09
  -3  12  -1   21.11    6.59
  -3  12  -2   68.94    9.38
  -3  12  -3   44.64    4.73
  -3  12  -3   56.73    8.98
   3  12   3   46.63    6.82
  -3  12  -4   23.27    3.92
   3  12   4   32.36    6.50
  -3  12  -4   29.84    7.67
   3  12   5   26.45    6.12
   3  12   5   35.51    5.00
  -3  12  -5   31.18    7.81
   3  12   6   51.99    9.01
   3  12   6   60.16    6.05
  -3  12  -6   55.18    9.55
   3  12   7   61.60    6.69
   3  12   7   65.62    5.52
   3  12   8   20.29    5.12
   3  12   8   22.23    4.21
   3  12   9   36.63    5.72
   3  12   9   39.84    4.63
   3  12  10   24.21    5.32
   3  12  10   24.24    3.95
   3  12  11   21.90    4.90
   3  12  11   16.95    3.02
   3  12  12   45.19    4.98
   3  12  12   45.79    3.30
   3  12  13    0.44    2.70
   3  12  14    6.79    1.95
  -3  13  15    6.75    1.83
  -3  13  14   21.53    2.95
  -3  13  13   37.85    3.95
  -3  13  12    0.08    4.17
  -3  13  12    0.35    2.13
  -3  13  11   14.03    5.05
  -3  13  11   12.04    3.10
  -3  13  10   28.66    5.43
  -3  13  10   35.88    4.18
  -3  13   9   28.95    5.43
  -3  13   9   22.03    4.07
  -3  13   9   22.16    3.91
  -3  13   8   64.29    5.37
  -3  13   8   53.97    6.11
  -3  13   7   55.34    5.16
  -3  13   7   48.43    5.86
  -3  13   6   31.65    4.28
  -3  13   6   22.31    4.58
  -3  13   5   15.63    3.77
  -3  13   5    7.34    3.24
   3  13  -4  131.77   11.02
  -3  13   4  147.90    7.42
   3  13  -3   70.28    8.24
  -3  13   3   78.44    5.35
  -3  13   2  146.44    7.26
  -3  13   1  124.33    7.68
  -3  13   1  127.07   11.93
  -3  13   1  114.81    6.21
  -3  13   0   12.82    3.91
  -3  13   0   16.47    6.78
   3  13   0   12.43    2.75
  -3  13   0   11.40    2.79
  -3  13  -1   10.19    3.61
  -3  13  -1    1.20    5.12
   3  13   1   10.63    3.13
  -3  13  -1    8.21    2.63
   3  13   2  144.99    7.16
  -3  13  -2  143.47   13.11
  -3  13  -2  142.40    8.02
   3  13   3    7.14    2.98
  -3  13  -3    3.59    5.28
  -3  13  -3    4.08    3.01
   3  13   4   34.81    4.44
  -3  13  -4   30.77    4.21
  -3  13  -4   43.16    8.51
   3  13   5   24.41    4.58
   3  13   5   38.04    4.76
   3  13   6   40.45    5.31
   3  13   6   37.78    4.95
   3  13   7   47.59    5.83
   3  13   7   55.21    5.28
   3  13   8    4.24    4.15
   3  13   8   10.17    3.82
   3  13   9   13.30    4.66
   3  13   9   15.09    3.73
   3  13  10   27.64    4.91
   3  13  10   30.78    3.85
   3  13  11   38.37    5.06
   3  13  11   40.61    3.59
   3  13  12    3.21    3.16
   3  13  12    2.96    1.62
   3  13  13   16.26    2.65
  -3  14  14    7.65    1.91
  -3  14  13   15.15    2.73
  -3  14  12   26.33    3.30
  -3  14  12   20.08    2.71
  -3  14  11   15.56    4.57
  -3  14  11   19.69    3.18
  -3  14  10   16.90    4.96
  -3  14  10   18.23    3.50
  -3  14   9   36.47    5.49
  -3  14   9   35.14    4.37
  -3  14   9   47.28    4.88
  -3  14   8   24.56    5.05
  -3  14   8   30.56    4.76
  -3  14   8   36.95    4.67
  -3  14   7    3.57    3.98
  -3  14   7    6.07    3.41
  -3  14   6   23.68    4.36
  -3  14   6   33.16    4.68
  -3  14   5  100.56    6.40
  -3  14   4   42.51    4.56
  -3  14   3  178.33    8.26
  -3  14   2   43.45    5.19
  -3  14   2   39.54    4.25
  -3  14   1   39.30    5.37
  -3  14   1   28.85    7.62
  -3  14   1   33.79    3.99
  -3  14   0   44.04    5.35
  -3  14   0   31.06    7.50
   3  14   0   39.57    4.01
  -3  14   0   47.96    4.49
  -3  14  -1   62.00    4.80
   3  14   1   65.72    5.16
  -3  14  -1   58.40    9.35
  -3  14  -1   70.42    6.25
   3  14   2    5.86    3.06
  -3  14  -2   -0.49    5.63
  -3  14  -2    5.09    3.53
  -3  14  -3   45.11    5.27
   3  14   3   40.75    4.71
  -3  14  -4    9.65    3.59
   3  14   4   16.44    4.11
   3  14   5   37.41    4.75
   3  14   6   68.58    5.93
   3  14   6   62.57    5.95
   3  14   7   14.10    4.25
   3  14   7    7.21    3.84
   3  14   8   15.13    4.08
   3  14   8   13.41    4.19
   3  14   9   20.04    3.64
   3  14   9   24.10    4.82
   3  14  10   17.54    3.10
   3  14  10   13.49    3.74
   3  14  11   15.28    2.45
   3  14  11   15.72    3.51
   3  14  12   23.85    1.96
   3  14  12   16.73    2.91
  -3  15  12    8.44    1.92
  -3  15  11   11.84    2.62
  -3  15  10   35.39    3.93
  -3  15   9   41.77    4.66
  -3  15   9   43.90    4.74
  -3  15   8   34.87    4.92
  -3  15   8   49.03    4.90
  -3  15   7   10.58    4.31
  -3  15   7   10.09    3.66
  -3  15   6    3.45    3.95
  -3  15   6    6.36    3.66
  -3  15   5   11.02    4.27
  -3  15   5   16.64    3.93
  -3  15   4  117.36    6.96
  -3  15   4  130.02    8.26
  -3  15   3   23.38    5.02
  -3  15   3   22.32    4.11
  -3  15   2   69.12    5.41
  -3  15   2   78.20    6.93
  -3  15   1   -5.68    4.18
  -3  15   1   -0.79    2.86
  -3  15   0   -2.49    3.79
   3  15   0    4.79    2.72
  -3  15   0    2.84    2.69
  -3  15  -1    5.22    4.09
   3  15   1    4.38    3.23
  -3  15  -1   -1.17    2.60
  -3  15  -2  102.03    7.49
   3  15   2  115.38    6.70
  -3  15  -3   25.38    4.45
   3  15   3   25.17    4.22
  -3  15  -4   33.00    4.78
   3  15   4   54.78    5.16
   3  15   5   71.10    5.90
   3  15   6   52.39    5.26
   3  15   7   42.94    4.82
   3  15   7   34.63    4.56
   3  15   8    5.79    3.34
   3  15   8    9.99    3.70
   3  15   9   15.71    3.27
   3  15   9   12.42    3.55
   3  15  10   29.33    3.19
   3  15  10   19.74    3.49
   3  15  11   11.25    2.01
   3  15  11    7.90    2.48
  -3  16  12   13.04    1.77
  -3  16  11   23.22    2.73
  -3  16  10    9.12    2.73
  -3  16  10   10.04    2.54
  -3  16   9   19.47    3.51
  -3  16   9   22.35    3.68
  -3  16   8   29.27    4.26
  -3  16   8   27.09    4.21
  -3  16   7   13.63    4.03
  -3  16   7   14.46    3.85
  -3  16   6    7.10    4.15
  -3  16   6    1.63    3.42
  -3  16   5   38.26    5.46
  -3  16   5   37.52    4.82
  -3  16   4    5.77    4.44
  -3  16   4   -3.14    3.54
  -3  16   3  102.83    6.66
  -3  16   3  104.63    7.75
  -3  16   2    7.11    4.45
  -3  16   2   12.02    3.67
  -3  16   1    6.66    4.24
  -3  16   1    5.52    3.35
  -3  16   0   19.50    4.89
   3  16   0   12.51    3.17
  -3  16   0   17.71    3.59
  -3  16  -1   12.06    4.33
  -3  16  -1    8.19    3.03
   3  16   1   12.13    3.39
  -3  16  -2   16.48    4.32
   3  16   2   21.05    3.94
  -3  16  -3   82.22    6.52
   3  16   3   87.55    6.24
  -3  16  -4   31.40    4.42
   3  16   4   30.44    4.53
   3  16   5   59.31    5.23
   3  16   6   63.11    5.46
   3  16   7    0.16    3.12
   3  16   8   11.44    3.25
   3  16   8    7.28    2.98
   3  16   9   23.93    3.09
   3  16   9   19.84    3.20
   3  16  10    4.41    1.91
   3  16  10    6.80    2.26
  -3  17  11   16.51    2.06
  -3  17  10   25.14    2.88
  -3  17   9    4.16    2.47
  -3  17   9    7.48    2.75
  -3  17   8   14.42    3.46
  -3  17   8   18.53    3.46
  -3  17   7    1.52    3.40
  -3  17   7    0.25    3.34
  -3  17   6    8.98    4.12
  -3  17   6    8.81    3.78
  -3  17   5    7.98    4.24
  -3  17   5    8.61    3.61
  -3  17   4   39.06    5.71
  -3  17   4   41.18    4.78
  -3  17   3    1.32    4.45
  -3  17   3    5.37    3.67
  -3  17   2   29.51    5.43
  -3  17   2   23.54    4.01
  -3  17   1    7.33    4.20
  -3  17   1    5.72    3.06
  -3  17   0   12.79    4.55
  -3  17   0    2.67    2.65
  -3  17  -1   44.60    5.67
   3  17   1   47.81    4.39
  -3  17  -2   56.12    5.69
   3  17   2   61.50    5.10
  -3  17  -3   24.31    4.36
   3  17   3   28.32    4.29
   3  17   4   54.30    4.87
   3  17   5   37.70    4.41
   3  17   6   30.82    4.07
   3  17   7   13.23    3.30
   3  17   8   13.22    2.74
   3  17   9    7.37    2.09
   3  17  10   10.61    1.58
  -3  18  10   12.12    2.01
  -3  18   9    7.46    2.22
  -3  18   9    8.45    2.21
  -3  18   8   -2.23    2.59
  -3  18   8    2.12    2.55
  -3  18   7    8.65    3.32
  -3  18   7   15.05    3.27
  -3  18   6    8.27    3.71
  -3  18   6    6.27    3.12
  -3  18   5   20.22    4.30
  -3  18   5   12.25    3.47
  -3  18   4   13.33    4.50
  -3  18   4   14.55    3.48
  -3  18   3   34.34    5.22
  -3  18   3   32.25    4.19
  -3  18   2    6.29    4.17
   3  18  -2    9.77    3.58
  -3  18   2    4.23    3.00
  -3  18   1    8.65    4.42
  -3  18   1    5.84    2.95
  -3  18   0   41.87    5.43
  -3  18   0   40.83    3.98
  -3  18  -1   14.41    4.23
   3  18   1   14.22    3.03
  -3  18  -2   27.09    4.27
   3  18   2   38.84    4.10
  -3  18  -3   31.09    4.19
   3  18   3   43.30    4.23
   3  18   4    5.01    3.00
   3  18   5   34.15    3.89
   3  18   6    2.03    2.64
   3  18   7    4.86    2.36
   3  18   8    9.57    2.08
   3  18   9    6.15    1.50
  -3  19   9    0.90    1.44
  -3  19   8   -2.71    2.00
  -3  19   8   -0.11    1.82
  -3  19   7    4.22    2.47
  -3  19   7    7.04    2.31
  -3  19   6    8.99    2.94
  -3  19   6   13.93    2.94
  -3  19   5   16.64    3.80
  -3  19   5   23.01    3.42
  -3  19   4   24.91    4.14
  -3  19   4   21.50    3.44
  -3  19   3   16.95    4.17
  -3  19   3    8.25    2.81
  -3  19   2   29.22    4.83
  -3  19   2   27.28    3.46
  -3  19   1   15.57    4.15
   3  19  -1    6.51    3.14
  -3  19   1   12.79    2.92
  -3  19   0    5.48    3.57
   3  19   0    0.49    3.14
  -3  19  -1   39.80    4.57
  -3  19  -2   13.25    3.34
   3  19   2   12.60    2.64
  -3  19  -3   17.44    3.23
   3  19   3   23.80    3.29
   3  19   4   37.87    3.48
   3  19   5    0.28    2.09
   3  19   6   13.35    2.33
   3  19   7    0.77    1.87
   3  19   7    4.99    1.78
  -3  20   8    5.60    1.35
  -3  20   7    0.76    1.76
  -3  20   7    5.15    1.76
  -3  20   6   21.41    2.82
  -3  20   6   16.09    2.37
  -3  20   5    8.27    2.69
  -3  20   5    8.19    2.35
  -3  20   4   30.00    3.81
  -3  20   4   29.97    3.02
  -3  20   3   18.68    3.50
  -3  20   3   17.23    2.74
  -3  20   2    7.55    3.36
  -3  20   2    5.92    2.23
  -3  20   1    8.39    3.29
   3  20  -1   10.95    2.87
  -3  20   0    1.98    2.95
   3  20   0    8.34    2.93
  -3  20  -1   -6.05    2.87
   3  20   1    3.04    2.75
  -3  20  -2   18.82    2.77
   3  20   2   26.61    3.83
   3  20   3    9.18    2.96
   3  20   3    8.07    2.10
   3  20   4    3.51    2.43
   3  20   4    1.15    1.67
   3  20   5   15.81    2.50
   3  20   5   16.09    2.01
   3  20   6    8.81    1.80
  -3  21   5   24.02    2.52
  -3  21   4    6.11    2.08
  -3  21   4    4.46    1.48
  -3  21   3   14.14    2.57
  -3  21   2   11.08    2.57
  -3  21   1    5.72    2.28
  -3  21   0    1.22    2.25
   3  21   0    0.00    1.78
   3  21   1    1.51    2.07
  -3  21  -1    2.92    1.73
   3  21   2    0.92    1.90
   3  21   3    5.50    1.88
  -4 -21   5    7.30    1.89
  -4 -21   4    6.25    2.05
  -4 -21   3   14.72    2.49
   4 -21  -3   10.82    2.14
   4 -21  -2    4.21    1.94
  -4 -21   2    4.42    2.10
  -4 -21   1    6.32    2.20
  -4 -21   0    0.33    1.87
  -4 -21  -2    0.23    1.68
  -4 -20   7    2.14    2.04
  -4 -20   6    7.76    2.67
  -4 -20   5   15.90    3.23
  -4 -20   4   11.90    3.31
  -4 -20   3    9.83    3.31
  -4 -20   2   26.18    3.79
  -4 -20   1    4.83    3.50
  -4 -20   1    8.33    3.09
  -4 -20   0   -3.00    3.43
  -4 -20   0    2.06    2.68
   4 -20   0   -3.30    2.44
  -4 -20  -1   10.11    3.28
  -4 -20  -1    9.82    2.73
   4 -20   1   10.99    2.39
  -4 -20  -2    7.08    2.94
  -4 -20  -2    5.54    2.22
  -4 -20  -3    5.24    2.56
  -4 -20  -3    0.21    1.59
  -4 -20  -4    8.06    2.27
  -4 -20  -5    9.35    2.00
  -4 -19   9   -0.85    1.91
  -4 -19   8    5.86    2.84
  -4 -19   7    2.63    3.14
  -4 -19   6   18.02    4.02
  -4 -19   5    3.88    3.73
  -4 -19   4   31.27    4.78
  -4 -19   3   16.34    4.25
  -4 -19   2   24.28    5.14
  -4 -19   2   23.96    4.39
  -4 -19   1   11.71    4.76
  -4 -19   1   10.22    3.86
  -4 -19   0    9.85    4.47
  -4 -19   0   15.17    3.91
  -4 -19  -1    9.38    4.31
  -4 -19  -1    9.86    3.37
   4 -19   1    8.57    3.12
  -4 -19  -2    1.78    3.69
  -4 -19  -2    4.20    2.90
  -4 -19  -3   16.25    4.08
  -4 -19  -3    8.23    2.47
  -4 -19  -4   31.40    4.07
  -4 -19  -4   25.39    2.64
  -4 -19  -5    6.31    2.80
  -4 -19  -6   11.25    2.56
  -4 -19  -7    1.66    1.46
  -4 -18  10   18.50    2.84
   4 -18  -9    9.50    2.10
  -4 -18   9   15.57    3.50
   4 -18  -8    1.68    2.27
  -4 -18   8    4.49    3.37
   4 -18  -7    6.15    2.69
  -4 -18   7    5.51    4.01
   4 -18  -6    7.61    3.09
  -4 -18   6    2.76    4.07
  -4 -18   5   57.37    6.32
  -4 -18   4    1.73    4.23
  -4 -18   3   48.70    6.94
  -4 -18   3   39.06    5.56
  -4 -18   2   22.57    5.75
  -4 -18   2   27.30    5.27
  -4 -18   1   11.97    5.33
  -4 -18   1   13.06    4.77
  -4 -18   0   29.88    6.15
  -4 -18   0   30.73    5.09
   4 -18   0   21.68    4.93
  -4 -18  -1    0.93    4.64
  -4 -18  -1    2.07    3.75
   4 -18   1    4.09    3.80
  -4 -18  -2   27.76    5.69
  -4 -18  -2   28.39    4.25
   4 -18   2   24.51    3.78
   4 -18   2   23.95    4.75
  -4 -18  -3   14.25    4.61
  -4 -18  -3   12.61    3.40
   4 -18   3    2.16    3.73
  -4 -18  -4   11.73    4.12
  -4 -18  -4   10.34    2.84
  -4 -18  -5   45.46    5.02
   4 -18   5   31.98    4.31
  -4 -18  -6    1.57    2.90
   4 -18   6    1.79    3.21
  -4 -18  -7    4.70    2.57
   4 -18   7    2.21    2.76
  -4 -18  -8    1.63    1.77
   4 -17 -11   21.86    2.29
  -4 -17  11   18.94    2.78
   4 -17 -10   40.69    3.41
  -4 -17  10   40.84    4.55
   4 -17  -9   17.20    3.18
  -4 -17   9   15.72    4.05
   4 -17  -8   22.69    3.63
  -4 -17   8   20.69    4.67
   4 -17  -7   12.52    3.48
  -4 -17   7   14.97    5.18
   4 -17  -6   15.77    3.90
  -4 -17   6   20.13    5.25
   4 -17  -5   17.47    4.09
  -4 -17   5   10.53    5.03
  -4 -17   4   58.54    7.51
   4 -17  -4   64.91    5.80
  -4 -17   4   73.86    7.34
  -4 -17   3    3.92    5.36
  -4 -17   3    3.41    4.77
  -4 -17   2   23.92    6.20
  -4 -17   2   31.70    5.91
  -4 -17   1   28.04    6.28
  -4 -17   1   36.28    5.57
  -4 -17   0   11.06    5.36
  -4 -17   0   16.21    4.67
  -4 -17  -1   17.88    6.17
  -4 -17  -2   19.48    5.87
   4 -17   2   17.97    5.40
  -4 -17  -3   34.74    5.94
   4 -17   3   22.28    5.27
  -4 -17  -4   52.47    6.33
   4 -17   4   32.63    5.44
  -4 -17  -5   11.28    4.43
   4 -17   5    5.31    4.03
  -4 -17  -6   33.10    4.87
   4 -17   6   27.30    5.31
   4 -17   6   28.54    4.47
  -4 -17  -7    7.40    3.22
   4 -17   7    4.20    4.19
  -4 -17  -8    1.37    2.47
   4 -17   8   -2.68    3.76
  -4 -17  -9    2.09    1.87
   4 -17   9   -4.38    2.92
   4 -16 -12   12.37    2.23
  -4 -16  12   11.76    2.44
   4 -16 -11   44.84    3.78
  -4 -16  11   40.70    4.12
   4 -16 -10   45.39    4.36
  -4 -16  10   38.98    4.93
   4 -16  -9   76.01    5.63
  -4 -16   9   65.82    6.36
   4 -16  -8   14.04    4.04
  -4 -16   8   13.71    5.24
   4 -16  -7   16.42    4.14
  -4 -16   7   11.74    5.06
   4 -16  -6   90.44    6.80
  -4 -16   6  113.50    8.56
  -4 -16   5   56.80    7.42
   4 -16  -5   62.02    6.05
  -4 -16   5   61.50    7.12
   4 -16  -4    7.46    4.19
  -4 -16   4    2.34    5.02
  -4 -16   4   15.98    5.40
   4 -16  -3   55.06    6.09
  -4 -16   3   56.60    7.30
  -4 -16   3   58.32    6.79
  -4 -16   2    5.03    5.28
   4 -16  -2    4.95    4.11
   4 -16  -2   11.77    4.52
  -4 -16   2   11.22    4.96
  -4 -16   1   28.54    6.61
   4 -16  -1   28.51    5.38
  -4 -16   0    8.19    5.71
  -4 -16  -1   19.57    5.95
  -4 -16  -2   32.44    6.41
   4 -16   2   26.03    5.98
  -4 -16  -3   58.48    7.29
   4 -16   3   26.77    5.78
  -4 -16  -4   20.88    5.59
   4 -16   4   17.03    5.52
  -4 -16  -5   51.08    6.55
   4 -16   5   42.84    6.19
  -4 -16  -6   21.03    5.01
   4 -16   6   22.04    5.18
  -4 -16  -7    2.86    3.64
   4 -16   7   -0.64    5.27
   4 -16   7   -3.41    3.96
  -4 -16  -8   22.28    4.13
   4 -16   8   24.83    5.40
  -4 -16  -9   -2.63    2.76
   4 -16   9    7.89    3.90
  -4 -16 -10    6.12    2.17
   4 -16  10    6.36    3.15
   4 -15 -13    3.37    1.99
   4 -15 -12    8.79    2.85
  -4 -15  12    9.37    2.90
   4 -15 -11   20.05    3.71
  -4 -15  11   19.28    4.27
   4 -15 -10   88.27    6.21
  -4 -15  10   83.17    6.73
   4 -15  -9   22.00    4.57
  -4 -15   9   22.95    5.27
   4 -15  -8   73.62    6.21
  -4 -15   8   83.16    7.70
   4 -15  -7   68.37    6.43
   4 -15  -7   72.38    6.38
  -4 -15   7   80.12    7.50
   4 -15  -6   44.68    5.74
   4 -15  -6   44.42    5.62
  -4 -15   6   33.70    6.19
   4 -15  -5   55.41    6.10
  -4 -15   5   59.67    7.37
   4 -15  -5   59.64    6.33
  -4 -15   5   51.72    6.69
  -4 -15   4   65.19    7.39
   4 -15  -4   63.02    6.20
   4 -15  -4   76.94    7.14
  -4 -15   4   70.48    7.29
   4 -15  -3    6.26    4.20
  -4 -15   3    3.59    4.80
   4 -15  -3    5.99    4.58
  -4 -15   3    9.40    4.89
  -4 -15   2   31.07    6.47
   4 -15  -2   22.14    4.62
   4 -15  -2   30.80    5.70
   4 -15  -1   21.78    4.80
  -4 -15   1   22.75    6.15
   4 -15  -1   30.07    5.66
  -4 -15   0   23.57    6.18
   4 -15   0    7.21    4.99
  -4 -15  -1    3.69    4.59
  -4 -15  -2   11.16    5.73
  -4 -15  -3   32.69    6.18
   4 -15   3   22.93    6.21
  -4 -15  -4  129.12    9.43
   4 -15   4  100.79    8.82
  -4 -15  -5   25.50    5.92
   4 -15   5   17.21    5.68
  -4 -15  -6   41.06    6.06
   4 -15   6   30.09    5.86
  -4 -15  -7   28.16    5.26
   4 -15   7   26.09    5.35
  -4 -15  -8    6.28    4.02
   4 -15   8    7.14    5.96
   4 -15   8    2.92    4.07
   4 -15   9   17.61    5.54
  -4 -15  -9   23.44    4.11
   4 -15  10   12.34    4.43
  -4 -15 -10   17.35    3.27
   4 -15  11    0.58    2.78
  -4 -15 -11    0.57    1.89
  -4 -14  14    4.77    2.38
   4 -14 -14    7.71    2.08
  -4 -14  13    2.43    2.86
  -4 -14  12    8.31    3.47
  -4 -14  12    9.00    3.39
  -4 -14  11   31.49    4.53
  -4 -14  11   36.04    5.25
  -4 -14  10   20.54    4.38
  -4 -14  10   20.70    5.15
  -4 -14   9   80.78    7.62
  -4 -14   8   49.85    6.74
  -4 -14   7   24.90    5.87
  -4 -14   6   98.09    8.46
   4 -14  -6  111.37    8.15
   4 -14  -6  106.66    7.42
  -4 -14   6   91.84    8.37
  -4 -14   5   71.66    7.17
   4 -14  -5   69.24    6.73
   4 -14  -5   71.72    6.43
  -4 -14   5   65.92    7.36
  -4 -14   4   17.92    4.89
   4 -14  -4   27.10    5.10
  -4 -14   4   12.84    5.52
   4 -14  -4   22.82    4.97
   4 -14  -3  151.83   13.48
  -4 -14   3  158.24    9.32
   4 -14  -3  157.98    9.68
  -4 -14   3  167.36   10.52
   4 -14  -3  160.31    9.25
   4 -14  -2    4.36    5.81
   4 -14  -2    2.46    4.37
   4 -14  -2   -0.20    3.79
  -4 -14   2    6.46    4.75
   4 -14  -1   70.45   10.07
   4 -14  -1   75.88    7.44
  -4 -14   1   74.93    7.67
   4 -14  -1   67.83    6.37
   4 -14   0   89.88   10.83
   4 -14   0   84.21    7.93
  -4 -14   0   90.17    8.17
   4 -14   1   30.16    7.96
  -4 -14  -1   23.92    5.53
   4 -14   1   14.64    5.12
  -4 -14  -2    1.69    4.99
  -4 -14  -3   30.10    5.77
  -4 -14  -4   14.38    5.18
   4 -14   4   13.15    5.66
  -4 -14  -5   99.65    8.29
   4 -14   5   89.73    8.55
  -4 -14  -6   25.52    5.50
   4 -14   6   20.14    5.92
  -4 -14  -7    6.32    4.47
   4 -14   7    7.05    5.32
  -4 -14  -8   33.11    5.38
   4 -14   8   27.07    5.81
  -4 -14  -9   12.89    4.17
   4 -14   9   13.66    6.35
  -4 -14 -10   14.27    3.70
   4 -14  10   14.76    5.26
  -4 -14 -11   11.59    2.80
   4 -14  11    9.79    4.15
  -4 -14 -12   10.52    2.06
   4 -14  12   11.90    2.94
  -4 -13  15    2.37    2.32
  -4 -13  14   24.14    3.82
  -4 -13  13   19.59    4.48
  -4 -13  13   17.58    3.32
  -4 -13  12   10.54    4.29
  -4 -13  12   13.36    4.00
  -4 -13  11   19.07    4.81
  -4 -13  11   14.45    4.56
  -4 -13  10    8.95    4.19
  -4 -13  10   18.41    5.14
  -4 -13   9    9.44    4.42
  -4 -13   9   -2.24    4.75
  -4 -13   8   10.33    4.67
  -4 -13   7  117.62    8.64
  -4 -13   6   29.80    5.46
   4 -13  -6   24.99    6.10
  -4 -13   6   31.44    6.27
  -4 -13   5   38.98    6.06
  -4 -13   5   44.80    6.01
   4 -13  -4  267.49   16.54
  -4 -13   4  279.72   12.16
   4 -13  -4  271.34   12.24
   4 -13  -4  277.04   11.32
  -4 -13   4  259.86   12.56
   4 -13  -3    6.29    4.78
   4 -13  -3   17.89    5.00
  -4 -13   3   16.92    5.06
   4 -13  -3   15.94    4.28
   4 -13  -2   99.31   10.87
   4 -13  -2   98.35    7.61
  -4 -13   2  104.93    8.38
   4 -13  -2   84.91    6.45
   4 -13  -1   55.34    8.78
   4 -13  -1   46.20    5.97
  -4 -13   1   52.85    6.44
   4 -13  -1   53.66    5.61
   4 -13   0   -5.42    5.76
   4 -13   0   -3.20    4.38
   4 -13   0    1.85    3.54
  -4 -13   0    1.79    4.41
   4 -13   1   93.39   11.18
   4 -13   1   91.13    7.75
  -4 -13  -1  109.25    8.43
   4 -13   2   29.38    7.54
   4 -13   2   32.72    6.01
  -4 -13  -2   50.37    6.71
   4 -13   3   -1.18    6.33
  -4 -13  -3   -1.68    4.32
  -4 -13  -4   77.51    7.73
   4 -13   4   72.95    7.82
  -4 -13  -5   -1.60    4.64
   4 -13   5   -2.17    5.40
  -4 -13  -6   83.41    7.55
   4 -13   6   66.30    7.80
  -4 -13  -7   31.39    5.88
   4 -13   7   21.38    5.87
  -4 -13  -8    3.97    4.69
   4 -13   8    3.32    5.17
  -4 -13  -9   25.61    5.13
   4 -13   9   20.96    5.55
   4 -13   9   27.21    7.41
  -4 -13 -10   16.36    4.00
   4 -13  10   15.60    6.33
  -4 -13 -11   12.59    3.32
   4 -13  11   19.07    5.31
  -4 -13 -12    4.96    2.30
   4 -13  12    4.50    3.50
  -4 -13 -13   11.29    1.73
   4 -13  13    8.48    2.19
  -4 -12  15   28.85    3.90
  -4 -12  14   22.22    4.56
  -4 -12  13    7.60    4.67
  -4 -12  13   -3.76    3.29
  -4 -12  12    6.53    4.88
  -4 -12  12   13.62    4.27
  -4 -12  11    9.94    5.18
  -4 -12  11   -4.74    4.71
  -4 -12  10   16.95    5.37
  -4 -12  10   13.30    5.09
  -4 -12   9   42.71    5.72
  -4 -12   9   49.78    6.59
  -4 -12   8   20.34    5.38
   4 -12  -7   11.59    5.78
  -4 -12   7    9.14    4.71
  -4 -12   6   61.03    6.54
  -4 -12   6   50.88    6.18
  -4 -12   5   98.83    7.35
  -4 -12   5   88.47    7.34
   4 -12  -5   74.91    8.52
   4 -12  -5   87.72    9.16
  -4 -12   4  177.19    9.30
   4 -12  -4  147.15   11.82
   4 -12  -4  144.30   11.36
  -4 -12   4  179.36    9.98
   4 -12  -3  125.17   11.13
   4 -12  -3  103.49    6.98
  -4 -12   3  116.34    7.95
   4 -12  -2   86.59   10.05
  -4 -12   2   86.08    7.22
   4 -12  -1   34.96    7.32
  -4 -12   1   34.23    5.17
   4 -12   0   84.48   10.10
  -4 -12   0   88.86    7.33
   4 -12   0   77.39    6.14
   4 -12   1   38.89    7.76
   4 -12   1   45.26    5.77
  -4 -12  -1   54.58    6.40
   4 -12   2   54.13    8.97
   4 -12   2   42.07    6.09
  -4 -12  -2   63.21    6.74
   4 -12   3   92.69   11.42
  -4 -12  -3  118.77    8.36
   4 -12   4   29.19    7.61
   4 -12   4   30.74    6.21
  -4 -12  -4   33.61    5.36
  -4 -12  -5   32.97    5.57
   4 -12   5   34.20    6.56
  -4 -12  -6   71.11    6.93
   4 -12   6   58.85    7.58
  -4 -12  -7   15.86    4.79
   4 -12   7    8.11    5.22
  -4 -12  -8   85.23    7.46
   4 -12   8   79.78    8.38
  -4 -12  -9   16.15    4.84
   4 -12   9   16.46    5.55
  -4 -12 -10   29.56    5.07
   4 -12  10   23.68    7.13
  -4 -12 -11   23.03    4.38
   4 -12  11   14.75    5.74
  -4 -12 -12   14.78    3.18
   4 -12  12   10.59    4.51
  -4 -12 -13    0.99    1.97
   4 -12  13   -4.04    2.84
  -4 -11  16   26.60    3.66
  -4 -11  15   11.13    4.00
  -4 -11  14   14.66    4.89
  -4 -11  13    9.97    3.66
  -4 -11  13   11.40    5.25
  -4 -11  12   10.61    4.55
  -4 -11  12   10.23    5.36
  -4 -11  11    2.01    4.49
  -4 -11  11    0.25    5.34
  -4 -11  10   20.20    5.09
  -4 -11  10   25.53    5.77
  -4 -11   9   16.01    5.06
  -4 -11   9   19.38    4.81
   4 -11  -8   71.40    9.44
  -4 -11   8   63.65    6.82
  -4 -11   8   62.63    6.28
   4 -11  -7  121.13   11.31
  -4 -11   7  123.37    8.27
  -4 -11   6   26.18    4.26
  -4 -11   6   32.06    4.68
   4 -11  -6   26.87    6.08
  -4 -11   6   34.89    5.09
   4 -11  -5   95.51    9.29
   4 -11  -5   81.02    8.82
   4 -11  -4   71.50    8.15
   4 -11  -4   54.68    7.14
   4 -11  -3  104.27    9.87
   4 -11  -2   71.43    8.56
   4 -11  -1   30.85    7.34
   4 -11   0    3.90    5.09
   4 -11   1   89.22   10.07
   4 -11   2  134.79   12.37
   4 -11   3  176.04   14.31
   4 -11   3  155.65    9.27
  -4 -11  -3  176.57    9.57
   4 -11   4   96.84   11.34
  -4 -11  -4   91.54    7.31
   4 -11   5  144.20   13.51
   4 -11   5  152.34   10.09
  -4 -11  -5  149.55    8.94
  -4 -11  -6  129.98    8.70
   4 -11   6  119.39    9.29
  -4 -11  -7   39.25    5.78
   4 -11   7   27.81    6.28
  -4 -11  -8   34.53    5.81
   4 -11   8   32.15    6.66
  -4 -11  -9   81.66    7.23
   4 -11   9   79.83    8.27
  -4 -11 -10   39.65    5.83
   4 -11  10   38.60    7.69
  -4 -11 -11   15.23    4.46
   4 -11  11   14.81    6.20
  -4 -11 -12   14.10    3.47
   4 -11  12   15.98    5.09
  -4 -11 -13    7.60    2.68
   4 -11  13    3.06    3.42
  -4 -11 -14    2.16    1.53
  -4 -10  17    9.64    2.52
  -4 -10  16   -1.91    3.30
  -4 -10  15   25.91    5.31
  -4 -10  14   -2.76    5.04
  -4 -10  13    1.71    5.32
  -4 -10  13    4.83    3.71
  -4 -10  12   23.70    6.20
  -4 -10  12   20.47    4.93
  -4 -10  11   13.05    5.29
  -4 -10  11   19.44    5.22
  -4 -10  10    4.97    4.88
  -4 -10  10   -2.60    4.41
  -4 -10   9  132.66    8.72
  -4 -10   9  129.76    8.63
   4 -10  -9  140.14   12.68
  -4 -10   8  219.32   10.41
  -4 -10   8  232.20   10.70
  -4 -10   8  210.76    9.04
   4 -10  -8  222.38   15.03
  -4 -10   7  165.79    8.90
   4 -10  -7  155.95   12.30
   4 -10  -6  179.46   12.60
   4 -10  -5   21.48    5.28
   4 -10  -5   31.84    5.91
   4 -10  -4  154.69   10.61
  -4 -10   4  123.49    9.54
   4 -10  -3   83.08    8.37
  -4 -10   3   72.29    6.96
   4 -10  -2   34.35    6.76
  -4 -10   2   25.77    4.50
   4 -10  -1   36.27    6.74
   4 -10   0    7.38    4.62
   4 -10   1   51.45    8.10
   4 -10   2  190.46   14.01
   4 -10   3  148.19   12.42
   4 -10   4  491.96   23.21
   4 -10   5   77.85   10.36
  -4 -10  -5   70.22    6.54
   4 -10   5   61.88    7.01
   4 -10   6  104.28   11.88
   4 -10   6  110.49    8.62
  -4 -10  -6   87.17    9.39
   4 -10   6  112.21    7.63
   4 -10   7   94.67   11.33
   4 -10   7   88.59    6.84
  -4 -10  -7   91.22   10.08
   4 -10   7   95.00    8.43
   4 -10   8   68.15    6.64
   4 -10   8   71.25    7.87
   4 -10   9   63.09    6.12
   4 -10   9   65.35    8.08
   4 -10  10    9.40    3.95
   4 -10  10   14.18    5.99
   4 -10  10   21.24    7.39
   4 -10  11   69.55    8.17
   4 -10  11   60.61    5.51
  -4 -10 -12    7.74    3.80
   4 -10  12    7.92    5.17
  -4 -10 -13   16.51    3.26
   4 -10  13   14.09    4.33
  -4 -10 -14   -0.79    1.83
   4 -10  14   -2.60    2.31
  -4  -9  17    2.20    2.86
  -4  -9  16   25.04    4.89
  -4  -9  15    2.59    5.01
  -4  -9  14    9.61    5.55
  -4  -9  13    0.47    3.61
  -4  -9  13    4.30    5.70
  -4  -9  12   16.57    4.55
  -4  -9  12   21.97    6.48
  -4  -9  11   36.08    5.83
  -4  -9  11   30.66    6.22
  -4  -9  10   79.26    7.51
  -4  -9  10   75.42    7.05
   4  -9 -10   90.05   10.52
  -4  -9   9  132.22    8.50
  -4  -9   9  141.43    8.72
   4  -9  -9  144.02   12.86
  -4  -9   8  135.08    7.97
   4  -9  -8  125.59   11.29
   4  -9  -7  357.95   18.20
   4  -9  -6  135.00   10.85
   4  -9  -6  160.60    9.86
   4  -9  -5   17.82    4.93
   4  -9  -5   12.62    4.13
  -4  -9   5   10.58    4.01
  -4  -9   4   30.27    5.31
   4  -9  -4   27.89    5.61
   4  -9  -3   91.49    8.30
  -4  -9   3   80.50    7.15
   4  -9  -2   23.62    5.41
  -4  -9   2   23.93    4.19
  -4  -9   1  165.83    9.55
   4  -9  -1  172.77   11.53
   4  -9   0   12.02    5.15
  -4  -9   0   11.07    3.44
  -4  -9  -1  156.11    9.39
   4  -9   1  175.36   12.23
  -4  -9  -2   43.87    5.72
  -4  -9  -3  709.78   22.57
  -4  -9  -3  763.75   24.68
  -4  -9  -4   72.25    7.34
  -4  -9  -5  235.25   13.83
   4  -9   6   34.42    7.42
   4  -9   6   28.89    5.69
  -4  -9  -6   34.23    6.91
   4  -9   6   20.50    4.33
   4  -9   7   72.46    9.84
   4  -9   7   74.40    6.65
  -4  -9  -7   73.97    9.35
   4  -9   7   76.64    7.69
   4  -9   8  134.40    8.44
  -4  -9  -8  134.21   12.46
   4  -9   8  136.11    9.81
   4  -9   9   62.21    6.40
   4  -9   9   70.39    7.85
   4  -9  10   38.04    5.46
   4  -9  10   57.45    7.81
   4  -9  11    7.83    6.13
   4  -9  11   10.12    4.09
   4  -9  12   36.04    6.08
   4  -9  12   33.04    4.40
  -4  -9 -13    3.94    3.16
   4  -9  13    1.62    3.99
  -4  -9 -14    0.59    2.31
   4  -9  14   -0.80    2.74
  -4  -9 -15    2.42    1.41
  -4  -8  17    5.45    3.36
  -4  -8  16    4.73    4.52
  -4  -8  15    5.45    5.23
  -4  -8  14    4.91    5.96
  -4  -8  13    8.94    4.01
  -4  -8  13   10.41    5.80
  -4  -8  12   28.46    5.15
  -4  -8  12   24.56    6.65
   4  -8 -11   21.38    6.55
  -4  -8  11   20.97    4.91
  -4  -8  11   27.45    6.12
   4  -8 -10   11.80    5.67
  -4  -8  10   20.82    4.76
  -4  -8  10   21.96    5.46
  -4  -8   9  119.12    7.94
  -4  -8   9  124.78    7.91
   4  -8  -9  137.39   12.13
   4  -8  -8   95.65    9.84
   4  -8  -7  211.43   13.60
   4  -8  -6  215.90   13.09
   4  -8  -6  220.61   11.13
   4  -8  -5  169.56   10.04
  -4  -8   5  168.31   11.04
   4  -8  -4   73.00    6.82
  -4  -8   4   76.31    7.33
   4  -8  -3  336.06   14.46
  -4  -8   3  311.69   13.62
  -4  -8   2  134.08    8.55
   4  -8  -2  141.14    9.63
  -4  -8   1   23.58    4.27
   4  -8  -1   21.68    5.13
  -4  -8   0  311.64   13.19
  -4  -8  -1  197.23    8.83
  -4  -8  -1  195.74   10.70
  -4  -8  -2  673.46   20.14
  -4  -8  -2  729.63   23.35
  -4  -8  -3    4.62    3.03
  -4  -8  -3    6.16    3.97
  -4  -8  -4  288.22   14.34
  -4  -8  -4  290.44   14.87
  -4  -8  -5  195.53   12.40
  -4  -8  -5  189.04   12.07
  -4  -8  -6   19.86    5.85
  -4  -8  -6    5.79    3.46
   4  -8   7  125.97    7.88
  -4  -8  -7  116.92   10.93
   4  -8   7  118.33    8.52
   4  -8   8    8.32    4.25
  -4  -8  -8    4.43    4.94
   4  -8   8    6.89    4.94
   4  -8   9  114.25    8.32
   4  -8   9  108.98    9.23
   4  -8  10    6.51    4.42
   4  -8  10    2.82    5.41
   4  -8  11   25.60    6.39
   4  -8  11   20.63    4.83
   4  -8  12   15.90    5.62
   4  -8  12   13.63    4.16
   4  -8  13   26.85    5.13
   4  -8  14    3.53    2.87
  -4  -8 -15    2.50    1.72
  -4  -7  18    1.80    2.30
  -4  -7  17    2.18    3.53
  -4  -7  16   19.16    5.50
  -4  -7  15    6.54    5.77
  -4  -7  14   16.11    6.45
  -4  -7  13   22.82    4.59
  -4  -7  13   40.08    7.19
  -4  -7  12    4.40    4.01
  -4  -7  12    6.95    5.75
   4  -7 -11   41.42    7.99
  -4  -7  11   28.68    5.04
  -4  -7  11   44.27    6.59
  -4  -7  10   85.68    7.63
   4  -7 -10   77.89    9.86
  -4  -7  10   76.23    6.59
   4  -7  -9   61.65    8.61
   4  -7  -8  213.14   13.98
   4  -7  -7  238.98   13.98
  -4  -7   6  404.92   17.64
   4  -7  -6  397.21   14.23
   4  -7  -6  388.52   17.21
   4  -7  -5   64.04    5.99
  -4  -7   5   55.78    6.74
   4  -7  -4  254.98   11.48
  -4  -7   4  242.42   12.06
   4  -7  -3  497.86   16.97
  -4  -7   3  480.70   16.72
  -4  -7   2  166.17    9.47
   4  -7  -2  189.33   10.39
  -4  -7   1  376.85   14.26
  -4  -7   0   20.11    4.34
  -4  -7   0   20.66    2.96
  -4  -7  -1  549.25   18.63
  -4  -7  -1  520.91   15.56
  -4  -7  -2    2.38    3.32
  -4  -7  -2    2.92    2.67
  -4  -7  -3 1006.33   28.59
  -4  -7  -3  987.97   26.81
  -4  -7  -4  208.09   12.04
  -4  -7  -4  218.80   12.11
  -4  -7  -5  112.84    9.49
  -4  -7  -6   66.11    8.04
  -4  -7  -7   84.78    9.54
   4  -7   7   72.89    6.86
  -4  -7  -8   33.28    7.17
   4  -7   8   23.88    5.37
   4  -7   8   21.86    4.36
  -4  -7  -9   -3.11    5.25
   4  -7   9    5.51    4.17
   4  -7   9   -2.94    5.05
   4  -7  10   60.43    6.60
   4  -7  10   63.13    5.59
   4  -7  11   29.50    5.62
   4  -7  11   18.72    5.89
   4  -7  11   27.88    4.25
   4  -7  12   23.86    5.04
   4  -7  12   33.03    4.32
   4  -7  12   26.60    5.63
   4  -7  13    1.49    2.68
   4  -7  13   14.28    4.46
   4  -7  14    9.04    2.32
   4  -7  14   10.00    3.47
  -4  -7 -15    0.51    2.04
  -4  -6  18    1.92    2.50
  -4  -6  17    7.17    3.94
  -4  -6  16   13.05    5.43
  -4  -6  15   24.98    4.47
  -4  -6  15   34.09    6.76
  -4  -6  14   11.47    4.26
  -4  -6  14   13.36    6.54
  -4  -6  13    2.09    3.80
  -4  -6  13    3.16    5.53
  -4  -6  12   18.76    4.42
  -4  -6  12   15.05    4.17
   4  -6 -12   26.92    7.49
  -4  -6  12   35.68    6.75
  -4  -6  11   31.71    4.71
   4  -6 -11   34.18    7.33
  -4  -6  11   34.14    5.89
  -4  -6  11   25.88    4.66
  -4  -6  11   28.39    3.88
   4  -6 -10   25.93    6.42
  -4  -6  10   37.88    5.59
  -4  -6  10   23.83    4.45
   4  -6  -9   34.39    6.56
   4  -6  -8   99.46    9.37
   4  -6  -7  119.54    9.77
   4  -6  -6  496.92   14.96
  -4  -6   6  511.57   19.62
  -4  -6   5  325.08   14.56
   4  -6  -5  315.89   11.72
   4  -6  -4   64.27    5.58
  -4  -6   4   64.77    6.62
  -4  -6   3  665.05   20.13
   4  -6  -3  700.86   19.52
  -4  -6   2  255.80   11.28
  -4  -6   1  143.51    8.49
  -4  -6   0  495.79   13.62
  -4  -6   0  507.11   16.83
  -4  -6  -1    7.01    2.57
  -4  -6  -1    8.98    4.10
  -4  -6  -2  790.17   21.86
  -4  -6  -2  852.97   24.41
  -4  -6  -3    1.13    3.00
  -4  -6  -4  277.59   13.53
  -4  -6  -5  318.34   15.49
  -4  -6  -6   55.88    7.26
  -4  -6  -7   54.29    8.16
  -4  -6  -8  161.61   13.48
   4  -6   8  174.80    9.99
   4  -6   8  171.72    9.18
   4  -6   9   24.05    5.89
   4  -6   9   19.32    4.72
  -4  -6  -9   25.07    7.43
   4  -6   9   18.44    3.88
   4  -6  10    0.48    4.20
   4  -6  10   -3.14    5.40
   4  -6  10    4.33    3.37
   4  -6  11   36.27    5.90
   4  -6  11   47.59    6.64
   4  -6  11   46.01    5.19
   4  -6  12   44.56    6.07
   4  -6  12   49.14    6.42
   4  -6  12   45.11    5.13
   4  -6  13   14.30    4.17
   4  -6  13    4.05    3.25
   4  -6  14    0.04    3.10
   4  -6  14    9.43    2.85
   4  -6  15    1.91    1.69
  -4  -5  18    5.91    2.79
  -4  -5  17    6.15    4.30
  -4  -5  16   17.87    4.11
  -4  -5  16   29.67    6.12
  -4  -5  15    4.66    4.05
  -4  -5  15    3.99    5.90
  -4  -5  14   15.43    4.72
  -4  -5  14   15.81    6.26
  -4  -5  13   17.48    4.69
  -4  -5  13   16.26    6.14
  -4  -5  13   14.85    3.79
  -4  -5  12   32.82    5.13
  -4  -5  12   42.34    6.71
   4  -5 -12   40.71    7.74
  -4  -5  12   32.88    5.31
  -4  -5  12   42.13    4.69
  -4  -5  11   24.67    4.48
   4  -5 -11   13.02    5.50
  -4  -5  11   18.56    4.50
  -4  -5  11   19.66    3.46
  -4  -5  11   32.56    5.64
   4  -5 -10   60.78    8.52
   4  -5  -9   77.27    9.05
   4  -5  -8   26.49    5.51
   4  -5  -7  430.60   17.78
  -4  -5   6  146.40   10.16
   4  -5  -5  290.27   10.25
  -4  -5   5  320.48   13.87
  -4  -5   4  724.05   20.73
   4  -5  -4  668.27   17.76
  -4  -5   3  171.33    9.30
  -4  -5   2  125.20    7.80
  -4  -5   1  396.77   13.94
  -4  -5   0   93.40    3.25
  -4  -5   0   98.61    5.52
  -4  -5  -1  376.09   12.42
  -4  -5  -1  382.78   14.68
  -4  -5  -2  215.74   10.04
  -4  -5  -2  221.62   11.33
  -4  -5  -3  197.88   10.22
  -4  -5  -4  448.84   17.04
  -4  -5  -5  414.85   17.50
  -4  -5  -6   81.40    8.54
   4  -5   6   87.15    9.92
  -4  -5  -7  260.30   15.72
   4  -5   7  261.95   17.30
   4  -5   8    3.20    4.11
  -4  -5  -8    7.19    5.49
   4  -5   8   -0.04    5.61
   4  -5   8    5.52    3.94
   4  -5   9   42.27    5.81
  -4  -5  -9   36.47    7.69
   4  -5   9   52.56    6.88
   4  -5  10    9.98    5.03
   4  -5  10   -3.31    5.17
   4  -5  10    4.44    3.62
   4  -5  11   18.53    5.40
   4  -5  11   23.87    5.47
   4  -5  11   13.11    4.09
   4  -5  12    6.88    4.63
   4  -5  12    6.68    4.35
   4  -5  12    2.91    3.82
   4  -5  13   -4.35    4.00
   4  -5  13    3.34    3.73
   4  -5  14    5.52    2.99
   4  -5  15    3.26    2.22
  -4  -4  18   13.46    3.21
  -4  -4  17    7.83    3.22
  -4  -4  17    8.20    4.40
  -4  -4  16    0.27    3.84
  -4  -4  16    6.62    5.21
  -4  -4  15   17.08    4.79
  -4  -4  15   21.25    5.86
  -4  -4  14   28.00    5.41
  -4  -4  14   39.88    7.07
  -4  -4  14   30.60    4.81
  -4  -4  13   39.24    5.94
  -4  -4  13   49.52    7.29
  -4  -4  13   45.55    4.98
  -4  -4  12   15.73    4.47
  -4  -4  12    9.89    5.01
   4  -4 -12   10.76    5.46
  -4  -4  12    7.86    3.91
  -4  -4  12   13.20    3.61
  -4  -4  11   47.48    5.30
   4  -4 -11   57.72    8.38
  -4  -4  11   51.94    4.75
  -4  -4  11   42.63    5.08
  -4  -4  11   50.18    6.24
   4  -4 -10   18.10    5.77
   4  -4  -9  219.78   13.50
   4  -4  -8  796.19   25.45
   4  -4  -7  126.92    9.28
  -4  -4   6  781.60   23.45
  -4  -4   6  734.47   19.60
   4  -4  -5  984.39   21.37
  -4  -4   5 1027.26   22.61
  -4  -4   4  222.15   10.44
   4  -4  -4  224.11    8.35
  -4  -4   4  204.37    7.23
  -4  -4   3  396.05   13.51
  -4  -4   3  337.20    8.60
  -4  -4   2   13.66    3.56
  -4  -4   2    7.70    1.36
  -4  -4   1  363.41   12.85
  -4  -4   1  328.66    7.54
  -4  -4   0  388.40   11.63
  -4  -4   0  412.42   14.82
  -4  -4  -1  122.12    6.76
  -4  -4  -1  128.47    8.41
  -4  -4  -2   64.64    5.63
  -4  -4  -3   36.37    5.26
  -4  -4  -4  150.36    9.68
   4  -4   4  165.61   11.50
  -4  -4  -5  572.76   20.76
   4  -4   5  575.02   22.75
  -4  -4  -6  345.41   16.70
   4  -4   6  320.31   17.94
  -4  -4  -7   11.73    5.13
   4  -4   7   11.68    5.72
  -4  -4  -8  286.39   17.23
   4  -4   8  259.60   18.03
   4  -4   9   11.74    4.77
   4  -4   9   13.59    4.49
  -4  -4  -9   19.05    6.55
   4  -4   9   18.92    7.52
   4  -4  10   10.73    4.59
   4  -4  10    8.33    3.71
   4  -4  10   17.14    5.36
  -4  -4 -10    8.72    6.01
   4  -4  10   11.23    6.06
   4  -4  11   21.16    5.23
   4  -4  11   19.14    4.60
   4  -4  11   14.01    4.68
   4  -4  12   22.38    5.40
   4  -4  12   20.80    4.72
   4  -4  12    8.20    4.22
   4  -4  13    5.41    3.88
   4  -4  14    5.23    3.52
   4  -4  15    1.86    2.37
   4  -4  15    1.84    2.42
   4  -4  16    4.17    1.54
  -4  -3  18    2.46    2.90
  -4  -3  17    5.70    3.51
  -4  -3  17    3.62    4.13
  -4  -3  16   15.04    4.84
  -4  -3  16   24.04    5.63
  -4  -3  15   12.30    5.07
  -4  -3  15   21.63    6.30
  -4  -3  14   28.96    5.79
  -4  -3  14   22.74    4.50
  -4  -3  14   27.20    6.59
  -4  -3  13   34.47    6.06
  -4  -3  13   31.76    4.92
  -4  -3  13   35.68    6.35
  -4  -3  12   84.08    7.78
  -4  -3  12   81.12    7.15
   4  -3 -12   75.32    9.59
  -4  -3  12   83.20    6.29
  -4  -3  11   13.84    4.18
   4  -3 -11   12.47    5.41
  -4  -3  11    6.70    3.14
  -4  -3  11    7.23    4.22
   4  -3 -10   55.57    7.78
   4  -3  -9  223.91   13.10
  -4  -3   8  171.59   10.53
   4  -3  -8  157.71   10.54
  -4  -3   7  308.70   12.95
   4  -3  -7  309.02   13.65
  -4  -3   6   97.03    8.34
  -4  -3   6   97.26    6.51
   4  -3  -5  704.44   15.25
  -4  -3   5  772.78   21.36
  -4  -3   5  752.14   18.35
  -4  -3   4  563.08   16.80
  -4  -3   4  528.51   13.57
  -4  -3   3   76.40    6.08
  -4  -3   3   65.09    3.92
  -4  -3   2   18.41    3.77
  -4  -3   2   15.10    2.11
  -4  -3   1  145.37    5.31
  -4  -3   1  147.83    8.02
  -4  -3   0  127.37    6.33
  -4  -3   0  138.83    8.18
  -4  -3  -1  414.01   13.02
  -4  -3  -2  457.77   14.85
   4  -3   2  463.00   16.67
  -4  -3  -3  119.66    8.03
   4  -3   3  113.73    9.17
  -4  -3  -4  475.98   17.32
   4  -3   4  449.18   18.65
  -4  -3  -5  756.55   24.11
   4  -3   5  747.47   26.11
  -4  -3  -6  251.18   14.04
   4  -3   6  229.44   14.89
  -4  -3  -7  480.84   21.03
   4  -3   7  448.84   22.01
  -4  -3  -8    5.59    5.02
   4  -3   8    5.49    5.70
  -4  -3  -9  120.33   12.08
   4  -3   9  130.12    8.19
   4  -3   9  129.31   13.60
  -4  -3 -10   29.00    7.44
   4  -3  10   29.97    7.76
   4  -3  10   18.63    5.08
   4  -3  11   12.69    4.13
   4  -3  11   11.92    5.10
   4  -3  12    2.34    4.08
   4  -3  12    5.26    4.81
   4  -3  13   23.05    4.93
   4  -3  14   12.05    3.94
   4  -3  15   35.49    3.80
   4  -3  15   23.97    3.70
   4  -3  16    3.56    1.84
  -4  -2  18   21.80    3.52
  -4  -2  18   14.28    3.40
  -4  -2  17    5.34    3.84
  -4  -2  17    5.36    4.29
  -4  -2  16   -3.09    4.49
  -4  -2  16    0.36    5.03
  -4  -2  15   17.66    5.25
  -4  -2  15   21.65    6.16
  -4  -2  14  132.02    7.47
  -4  -2  14  128.21    9.22
  -4  -2  14  128.99    9.44
  -4  -2  14  115.11    7.53
  -4  -2  13   36.99    6.72
  -4  -2  13   32.58    5.96
  -4  -2  13   42.76    5.12
   4  -2 -13   31.47    6.73
  -4  -2  13   28.58    4.72
  -4  -2  12   69.77    7.17
  -4  -2  12   70.06    5.67
  -4  -2  12   75.03    7.09
   4  -2 -12   56.03    8.37
  -4  -2  12   68.87    5.82
  -4  -2  11   29.86    4.41
   4  -2 -11   28.59    6.08
  -4  -2  11   31.90    4.05
  -4  -2  11   27.27    5.00
   4  -2 -10  143.41   11.16
  -4  -2   9   88.07    8.82
   4  -2  -9   88.56    8.56
  -4  -2   8  456.22   17.49
   4  -2  -8  463.36   17.61
  -4  -2   7   73.09    6.57
   4  -2  -7   67.56    6.59
  -4  -2   6  756.56   21.99
  -4  -2   6  695.24   19.46
  -4  -2   5  664.13   18.62
  -4  -2   5  671.27   16.76
  -4  -2   4  519.70   15.59
  -4  -2   4  479.73   13.26
  -4  -2   3  162.33    8.16
  -4  -2   3  155.92    6.35
  -4  -2   2  794.94   17.14
  -4  -2   2  843.92   20.24
  -4  -2   1  897.91   21.80
  -4  -2   0  229.00    8.68
  -4  -2   0  245.46   10.57
  -4  -2  -1 1047.80   23.95
   4  -2   1 1088.96   25.94
  -4  -2  -2  282.89   11.19
   4  -2   2  277.23   12.34
  -4  -2  -3    7.15    3.62
   4  -2   3   10.09    4.37
  -4  -2  -4  394.16   15.40
   4  -2   4  379.24   16.62
  -4  -2  -5  691.99   22.78
   4  -2   5  671.50   24.18
  -4  -2  -6  505.39   20.13
   4  -2   6  491.67   21.49
  -4  -2  -7   82.58    9.01
   4  -2   7   63.83    8.98
  -4  -2  -8  401.92   20.30
   4  -2   8  384.23   21.11
  -4  -2  -9   40.29    7.85
   4  -2   9   47.42    5.67
   4  -2   9   38.29    8.33
  -4  -2 -10   47.22    8.82
   4  -2  10   39.20    8.70
   4  -2  10   37.90    5.72
   4  -2  11   13.24    4.35
   4  -2  11   10.93    5.32
   4  -2  12   30.20    5.21
   4  -2  12   33.77    6.08
   4  -2  13    1.31    4.18
   4  -2  14   91.96    6.44
   4  -2  15   24.55    3.77
   4  -2  16   25.81    2.68
   4  -2  16   11.42    2.38
  -4  -1  18    8.20    3.20
  -4  -1  18    7.45    3.11
  -4  -1  17    5.47    4.01
  -4  -1  17    7.14    4.06
  -4  -1  16   33.06    5.95
  -4  -1  16   34.94    4.41
  -4  -1  16   27.37    5.61
  -4  -1  15   53.81    6.94
  -4  -1  15   51.57    5.38
  -4  -1  15   43.53    5.64
  -4  -1  15   45.06    6.78
  -4  -1  14   56.19    6.96
  -4  -1  14   61.33    5.73
  -4  -1  14   59.58    5.91
  -4  -1  14   50.83    7.16
  -4  -1  13  191.63    9.04
  -4  -1  13  199.49   11.02
  -4  -1  13  197.88   11.04
  -4  -1  13  182.18    9.25
  -4  -1  12   20.68    5.29
  -4  -1  12   24.77    4.89
   4  -1 -12   29.32    6.37
  -4  -1  12   23.24    4.29
  -4  -1  12   33.52    4.59
   4  -1 -11   70.92    8.42
   4  -1 -10   44.18    6.61
  -4  -1  10   39.19    6.85
  -4  -1   9  498.64   20.22
   4  -1  -9  525.48   19.29
   4  -1  -8   31.82    5.18
  -4  -1   8   36.27    5.67
  -4  -1   7   92.29    5.96
  -4  -1   7   93.96    7.35
   4  -1  -7   88.29    7.01
  -4  -1   6   49.69    5.91
  -4  -1   6   50.69    4.02
  -4  -1   6   54.85    5.53
  -4  -1   5  256.16    7.60
  -4  -1   5  262.33   11.11
  -4  -1   5  261.98   10.19
  -4  -1   4  143.61    7.56
  -4  -1   4  124.84    4.11
  -4  -1   4  134.37    6.67
  -4  -1   3    3.54    2.82
  -4  -1   3    3.46    2.50
  -4  -1   2  201.97    8.68
  -4  -1   2  214.32    7.68
  -4  -1   1  262.94   10.25
  -4  -1   0   50.05    5.09
   4  -1   0   49.54    4.59
  -4  -1  -1  553.56   15.56
   4  -1   1  540.02   16.28
  -4  -1  -2  233.63   10.20
   4  -1   2  233.75   10.93
  -4  -1  -3   11.80    4.04
   4  -1   3   21.09    4.75
  -4  -1  -4  354.40   14.49
   4  -1   4  347.57   15.53
  -4  -1  -5  121.46    9.11
   4  -1   5  115.35    9.88
  -4  -1  -6  282.76   14.62
   4  -1   6  263.29   15.65
  -4  -1  -7  392.71   18.60
   4  -1   7  387.85   20.02
  -4  -1  -8   62.69    8.36
   4  -1   8   59.97    9.20
  -4  -1  -9    5.42    4.55
   4  -1   9    7.68    5.66
   4  -1   9    4.73    3.53
  -4  -1 -10    8.77    6.01
   4  -1  10    7.44    4.34
   4  -1  10   16.46    6.62
   4  -1  11  139.04    8.51
   4  -1  11  136.56    9.21
   4  -1  12   11.91    4.48
   4  -1  12   11.11    5.21
   4  -1  13  124.58    7.84
   4  -1  14   33.52    4.95
   4  -1  15  103.06    5.97
   4  -1  16   15.04    2.43
   4  -1  16   15.15    2.76
  -4   0  18   40.22    4.41
  -4   0  17   34.28    5.35
  -4   0  17   40.40    3.90
  -4   0  17   25.34    4.80
  -4   0  16   13.71    5.39
  -4   0  16   10.22    3.86
  -4   0  16   12.16    4.95
  -4   0  15   24.95    5.98
  -4   0  15   38.78    4.94
  -4   0  15   36.78    5.21
  -4   0  15   22.13    5.71
  -4   0  14  207.92    9.59
  -4   0  14  210.24   11.50
  -4   0  14  192.22   10.77
  -4   0  14  200.77    9.70
  -4   0  13   52.75    6.59
  -4   0  13   50.44    5.52
  -4   0  13   48.89    5.56
  -4   0  13   44.88    6.79
  -4   0  12  111.86    8.09
  -4   0  12  116.59    8.50
  -4   0  12  103.09    6.60
  -4   0  12  107.57    7.02
   4   0 -11   11.81    4.52
  -4   0  10  338.54   17.81
   4   0 -10  356.66   16.16
  -4   0   9    7.80    3.42
   4   0  -9    8.95    3.61
  -4   0   9    4.58    4.53
  -4   0   8  486.94   16.75
   4   0  -8  452.20   16.41
  -4   0   8  446.62   17.89
  -4   0   7    5.61    2.62
   4   0  -7    7.09    3.22
  -4   0   7   13.27    4.37
  -4   0   6  676.42   17.39
  -4   0   6  707.84   20.33
  -4   0   6  726.44   20.18
  -4   0   5  593.54   14.34
  -4   0   5  604.38   17.18
  -4   0   5  585.99   16.85
  -4   0   4   85.10    5.90
  -4   0   4   72.03    5.49
  -4   0   3  125.51    6.67
  -4   0   3  118.78    6.29
  -4   0   2  357.99   10.90
  -4   0   2  365.40   11.43
  -4   0   1    4.38    3.17
   4   0   0 1340.88   27.50
  -4   0  -1  565.39   16.04
   4   0   1  569.05   16.15
  -4   0  -2 2102.43   41.73
   4   0   2 2087.98   42.68
  -4   0  -3  560.87   17.94
   4   0   3  578.55   18.89
  -4   0  -4   22.92    5.00
   4   0   4   15.59    4.60
  -4   0  -5  956.66   27.04
   4   0   5  938.09   28.87
  -4   0  -6  103.78    8.91
   4   0   6   94.69    9.64
  -4   0  -7  295.60   15.97
   4   0   7  277.93   16.95
  -4   0  -8   -0.56    4.98
   4   0   8    2.16    5.28
  -4   0  -9   39.47    7.79
   4   0   9   28.95    4.74
   4   0   9   34.11    7.43
   4   0  10   21.41    4.88
  -4   0 -10   21.49    7.01
   4   0  10   22.81    7.81
   4   0  11   15.64    4.47
   4   0  11    8.50    4.93
   4   0  12  170.61    9.37
   4   0  13   21.55    4.88
   4   0  14  136.42    7.75
   4   0  15   51.56    4.65
   4   0  16   43.45    3.37
   4   0  16   27.93    3.35
  -4   1  18    8.76    3.33
  -4   1  17    4.33    4.11
  -4   1  17    1.44    3.78
  -4   1  17    7.60    3.05
  -4   1  16   29.04    6.15
  -4   1  16   40.15    4.77
  -4   1  16   22.41    5.24
  -4   1  15   53.57    7.11
  -4   1  15   54.29    5.80
  -4   1  15   47.48    5.69
  -4   1  15   40.79    6.38
  -4   1  14   54.35    7.01
  -4   1  14   68.43    6.25
  -4   1  14   58.45    5.94
  -4   1  14   44.22    6.65
  -4   1  13  197.47    9.32
  -4   1  13  209.26   11.22
  -4   1  13  195.35   10.64
  -4   1  13  189.01    9.25
  -4   1  12   32.52    5.64
  -4   1  12   23.19    4.28
  -4   1  12   29.68    4.38
  -4   1  12   22.64    5.26
  -4   1  11   79.96    9.76
  -4   1  10   45.12    7.50
   4   1 -10   36.50    5.71
  -4   1   9  507.28   19.38
  -4   1   9  503.54   20.48
   4   1  -9  509.02   17.99
  -4   1   8   41.70    5.19
   4   1  -8   44.31    5.04
  -4   1   8   38.17    6.11
  -4   1   7   89.61    6.60
  -4   1   7   87.64    7.73
   4   1  -7   86.43    6.30
  -4   1   6   50.30    4.62
  -4   1   6   52.58    5.92
   4   1  -6   46.91    4.63
  -4   1   5  287.51   10.92
  -4   1   5  293.21   11.60
  -4   1   4  124.10    6.69
  -4   1   4  120.30    7.03
  -4   1   3    4.42    2.79
  -4   1   3    2.81    2.87
  -4   1   2  225.03    8.78
  -4   1   2  216.52    8.22
  -4   1   2  209.11    5.47
   4   1  -1  255.09    7.87
  -4   1   1  257.49    9.44
   4   1   0   47.13    4.08
   4   1   1  541.30   15.27
   4   1   2  222.84   10.05
  -4   1  -2  209.25    9.97
  -4   1  -3   17.04    4.19
   4   1   3   15.14    4.14
   4   1   4  346.44   15.01
  -4   1  -4  324.73   13.79
   4   1   5  129.48   10.21
  -4   1  -5  119.38    8.98
   4   1   6  270.67   15.51
  -4   1  -6  264.88   13.94
   4   1   7  387.68   19.95
  -4   1  -7  370.94   17.70
   4   1   8   44.87    8.31
  -4   1  -8   48.87    7.93
   4   1   9    5.31    6.13
  -4   1  -9    1.75    4.73
   4   1   9    5.15    3.73
   4   1   9    7.08    3.34
  -4   1 -10    2.70    5.01
   4   1  10   20.26    7.31
   4   1  10   12.31    4.56
   4   1  10    7.87    3.70
   4   1  11  130.97    8.72
   4   1  11  123.64    8.17
   4   1  11  144.82    8.46
   4   1  12    9.03    4.00
   4   1  12    7.38    4.35
   4   1  13  136.62    8.26
   4   1  14   28.71    4.66
   4   1  15  100.63    5.76
   4   1  16   15.21    2.44
   4   1  16   10.41    2.77
  -4   2  18   26.76    2.82
  -4   2  18   22.85    3.64
  -4   2  17   17.35    3.55
  -4   2  17   13.98    4.50
  -4   2  16   -2.43    4.51
  -4   2  16   -4.74    4.14
  -4   2  16    3.88    3.86
  -4   2  15   25.31    6.11
  -4   2  15   25.64    4.78
  -4   2  15   14.98    5.05
  -4   2  14  137.50    8.22
  -4   2  14  129.54    9.36
  -4   2  14  113.23    8.72
  -4   2  14  119.24    7.63
  -4   2  13   33.65    5.90
  -4   2  13   40.18    5.55
  -4   2  13   22.88    5.25
  -4   2  13   32.62    4.76
  -4   2  12   83.52    7.24
  -4   2  12   69.50    6.83
  -4   2  12   68.12    5.72
  -4   2  11   47.02    8.17
  -4   2  11   45.94    5.64
  -4   2  10  157.11   11.82
  -4   2  10  147.47   12.02
  -4   2   9   82.71    7.99
  -4   2   9   76.50    8.43
   4   2  -9   85.11    6.98
  -4   2   8  431.69   16.70
  -4   2   8  449.45   18.29
   4   2  -8  464.87   15.08
  -4   2   7   63.63    5.95
  -4   2   7   64.84    6.92
   4   2  -7   70.81    5.32
   4   2  -6  723.14   17.61
  -4   2   6  708.37   21.03
  -4   2   5  653.13   17.43
  -4   2   5  657.34   18.94
  -4   2   4  524.03   13.62
  -4   2   4  523.86   15.25
  -4   2   3  152.06    6.55
  -4   2   3  156.83    7.66
  -4   2   2  843.78   19.81
  -4   2   2  818.87   17.88
   4   2  -1  915.80   17.96
  -4   2   1  923.41   20.35
  -4   2   1  863.45   18.34
   4   2   0  251.03    8.51
   4   2   1 1132.86   25.04
   4   2   2  297.42   11.73
   4   2   3    9.51    3.81
  -4   2  -3   10.91    3.96
   4   2   4  390.50   16.28
  -4   2  -4  388.96   15.07
   4   2   5  699.70   24.03
  -4   2  -5  693.08   22.29
   4   2   6  518.81   21.86
  -4   2  -6  513.04   19.85
   4   2   7   70.50    8.93
  -4   2  -7   72.51    8.31
   4   2   8  366.01   20.55
  -4   2  -8  356.32   18.23
   4   2   9   34.91    7.75
  -4   2  -9   31.66    7.17
   4   2   9   33.61    5.06
   4   2   9   33.99    4.83
  -4   2 -10   44.41    8.11
   4   2  10   38.41    8.32
   4   2  10   33.81    5.12
   4   2  10   42.04    5.74
   4   2  11    8.70    3.85
   4   2  11   20.51    4.58
   4   2  12   26.24    5.02
   4   2  12   41.44    5.61
   4   2  13    0.70    3.52
   4   2  13    1.31    3.93
   4   2  14   82.43    6.10
   4   2  15   24.16    3.62
   4   2  16   21.54    2.51
   4   2  16   16.44    2.98
  -4   3  18    2.13    2.11
  -4   3  18    6.53    2.94
  -4   3  17    4.81    3.31
  -4   3  17   -2.09    3.77
  -4   3  16   19.82    4.48
  -4   3  16   14.52    4.94
  -4   3  15   13.92    5.19
  -4   3  15   17.52    5.08
  -4   3  15   20.19    4.93
  -4   3  14   17.96    5.60
  -4   3  14   26.73    5.12
  -4   3  14   19.75    4.39
  -4   3  14   19.68    5.02
  -4   3  13   32.63    5.72
  -4   3  13   34.50    5.44
  -4   3  13   29.13    4.41
  -4   3  13   32.73    5.94
  -4   3  13   34.16    4.92
  -4   3  12   84.13    7.29
  -4   3  12   75.02    6.98
  -4   3  12   75.32    6.22
  -4   3  12   93.75    6.47
  -4   3  11   14.89    3.24
  -4   3  11   16.59    5.14
  -4   3  11   13.42    6.24
  -4   3  11   10.75    3.86
  -4   3  10   60.48    8.75
  -4   3  10   57.09    7.48
  -4   3   9  200.21   13.03
  -4   3   9  219.86   13.14
  -4   3   8  168.66   11.14
  -4   3   8  164.91   10.40
  -4   3   7  312.49   14.22
   4   3  -7  309.05   10.39
  -4   3   7  291.42   13.09
  -4   3   6  108.83    8.22
   4   3  -6  108.07    5.41
  -4   3   5  804.71   21.75
   4   3  -5  772.20   16.65
  -4   3   4  502.42   15.27
  -4   3   4  484.30   12.71
  -4   3   3   77.81    6.00
  -4   3   3   73.73    4.29
   4   3  -3   65.62    2.72
  -4   3   2   24.33    2.81
  -4   3   2   25.18    3.07
  -4   3   2   25.04    4.02
   4   3  -1  141.48    5.12
  -4   3   1  133.45    5.98
  -4   3   1  145.49    6.52
   4   3   0  128.23    6.05
   4   3   1  403.54   12.76
   4   3   2  472.78   15.37
   4   3   3  123.95    8.17
   4   3   4  433.76   17.26
   4   3   5  741.33   25.19
  -4   3  -5  753.16   23.55
   4   3   6  257.14   15.23
  -4   3  -6  249.41   13.58
   4   3   7  450.17   21.93
  -4   3  -7  435.06   19.10
  -4   3  -8   -0.44    4.12
   4   3   8    2.14    5.01
   4   3   9  114.85    7.58
   4   3   9  113.83    7.60
  -4   3  -9  105.06   10.63
   4   3   9  109.77   12.58
   4   3  10   27.45    8.40
   4   3  10   21.55    4.99
   4   3  10   21.25    4.52
   4   3  11    7.52    4.16
   4   3  11    9.95    3.91
   4   3  12   -0.18    3.81
   4   3  12    3.03    3.93
   4   3  13   19.51    4.49
   4   3  13   20.79    4.39
   4   3  14    6.98    3.29
   4   3  14    9.24    3.71
   4   3  15   34.76    3.68
   4   3  16    5.08    2.35
   4   3  16    6.47    1.84
  -4   4  18   13.14    2.93
  -4   4  18   16.55    2.62
  -4   4  17    7.54    3.72
  -4   4  17   10.15    3.25
  -4   4  16    0.73    3.98
  -4   4  16    5.19    3.96
  -4   4  15   18.70    5.14
  -4   4  15   21.31    4.99
  -4   4  15    6.07    3.26
  -4   4  14   32.73    6.09
  -4   4  14   41.81    5.68
  -4   4  14   23.70    4.71
  -4   4  13   45.98    5.10
  -4   4  13   40.78    6.16
  -4   4  13   38.08    5.39
  -4   4  13   31.47    5.55
  -4   4  12    8.51    4.22
  -4   4  12    8.23    4.60
  -4   4  12    5.10    3.78
  -4   4  12    9.92    3.52
  -4   4  12    4.98    5.53
  -4   4  11   51.27    4.65
  -4   4  11   51.16    5.59
  -4   4  11   49.56    5.95
  -4   4  11   53.39    5.63
  -4   4  11   65.83    9.38
  -4   4  11   65.29    8.84
  -4   4  10   14.38    5.79
  -4   4  10   16.12    4.87
  -4   4   9  218.32   14.05
  -4   4   9  213.49   13.37
  -4   4   8  796.46   25.98
  -4   4   8  786.25   25.02
  -4   4   7  124.70    9.32
  -4   4   6  735.09   22.34
  -4   4   5 1016.03   25.94
   4   4  -5  956.78   20.29
   4   4  -4  199.30    5.39
  -4   4   4  227.24   10.53
   4   4  -4  199.98    6.55
  -4   4   4  224.23    7.76
  -4   4   3  371.81   12.92
  -4   4   3  369.16   11.64
  -4   4   3  354.65    9.54
  -4   4   2    6.92    2.66
  -4   4   2   10.04    3.54
  -4   4   2    8.05    1.89
  -4   4   1  324.86    9.30
   4   4  -1  339.27    8.86
  -4   4   1  330.74   11.02
   4   4   0  377.41   11.15
  -4   4   0  386.27   12.59
   4   4   1  131.53    7.21
   4   4   2   65.50    5.76
   4   4   3   35.10    5.31
   4   4   4  168.46   10.65
   4   4   5  568.05   21.85
   4   4   6  348.14   18.03
   4   4   7   18.29    6.40
   4   4   8  259.69   17.64
   4   4   9   15.11    6.62
   4   4   9   14.89    4.01
   4   4   9    4.86    3.78
   4   4  10    8.55    5.47
   4   4  10   10.90    3.94
   4   4  10   15.48    4.42
   4   4  11   23.99    4.65
   4   4  11   20.40    5.20
   4   4  12   19.87    4.43
   4   4  12   17.21    4.88
   4   4  13    3.27    3.41
   4   4  13    0.03    3.87
   4   4  14   15.91    3.65
   4   4  14    6.91    3.25
   4   4  15    0.41    2.23
   4   4  16    4.38    1.53
   4   4  16    2.30    2.15
  -4   5  18    0.29    2.00
  -4   5  18    2.46    2.07
  -4   5  17    6.42    3.20
  -4   5  17    3.58    3.29
  -4   5  16   29.85    4.70
  -4   5  16   19.53    4.47
  -4   5  15    8.21    3.82
  -4   5  15    9.54    4.69
  -4   5  15   11.37    4.77
  -4   5  14   10.43    4.04
  -4   5  14   13.48    4.88
  -4   5  14   16.92    4.95
  -4   5  13   13.24    4.78
  -4   5  13    8.66    4.41
  -4   5  13   12.27    3.74
  -4   5  12   50.54    4.98
  -4   5  12   39.16    5.69
  -4   5  12   38.20    5.48
  -4   5  12   46.75    8.20
  -4   5  12   56.76    9.47
  -4   5  11   20.15    3.51
  -4   5  11   19.76    4.22
  -4   5  11   11.85    5.14
  -4   5  11   23.28    6.96
  -4   5  11   18.51    4.12
  -4   5  10   76.18    9.54
  -4   5  10   67.20    8.77
  -4   5   9   70.07    8.66
  -4   5   9   66.42    7.94
  -4   5   8   27.86    6.12
  -4   5   8   34.14    5.93
  -4   5   7  423.79   17.47
  -4   5   6  161.83   10.04
   4   5  -6  144.61    7.27
  -4   5   5  306.49   13.04
   4   5  -5  287.93    9.60
  -4   5   4  624.58   18.71
   4   5  -4  576.64   14.26
  -4   5   3  193.65    9.53
   4   5  -3  165.96    6.52
  -4   5   3  184.84    8.81
  -4   5   3  166.16    5.56
  -4   5   2  110.49    6.75
  -4   5   2  103.52    3.98
  -4   5   1  378.33   13.49
  -4   5   1  353.82   12.19
   4   5  -1  354.23    9.54
  -4   5   0  107.47    7.16
   4   5   0  102.11    5.60
  -4   5   0   92.74    5.05
   4   5   1  347.74   12.14
   4   5   2  229.71   10.59
   4   5   3  211.59   11.22
   4   5   4  417.83   17.38
   4   5   5  419.81   18.80
   4   5   6   83.73    9.44
   4   5   7  231.65   15.91
   4   5   8   -1.94    5.16
   4   5   8    7.02    3.74
   4   5   9   41.79    8.50
   4   5   9   33.50    5.21
   4   5  10    2.50    3.42
   4   5  10   12.23    4.66
   4   5  11   22.14    4.27
   4   5  11   18.61    4.99
   4   5  12    8.42    3.86
   4   5  12    1.99    4.52
   4   5  13   -0.19    3.32
   4   5  13    1.55    3.96
   4   5  14   12.43    3.11
   4   5  14    6.06    3.40
   4   5  15    3.56    2.01
   4   5  15    7.86    2.34
   4   5  16   -0.78    1.79
  -4   6  18    9.13    2.11
  -4   6  17    4.95    2.82
  -4   6  17   12.57    3.25
  -4   6  16    1.15    3.34
  -4   6  16    0.70    3.73
  -4   6  15   20.19    4.62
  -4   6  15   33.13    5.32
  -4   6  15   19.44    4.31
  -4   6  14   18.79    5.01
  -4   6  14   24.23    5.42
  -4   6  14   17.49    4.41
  -4   6  13    1.18    4.09
  -4   6  13    4.73    4.39
  -4   6  12   11.37    4.47
  -4   6  12   13.52    4.56
  -4   6  12   21.13    7.03
  -4   6  12    6.06    5.13
  -4   6  11   18.46    3.40
  -4   6  11   24.07    5.05
  -4   6  11   28.41    7.36
  -4   6  11   36.89    7.79
  -4   6  11   26.74    4.82
  -4   6  10   27.91    4.73
  -4   6  10   19.37    5.82
  -4   6  10   25.75    5.96
  -4   6   9   32.78    6.34
  -4   6   9   36.41    6.82
  -4   6   8   97.89    9.39
  -4   6   8   88.87    9.00
  -4   6   7  141.69   10.49
  -4   6   6  514.33   18.83
   4   6  -6  488.57   15.00
  -4   6   5  310.77   13.61
   4   6  -5  287.36   10.42
  -4   6   4   80.19    6.87
   4   6  -4   66.78    4.90
   4   6  -3  589.69   15.56
  -4   6   3  631.55   18.50
  -4   6   3  619.45   18.83
  -4   6   2  249.87   10.91
  -4   6   2  255.00   11.31
   4   6  -1  148.70    6.09
  -4   6   1  149.49    8.55
  -4   6   1  151.85    8.81
  -4   6   0  468.33   16.00
   4   6   0  477.35   13.67
  -4   6   0  449.14   11.17
  -4   6  -1    0.72    3.67
   4   6   1    1.59    2.48
   4   6   2  810.94   22.80
   4   6   3    7.89    4.00
   4   6   4  292.32   14.63
   4   6   5  324.18   16.96
   4   6   6   72.18    9.15
   4   6   7   58.35    8.97
   4   6   8  153.87   14.10
   4   6   8  164.28    9.24
   4   6   9   18.59    6.69
   4   6   9   21.62    3.79
   4   6   9   17.47    5.01
   4   6  10    4.44    3.25
   4   6  10   -5.81    4.62
   4   6  11   31.61    4.37
   4   6  11   42.31    6.13
   4   6  12   38.98    4.48
   4   6  12   35.63    5.86
   4   6  13    8.23    3.16
   4   6  13   14.69    4.53
   4   6  14    7.48    2.58
   4   6  14    2.54    3.29
   4   6  15   -1.08    1.55
   4   6  15   10.55    2.43
  -4   7  18    0.84    1.59
  -4   7  17    5.56    2.36
  -4   7  17    5.29    2.69
  -4   7  16   14.79    3.45
  -4   7  16   21.36    4.20
  -4   7  15   12.36    3.96
  -4   7  15   11.29    4.54
  -4   7  15    0.69    3.43
  -4   7  14    3.29    3.63
  -4   7  14    9.45    4.52
  -4   7  14    5.92    4.01
  -4   7  13   23.58    5.21
  -4   7  13   21.12    4.61
  -4   7  12    4.85    4.58
  -4   7  12    5.82    3.80
  -4   7  11   36.88    5.69
  -4   7  11   29.29    6.96
  -4   7  11   40.42    8.23
  -4   7  11   38.91    5.10
  -4   7  10   82.94    7.02
  -4   7  10   91.86   10.49
  -4   7  10   83.26    9.85
  -4   7   9   55.57    8.31
  -4   7   9   60.60    8.36
  -4   7   8  231.40   14.39
  -4   7   8  231.31   14.03
  -4   7   7  249.81   13.77
  -4   7   6  391.76   16.57
   4   7  -6  365.17   13.26
  -4   7   5   63.28    6.86
   4   7  -5   50.92    4.83
  -4   7   4  212.27   11.16
   4   7  -4  202.45    8.91
   4   7  -3  476.57   14.52
  -4   7   3  502.79   17.45
  -4   7   3  489.84   16.89
  -4   7   2  166.39    9.62
  -4   7   2  170.10    9.55
   4   7  -1  357.15   11.01
  -4   7   1  385.63   14.72
  -4   7   1  366.62   14.34
  -4   7   0   18.77    4.62
  -4   7   0   20.91    4.56
   4   7   0   20.93    3.39
  -4   7  -1  505.60   18.68
   4   7   1  509.05   16.30
  -4   7  -2    8.93    4.56
   4   7   2    4.29    3.38
   4   7   3 1002.91   28.54
   4   7   4  210.57   12.98
   4   7   5   88.16    9.06
   4   7   6   66.99    9.13
   4   7   7   83.31   10.73
   4   7   7   72.31    6.39
   4   7   8   33.23    8.11
   4   7   8   32.42    5.44
   4   7   9    2.82    4.51
   4   7   9   -0.52    5.31
   4   7  10   71.66    5.38
   4   7  10   67.25    7.20
   4   7  11   27.52    3.94
   4   7  11   26.29    5.75
   4   7  12   25.91    3.73
   4   7  12   21.42    5.37
   4   7  13    5.03    2.51
   4   7  13    9.78    4.24
   4   7  14   12.42    3.48
   4   7  15    2.72    2.13
   4   7  15   -0.17    1.91
  -4   8  17    7.28    2.58
  -4   8  16    3.43    2.45
  -4   8  16    3.14    3.24
  -4   8  15   13.64    3.57
  -4   8  15   18.29    4.52
  -4   8  15    9.93    3.93
  -4   8  14   -1.06    3.41
  -4   8  14    8.90    4.63
  -4   8  14    7.35    4.68
  -4   8  13    6.90    4.43
  -4   8  13    9.64    3.84
  -4   8  12   26.07    5.60
  -4   8  11   18.56    5.17
  -4   8  11   21.31    7.10
  -4   8  11   24.15    6.74
  -4   8  10   20.64    4.90
  -4   8  10   30.01    7.68
  -4   8  10   20.17    6.51
  -4   8   9  131.81    8.40
  -4   8   9  141.97   11.87
  -4   8   9  135.45   12.48
  -4   8   8  100.03    9.47
  -4   8   8   86.03    9.52
  -4   8   7  210.88   12.90
  -4   8   6  213.00   12.52
  -4   8   5  148.88    9.97
   4   8  -5  136.27    8.09
  -4   8   4   69.64    6.79
   4   8  -4   61.22    5.64
   4   8  -3  282.02   11.65
  -4   8   3  302.22   14.03
  -4   8   3  281.05   12.95
  -4   8   2  148.59    9.92
  -4   8   2  136.81    8.96
  -4   8   1   20.53    4.69
  -4   8   1   26.81    4.74
  -4   8   0  314.62   14.40
   4   8   0  305.03   11.82
  -4   8   0  299.78   13.43
   4   8   1  184.22    9.74
  -4   8  -1  167.40   10.94
   4   8   2  679.01   21.77
  -4   8  -2  697.63   23.88
   4   8   3    2.21    3.67
  -4   8  -3    6.28    5.25
   4   8   4  297.60   15.74
  -4   8  -4  281.99   16.43
   4   8   5  196.43   13.63
   4   8   6   13.83    5.89
   4   8   7  126.32   12.49
   4   8   7  138.65    8.44
   4   8   8   12.21    6.23
   4   8   8    7.62    4.54
   4   8   9  124.65    9.04
   4   8  10    4.68    5.25
   4   8  11   20.97    5.45
   4   8  11   22.19    3.23
   4   8  12    9.70    4.95
   4   8  13   17.73    4.46
   4   8  14    9.81    3.02
   4   8  15    2.30    1.72
  -4   9  17    4.25    2.12
  -4   9  16   33.40    3.90
  -4   9  15    3.55    3.68
  -4   9  14    3.41    3.99
  -4   9  14   11.38    4.32
  -4   9  13    8.37    4.62
  -4   9  12   20.12    5.42
  -4   9  11   30.75    5.76
  -4   9  10   79.11    7.09
  -4   9  10   86.72   10.22
  -4   9  10   78.03   10.18
  -4   9   9  133.67    8.51
  -4   9   9  113.34   11.05
  -4   9   9  120.69   12.14
  -4   9   9  131.68    6.62
  -4   9   8  137.72    8.09
  -4   9   8  133.17   11.87
  -4   9   8  138.89   11.45
  -4   9   7  363.32   17.49
  -4   9   6  125.52   10.00
   4   9  -5   19.56    4.21
  -4   9   5   16.84    4.51
   4   9  -4   28.05    4.42
  -4   9   4   33.26    5.64
   4   9  -3   87.39    6.87
  -4   9   3   92.68    8.46
  -4   9   3   85.91    7.58
  -4   9   2   22.34    5.23
  -4   9   2   28.87    5.04
  -4   9   1  154.14    9.77
  -4   9   1  166.30   11.09
  -4   9   0   11.70    4.93
  -4   9   0    5.61    3.45
  -4   9  -1  136.14    9.69
  -4   9  -1  145.69   10.89
   4   9   1  167.49    9.77
  -4   9  -2   35.98    6.68
   4   9   2   38.95    5.75
  -4   9  -3  708.17   26.39
   4   9   3  701.13   24.37
  -4   9  -4   72.31    9.21
   4   9   4   65.78    8.11
  -4   9  -5  246.49   16.63
   4   9   5  230.28   15.21
  -4   9  -6   35.42    7.92
   4   9   6   30.40    6.80
   4   9   6   26.86    4.87
   4   9   7   81.16    7.04
   4   9   7   72.72   10.05
  -4   9  -7   72.61   10.32
   4   9   8  134.53    9.13
   4   9   8  122.63   13.25
  -4   9  -8  136.27   14.03
   4   9   9   63.33    7.20
   4   9  10   48.24    6.89
   4   9  11   10.23    2.66
   4   9  11    5.56    5.04
   4   9  12   35.12    5.84
   4   9  13   -0.39    3.49
   4   9  14    1.90    1.91
   4   9  14   -0.55    2.45
  -4  10  17   17.23    1.99
  -4  10  16    0.87    2.44
  -4  10  15   33.08    4.21
  -4  10  14    4.04    4.17
  -4  10  14   11.23    4.15
  -4  10  13   -0.29    4.55
  -4  10  12   11.06    4.73
  -4  10  11   17.98    5.43
  -4  10  10   -7.62    4.41
  -4  10  10   -4.83    2.66
  -4  10   9  131.57    6.71
  -4  10   9  127.16   12.61
  -4  10   9  131.03    8.86
  -4  10   9  121.29   11.17
  -4  10   8  212.75    8.44
  -4  10   8  201.28   15.43
  -4  10   8  200.70   13.94
  -4  10   8  219.09   10.66
  -4  10   7  148.98    6.90
  -4  10   7  148.67    8.36
  -4  10   7  150.95   11.50
  -4  10   6  167.07   11.46
  -4  10   5   15.54    4.93
   4  10  -4  123.89    8.67
  -4  10   4  123.73    9.50
   4  10  -3   64.93    6.59
  -4  10   3   70.64    8.08
  -4  10   3   58.77    6.92
  -4  10   2   32.60    6.13
  -4  10   2   24.59    4.66
  -4  10   1   26.75    5.96
  -4  10   1   29.40    4.84
  -4  10   0   15.42    5.28
  -4  10   0   15.52    4.42
  -4  10  -1   33.13    6.58
  -4  10  -1   25.43    4.99
  -4  10  -2  156.43   11.14
  -4  10  -2  175.24   12.93
   4  10   2  169.25   11.11
  -4  10  -3  140.64   12.02
   4  10   3  138.31   10.69
  -4  10  -4  438.64   21.82
   4  10   4  406.85   19.84
   4  10   5   81.28    9.70
  -4  10  -5   78.61   10.86
   4  10   5   57.62    5.81
   4  10   6  112.04   11.99
  -4  10  -6  104.82   12.18
   4  10   6  121.33    8.15
   4  10   7   82.30   10.70
  -4  10  -7   93.47   12.08
   4  10   7   95.98    7.67
   4  10   8   72.86    7.09
   4  10   9   74.92    7.58
   4  10  10    7.82    3.08
   4  10  10   18.17    5.27
   4  10  11   53.73    4.35
   4  10  11   51.03    6.63
   4  10  12    4.59    2.02
   4  10  12    4.87    4.31
   4  10  13   11.49    3.44
   4  10  14    3.38    2.33
  -4  11  16   56.82    3.44
  -4  11  15    1.34    2.83
  -4  11  14   24.34    4.02
  -4  11  13   16.28    4.16
  -4  11  13    8.98    4.80
  -4  11  12   10.55    5.19
  -4  11  11    0.20    2.57
  -4  11  11    2.08    4.73
  -4  11  10   20.44    3.60
  -4  11  10   21.90    5.48
  -4  11   9   20.80    3.56
  -4  11   9   17.93    5.00
  -4  11   8   60.16    6.34
  -4  11   8   72.48   10.34
  -4  11   8   62.83    5.31
  -4  11   8   63.78    8.16
  -4  11   8   66.21    5.15
  -4  11   7  126.61    6.73
  -4  11   7  103.50    9.74
  -4  11   7  125.56    8.16
  -4  11   6   24.30    3.66
  -4  11   6   24.22    5.08
  -4  11   6   23.53    4.13
  -4  11   5   74.90    8.02
  -4  11   5   85.20    5.41
  -4  11   4   60.48    6.85
  -4  11   3   73.58    7.59
  -4  11   2   53.13    6.46
  -4  11   2   57.69    7.72
  -4  11   1   35.29    6.75
  -4  11   1   27.50    4.87
  -4  11   0    7.93    4.74
  -4  11   0   12.09    4.32
  -4  11  -1   85.06    9.69
  -4  11  -1   78.17    7.67
  -4  11  -2  115.38   11.30
  -4  11  -2  100.07    9.07
  -4  11  -3  166.10   13.78
   4  11   3  146.36   11.51
   4  11   4   81.53    6.37
  -4  11  -4   75.41    5.84
   4  11   4   92.64    9.94
  -4  11  -4   94.22   10.82
   4  11   5  124.53   11.88
   4  11   5  127.71    8.22
  -4  11  -5  124.86   12.83
   4  11   6  102.70   11.32
   4  11   6  100.53    7.59
  -4  11  -6  108.45   12.70
   4  11   7   46.06    6.13
   4  11   8   22.61    5.25
   4  11   9   73.76    5.58
   4  11   9   81.04    7.26
   4  11  10   45.06    4.62
   4  11  10   38.16    5.94
   4  11  11   12.19    2.68
   4  11  11   11.93    4.93
   4  11  12   16.69    2.33
   4  11  12   13.30    4.16
   4  11  13    5.74    2.82
   4  11  14    4.88    1.82
  -4  12  15   44.85    3.37
  -4  12  14   21.34    3.50
  -4  12  13    1.54    3.27
  -4  12  12    6.24    4.63
  -4  12  11    0.19    2.61
  -4  12  11    0.25    4.62
  -4  12  10   15.00    3.32
  -4  12  10   16.28    5.26
  -4  12   9   41.65    4.56
  -4  12   9   44.98    6.10
  -4  12   8   30.78    4.13
  -4  12   8   23.25    4.28
  -4  12   8   19.03    4.79
  -4  12   7   11.68    3.46
  -4  12   7   17.07    3.91
  -4  12   7   11.51    4.26
  -4  12   6   55.62    5.72
  -4  12   6   59.12    5.26
  -4  12   5   70.91    6.31
  -4  12   5   88.19    5.66
  -4  12   4  174.45    8.63
  -4  12   4  159.41    7.54
  -4  12   3   95.70    6.83
  -4  12   3   98.32    5.80
  -4  12   2   88.91    6.37
  -4  12   2   82.36   10.06
  -4  12   2   69.82    5.05
  -4  12   1   30.20    6.76
  -4  12   1   30.21    4.46
  -4  12   0   87.56   10.29
  -4  12   0   91.56    6.43
  -4  12  -1   39.58    7.65
  -4  12  -1   39.44    4.63
  -4  12  -2   56.67    9.27
  -4  12  -2   37.47    4.72
  -4  12  -3   76.34    9.95
  -4  12  -3   74.29    5.96
  -4  12  -4   47.72    8.73
  -4  12  -4   27.11    4.29
   4  12   5   40.07    5.03
  -4  12  -5   27.31    7.80
   4  12   6   72.57    6.80
   4  12   7   12.11    4.59
   4  12   8   69.25    5.75
   4  12   8   72.82    7.20
   4  12   9   21.52    3.87
   4  12   9   14.56    4.99
   4  12  10   25.00    3.67
   4  12  10   25.15    5.05
   4  12  11   19.94    2.93
   4  12  11    9.83    4.00
   4  12  12   13.71    2.03
   4  12  12   11.32    3.54
   4  12  13   -1.08    2.17
  -4  13  15    1.59    1.57
  -4  13  14   31.68    3.16
  -4  13  13   23.76    3.38
  -4  13  12   12.08    2.45
  -4  13  12   15.17    3.34
  -4  13  11   20.70    3.90
  -4  13  11   20.86    3.45
  -4  13  11   24.21    5.23
  -4  13  10   16.81    3.32
  -4  13  10   10.84    4.91
  -4  13   9    0.48    2.99
  -4  13   9    0.01    2.95
  -4  13   9    0.52    4.22
  -4  13   8   12.51    3.74
  -4  13   8   18.12    4.18
  -4  13   8    9.80    4.28
  -4  13   7  130.73    7.40
  -4  13   7  115.38    7.38
  -4  13   7  107.98    7.86
  -4  13   6   32.12    5.17
  -4  13   6   27.34    4.31
  -4  13   5   41.48    5.20
  -4  13   5   42.14    4.58
  -4  13   4  265.13   11.21
  -4  13   4  264.02   10.10
  -4  13   3   14.39    4.09
  -4  13   3   13.96    3.50
  -4  13   2   98.12    6.89
  -4  13   2   88.03    5.82
  -4  13   1   54.59    5.83
  -4  13   1   57.97    9.05
  -4  13   1   55.24    4.57
  -4  13   0    5.01    3.81
  -4  13   0    3.51    5.65
   4  13   0   -0.54    2.50
  -4  13   0    1.82    2.48
   4  13   1   88.19    5.73
  -4  13  -1   76.49    5.28
  -4  13  -1   93.78   11.08
  -4  13  -1   81.05    6.49
  -4  13  -2   30.09    7.84
  -4  13  -2   31.42    4.64
  -4  13  -3    1.23    6.13
  -4  13  -3   -0.66    3.21
  -4  13  -4   48.74    5.27
   4  13   5    4.99    3.83
   4  13   6   63.88    6.40
   4  13   6   63.94    5.70
   4  13   7   24.31    4.75
   4  13   7   30.24    4.55
   4  13   8   15.33    4.89
   4  13   8    9.41    3.50
   4  13   9   14.35    4.45
   4  13   9   19.15    3.79
   4  13  10   16.78    4.35
   4  13  10   14.08    3.14
   4  13  11   15.78    3.79
   4  13  11   12.09    2.31
   4  13  12    3.99    2.71
   4  13  12    2.83    1.41
   4  13  13    7.77    1.77
  -4  14  13    4.55    2.14
  -4  14  12   10.95    2.29
  -4  14  12   10.53    2.65
  -4  14  11   35.19    3.64
  -4  14  10   20.34    3.55
  -4  14   9   72.31    5.61
  -4  14   9   79.84    5.83
  -4  14   8   38.31    4.71
  -4  14   8   46.52    5.00
  -4  14   7   27.16    4.94
  -4  14   7   22.60    4.02
  -4  14   6  100.20    7.43
  -4  14   6   93.79    6.42
  -4  14   5   70.27    6.52
  -4  14   5   64.29    5.63
  -4  14   4   24.08    4.80
  -4  14   4   20.81    4.12
  -4  14   3  147.75    8.90
  -4  14   3  147.80    7.91
  -4  14   2    9.05    4.17
  -4  14   2    0.36    2.88
  -4  14   1   69.64    5.38
  -4  14   1   61.40    9.50
  -4  14   1   65.57    6.42
  -4  14   0   84.87    5.65
   4  14   0   76.62    5.32
  -4  14   0   82.53   10.89
  -4  14   0   83.20    6.89
   4  14   1   23.67    3.77
  -4  14  -1   19.14    3.42
  -4  14  -1    8.38    6.11
  -4  14  -1   20.34    4.41
   4  14   2    1.89    3.34
  -4  14  -2   -0.99    3.70
   4  14   3   33.80    4.44
  -4  14  -3   30.97    4.81
   4  14   4   15.26    3.86
  -4  14  -4   10.62    3.65
   4  14   5   86.63    6.37
   4  14   6   24.69    4.38
   4  14   6   25.18    4.71
   4  14   7   -0.09    3.63
   4  14   7    1.71    3.51
   4  14   8   26.06    4.03
   4  14   8   26.31    4.61
   4  14   9   11.64    3.29
   4  14   9    7.57    3.53
   4  14  10    7.32    2.50
   4  14  10    8.26    3.50
   4  14  11   11.95    2.02
   4  14  11   10.22    2.89
   4  14  12   13.04    2.22
  -4  15  12   15.72    2.22
  -4  15  11   20.77    3.02
  -4  15  10   92.34    5.53
  -4  15   9   19.14    3.79
  -4  15   9   19.46    3.73
  -4  15   8   68.50    5.65
  -4  15   8   67.46    5.90
  -4  15   7   80.25    6.02
  -4  15   7   67.98    6.01
  -4  15   6   37.85    5.40
  -4  15   6   32.78    4.83
  -4  15   5   56.17    5.92
  -4  15   5   56.09    5.36
  -4  15   4   62.80    5.72
  -4  15   4   63.65    6.81
  -4  15   3    5.56    4.44
  -4  15   3    2.83    3.22
  -4  15   2   31.35    5.52
  -4  15   2   29.30    4.32
  -4  15   1   22.39    5.23
  -4  15   1   21.09    3.85
  -4  15   0   15.64    3.65
   4  15   0   14.35    3.16
  -4  15   0   11.49    4.72
   4  15   1    6.85    3.06
  -4  15  -1   -0.25    2.77
  -4  15  -1    7.05    4.03
   4  15   2   17.34    3.89
  -4  15  -2   20.85    4.79
   4  15   3   35.72    4.44
  -4  15  -3   34.93    5.10
   4  15   4  104.62    6.93
  -4  15  -4   92.85    6.53
   4  15   5   25.10    4.32
   4  15   6   36.35    4.85
   4  15   7   16.87    3.79
   4  15   7   28.42    4.50
   4  15   8   -1.65    3.17
   4  15   8    4.80    3.05
   4  15   9   15.94    3.53
   4  15   9   20.51    3.11
   4  15  10    7.16    2.51
   4  15  10    7.56    2.13
   4  15  11   -1.90    1.77
   4  15  11    0.70    1.23
  -4  16  12   13.46    1.76
  -4  16  11   38.60    3.12
  -4  16  10   42.23    3.76
  -4  16   9   68.58    4.95
  -4  16   9   54.30    4.61
  -4  16   8    6.38    3.31
  -4  16   8    6.00    3.40
  -4  16   7   18.91    4.15
  -4  16   7   15.26    3.95
  -4  16   6   93.79    6.59
  -4  16   6   82.87    6.61
  -4  16   5   61.17    5.65
  -4  16   5   62.80    6.32
  -4  16   4    5.25    4.29
  -4  16   4    6.04    3.68
  -4  16   3   60.87    6.62
  -4  16   3   63.17    5.47
  -4  16   2   15.62    4.74
  -4  16   2    6.68    3.51
  -4  16   1   28.08    4.21
  -4  16   1   27.31    5.16
  -4  16   0    5.51    2.79
   4  16   0    6.16    2.96
  -4  16   0    1.03    3.88
   4  16   1   12.61    3.34
  -4  16  -1   12.82    3.30
  -4  16  -1   12.97    4.53
   4  16   2   30.31    4.10
  -4  16  -2   31.06    5.15
   4  16   3   49.22    4.89
  -4  16  -3   47.70    5.51
   4  16   4   22.19    4.19
  -4  16  -4   17.81    4.03
   4  16   5   48.14    4.91
   4  16   6   17.57    3.81
   4  16   7    5.44    3.19
   4  16   8   19.22    3.16
   4  16   9    2.03    1.92
   4  16   9    2.00    2.18
   4  16  10    6.69    1.71
  -4  17  11   25.18    2.29
  -4  17  10   34.57    3.14
  -4  17   9   15.85    2.82
  -4  17   9   15.42    3.00
  -4  17   8   23.67    3.83
  -4  17   8   23.51    3.73
  -4  17   7   17.23    4.06
  -4  17   7   12.11    3.67
  -4  17   6   14.76    4.44
  -4  17   6   22.85    4.27
  -4  17   5   13.55    4.24
  -4  17   5   23.20    4.32
  -4  17   4   63.67    6.71
  -4  17   4   67.99    5.69
  -4  17   3   10.08    4.76
  -4  17   3    8.99    3.69
  -4  17   2   28.31    5.15
  -4  17   2   22.20    3.85
  -4  17   1   29.50    5.35
  -4  17   1   23.85    3.76
  -4  17   0    7.70    4.27
  -4  17   0    6.07    2.84
  -4  17  -1   13.56    4.49
[truncated: 548,185 more chars]
